# Supplementary material for: Genome Analysis of a Verrucomicrobial Endosymbiont With a Tiny Genome Discovered in an Antarctic Lake
Source: Front Microbiol. 2021 Jun 1;12:674758. doi: 10.3389/fmicb.2021.674758 (PMC8204192; doi:10.3389/fmicb.2021.674758)
Supplement: Supplementary file 1 [file Table_2.xlsx]

## Sheet: Organicella genes + proteins
Table S2│Functional annotation of all Candidatus Organicella extenuata and Candidatus Pinguicoccus supinus genes.
Seq_ID	ProkkaID	Annotation	Category	Source	Type	Start	End	Overlap	Strand	Phase	Size (aa)	P(I)
Ga0307966_1000010	Org646_00001	tRNA-Ser(gga)	translation	Aragorn:001002	tRNA	335	423		-	.
Ga0307966_1000010	Org646_00002	tRNA-Lys(ttt)	translation	Aragorn:001002	tRNA	455	527		-	.
Ga0307966_1000010	Org646_00003	enoyl-ACP reductase (FabV)	pyruvate oxidation/fatty acid biosynthesis	Prodigal:002006	CDS	617	1825		+	0	402	9.27
Ga0307966_1000010	Org646_00004	elongation factor 4 (LepA)	translation	Prodigal:002006	CDS	1843	3690		-	0	615	8.78
Ga0307966_1000010	Org646_00005	malonyl-CoA-ACP-transacylase (=ACP-S-malonyltransferase) (FabD)	pyruvate oxidation/fatty acid biosynthesis	Prodigal:002006	CDS	3692	4660		-	0	322	9.08
Ga0307966_1000010	Org646_00006	ribonuclease E Rne	transcription	Prodigal:002006	CDS	4665	6278	Y	-	0	537	9.39
Ga0307966_1000010	Org646_00007	ribosome-recycling factor (Frr)	translation	Prodigal:002006	CDS	6250	6795	Y	-	0	181	8.66
Ga0307966_1000010	Org646_00008	tRNA-Gln(ttg)	translation	Aragorn:001002	tRNA	6870	6941		+	.
Ga0307966_1000010	Org646_00009	30S ribosomal protein S1 (RpsA)	translation	Prodigal:002006	CDS	7017	8648		-	0	543	9.05
Ga0307966_1000010	Org646_00010	tRNA-Leu(gag)	translation	Aragorn:001002	tRNA	8710	8792		-	.
Ga0307966_1000010	Org646_00011	tRNA-Gly(gcc)	translation	Aragorn:001002	tRNA	8884	8957		+	.
Ga0307966_1000010	Org646_00012	methionyl-tRNA formyltransferase (Fmt)	translation	Prodigal:002006	CDS	8967	9773		-	0	268	9.79
Ga0307966_1000010	Org646_00013	Helicase superfamily 1/2, ATP-binding domain + Helicase, C-terminal domain	unknown	Prodigal:002006	CDS	9821	12073		+	0	750	9.77
Ga0307966_1000010	Org646_00014	ferredoxin (4Fe-4S ferredoxin superfamily)	iron-sulfur cluster assembly	Prodigal:002006	CDS	12120	12353		+	0	77	4.07
Ga0307966_1000010	Org646_00015	dihydrolipoyl dehydrogenase E3 component (LpdA)	pyruvate oxidation/fatty acid biosynthesis	Prodigal:002006	CDS	12387	13781		+	0	464	8.99
Ga0307966_1000010	Org646_00016	tRNA-Met(cat)	translation	Aragorn:001002	tRNA	13822	13897		+	.
Ga0307966_1000010	Org646_00017	tRNA-Val(tac)	translation	Aragorn:001002	tRNA	14468	14544		+	.
Ga0307966_1000010	Org646_00018	glycosyltransferase GT28 (processive diacylglycerol beta-glucosyltransferase [UgtP] homolog)	LPS biosynthesis	Prodigal:002006	CDS	14571	15686		-	0	371	9.62
Ga0307966_1000010	Org646_00019	3-oxoacyl-ACP synthase 1 (FabB)	pyruvate oxidation/fatty acid biosynthesis	Prodigal:002006	CDS	15697	16956		-	0	419	8.77
Ga0307966_1000010	Org646_00020	acyl carrier protein (ACP) + 3-hydroxyacyl-ACP-dehydratase (FabZ)	pyruvate oxidation/fatty acid biosynthesis	Prodigal:002006	CDS	16964	17764		-	0	266	5.07
Ga0307966_1000010	Org646_00021	BioF (8-amino-7-oxononanoate synthase) homolog / aminotransferase, class I/class II domain	unknown	Prodigal:002006	CDS	17815	18990		-	0	391	8.41
Ga0307966_1000010	Org646_00022	hypothetical protein	unknown	Prodigal:002006	CDS	19022	20380		-	0	452	9.07
Ga0307966_1000010	Org646_00023	glycosyltransferase (GT4_MtfB-like)	LPS biosynthesis	Prodigal:002006	CDS	20414	21376		-	0	320	9.93
Ga0307966_1000010	Org646_00024	glycosyltransferase (GT4_CapM-like)	LPS biosynthesis	Prodigal:002006	CDS	21386	22459		-	0	357	9.8
Ga0307966_1000010	Org646_00025	glycosyl transferase (GT4, PimA-like)	LPS biosynthesis	Prodigal:002006	CDS	22480	23634		-	0	384	9.58
Ga0307966_1000010	Org646_00026	tRNA-Arg(tct)	translation	Aragorn:001002	tRNA	23644	23717		-	.
Ga0307966_1000010	Org646_00027	acetyl-coenzyme A carboxylase carboxyl transferase subunit beta (AccD)	pyruvate oxidation/fatty acid biosynthesis	Prodigal:002006	CDS	23810	24595	Y	+	0	261	8.56
Ga0307966_1000010	Org646_00028	isoleucine--tRNA ligase (IleS)	translation	Prodigal:002006	CDS	24595	27381	Y	+	0	928	9.43
Ga0307966_1000010	Org646_00029	3-oxoacyl-ACP reductase (FabG)	pyruvate oxidation/fatty acid biosynthesis	Prodigal:002006	CDS	27388	28125		+	0	245	8.19
Ga0307966_1000010	Org646_00030	acyl carrier protein (ACP) (AcpP)	pyruvate oxidation/fatty acid biosynthesis	Prodigal:002006	CDS	28187	28441	Y	+	0	84	4.17
Ga0307966_1000010	Org646_00031	3-oxoacyl-ACP synthase 2 (FabF)	pyruvate oxidation/fatty acid biosynthesis	Prodigal:002006	CDS	28434	29705	Y	+	0	423	8.22
Ga0307966_1000010	Org646_00032	Protein GrpE	protein folding and stability	Prodigal:002006	CDS	29825	30340		+	0	171	8.73
Ga0307966_1000010	Org646_00033	Chaperone protein DnaJ	protein folding and stability	Prodigal:002006	CDS	30360	31433		+	0	357	6.92
Ga0307966_1000010	Org646_00034	biotin carboxylase (AccC)	pyruvate oxidation/fatty acid biosynthesis	Prodigal:002006	CDS	31448	32779		-	0	443	8.67
Ga0307966_1000010	Org646_00035	biotin carboxyl carrier protein of acetyl-CoA carboxylase (AccB)	pyruvate oxidation/fatty acid biosynthesis	Prodigal:002006	CDS	32785	33294		-	0	169	6.35
Ga0307966_1000010	Org646_00036	Chaperone protein DnaK	protein folding and stability	Prodigal:002006	CDS	33408	35315		+	0	635	5.47
Ga0307966_1000010	Org646_00037	10 kDa chaperonin (GroS)	protein folding and stability	Prodigal:002006	CDS	35324	35626	Y	+	0	100	8.11
Ga0307966_1000010	Org646_00038	60 kDa chaperonin (GroL)	protein folding and stability	Prodigal:002006	CDS	35613	37217	Y	+	0	534	7.47
Ga0307966_1000010	Org646_00039	30S ribosomal protein S15 (RpsO)	translation	Prodigal:002006	CDS	37264	37527		+	0	87	10.12
Ga0307966_1000010	Org646_00040	50S ribosomal protein L28 (RpmB)	translation	Prodigal:002006	CDS	37529	37780		+	0	83	11.29
Ga0307966_1000010	Org646_00041	30S ribosomal protein S2 (RpsB)	translation	Prodigal:002006	CDS	37783	38478		+	0	231	9.17
Ga0307966_1000010	Org646_00042	elongation factor Ts (Tsf)	translation	Prodigal:002006	CDS	38468	39073	Y	+	0	201	8.94
Ga0307966_1000010	Org646_00043	FeS cluster assembly protein SufC	iron-sulfur cluster assembly	Prodigal:002006	CDS	39109	39873	Y	+	0	254	8.67
Ga0307966_1000010	Org646_00044	FeS cluster assembly protein SufB	iron-sulfur cluster assembly	Prodigal:002006	CDS	39877	41289		+	0	470	8.65
Ga0307966_1000010	Org646_00045	FeS cluster assembly protein SufD	iron-sulfur cluster assembly	Prodigal:002006	CDS	41316	42623		+	0	435	9.07
Ga0307966_1000010	Org646_00046	tRNA-Glu(ttc)	translation	Aragorn:001002	tRNA	42632	42708		+	.
Ga0307966_1000010	Org646_00047	tRNA-Asp(gtc)	translation	Aragorn:001002	tRNA	42805	42878		-	.
Ga0307966_1000010	Org646_00048	GDP-L-fucose synthase (Fcl) / GDP-L-colitose synthase (ColC)	LPS biosynthesis	Prodigal:002006	CDS	42949	43896		+	0	315	8.87
Ga0307966_1000010	Org646_00049	tRNA-Ser(tga)	translation	Aragorn:001002	tRNA	43917	44004		-	.
Ga0307966_1000010	Org646_00050	hypothetical protein	unknown	Prodigal:002006	CDS	44008	44409		+	0	133	10.4
Ga0307966_1000010	Org646_00051	hypothetical protein	unknown	Prodigal:002006	CDS	44417	44566		+	0	49	10.52
Ga0307966_1000010	Org646_00052	glycine--tRNA ligase (GlyQS)	translation	Prodigal:002006	CDS	44587	46149		+	0	520	9.4
Ga0307966_1000010	Org646_00053	hypothetical protein	unknown	Prodigal:002006	CDS	46311	46811	Y	+	0	166	10.12
Ga0307966_1000010	Org646_00054	hypothetical protein	unknown	Prodigal:002006	CDS	46783	47109	Y	+	0	108	10.07
Ga0307966_1000010	Org646_00055	tRNA-Val(gac)	translation	Aragorn:001002	tRNA	47136	47210		+	.
Ga0307966_1000010	Org646_00056	translation initiation factor IF-1 (InfA)	translation	Prodigal:002006	CDS	47224	47448		-	0	74	9.43
Ga0307966_1000010	Org646_00057	ATP-dependent Clp protease proteolytic subunit 1 (ClpP1)	proteolysis	Prodigal:002006	CDS	47535	48128		+	0	197	8.39
Ga0307966_1000010	Org646_00058	ATP-dependent Clp protease ATP-binding subunit (ClpX)	proteolysis	Prodigal:002006	CDS	48135	49370		+	0	411	8.48
Ga0307966_1000010	Org646_00059	tRNA-Phe(gaa)	translation	Aragorn:001002	tRNA	49387	49460		+	.	-1
Ga0307966_1000010	Org646_00060	methionine--tRNA ligase (MetG)	translation	Prodigal:002006	CDS	49478	50929		+	0	483	9.49
Ga0307966_1000010	Org646_00061	FeS cluster assembly scaffold protein IscU / sulfur acceptor protein SufU	iron-sulfur cluster assembly	Prodigal:002006	CDS	51001	51432		-	0	143	8.57
Ga0307966_1000010	Org646_00062	cysteine desulfurase (SufS)	iron-sulfur cluster assembly	Prodigal:002006	CDS	51437	52678		-	0	413	9.44
Ga0307966_1000010	Org646_00063	Flavoprotein pyridine nucleotide cytochrome reductase domain (CysJ-like)/ferredoxin:NADP+ reductase?	iron-sulfur cluster assembly	Prodigal:002006	CDS	52755	53864		+	0	369	9.95
Ga0307966_1000010	Org646_00064	tRNA-Leu(tag)	translation	Aragorn:001002	tRNA	53873	53955		-	.
Ga0307966_1000010	Org646_00065	tRNA-Arg(acg)	translation	Aragorn:001002	tRNA	53980	54056		-	.
Ga0307966_1000010	Org646_00066	tRNA-Leu(caa)	translation	Aragorn:001002	tRNA	54152	54235		+	.
Ga0307966_1000010	Org646_00067	tRNA-Ser(cga)	translation	Aragorn:001002	tRNA	54561	54646		-	.
Ga0307966_1000010	Org646_00068	tRNA-Leu(taa)	translation	Aragorn:001002	tRNA	54664	54749		-	.
Ga0307966_1000010	Org646_00069	50S ribosomal protein L34 (RpmH)	translation	Prodigal:002006	CDS	54855	54977		+	0	40	11.87
Ga0307966_1000010	Org646_00070	glycosyltransferase (GT4_MtfB-like)	LPS biosynthesis	Prodigal:002006	CDS	55018	56166		-	0	382	9.38
Ga0307966_1000010	Org646_00071	tRNA-Met(cat)	translation	Aragorn:001002	tRNA	56201	56273		+	.
Ga0307966_1000010	Org646_00072	tRNA-His(gtg)	translation	Aragorn:001002	tRNA	56280	56353		+	.
Ga0307966_1000010	Org646_00073	tRNA-Thr(tgt)	translation	Aragorn:001002	tRNA	56398	56471		-	.
Ga0307966_1000010	Org646_00074	tRNA-Cys(gca)	translation	Aragorn:001002	tRNA	56481	56554		-	.
Ga0307966_1000010	Org646_00075	transfer-messenger RNA SsrA	translation	Aragorn:001002	tmRNA	56574	56897		-	.
Ga0307966_1000010	Org646_00076	tRNA-specific 2-thiouridylase (MnmA)	translation	Prodigal:002006	CDS	56950	57972		+	0	340	9.56
Ga0307966_1000010	Org646_00077	peptide chain release factor 1 (PrfA)	translation	Prodigal:002006	CDS	57995	59029	Y	+	0	344	9.11
Ga0307966_1000010	Org646_00078	serine--tRNA ligase (SerS)	translation	Prodigal:002006	CDS	59019	60287	Y	+	0	422	9.47
Ga0307966_1000010	Org646_00079	tRNA(Ile)-lysidine synthase (TilS)	translation	Prodigal:002006	CDS	60277	61056	Y	+	0	259	9.47
Ga0307966_1000010	Org646_00080	Protein RecA	replication and repair	Prodigal:002006	CDS	61070	62077	Y	+	0	335	8.5
Ga0307966_1000010	Org646_00081	transcription factor NusA, N-terminal domain	unknown	Prodigal:002006	CDS	62070	62936	Y	+	0	288	10.14
Ga0307966_1000010	Org646_00082	translation initiation factor IF-2 (InfB)	translation	Prodigal:002006	CDS	62936	64381	Y	+	0	481	8.89
Ga0307966_1000010	Org646_00083	cysteine--tRNA ligase (CysS)	translation	Prodigal:002006	CDS	64395	65705		-	0	436	9.55
Ga0307966_1000010	Org646_00084	30S ribosomal protein S21 (RpsU)	translation	Prodigal:002006	CDS	65722	65928		-	0	68	10.38
Ga0307966_1000010	Org646_00085	5'-3' exonuclease, alpha-helical arch, N-terminal domain	unknown	Prodigal:002006	CDS	65943	66602		-	0	219	9.21
Ga0307966_1000010	Org646_00086	tRNA-Ser(gct)	translation	Aragorn:001002	tRNA	66667	66752		-	.
Ga0307966_1000010	Org646_00087	acetyl-coenzyme A carboxylase, carboxyl transferase subunit alpha (AccA)	pyruvate oxidation/fatty acid biosynthesis	Prodigal:002006	CDS	66815	67807		+	0	330	9.1
Ga0307966_1000010	Org646_00088	tRNA-Pro(tgg)	translation	Aragorn:001002	tRNA	67859	67932		+	.
Ga0307966_1000010	Org646_00089	tRNA-Thr(cgt)	translation	Aragorn:001002	tRNA	68006	68077		-	.
Ga0307966_1000010	Org646_00090	transketolase (Tkl)	LPS biosynthesis	Prodigal:002006	CDS	68099	70102		-	0	667	9.32
Ga0307966_1000010	Org646_00091	DNA gyrase subunit A (GyrA)	replication and repair	Prodigal:002006	CDS	70118	72490		-	0	790	9.4
Ga0307966_1000010	Org646_00092	DNA gyrase subunit B (GyrB)	replication and repair	Prodigal:002006	CDS	72510	74876		-	0	788	9.07
Ga0307966_1000010	Org646_00093	DNA primase (DnaG)	replication and repair	Prodigal:002006	CDS	74961	76727	Y	+	0	588	9.32
Ga0307966_1000010	Org646_00094	RNA polymerase sigma factor SigA	transcription	Prodigal:002006	CDS	76714	78012	Y	+	0	432	9.34
Ga0307966_1000010	Org646_00095	Fe-S protein maturation auxiliary factor SufT	iron-sulfur cluster assembly	Prodigal:002006	CDS	78015	78416		+	0	133	8.38
Ga0307966_1000010	Org646_00096	50S ribosomal protein L31 (RpmE)	translation	Prodigal:002006	CDS	78440	78700		-	0	86	8.88
Ga0307966_1000010	Org646_00097	tRNA-Met(cat)	translation	Aragorn:001002	tRNA	78919	78993		+	.
Ga0307966_1000010	Org646_00098	UDP-glucose 6-dehydrogenase (Udg/RkpK)	LPS biosynthesis	Prodigal:002006	CDS	79022	80350		+	0	442	8.43
Ga0307966_1000010	Org646_00099	30S ribosomal protein S20 (RpsT)	translation	Prodigal:002006	CDS	80597	80848	Y	+	0	83	10.48
Ga0307966_1000010	Org646_00100	arginine--tRNA ligase (ArgS)	translation	Prodigal:002006	CDS	80838	82496	Y	-	0	552	9.69
Ga0307966_1000010	Org646_00101	tyrosine--tRNA ligase (TyrS)	translation	Prodigal:002006	CDS	82536	83696	Y	+	0	386	9.52
Ga0307966_1000010	Org646_00102	tRNA N6-adenosine threonylcarbamoyltransferase (TsaD)	translation	Prodigal:002006	CDS	83693	84622	Y	-	0	309	9.12
Ga0307966_1000010	Org646_00103	30S ribosomal protein S2/50S ribosomal protein L1-like	translation	Prodigal:002006	CDS	84841	84996		-	0	51	10.74
Ga0307966_1000010	Org646_00104	tRNA-Asn(gtt)	translation	Aragorn:001002	tRNA	85041	85114		-	.
Ga0307966_1000010	Org646_00105	3-oxoacyl-ACP reductase?/enoyl-ACP reductase? (SDR domain)	pyruvate oxidation/fatty acid biosynthesis	Prodigal:002006	CDS	85178	85975		+	0	265	9.24
Ga0307966_1000010	Org646_00106	alanine--tRNA ligase (AlaS)	translation	Prodigal:002006	CDS	85997	87292		+	0	431	9.75
Ga0307966_1000010	Org646_00107	50S ribosomal protein L25 (RplY)	translation	Prodigal:002006	CDS	87320	87616		+	0	98	9.24
Ga0307966_1000010	Org646_00108	single-stranded DNA-binding protein (Ssb)	replication and repair	Prodigal:002006	CDS	87624	88076	Y	+	0	150	8.71
Ga0307966_1000010	Org646_00109	hypothetical protein	unknown	Prodigal:002006	CDS	88045	88428	Y	+	0	127	9.83
Ga0307966_1000010	Org646_00110	valine--tRNA ligase (ValS)	translation	Prodigal:002006	CDS	88446	90977		-	0	843	9.4
Ga0307966_1000010	Org646_00111	50S ribosomal protein L28 (RpmB)	translation	Prodigal:002006	CDS	90990	91442		-	0	150	10.2
Ga0307966_1000010	Org646_00112	glycosyl transferase (GT4, PimA-like)	LPS biosynthesis	Prodigal:002006	CDS	91488	92693		+	0	401	9.57
Ga0307966_1000010	Org646_00113	UDP-glucuronate 5'-epimerase (LspL) / capsular polysaccharide synthesis protein CapI	LPS biosynthesis	Prodigal:002006	CDS	92698	93693		+	0	331	8.98
Ga0307966_1000010	Org646_00114	phosphoheptose isomerase (GmhA)	LPS biosynthesis	Prodigal:002006	CDS	93706	94335		+	0	209	7.75
Ga0307966_1000010	Org646_00115	peptide deformylase (Def)	translation	Prodigal:002006	CDS	94356	94808		-	0	150	9.26
Ga0307966_1000010	Org646_00116	replicative DNA helicase (DnaB)	replication and repair	Prodigal:002006	CDS	94857	96206	Y	+	0	449	8.77
Ga0307966_1000010	Org646_00117	hypothetical protein	unknown	Prodigal:002006	CDS	96187	97329	Y	+	0	380	10.14
Ga0307966_1000010	Org646_00118	tRNA-Lys(ctt)	translation	Aragorn:001002	tRNA	97365	97437		+	.
Ga0307966_1000010	Org646_00119	pyruvate dehydrogenase E1 component subunit alpha (PdhA)	pyruvate oxidation/fatty acid biosynthesis	Prodigal:002006	CDS	97464	98525		+	0	353	8.87
Ga0307966_1000010	Org646_00120	pyruvate dehydrogenase E1 component subunit beta (PdhB)	pyruvate oxidation/fatty acid biosynthesis	Prodigal:002006	CDS	98544	99536		+	0	330	8.17
Ga0307966_1000010	Org646_00121	dihydrolipoyllysine-residue acetyltransferase component E2 of pyruvate dehydrogenase complex (PdhC)	pyruvate oxidation/fatty acid biosynthesis	Prodigal:002006	CDS	99544	100665		+	0	373	8.29
Ga0307966_1000010	Org646_00122	30S ribosomal protein S9 (RpsI)	translation	Prodigal:002006	CDS	100689	101063		-	0	124	10.85
Ga0307966_1000010	Org646_00123	50S ribosomal protein L13 (RplM)	translation	Prodigal:002006	CDS	101065	101490		-	0	141	9.43
Ga0307966_1000010	Org646_00124	tRNA-Tyr(gta)	translation	Aragorn:001002	tRNA	101541	101625		-	.
Ga0307966_1000010	Org646_00125	lysine--tRNA ligase (LysS)	translation	Prodigal:002006	CDS	101676	102995	Y	-	0	439	9.38
Ga0307966_1000010	Org646_00126	SsrA-binding protein (SmpB)	translation	Prodigal:002006	CDS	102988	103398	Y	-	0	136	9.68
Ga0307966_1000010	Org646_00127	50S ribosomal protein L21 (RplU)	translation	Prodigal:002006	CDS	103439	103759		+	0	106	9.56
Ga0307966_1000010	Org646_00128	50S ribosomal protein L27 (RpmA)	translation	Prodigal:002006	CDS	103768	104001		+	0	77	10.31
Ga0307966_1000010	Org646_00129	tRNA uridine 5-carboxymethylaminomethyl modification enzyme (MnmG)	translation	Prodigal:002006	CDS	104009	105646		-	0	545	8.95
Ga0307966_1000010	Org646_00130	tRNA modification GTPase (MnmE)	translation	Prodigal:002006	CDS	105659	107041		-	0	460	9.41
Ga0307966_1000010	Org646_00131	16S ribosomal RNA	translation	barrnap:0.9	rRNA	107304	108826		+	.
Ga0307966_1000010	Org646_00132	tRNA-Ala(tgc)	translation	Aragorn:001002	tRNA	108912	108984		+	.
Ga0307966_1000010	Org646_00133	tRNA-Ile(gat)	translation	Aragorn:001002	tRNA	109047	109120		+	.
Ga0307966_1000010	Org646_00134	23S ribosomal RNA	translation	barrnap:0.9	rRNA	109197	112115		+	.
Ga0307966_1000010	Org646_00134a	5S ribosomal RNA	translation		rRNA	112193	112300
Ga0307966_1000010	Org646_00135	nucleotide-sugar dehydratase/epimerase (GalE or Agl12 homolog) / ADP-L-glycero-D-manno-heptose-6-epimerase (HldD) homolog	LPS biosynthesis	Prodigal:002006	CDS	112372	113322	Y	+	0	316	8.22
Ga0307966_1000010	Org646_00136	D-glycero-alpha-D-manno-heptose 1-phosphate guanylyltransferase (HddC)	LPS biosynthesis	Prodigal:002006	CDS	113315	114052	Y	+	0	245	9.2
Ga0307966_1000010	Org646_00137	D-glycero-alpha-D-manno-heptose 7-phosphate kinase (HddA)	LPS biosynthesis	Prodigal:002006	CDS	114073	115092		+	0	339	9.12
Ga0307966_1000010	Org646_00138	pyruvate dehydrogenase E1 component subunit alpha (PdhA)	pyruvate oxidation/fatty acid biosynthesis	Prodigal:002006	CDS	115145	115774		+	0	209	8.38
Ga0307966_1000010	Org646_00139	pyruvate dehydrogenase E1 component subunit beta (PdhB)	pyruvate oxidation/fatty acid biosynthesis	Prodigal:002006	CDS	115806	116345		+	0	179	8.37
Ga0307966_1000010	Org646_00140	GDP-4-keto-6-deoxy-D-mannose 3-dehydratase (ColD)	LPS biosynthesis	Prodigal:002006	CDS	116362	117552		+	0	396	9.1
Ga0307966_1000010	Org646_00141	methyltransferase/B12-binding domain-containing radical SAM protein	unknown	Prodigal:002006	CDS	117573	119105		+	0	510	7.8
Ga0307966_1000010	Org646_00142	glycosyltransferase 2-like domain (nucleotide-diphospho-sugar transferase)	LPS biosynthesis	Prodigal:002006	CDS	119112	120071		+	0	319	8.72
Ga0307966_1000010	Org646_00143	glycosyltransferase	LPS biosynthesis	Prodigal:002006	CDS	120086	121072		+	0	328	9.08
Ga0307966_1000010	Org646_00144	tRNA-Thr(ggt)	translation	Aragorn:001002	tRNA	121135	121209		+	.
Ga0307966_1000010	Org646_00145	tRNA-Trp(tca)	translation	Aragorn:001002	tRNA	122450	122524		+	.
Ga0307966_1000010	Org646_00146	transcription factor NusG	transcription	Prodigal:002006	CDS	122558	123082		+	0	174	9.79
Ga0307966_1000010	Org646_00147	50S ribosomal protein L11 (RplK)	translation	Prodigal:002006	CDS	123091	123492		+	0	133	9.15
Ga0307966_1000010	Org646_00148	50S ribosomal protein L10 (RplJ)	translation	Prodigal:002006	CDS	123500	124027		+	0	175	9.86
Ga0307966_1000010	Org646_00149	50S ribosomal protein L7/L12 (RplL)	translation	Prodigal:002006	CDS	124089	124466		+	0	125	8.3
Ga0307966_1000010	Org646_00150	DNA-directed RNA polymerase subunit beta (RpoB)	transcription	Prodigal:002006	CDS	124494	128192		+	0	1232	8.58
Ga0307966_1000010	Org646_00151	DNA-directed RNA polymerase subunit beta' (RpoC)	transcription	Prodigal:002006	CDS	128195	132232		+	0	1345	9.2
Ga0307966_1000010	Org646_00152	30S ribosomal protein S12 (RpsL)	translation	Prodigal:002006	CDS	132295	132687		+	0	130	11.05
Ga0307966_1000010	Org646_00153	30S ribosomal protein S7 (RpsG)	translation	Prodigal:002006	CDS	132691	133155		+	0	154	9.69
Ga0307966_1000010	Org646_00154	elongation factor G (FusA)	translation	Prodigal:002006	CDS	133172	135244		+	0	690	7.27
Ga0307966_1000010	Org646_00155	30S ribosomal protein S10 (RpsJ)	translation	Prodigal:002006	CDS	135269	135589		+	0	106	9.25
Ga0307966_1000010	Org646_00156	50S ribosomal protein L3 (RplC)	translation	Prodigal:002006	CDS	135599	136210		+	0	203	9.78
Ga0307966_1000010	Org646_00157	50S ribosomal protein L4 (RplD)	translation	Prodigal:002006	CDS	136216	136848		+	0	210	9.89
Ga0307966_1000010	Org646_00158	50S ribosomal protein L23 (RplW)	translation	Prodigal:002006	CDS	136850	137092		+	0	80	9.8
Ga0307966_1000010	Org646_00159	50S ribosomal protein L2 (RplB)	translation	Prodigal:002006	CDS	137104	137976		+	0	290	9.99
Ga0307966_1000010	Org646_00160	30S ribosomal protein S19 (RpsS)	translation	Prodigal:002006	CDS	137981	138268	Y	+	0	95	10.88
Ga0307966_1000010	Org646_00161	50S ribosomal protein L22 (RplV)	translation	Prodigal:002006	CDS	138268	138615		+	0	115	10.07
Ga0307966_1000010	Org646_00162	30S ribosomal protein S3 (RpsC)	translation	Prodigal:002006	CDS	138623	139246		+	0	207	9.61
Ga0307966_1000010	Org646_00163	50S ribosomal protein L16 (RplP)	translation	Prodigal:002006	CDS	139267	139683		+	0	138	9.17
Ga0307966_1000010	Org646_00164	hypothetical protein	unknown	Prodigal:002006	CDS	139710	139835		+	0	41	9.95
Ga0307966_1000010	Org646_00165	30S ribosomal protein S17 (RpsQ)	translation	Prodigal:002006	CDS	139855	140088	Y	+	0	77	9.67
Ga0307966_1000010	Org646_00166	50S ribosomal protein L14 (RplN)	translation	Prodigal:002006	CDS	140064	140429	Y	+	0	121	9.58
Ga0307966_1000010	Org646_00167	50S ribosomal protein L24 (RplX)	translation	Prodigal:002006	CDS	140442	140693	Y	+	0	83	9.64
Ga0307966_1000010	Org646_00168	50S ribosomal protein L5 (RplE)	translation	Prodigal:002006	CDS	140680	141237	Y	+	0	185	9.49
Ga0307966_1000010	Org646_00169	30S ribosomal protein S14 (RpsN)	translation	Prodigal:002006	CDS	141251	141556		+	0	101	10.74
Ga0307966_1000010	Org646_00170	30S ribosomal protein S8 (RpsH)	translation	Prodigal:002006	CDS	141567	141947		+	0	126	9.91
Ga0307966_1000010	Org646_00171	50S ribosomal protein L6 (RplF)	translation	Prodigal:002006	CDS	141963	142490		+	0	175	9.63
Ga0307966_1000010	Org646_00172	50S ribosomal protein L18 RplR	translation	Prodigal:002006	CDS	142497	142814		+	0	105	10.59
Ga0307966_1000010	Org646_00173	30S ribosomal protein S5 (RpsE)	translation	Prodigal:002006	CDS	142850	143332		+	0	160	9.47
Ga0307966_1000010	Org646_00174	50S ribosomal protein L15 (RplO)	translation	Prodigal:002006	CDS	143364	143669		+	0	101	11.46
Ga0307966_1000010	Org646_00175	30S ribosomal protein S13 (RpsM)	translation	Prodigal:002006	CDS	143671	144039		+	0	122	11.39
Ga0307966_1000010	Org646_00176	30S ribosomal protein S11 (RpsK)	translation	Prodigal:002006	CDS	144052	144438		+	0	128	9.66
Ga0307966_1000010	Org646_00177	30S ribosomal protein S4 (RpsD)	translation	Prodigal:002006	CDS	144476	145069		+	0	197	9.27
Ga0307966_1000010	Org646_00178	DNA-directed RNA polymerase subunit alpha (RpoA)	transcription	Prodigal:002006	CDS	145082	146071		+	0	329	8.85
Ga0307966_1000010	Org646_00179	50S ribosomal protein L17 (RplQ)	translation	Prodigal:002006	CDS	146074	146412		+	0	112	9.47
Ga0307966_1000010	Org646_00180	tRNA-Gly(tcc)	translation	Aragorn:001002	tRNA	146431	146501		+	.
Ga0307966_1000010	Org646_00181	leucine--tRNA ligase (LeuS)	translation	Prodigal:002006	CDS	146532	148829		-	0	765	9.47
Ga0307966_1000010	Org646_00182	hypothetical protein	unknown	Prodigal:002006	CDS	148897	149181	Y	+	0	94	10.66
Ga0307966_1000010	Org646_00183	aspartyl/glutamyl-tRNA(Asn/Gln) amidotransferase subunit A (GatA)	translation	Prodigal:002006	CDS	149165	150571	Y	+	0	468	9.32
Ga0307966_1000010	Org646_00184	aspartyl/glutamyl-tRNA(Asn/Gln) amidotransferase subunit B (GatB)	translation	Prodigal:002006	CDS	150581	152047	Y	+	0	488	9.34
Ga0307966_1000010	Org646_00185	hypothetical protein	unknown	Prodigal:002006	CDS	152040	152447	Y	+	0	135	10.23
Ga0307966_1000010	Org646_00186	ATP-dependent Clp protease proteolytic subunit 2 (ClpP2)	proteolysis	Prodigal:002006	CDS	152444	153007	Y	-	0	187	7.72
Ga0307966_1000010	Org646_00187	30S ribosomal protein S16 (RpsP)	translation	Prodigal:002006	CDS	153076	153330		+	0	84	10.71
Ga0307966_1000010	Org646_00188	50S ribosomal protein L19 (RplS)	translation	Prodigal:002006	CDS	153333	153650		+	0	105	9.5
Ga0307966_1000010	Org646_00189	50S ribosomal protein L35 (RpmI)	translation	Prodigal:002006	CDS	153658	153849		+	0	63	11.46
Ga0307966_1000010	Org646_00190	50S ribosomal protein L20 (RplT)	translation	Prodigal:002006	CDS	153850	154206		+	0	118	10.54
Ga0307966_1000010	Org646_00191	phenylalanine--tRNA ligase alpha subunit (PheS)	translation	Prodigal:002006	CDS	154223	155221		+	0	332	9.02
Ga0307966_1000010	Org646_00192	tRNA-binding, DNA-binding domain	unknown	Prodigal:002006	CDS	155232	157085	Y	+	0	617	9.36
Ga0307966_1000010	Org646_00193	glutamate--tRNA ligase (GltX)	translation	Prodigal:002006	CDS	157041	158183	Y	-	0	380	9.62
											Av 304	Av 9.2

## Sheet: Pinguicoccus genes + proteins
Table S2│Functional annotation of all Candidatus Organicella extenuata and Candidatus Pinguicoccus supinus genes.
NOTE: The Ca. Pinguicoccus supinus genome sequence is available in NCBI (Accession CP039370) however the protein sequences hosted there at the time of access (1st Dec 2020) were auto-predicted with genetic code 11.
To correctly identify the CDS, we used Prokka (Seeman, 2014) with genetic code 4, which detected 163 CDS, 34 tRNAs and the 16S, 5S and 23S rRNA genes (200 genes total). This is 5 CDS fewer than reported by Serra et al. (2020).
ProkkaID	ftype	Annotation	length_bp	Organicella homolog	Category	%ID	length	gap	mismatch	q-start	q-end	s-start	s-end	E-value	Bitscore	slen	qlen
Ping_00001	CDS	60 kDa chaperonin (GroL)	786	Org646_00038	protein folding and stability	58.607	244	97	3	290	530	2	244	5.74e-90	270	534	261
Ping_00002	CDS	30S ribosomal protein S15 (RpsO)	234	Org646_00039	translation	40.323	62	37	0	24	85	16	77	0.000202	30	87	77
Ping_00003	CDS	50S ribosomal protein L28 (RpmB)	219	Org646_00040	translation	58.571	70	29	0	6	75	3	72	5.49e-21	72	83	72
Ping_00004	CDS	30S ribosomal protein S2 (RpsB)	684	Org646_00041	translation	45.098	204	111	1	1	204	1	203	5.85e-53	164	231	227
Ping_00005	CDS	elongation factor Ts (Tsf)	597	Org646_00042	translation	29.798	198	126	5	9	200	8	198	2.02e-23	85.9	201	198
Ping_00006	CDS	FeS cluster assembly protein SufC	741	Org646_00043	iron-sulfur cluster assembly	44.856	243	132	2	12	253	5	246	1.27e-67	202	254	246
Ping_00007	CDS	FeS cluster assembly protein SufB	1416	Org646_00044	iron-sulfur cluster assembly	70.524	458	134	1	14	470	14	471	0	675	470	471
Ping_00008	CDS	FeS cluster assembly protein SufD	1338	Org646_00045	iron-sulfur cluster assembly	28.095	420	254	9	22	412	29	429	2e-32	120	435	445
Ping_00009	tRNA	tRNA-Glu(ttc)	73		translation
Ping_00010	tRNA	tRNA-Asp(gtc)	76		translation
Ping_00011	CDS	GDP-L-fucose synthase (Fcl) / GDP-L-colitose synthase (ColC)	906	Org646_00048	LPS biosynthesis	42.718	309	157	5	12	314	7	301	7.21e-81	241	315	301
Ping_00012	tRNA	tRNA-Ser(tga)	85		translation
Ping_00013	CDS	hypothetical protein	417		unknown
Ping_00014	CDS	hypothetical protein	144	Org646_00051	unknown	44.681	47	25	1	1	47	1	46	2.47e-05	30.4	49	47
Ping_00015	CDS	thioredoxin reductase (TrxB)	939		redox balance
Ping_00016	CDS	hypothetical protein	147		unknown
Ping_00017	CDS	hypothetical protein	420		unknown
Ping_00018	tRNA	tRNA-Val(gac)	76		translation
Ping_00019	CDS	30S ribosomal protein S18 (RpsR)	180		translation
Ping_00020	CDS	ATP-dependent Clp protease proteolytic subunit 1 (ClpP1)	582	Org646_00057	proteolysis	62.694	193	72	0	1	193	1	193	2.45e-98	276	197	193
Ping_00021	CDS	ATP-dependent Clp protease ATP-binding subunit (ClpX)	1275	Org646_00058	proteolysis	53.256	430	175	6	1	411	1	423	1.17e-146	417	411	424
Ping_00022	tRNA	tRNA-Phe(gaa)	73		translation
Ping_00023	CDS	methionine--tRNA ligase (MetG)	1539	Org646_00060	translation	36.017	472	287	9	1	461	8	475	5.43e-66	214	483	512
Ping_00024	CDS	FeS cluster assembly scaffold protein IscU / sulfur acceptor protein SufU	456	Org646_00061	iron-sulfur cluster assembly	36.667	150	77	6	2	137	6	151	1.07e-22	80.9	143	151
Ping_00025	CDS	cysteine desulfurase (SufS)	1251	Org646_00062	iron-sulfur cluster assembly	38.084	407	247	4	1	404	1	405	1.27e-94	283	413	416
Ping_00026	CDS	NADP-specific glutamate dehydrogenase	1335		amino acid metabolism
Ping_00027	CDS	flavoprotein pyridine nucleotide cytochrome reductase domain (CysJ-like)/ferredoxin:NADP+ reductase?	1044	Org646_00063	iron-sulfur cluster assembly	34.062	320	176	13	59	369	54	347	1.33e-30	112	369	347
Ping_00028	CDS	tryptophan--tRNA ligase (TrpS)	1002		translation
Ping_00029	tRNA	tRNA-Leu(caa)	82		translation
Ping_00030	tRNA	tRNA-Arg(acg)	73		translation
Ping_00031	tRNA	tRNA-Leu(tag)	82		translation
Ping_00032	tRNA	tRNA-Ser(cga)	87		translation
Ping_00033	tRNA	tRNA-Leu(taa)	83		translation
Ping_00034	CDS	50S ribosomal protein L34 (RpmH)	135	Org646_00069	translation	47.5	40	18	1	1	37	1	40	5.95e-05	28.9	40	44
Ping_00035	CDS	hypothetical protein	243		unknown
Ping_00036	CDS	glycosyltransferase (GT4_MtfB-like)	1182	Org646_00070	LPS biosynthesis	41.867	332	175	5	3	323	4	328	4.35e-69	216	382	393
Ping_00037	tRNA	tRNA-Met(cat)	72		translation
Ping_00038	tRNA	tRNA-His(gtg)	73		translation
Ping_00039	tRNA	tRNA-Thr(tgt)	74		translation
Ping_00040	tRNA	tRNA-Cys(gca)	71		translation
Ping_00041	CDS	tRNA-specific 2-thiouridylase (MnmA)	1050	Org646_00076	translation	40.486	247	121	9	3	228	6	247	1.42e-37	130	340	349
Ping_00042	CDS	peptide chain release factor 1 (PrfA)	1065	Org646_00077	translation	47.522	343	147	10	4	334	27	348	6.71e-90	267	344	354
Ping_00043	CDS	serine--tRNA ligase (SerS)	1206	Org646_00078	translation	42.378	328	177	4	78	395	60	385	3.8e-83	254	422	401
Ping_00044	CDS	tRNA(Ile)-lysidine synthase (TilS)	918	Org646_00079	translation	29.167	192	116	5	32	209	37	222	6.37e-18	74.3	259	305
Ping_00045	CDS	Protein RecA	969	Org646_00080	replication and repair	46.689	302	156	3	8	309	3	299	8.87e-89	262	335	322
Ping_00046	CDS	hypothetical protein	948		unknown
Ping_00047	CDS	translation initiation factor IF-2 (InfB)	1521	Org646_00082	translation	26.8	500	317	14	3	466	6	492	1.1e-34	129	481	506
Ping_00048	CDS	cysteine--tRNA ligase (CysS)	1314	Org646_00083	translation	34.524	420	239	13	19	430	24	415	1.08e-64	207	436	437
Ping_00049	CDS	transcriptional regulator (RNA polymerase sigma factor 54 interaction domain/ATPase)	1161		transcription
Ping_00050	CDS	ribosomal protein S21 (RpsU)	219	Org646_00084	translation	49.02	51	26	0	12	62	14	64	7.13e-10	43.1	68	72
Ping_00051	CDS	5'-3' exonuclease, alpha-helical arch, N-terminal domain	717		unknown
Ping_00052	tRNA	tRNA-Ser(gct)	82		translation
Ping_00053	CDS	acetyl-coenzyme A carboxylase, carboxyl transferase subunit alpha (AccA)	969	Org646_00087	pyruvate oxidation/fatty acid biosynthesis	46.831	284	145	4	48	328	40	320	2.4e-83	248	330	322
Ping_00054	tRNA	tRNA-Pro(tgg)	74		translation
Ping_00055	tRNA	tRNA-Thr(cgt)	73		translation
Ping_00056	CDS	transketolase (Tkl)	2004	Org646_00090	LPS biosynthesis	44.985	678	324	14	1	654	1	653	0	530	667	667
Ping_00057	CDS	DNA gyrase subunit A (GyrA)	2313	Org646_00091	replication and repair	40.789	456	251	11	7	456	7	449	4.19e-89	290	790	770
Ping_00058	CDS	DNA gyrase subunit B (GyrB)	2322	Org646_00092	replication and repair	36.496	822	421	24	6	784	10	773	2.2e-122	379	788	773
Ping_00059	CDS	DNA primase (DnaG)	1701	Org646_00093	replication and repair	31.533	463	271	14	22	459	20	461	5.5e-45	160	588	566
Ping_00060	CDS	RNA polymerase sigma factor RpoD	1329	Org646_00094	transcription	55.835	437	181	3	6	430	6	442	5.8e-150	426	432	442
Ping_00061	CDS	Fe-S protein maturation auxiliary factor SufT	408	Org646_00095	iron-sulfur cluster assembly	37.975	79	49	0	42	120	47	125	3.75e-12	52.8	133	135
Ping_00062	CDS	50S ribosomal protein L31 (RpmE)	240	Org646_00096	translation	67.742	31	10	0	52	82	47	77	1.92e-11	48.1	86	79
Ping_00063	CDS	50S ribosomal protein L36 (RpmJ )	123		translation
Ping_00064	tRNA	tRNA-Met(cat)	72		translation
Ping_00065	CDS	UDP-glucose 6-dehydrogenase (RkpK)	1335	Org646_00098	LPS biosynthesis	49.299	428	198	8	1	409	1	428	1.27e-136	393	442	444
Ping_00066	CDS	30S ribosomal protein S20 (RpsT)	288		translation
Ping_00067	CDS	arginine--tRNA ligase (ArgS)	1689	Org646_00100	translation	32.132	333	199	8	113	428	120	442	4.12e-31	120	552	562
Ping_00068	CDS	tyrosine--tRNA ligase (TyrS)	1200	Org646_00101	translation	38.889	252	140	5	1	246	1	244	6.61e-43	147	386	399
Ping_00069	CDS	tRNA N6-adenosine threonylcarbamoyltransferase (TsaD)	972	Org646_00102	translation	30.864	324	190	11	6	307	1	312	2.65e-32	115	309	323
Ping_00070	CDS	hypothetical protein	285		unknown
Ping_00071	CDS	30S ribosomal protein S2/50S ribosomal protein L1-like	147	Org646_00103	translation	50	34	16	1	1	33	1	34	0.000358	27.7	51	48
Ping_00072	tRNA	tRNA-Asn(gtt)	73		translation
Ping_00073	CDS	3-oxoacyl-ACP reductase?/enoyl-ACP reductase? (SDR domain)	858	Org646_00105	pyruvate oxidation/fatty acid biosynthesis	28.464	267	168	8	8	263	30	284	1.91e-23	89.7	265	285
Ping_00074	CDS	CDP-diacylglycerol--glycerol-3-phosphate 3-phosphatidyltransferase (PgsA)	543		fatty acid metabolism/LPS biosynthesis
Ping_00075	CDS	alanine--tRNA ligase (AlaS)	1305	Org646_00106	translation	40.654	428	239	9	8	426	7	428	1.6e-88	269	431	434
Ping_00076	CDS	50S ribosomal protein L25 (RplY)	561		translation
Ping_00077	CDS	hypothetical protein	306		unknown
Ping_00078	CDS	single-stranded DNA-binding protein (Ssb)	420	Org646_00108	replication and repair	46.875	128	57	2	4	120	3	130	2.89e-34	110	150	139
Ping_00079	CDS	50S ribosomal protein L9 (RplI)	456		translation
Ping_00080	CDS	valine--tRNA ligase (ValS)	2634	Org646_00110	translation	35.632	696	384	12	25	687	35	699	4.9e-121	380	843	877
Ping_00081	CDS	Skp domain	483		unknown
Ping_00082	CDS	glycosyl transferase (GT4, PimA-like)	1188	Org646_00112	LPS biosynthesis	41.117	394	217	5	1	389	1	384	1.9e-88	266	401	395
Ping_00083	CDS	UDP-glucuronate 5'-epimerase (LspL) / capsular polysaccharide synthesis protein CapI	1002	Org646_00113	LPS biosynthesis	47.222	324	166	4	8	328	10	331	1.64e-99	290	331	333
Ping_00084	CDS	phosphoheptose isomerase (GmhA)	630	Org646_00114	LPS biosynthesis	54.369	206	92	2	1	206	1	204	7.78e-78	226	209	209
Ping_00085	CDS	replicative DNA helicase (DnaB)	1353	Org646_00116	replication and repair	39.229	441	257	7	13	447	9	444	2.38e-93	283	449	450
Ping_00086	CDS	hypothetical protein	1566		unknown
Ping_00087	tRNA	tRNA-Lys(ctt)	72		translation
Ping_00088	CDS	pyruvate dehydrogenase E1 component subunit alpha (PdhA)	1035	Org646_00119	pyruvate oxidation/fatty acid biosynthesis	48.127	347	176	1	7	353	2	344	7.36e-121	346	353	344
Ping_00089	CDS	pyruvate dehydrogenase E1 component subunit beta (PdhB)	978	Org646_00120	pyruvate oxidation/fatty acid biosynthesis	61.006	318	124	0	10	327	4	321	1.68e-143	402	330	325
Ping_00090	CDS	dihydrolipoyllysine-residue acetyltransferase component E2 of pyruvate dehydrogenase complex (PdhC)	1128	Org646_00121	pyruvate oxidation/fatty acid biosynthesis	40.665	391	186	11	4	373	9	374	5.31e-76	233	373	375
Ping_00091	CDS	30S ribosomal protein S9 (RpsI)	384	Org646_00122	translation	46.4	125	66	1	1	124	3	127	3.58e-29	96.3	124	127
Ping_00092	CDS	50S ribosomal protein L13 (RplM)	429	Org646_00123	translation	41.549	142	82	1	1	141	1	142	7.08e-27	91.3	141	142
Ping_00093	tRNA	tRNA-Tyr(gta)	83		translation
Ping_00094	CDS	lysine--tRNA ligase (LysS)	1305	Org646_00125	translation	39.048	420	218	7	40	438	30	432	5.74e-88	268	439	434
Ping_00095	CDS	SsrA-binding protein (SmpB)	285		translation
Ping_00096	CDS	50S ribosomal protein L21 (RplU)	327	Org646_00127	translation	34.951	103	67	0	3	105	2	104	1.32e-20	73.2	106	108
Ping_00097	CDS	50S ribosomal protein L27 (RpmA)	243	Org646_00128	translation	55.844	77	34	0	1	77	1	77	3.99e-24	80.1	77	80
Ping_00098	CDS	tRNA uridine 5-carboxymethylaminomethyl modification enzyme (MnmG)	1734	Org646_00129	translation	48.438	512	249	9	7	509	3	508	4.99e-167	479	545	577
Ping_00099	CDS	tRNA modification GTPase (MnmE)	1440	Org646_00130	translation	34.855	482	278	13	10	460	3	479	1.36e-59	196	460	479
Ping_00100	rRNA	16S ribosomal RNA	1519		translation
Ping_00101	tRNA	tRNA-Ala(tgc)	74		translation
Ping_00102	tRNA	tRNA-Ile(gat)	75		translation
Ping_00103	rRNA	23S ribosomal RNA	2804		translation
Ping_00103a	rRNA	5S ribosomal RNA			translation
Ping_00104	CDS	nucleotide-sugar dehydratase/epimerase (GalE or Agl12 homolog) / ADP-L-glycero-D-manno-heptose-6-epimerase (HldD) homolog	945	Org646_00135	LPS biosynthesis	72.492	309	85	0	8	316	6	314	4.47e-167	460	316	314
Ping_00105	CDS	D-glycero-alpha-D-manno-heptose 1-phosphate guanylyltransferase (HddC)	756	Org646_00136	LPS biosynthesis	27.888	251	159	9	3	243	4	242	6.83e-12	56.2	245	251
Ping_00106	CDS	D-glycero-alpha-D-manno-heptose 7-phosphate kinase (HddA)	1038	Org646_00137	LPS biosynthesis	38.39	323	169	9	1	305	6	316	2.38e-52	169	339	345
Ping_00107	CDS	pyruvate dehydrogenase E1 component subunit alpha (PdhA)	696	Org646_00138	pyruvate oxidation/fatty acid biosynthesis	58.373	209	84	1	1	209	26	231	1.27e-94	269	209	231
Ping_00108	CDS	pyruvate dehydrogenase E1 component subunit beta (PdhB)	546	Org646_00139	pyruvate oxidation/fatty acid biosynthesis	68.715	179	56	0	1	179	2	180	5.78e-95	267	179	181
Ping_00109	CDS	GDP-4-keto-6-deoxy-D-mannose 3-dehydratase (ColD)	1179	Org646_00140	LPS biosynthesis	54.359	390	165	5	1	388	9	387	2.98e-154	434	396	392
Ping_00110	CDS	methyltransferase/B12-binding domain-containing radical SAM protein	1539	Org646_00141	unknown	75.05	505	125	1	5	509	8	511	0	814	510	512
Ping_00111	CDS	glycosyltransferase 2-like domain (nucleotide-diphospho-sugar transferase)	981	Org646_00142	LPS biosynthesis	53.448	290	132	3	4	290	7	296	1.65e-104	302	319	326
Ping_00112	CDS	glycosyltransferase	945	Org646_00143	LPS biosynthesis	59.42	276	111	1	15	289	3	278	4.25e-123	349	328	314
Ping_00113	tRNA	tRNA-Thr(ggt)	75		translation
Ping_00114	CDS	elongation factor 4 (LepA)	1185		translation
Ping_00115	tRNA	tRNA-Trp(tca)	74		translation
Ping_00116	CDS	transcription factor NusG	516	Org646_00146	transcription	28.488	172	112	4	2	170	1	164	2.38e-13	57.8	174	171
Ping_00117	CDS	50S ribosomal protein L11 (RplK)	414	Org646_00147	translation	49.254	134	56	2	10	133	6	137	1.05e-35	113	133	137
Ping_00118	CDS	50S ribosomal protein L10 (RplJ)	489		translation
Ping_00119	CDS	50S ribosomal protein L7/L12 (RplL)	405	Org646_00149	translation	46.97	132	60	2	2	124	3	133	1.83e-35	112	125	134
Ping_00120	CDS	DNA-directed RNA polymerase subunit beta (RpoB)	3714	Org646_00150	transcription	51.888	1245	570	13	1	1229	1	1232	0	1226	1232	1237
Ping_00121	CDS	DNA-directed RNA polymerase subunit beta' (RpoC)	4071	Org646_00151	transcription	57.867	1341	542	11	19	1343	21	1354	0	1458	1345	1356
Ping_00122	CDS	30S ribosomal protein S12 (RpsL)	381	Org646_00152	translation	80.328	122	22	2	1	121	1	121	3.74e-66	190	130	126
Ping_00123	CDS	30S ribosomal protein S7 (RpsG)	465	Org646_00153	translation	50.327	153	75	1	3	154	2	154	1.56e-49	150	154	154
Ping_00124	CDS	elongation factor G (FusA)	2064	Org646_00154	translation	65.839	685	231	2	1	684	1	683	0	940	690	687
Ping_00125	CDS	30S ribosomal protein S10 (RpsJ)	330	Org646_00155	translation	57.143	98	42	0	9	106	12	109	6.08e-36	112	106	109
Ping_00126	CDS	50S ribosomal protein L3 (RplC)	654	Org646_00156	translation	52.174	207	75	4	14	199	14	217	1.73e-63	189	203	217
Ping_00127	CDS	50S ribosomal protein L4 (RplD)	666	Org646_00157	translation	40.553	217	116	4	1	207	1	214	1.54e-36	120	210	221
Ping_00128	CDS	hypothetical protein	228		unknown
Ping_00129	CDS	50S ribosomal protein L2 (RplB)	852	Org646_00159	translation	53.147	286	130	3	1	286	1	282	3.98e-90	263	290	283
Ping_00130	CDS	30S ribosomal protein S19 (RpsS)	279	Org646_00160	translation	64.835	91	31	1	1	91	1	90	5.11e-40	121	95	92
Ping_00131	CDS	50S ribosomal protein L22 (RplV)	348	Org646_00161	translation	43.966	116	61	2	1	114	1	114	3.79e-24	82.8	115	115
Ping_00132	CDS	30S ribosomal protein S3 (RpsC)	627	Org646_00162	translation	58.049	205	86	0	1	205	1	205	6.42e-86	246	207	208
Ping_00133	CDS	50S ribosomal protein L16 (RplP)	429	Org646_00163	translation	57.246	138	59	0	1	138	1	138	3.8e-58	170	138	142
Ping_00134	CDS	hypothetical protein	114		unknown
Ping_00135	CDS	50S ribosomal protein L14 (RplN)	363	Org646_00166	translation	56.604	106	46	0	1	106	1	106	2.65e-44	134	121	120
Ping_00136	CDS	50S ribosomal protein L5 (RplE)	567	Org646_00168	translation	46.111	180	89	3	6	180	5	181	2.29e-41	131	185	188
Ping_00137	CDS	30S ribosomal protein S14 (RpsN)	303	Org646_00169	translation	49.505	101	50	1	1	101	1	100	1.35e-28	92.8	101	100
Ping_00138	CDS	30S ribosomal protein S8 (RpsH)	393	Org646_00170	translation	31.008	129	85	3	1	125	1	129	4.2e-14	57.8	126	130
Ping_00139	CDS	50S ribosomal protein L6 (RplF)	495	Org646_00171	translation	38.65	163	91	3	14	175	10	164	1.53e-33	110	175	164
Ping_00140	CDS	50S ribosomal protein L18 RplR	327	Org646_00172	translation	34.021	97	51	5	15	105	19	108	2.09e-08	41.6	105	108
Ping_00141	CDS	30S ribosomal protein S5 (RpsE)	474	Org646_00173	translation	51.333	150	69	2	11	156	6	155	5.16e-48	146	160	157
Ping_00142	CDS	50S ribosomal protein L15 (RplO)	453	Org646_00174	translation	54.545	88	34	3	16	101	18	101	1.68e-18	68.6	101	150
Ping_00143	CDS	30S ribosomal protein S13 (RpsM)	357	Org646_00175	translation	57.391	115	49	0	1	115	1	115	3.13e-44	134	122	118
Ping_00144	CDS	30S ribosomal protein S11 (RpsK)	363	Org646_00176	translation	61.789	123	43	1	6	128	2	120	2.77e-50	149	128	120
Ping_00145	CDS	30S ribosomal protein S4 (RpsD)	546	Org646_00177	translation	39.264	163	89	4	41	196	22	181	2.62e-27	95.5	197	181
Ping_00146	CDS	DNA-directed RNA polymerase subunit alpha (RpoA)	1011	Org646_00178	transcription	47.536	345	156	9	1	329	1	336	3.12e-90	266	329	336
Ping_00147	CDS	50S ribosomal protein L17 (RplQ)	357	Org646_00179	translation	27.397	73	51	1	18	88	27	99	0.000191	31.2	112	118
Ping_00148	tRNA	tRNA-Gly(tcc)	73		translation
Ping_00149	CDS	leucine--tRNA ligase (LeuS)	2337	Org646_00181	translation	48.511	235	116	2	11	241	10	243	2.6e-63	219	765	778
Ping_00150	CDS	glutamyl-tRNA(Gln) amidotransferase subunit A (GatA)	1437	Org646_00183	translation	32.538	461	266	13	43	468	25	475	8.63e-39	139	468	478
Ping_00151	CDS	aspartyl/glutamyl-tRNA(Asn/Gln) amidotransferase subunit B (GatB)	1356	Org646_00184	translation	33.636	330	188	6	11	329	16	325	5.14e-42	148	488	451
Ping_00152	CDS	hypothetical protein	312		unknown
Ping_00153	CDS	ATP-dependent Clp protease proteolytic subunit 2 (ClpP2)	549	Org646_00186	proteolysis	50.847	177	86	1	8	184	6	181	1.57e-63	187	187	182
Ping_00154	CDS	30S ribosomal protein S16 (RpsP)	270	Org646_00187	translation	44.304	79	44	0	6	84	1	79	1.23e-21	74.3	84	89
Ping_00155	CDS	hypothetical protein	261		unknown
Ping_00156	CDS	50S ribosomal protein L35 (RpmI)	189	Org646_00189	translation	46.667	60	32	0	1	60	3	62	4.82e-09	40.8	63	62
Ping_00157	CDS	50S ribosomal protein L20 (RplT)	354	Org646_00190	translation	45.614	114	62	0	1	114	1	114	3.01e-31	100	118	117
Ping_00158	CDS	phenylalanine--tRNA ligase alpha subunit (PheS)	1038	Org646_00191	translation	43.83	235	113	4	103	323	115	344	1.82e-63	198	332	345
Ping_00159	CDS	hypothetical protein	1947		unknown
Ping_00160	tRNA	tRNA-Ser(gga)	85		translation
Ping_00161	tRNA	tRNA-Lys(ttt)	72		translation
Ping_00162	CDS	enoyl-ACP reductase (FabV)	1236	Org646_00003	pyruvate oxidation/fatty acid biosynthesis	38.958	403	219	7	7	393	10	401	3.57e-84	256	402	411
Ping_00163	CDS	elongation factor 4 (LepA)	1890	Org646_00004	translation	36.526	616	354	15	1	593	3	604	3.02e-116	353	615	629
Ping_00164	CDS	malonyl-CoA-ACP-transacylase (=ACP-S-malonyltransferase) (FabD)	915	Org646_00005	pyruvate oxidation/fatty acid biosynthesis	36.538	312	179	7	6	313	3	299	1.84e-47	155	322	304
Ping_00165	CDS	ribosome-recycling factor (Frr)	555	Org646_00007	translation	23.009	113	87	0	29	141	31	143	1.84e-11	53.1	181	184
Ping_00166	tRNA	tRNA-Gln(ttg)	71		translation
Ping_00167	CDS	30S ribosomal protein S1 (RpsA)	1626	Org646_00009	translation	35.356	379	235	4	6	380	8	380	7.62e-57	192	543	541
Ping_00168	tRNA	tRNA-Leu(aag)	82		translation
Ping_00169	CDS	hypothetical protein	621		unknown
Ping_00170	tRNA	tRNA-Gly(gcc)	72		translation
Ping_00171	CDS	Helicase superfamily 1/2, ATP-binding domain + Helicase, C-terminal domain	2490	Org646_00013	unknown	31.194	670	354	22	145	750	198	824	2.46e-59	208	750	829
Ping_00172	CDS	ferredoxin (4Fe-4S ferredoxin superfamily)	240	Org646_00014	iron-sulfur cluster assembly	60.526	76	30	0	1	76	1	76	1.38e-31	99	77	79
Ping_00173	CDS	thioredoxin (TrxA)	351		redox balance
Ping_00174	CDS	dihydrolipoyl dehydrogenase (Lpd)	1407	Org646_00015	pyruvate oxidation/fatty acid biosynthesis	35.948	459	265	11	5	444	11	459	3.69e-74	234	464	468
Ping_00175	CDS	hypothetical protein	720		unknown
Ping_00176	tRNA	tRNA-Met(cat)	76		translation
Ping_00177	CDS	translation initiation factor IF-3 (InfC)	597		translation
Ping_00178	tRNA	tRNA-Val(tac)	73		translation
Ping_00179	CDS	glycosyltransferase GT28 (processive diacylglycerol beta-glucosyltransferase [UgtP] homolog)	1197	Org646_00018	LPS biosynthesis	43.846	390	190	11	5	371	3	386	3.06e-101	298	371	398
Ping_00180	CDS	3-oxoacyl-ACP synthase 1 (FabB)	1296	Org646_00019	pyruvate oxidation/fatty acid biosynthesis	58.993	417	168	1	4	417	8	424	2.36e-177	495	419	431
Ping_00181	CDS	acyl carrier protein (ACP) + 3-hydroxyacyl-ACP-dehydratase (FabZ)	807	Org646_00020	pyruvate oxidation/fatty acid biosynthesis	48.289	263	129	4	9	266	8	268	1.94e-69	209	266	268
Ping_00182	CDS	BioF (8-amino-7-oxononanoate synthase) homolog / aminotransferase, class I/class II domain	1200	Org646_00021	unknown	68.217	387	123	0	5	391	13	399	0	583	391	399
Ping_00183	CDS	hypothetical protein	1359	Org646_00022	unknown	29.505	444	301	4	15	451	13	451	2.35e-46	159	452	452
Ping_00184	CDS	glycosyltransferase (GT4_MtfB-like)	969	Org646_00023	LPS biosynthesis	33.094	278	160	10	23	283	9	277	2.31e-31	113	320	322
Ping_00185	CDS	glycosyltransferase (GT4_CapM-like)	1071	Org646_00024	LPS biosynthesis	37.261	314	181	7	7	313	5	309	2.25e-45	152	357	356
Ping_00186	CDS	glycosyl transferase (GT4, PimA-like)	1140	Org646_00025	LPS biosynthesis	34.933	375	228	7	6	375	8	371	1.5e-53	175	384	379
Ping_00187	tRNA	tRNA-Arg(tct)	74		translation
Ping_00188	CDS	acetyl-coenzyme A carboxylase carboxyl transferase subunit beta (AccD)	822	Org646_00027	pyruvate oxidation/fatty acid biosynthesis	50.57	263	117	2	6	260	11	268	1.99e-92	267	261	273
Ping_00189	CDS	isoleucine--tRNA ligase (IleS)	2814	Org646_00028	translation	36.76	963	543	25	1	926	1	934	3.63e-151	463	928	937
Ping_00190	CDS	3-oxoacyl-ACP reductase (FabG)	744	Org646_00029	pyruvate oxidation/fatty acid biosynthesis	50.204	245	117	3	4	245	5	247	2.31e-71	212	245	247
Ping_00191	CDS	acyl carrier protein (ACP) (AcpP)	282	Org646_00030	pyruvate oxidation/fatty acid biosynthesis	57.692	78	33	0	6	83	8	85	2.76e-28	91.3	84	93
Ping_00192	CDS	3-oxoacyl-ACP synthase 2 (FabF)	1263	Org646_00031	pyruvate oxidation/fatty acid biosynthesis	52.029	419	192	1	6	424	10	419	1.45e-158	447	427	420
Ping_00193	CDS	hypothetical protein	459		unknown
Ping_00194	CDS	Protein GrpE	483	Org646_00032	protein folding and stability	39.241	158	89	2	14	168	7	160	1.15e-31	105	171	160
Ping_00195	CDS	Chaperone protein DnaJ	1071	Org646_00033	protein folding and stability	52.542	354	161	3	7	354	4	356	2.89e-133	378	357	356
Ping_00196	CDS	biotin carboxylase (AccC)	1347	Org646_00034	pyruvate oxidation/fatty acid biosynthesis	60.091	441	176	0	1	441	1	441	0	523	443	448
Ping_00197	CDS	biotin carboxyl carrier protein of acetyl-CoA carboxylase (AccB)	450	Org646_00035	pyruvate oxidation/fatty acid biosynthesis	37.963	108	61	2	65	166	40	147	4.21e-21	77.8	169	149
Ping_00198	CDS	Chaperone protein DnaK	1956	Org646_00036	protein folding and stability	74.768	646	150	2	1	633	1	646	0	982	635	651
Ping_00199	CDS	10 kDa chaperonin (GroS)	294	Org646_00037	protein folding and stability	39.583	96	50	2	6	94	1	95	1.89e-14	57	100	97

## Sheet: CDS comparison
Table S2│Functional annotation of all Candidatus Organicella extenuata and Candidatus Pinguicoccus supinus genes.
Organicella Gene ID	Pinguicoccus Gene ID	product	Category	%ID	length	gap	mismatch	q-start	q-end	s-start	s-end	E-value	Bitscore	qlen	slen
Org646_00003	Ping_00162	enoyl-ACP reductase (FabV)	pyruvate oxidation/fatty acid biosynthesis	38.958	403	219	7	7	393	10	401	3.57e-84	256	402	411
Org646_00004	Ping_00163	elongation factor 4 (LepA)	translation	36.526	616	354	15	1	593	3	604	3.02e-116	353	615	629
Org646_00005	Ping_00164	malonyl-CoA-ACP-transacylase (=ACP-S-malonyltransferase) (FabD)	pyruvate oxidation/fatty acid biosynthesis	36.538	312	179	7	6	313	3	299	1.84e-47	155	322	304
Org646_00006		ribonuclease E	transcription
Org646_00007	Ping_00165	ribosome-recycling factor (Frr)	translation	23.009	113	87	0	29	141	31	143	1.84e-11	53.1	181	184
Org646_00009	Ping_00167	30S ribosomal protein S1 (RpsA)	translation	35.356	379	235	4	6	380	8	380	7.62e-57	192	543	541
Org646_00012		hypothetical protein	unknown
	Ping_00169	hypothetical protein	unknown
Org646_00013	Ping_00171	Helicase superfamily 1/2, ATP-binding domain + Helicase, C-terminal domain	unknown	31.194	670	354	22	145	750	198	824	2.46e-59	208	750	829
Org646_00014	Ping_00172	ferredoxin (4Fe-4S ferredoxin superfamily)	iron-sulfur cluster assembly	60.526	76	30	0	1	76	1	76	1.38e-31	99	77	79
	Ping_00173	thioredoxin (TrxA)	redox balance
Org646_00015	Ping_00174	dihydrolipoyl dehydrogenase (Lpd)	pyruvate oxidation/fatty acid biosynthesis	35.948	459	265	11	5	444	11	459	3.69e-74	234	464	468
	Ping_00175	hypothetical protein	unknown
	Ping_00177	translation initiation factor IF-3 (InfC)	translation
Org646_00018	Ping_00179	glycosyltransferase GT28 (processive diacylglycerol beta-glucosyltransferase [UgtP] homolog)	LPS biosynthesis	43.846	390	190	11	5	371	3	386	3.06e-101	298	371	398
Org646_00019	Ping_00180	3-oxoacyl-ACP synthase 1 (FabB)	pyruvate oxidation/fatty acid biosynthesis	58.993	417	168	1	4	417	8	424	2.36e-177	495	419	431
Org646_00020	Ping_00181	acyl carrier protein (ACP) + 3-hydroxyacyl-ACP-dehydratase (FabZ)	pyruvate oxidation/fatty acid biosynthesis	48.289	263	129	4	9	266	8	268	1.94e-69	209	266	268
Org646_00021	Ping_00182	BioF (8-amino-7-oxononanoate synthase) homolog / aminotransferase, class I/class II domain	unknown	68.217	387	123	0	5	391	13	399	0	583	391	399
Org646_00022	Ping_00183	hypothetical protein	unknown	29.505	444	301	4	15	451	13	451	2.35e-46	159	452	452
Org646_00023	Ping_00184	glycosyltransferase (GT4_MtfB-like)	LPS biosynthesis	33.094	278	160	10	23	283	9	277	2.31e-31	113	320	322
Org646_00024	Ping_00185	glycosyltransferase (GT4_CapM-like)	LPS biosynthesis	37.261	314	181	7	7	313	5	309	2.25e-45	152	357	356
Org646_00025	Ping_00186	glycosyl transferase (GT4, PimA-like)	LPS biosynthesis	34.933	375	228	7	6	375	8	371	1.5e-53	175	384	379
Org646_00027	Ping_00188	acetyl-coenzyme A carboxylase carboxyl transferase subunit beta (AccD)	pyruvate oxidation/fatty acid biosynthesis	50.57	263	117	2	6	260	11	268	1.99e-92	267	261	273
Org646_00028	Ping_00189	isoleucine--tRNA ligase (IleS)	translation	36.76	963	543	25	1	926	1	934	3.63e-151	463	928	937
Org646_00029	Ping_00190	3-oxoacyl-ACP reductase (FabG)	pyruvate oxidation/fatty acid biosynthesis	50.204	245	117	3	4	245	5	247	2.31e-71	212	245	247
Org646_00030	Ping_00191	acyl carrier protein (ACP) (AcpP)	pyruvate oxidation/fatty acid biosynthesis	57.692	78	33	0	6	83	8	85	2.76e-28	91.3	84	93
Org646_00031	Ping_00192	3-oxoacyl-ACP synthase 2 (FabF)	pyruvate oxidation/fatty acid biosynthesis	52.029	419	192	1	6	424	10	419	1.45e-158	447	427	420
	Ping_00193	hypothetical protein	unknown
Org646_00032	Ping_00194	Protein GrpE	protein folding and stability	39.241	158	89	2	14	168	7	160	1.15e-31	105	171	160
Org646_00033	Ping_00195	Chaperone protein DnaJ	protein folding and stability	52.542	354	161	3	7	354	4	356	2.89e-133	378	357	356
Org646_00034	Ping_00196	biotin carboxylase (AccC)	pyruvate oxidation/fatty acid biosynthesis	60.091	441	176	0	1	441	1	441	0	523	443	448
Org646_00035	Ping_00197	biotin carboxyl carrier protein of acetyl-CoA carboxylase (AccB)	pyruvate oxidation/fatty acid biosynthesis	37.963	108	61	2	65	166	40	147	4.21e-21	77.8	169	149
Org646_00036	Ping_00198	Chaperone protein DnaK	protein folding and stability	74.768	646	150	2	1	633	1	646	0	982	635	651
Org646_00037	Ping_00199	10 kDa chaperonin (GroS)	protein folding and stability	39.583	96	50	2	6	94	1	95	1.89e-14	57	100	97
Org646_00038	Ping_00001	60 kDa chaperonin (GroL)	protein folding and stability	58.607	244	97	3	290	530	2	244	5.74e-90	270	534	261
Org646_00039	Ping_00002	30S ribosomal protein S15 (RpsO)	translation	40.323	62	37	0	24	85	16	77	0.000202	30	87	77
Org646_00040	Ping_00003	50S ribosomal protein L28 (RpmB)	translation	58.571	70	29	0	6	75	3	72	5.49e-21	72	83	72
Org646_00041	Ping_00004	30S ribosomal protein S2 (RpsB)	translation	45.098	204	111	1	1	204	1	203	5.85e-53	164	231	227
Org646_00042	Ping_00005	elongation factor Ts (Tsf)	translation	29.798	198	126	5	9	200	8	198	2.02e-23	85.9	201	198
Org646_00043	Ping_00006	FeS cluster assembly protein SufC	iron-sulfur cluster assembly	44.856	243	132	2	12	253	5	246	1.27e-67	202	254	246
Org646_00044	Ping_00007	FeS cluster assembly protein SufB	iron-sulfur cluster assembly	70.524	458	134	1	14	470	14	471	0	675	470	471
Org646_00045	Ping_00008	FeS cluster assembly protein SufD	iron-sulfur cluster assembly	28.095	420	254	9	22	412	29	429	2e-32	120	435	445
Org646_00048	Ping_00011	GDP-L-fucose synthase (Fcl) / GDP-L-colitose synthase (ColC)	LPS biosynthesis	42.718	309	157	5	12	314	7	301	7.21e-81	241	315	301
Org646_00050		hypothetical protein	unknown
	Ping_00013	hypothetical protein	unknown
Org646_00051	Ping_00014	hypothetical protein	unknown	44.681	47	25	1	1	47	1	46	2.47e-05	30.4	49	47
Org646_00052		Glycine--tRNA ligase	translation
Org646_00053		hypothetical protein	unknown
Org646_00054		hypothetical protein	unknown
Org646_00056		Translation initiation factor IF-1	translation
	Ping_00015	thioredoxin reductase (TrxB)	redox balance
	Ping_00016	hypothetical protein	unknown
	Ping_00017	hypothetical protein	unknown
	Ping_00019	30S ribosomal protein S18 (RpsR)	translation
Org646_00057	Ping_00020	ATP-dependent Clp protease proteolytic subunit 1 (ClpP1)	proteolysis	62.694	193	72	0	1	193	1	193	2.45e-98	276	197	193
Org646_00058	Ping_00021	ATP-dependent Clp protease ATP-binding subunit (ClpX)	proteolysis	53.256	430	175	6	1	411	1	423	1.17e-146	417	411	424
Org646_00060	Ping_00023	methionine--tRNA ligase (MetG)	translation	36.017	472	287	9	1	461	8	475	5.43e-66	214	483	512
Org646_00061	Ping_00024	FeS cluster assembly scaffold protein IscU / sulfur acceptor protein SufU	iron-sulfur cluster assembly	36.667	150	77	6	2	137	6	151	1.07e-22	80.9	143	151
Org646_00062	Ping_00025	cysteine desulfurase (SufS)	iron-sulfur cluster assembly	38.084	407	247	4	1	404	1	405	1.27e-94	283	413	416
	Ping_00026	NADP-specific glutamate dehydrogenase	amino acid metabolism
Org646_00063	Ping_00027	flavoprotein pyridine nucleotide cytochrome reductase domain (CysJ-like)/ferredoxin:NADP+ reductase?	iron-sulfur cluster assembly	34.062	320	176	13	59	369	54	347	1.33e-30	112	369	347
	Ping_00028	tryptophan--tRNA ligase (TrpS)	translation
Org646_00069	Ping_00034	50S ribosomal protein L34 (RpmH)	translation	47.5	40	18	1	1	37	1	40	5.95e-05	28.9	40	44
	Ping_00035	hypothetical protein	unknown
Org646_00070	Ping_00036	glycosyltransferase (GT4_MtfB-like)	LPS biosynthesis	41.867	332	175	5	3	323	4	328	4.35e-69	216	382	393
Org646_00076	Ping_00041	tRNA-specific 2-thiouridylase (MnmA)	translation	40.486	247	121	9	3	228	6	247	1.42e-37	130	340	349
Org646_00077	Ping_00042	peptide chain release factor 1 (PrfA)	translation	47.522	343	147	10	4	334	27	348	6.71e-90	267	344	354
Org646_00078	Ping_00043	serine--tRNA ligase (SerS)	translation	42.378	328	177	4	78	395	60	385	3.8e-83	254	422	401
Org646_00079	Ping_00044	tRNA(Ile)-lysidine synthase (TilS)	translation	29.167	192	116	5	32	209	37	222	6.37e-18	74.3	259	305
Org646_00080	Ping_00045	Protein RecA	replication and repair	46.689	302	156	3	8	309	3	299	8.87e-89	262	335	322
Org646_00081		hypothetical protein	unknown
	Ping_00046	hypothetical protein	unknown
Org646_00082	Ping_00047	translation initiation factor IF-2 (InfB)	translation	26.8	500	317	14	3	466	6	492	1.1e-34	129	481	506
Org646_00083	Ping_00048	cysteine--tRNA ligase (CysS)	translation	34.524	420	239	13	19	430	24	415	1.08e-64	207	436	437
	Ping_00049	transcriptional regulator (RNA polymerase sigma factor 54 interaction domain/ATPase)	transcription
Org646_00084	Ping_00050	ribosomal protein S21 (RpsU)	translation	49.02	51	26	0	12	62	14	64	7.13e-10	43.1	68	72
Org646_00085		hypothetical protein	unknown
	Ping_00051	5'-3' exonuclease, alpha-helical arch, N-terminal domain	unknown
Org646_00087	Ping_00053	acetyl-coenzyme A carboxylase, carboxyl transferase subunit alpha (AccA)	pyruvate oxidation/fatty acid biosynthesis	46.831	284	145	4	48	328	40	320	2.4e-83	248	330	322
Org646_00090	Ping_00056	transketolase (Tkl)	LPS biosynthesis	44.985	678	324	14	1	654	1	653	0	530	667	667
Org646_00091	Ping_00057	DNA gyrase subunit A (GyrA)	replication and repair	40.789	456	251	11	7	456	7	449	4.19e-89	290	790	770
Org646_00092	Ping_00058	DNA gyrase subunit B (GyrB)	replication and repair	36.496	822	421	24	6	784	10	773	2.2e-122	379	788	773
Org646_00093	Ping_00059	DNA primase (DnaG)	replication and repair	31.533	463	271	14	22	459	20	461	5.5e-45	160	588	566
Org646_00094	Ping_00060	RNA polymerase sigma factor RpoD	transcription	55.835	437	181	3	6	430	6	442	5.8e-150	426	432	442
Org646_00095	Ping_00061	Fe-S protein maturation auxiliary factor SufT	iron-sulfur cluster assembly	37.975	79	49	0	42	120	47	125	3.75e-12	52.8	133	135
Org646_00096	Ping_00062	50S ribosomal protein L31 (RpmE)	translation	67.742	31	10	0	52	82	47	77	1.92e-11	48.1	86	79
	Ping_00063	50S ribosomal protein L36 (RpmJ )	translation
Org646_00098	Ping_00065	UDP-glucose 6-dehydrogenase (RkpK)	LPS biosynthesis	49.299	428	198	8	1	409	1	428	1.27e-136	393	442	444
Org646_00099		hypothetical protein	unknown
	Ping_00066	30S ribosomal protein S20 (RpsT)	translation
Org646_00100	Ping_00067	arginine--tRNA ligase (ArgS)	translation	32.132	333	199	8	113	428	120	442	4.12e-31	120	552	562
Org646_00101	Ping_00068	tyrosine--tRNA ligase (TyrS)	translation	38.889	252	140	5	1	246	1	244	6.61e-43	147	386	399
Org646_00102	Ping_00069	tRNA N6-adenosine threonylcarbamoyltransferase (TsaD)	translation	30.864	324	190	11	6	307	1	312	2.65e-32	115	309	323
	Ping_00070	hypothetical protein	unknown
Org646_00103	Ping_00071	30S ribosomal protein S2/50S ribosomal protein L1-like	translation	50	34	16	1	1	33	1	34	0.000358	27.7	51	48
Org646_00105	Ping_00073	3-oxoacyl-ACP reductase?/enoyl-ACP reductase? (SDR domain)	pyruvate oxidation/fatty acid biosynthesis	28.464	267	168	8	8	263	30	284	1.91e-23	89.7	265	285
	Ping_00074	CDP-diacylglycerol--glycerol-3-phosphate 3-phosphatidyltransferase (PgsA)	fatty acid metabolism/LPS biosynthesis
Org646_00106	Ping_00075	alanine--tRNA ligase (AlaS)	translation	40.654	428	239	9	8	426	7	428	1.6e-88	269	431	434
Org646_00107		hypothetical protein	unknown
	Ping_00076	50S ribosomal protein L25 (RplY)	translation
	Ping_00077	hypothetical protein	unknown
Org646_00108	Ping_00078	single-stranded DNA-binding protein (Ssb)	replication and repair	46.875	128	57	2	4	120	3	130	2.89e-34	110	150	139
Org646_00109		hypothetical protein	unknown
	Ping_00079	50S ribosomal protein L9 (RplI)	translation
Org646_00110	Ping_00080	valine--tRNA ligase (ValS)	translation	35.632	696	384	12	25	687	35	699	4.9e-121	380	843	877
Org646_00111		hypothetical protein	unknown
	Ping_00081	Skp domain	unknown
Org646_00112	Ping_00082	glycosyl transferase (GT4, PimA-like)	LPS biosynthesis	41.117	394	217	5	1	389	1	384	1.9e-88	266	401	395
Org646_00113	Ping_00083	UDP-glucuronate 5'-epimerase (LspL) / capsular polysaccharide synthesis protein CapI	LPS biosynthesis	47.222	324	166	4	8	328	10	331	1.64e-99	290	331	333
Org646_00114	Ping_00084	phosphoheptose isomerase (GmhA)	LPS biosynthesis	54.369	206	92	2	1	206	1	204	7.78e-78	226	209	209
Org646_00115		Peptide deformylase	translation
Org646_00116	Ping_00085	replicative DNA helicase (DnaB)	replication and repair	39.229	441	257	7	13	447	9	444	2.38e-93	283	449	450
Org646_00117		hypothetical protein	unknown
	Ping_00086	hypothetical protein	unknown
Org646_00119	Ping_00088	pyruvate dehydrogenase E1 component subunit alpha (PdhA)	pyruvate oxidation/fatty acid biosynthesis	48.127	347	176	1	7	353	2	344	7.36e-121	346	353	344
Org646_00120	Ping_00089	pyruvate dehydrogenase E1 component subunit beta (PdhB)	pyruvate oxidation/fatty acid biosynthesis	61.006	318	124	0	10	327	4	321	1.68e-143	402	330	325
Org646_00121	Ping_00090	dihydrolipoyllysine-residue acetyltransferase component E2 of pyruvate dehydrogenase complex (PdhC)	pyruvate oxidation/fatty acid biosynthesis	40.665	391	186	11	4	373	9	374	5.31e-76	233	373	375
Org646_00122	Ping_00091	30S ribosomal protein S9 (RpsI)	translation	46.4	125	66	1	1	124	3	127	3.58e-29	96.3	124	127
Org646_00123	Ping_00092	50S ribosomal protein L13 (RplM)	translation	41.549	142	82	1	1	141	1	142	7.08e-27	91.3	141	142
Org646_00125	Ping_00094	lysine--tRNA ligase (LysS)	translation	39.048	420	218	7	40	438	30	432	5.74e-88	268	439	434
Org646_00126	Ping_00095	SsrA-binding protein (SmpB)	translation
Org646_00127	Ping_00096	50S ribosomal protein L21 (RplU)	translation	34.951	103	67	0	3	105	2	104	1.32e-20	73.2	106	108
Org646_00128	Ping_00097	50S ribosomal protein L27 (RpmA)	translation	55.844	77	34	0	1	77	1	77	3.99e-24	80.1	77	80
Org646_00129	Ping_00098	tRNA uridine 5-carboxymethylaminomethyl modification enzyme (MnmG)	translation	48.438	512	249	9	7	509	3	508	4.99e-167	479	545	577
Org646_00130	Ping_00099	tRNA modification GTPase (MnmE)	translation	34.855	482	278	13	10	460	3	479	1.36e-59	196	460	479
Org646_00135	Ping_00104	nucleotide-sugar dehydratase/epimerase (GalE or Agl12 homolog) / ADP-L-glycero-D-manno-heptose-6-epimerase (HldD) homolog	LPS biosynthesis	72.492	309	85	0	8	316	6	314	4.47e-167	460	316	314
Org646_00136	Ping_00105	D-glycero-alpha-D-manno-heptose 1-phosphate guanylyltransferase (HddC)	LPS biosynthesis	27.888	251	159	9	3	243	4	242	6.83e-12	56.2	245	251
Org646_00137	Ping_00106	D-glycero-alpha-D-manno-heptose 7-phosphate kinase (HddA)	LPS biosynthesis	38.39	323	169	9	1	305	6	316	2.38e-52	169	339	345
Org646_00138	Ping_00107	pyruvate dehydrogenase E1 component subunit alpha (PdhA)	pyruvate oxidation/fatty acid biosynthesis	58.373	209	84	1	1	209	26	231	1.27e-94	269	209	231
Org646_00139	Ping_00108	pyruvate dehydrogenase E1 component subunit beta (PdhB)	pyruvate oxidation/fatty acid biosynthesis	68.715	179	56	0	1	179	2	180	5.78e-95	267	179	181
Org646_00140	Ping_00109	GDP-4-keto-6-deoxy-D-mannose 3-dehydratase (ColD)	LPS biosynthesis	54.359	390	165	5	1	388	9	387	2.98e-154	434	396	392
Org646_00141	Ping_00110	methyltransferase/B12-binding domain-containing radical SAM protein	unknown	75.05	505	125	1	5	509	8	511	0	814	510	512
Org646_00142	Ping_00111	glycosyltransferase 2-like domain (nucleotide-diphospho-sugar transferase)	LPS biosynthesis	53.448	290	132	3	4	290	7	296	1.65e-104	302	319	326
Org646_00143	Ping_00112	glycosyltransferase	LPS biosynthesis	59.42	276	111	1	15	289	3	278	4.25e-123	349	328	314
	Ping_00114	elongation factor 4 (LepA)	translation
Org646_00146	Ping_00116	transcription factor NusG	transcription	28.488	172	112	4	2	170	1	164	2.38e-13	57.8	174	171
Org646_00147	Ping_00117	50S ribosomal protein L11 (RplK)	translation	49.254	134	56	2	10	133	6	137	1.05e-35	113	133	137
Org646_00148		hypothetical protein	unknown
	Ping_00118	50S ribosomal protein L10 (RplJ)	translation
Org646_00149	Ping_00119	50S ribosomal protein L7/L12 (RplL)	translation	46.97	132	60	2	2	124	3	133	1.83e-35	112	125	134
Org646_00150	Ping_00120	DNA-directed RNA polymerase subunit beta (RpoB)	transcription	51.888	1245	570	13	1	1229	1	1232	0	1226	1232	1237
Org646_00151	Ping_00121	DNA-directed RNA polymerase subunit beta' (RpoC)	transcription	57.867	1341	542	11	19	1343	21	1354	0	1458	1345	1356
Org646_00152	Ping_00122	30S ribosomal protein S12 (RpsL)	translation	80.328	122	22	2	1	121	1	121	3.74e-66	190	130	126
Org646_00153	Ping_00123	30S ribosomal protein S7 (RpsG)	translation	50.327	153	75	1	3	154	2	154	1.56e-49	150	154	154
Org646_00154	Ping_00124	elongation factor G (FusA)	translation	65.839	685	231	2	1	684	1	683	0	940	690	687
Org646_00155	Ping_00125	30S ribosomal protein S10 (RpsJ)	translation	57.143	98	42	0	9	106	12	109	6.08e-36	112	106	109
Org646_00156	Ping_00126	50S ribosomal protein L3 (RplC)	translation	52.174	207	75	4	14	199	14	217	1.73e-63	189	203	217
Org646_00157	Ping_00127	50S ribosomal protein L4 (RplD)	translation	40.553	217	116	4	1	207	1	214	1.54e-36	120	210	221
Org646_00158		hypothetical protein	unknown
	Ping_00128	hypothetical protein	unknown
Org646_00159	Ping_00129	50S ribosomal protein L2 (RplB)	translation	53.147	286	130	3	1	286	1	282	3.98e-90	263	290	283
Org646_00160	Ping_00130	30S ribosomal protein S19 (RpsS)	translation	64.835	91	31	1	1	91	1	90	5.11e-40	121	95	92
Org646_00161	Ping_00131	50S ribosomal protein L22 (RplV)	translation	43.966	116	61	2	1	114	1	114	3.79e-24	82.8	115	115
Org646_00162	Ping_00132	30S ribosomal protein S3 (RpsC)	translation	58.049	205	86	0	1	205	1	205	6.42e-86	246	207	208
Org646_00163	Ping_00133	50S ribosomal protein L16 (RplP)	translation	57.246	138	59	0	1	138	1	138	3.8e-58	170	138	142
Org646_00164		hypothetical protein	unknown
Org646_00165		hypothetical protein	unknown
	Ping_00134	hypothetical protein	unknown
Org646_00166	Ping_00135	50S ribosomal protein L14 (RplN)	translation	56.604	106	46	0	1	106	1	106	2.65e-44	134	121	120
Org646_00167		hypothetical protein	unknown
Org646_00168	Ping_00136	50S ribosomal protein L5 (RplE)	translation	46.111	180	89	3	6	180	5	181	2.29e-41	131	185	188
Org646_00169	Ping_00137	30S ribosomal protein S14 (RpsN)	translation	49.505	101	50	1	1	101	1	100	1.35e-28	92.8	101	100
Org646_00170	Ping_00138	30S ribosomal protein S8 (RpsH)	translation	31.008	129	85	3	1	125	1	129	4.2e-14	57.8	126	130
Org646_00171	Ping_00139	50S ribosomal protein L6 (RplF)	translation	38.65	163	91	3	14	175	10	164	1.53e-33	110	175	164
Org646_00172	Ping_00140	50S ribosomal protein L18 RplR	translation	34.021	97	51	5	15	105	19	108	2.09e-08	41.6	105	108
Org646_00173	Ping_00141	30S ribosomal protein S5 (RpsE)	translation	51.333	150	69	2	11	156	6	155	5.16e-48	146	160	157
Org646_00174	Ping_00142	50S ribosomal protein L15 (RplO)	translation	54.545	88	34	3	16	101	18	101	1.68e-18	68.6	101	150
Org646_00175	Ping_00143	30S ribosomal protein S13 (RpsM)	translation	57.391	115	49	0	1	115	1	115	3.13e-44	134	122	118
Org646_00176	Ping_00144	30S ribosomal protein S11 (RpsK)	translation	61.789	123	43	1	6	128	2	120	2.77e-50	149	128	120
Org646_00177	Ping_00145	30S ribosomal protein S4 (RpsD)	translation	39.264	163	89	4	41	196	22	181	2.62e-27	95.5	197	181
Org646_00178	Ping_00146	DNA-directed RNA polymerase subunit alpha (RpoA)	transcription	47.536	345	156	9	1	329	1	336	3.12e-90	266	329	336
Org646_00179	Ping_00147	50S ribosomal protein L17 (RplQ)	translation	27.397	73	51	1	18	88	27	99	0.000191	31.2	112	118
Org646_00181	Ping_00149	leucine--tRNA ligase (LeuS)	translation	48.511	235	116	2	11	241	10	243	2.6e-63	219	765	778
Org646_00182		hypothetical protein	unknown
Org646_00183	Ping_00150	glutamyl-tRNA(Gln) amidotransferase subunit A (GatA)	translation	32.538	461	266	13	43	468	25	475	8.63e-39	139	468	478
Org646_00184	Ping_00151	aspartyl/glutamyl-tRNA(Asn/Gln) amidotransferase subunit B (GatB)	translation	33.636	330	188	6	11	329	16	325	5.14e-42	148	488	451
Org646_00185		hypothetical protein	unknown
	Ping_00152	hypothetical protein	unknown
Org646_00186	Ping_00153	ATP-dependent Clp protease proteolytic subunit 2 (ClpP2)	proteolysis	50.847	177	86	1	8	184	6	181	1.57e-63	187	187	182
Org646_00187	Ping_00154	30S ribosomal protein S16 (RpsP)	translation	44.304	79	44	0	6	84	1	79	1.23e-21	74.3	84	89
Org646_00188		50S ribosomal protein L19	translation
	Ping_00155	hypothetical protein	unknown
Org646_00189	Ping_00156	50S ribosomal protein L35 (RpmI)	translation	46.667	60	32	0	1	60	3	62	4.82e-09	40.8	63	62
Org646_00190	Ping_00157	50S ribosomal protein L20 (RplT)	translation	45.614	114	62	0	1	114	1	114	3.01e-31	100	118	117
Org646_00191	Ping_00158	phenylalanine--tRNA ligase alpha subunit (PheS)	translation	43.83	235	113	4	103	323	115	344	1.82e-63	198	332	345
	Ping_00159	hypothetical protein	unknown
