# Supplementary material for: Genome Analysis of a Verrucomicrobial Endosymbiont With a Tiny Genome Discovered in an Antarctic Lake
Source: Front Microbiol. 2021 Jun 1;12:674758. doi: 10.3389/fmicb.2021.674758 (PMC8204192; doi:10.3389/fmicb.2021.674758)
Supplement: Supplementary file 2 [file Table_4.xlsx]

## Sheet: Organicella 16S homologs
Table S4│Sequence identity between the Ca. Organicella 16S rRNA gene from different metagenomes.
Sequence identity is shown relative to the original Ca. Organicella MAG (first entry) and other Ca. Organicella 16S rRNA genes detected in Antarctic lake metagenomes. The sequences included in the phylogenetic tree (Figure 1) are shaded grey.
Homolog	Gene	%ID	Length	E-value	Bit Score	Genome Name	Scaffold ID	Contig Length	Contig GC	Contig Read Depth
3300031607 assembled Ga0307966_1000010169	16S rRNA	100	1532	0	2830	Saline water microbial communities from Organic Lake, Antarctica - #646	Ga0307966_1000010	158228	0.32	85
3300031221 assembled Ga0307948_1000005113	16S rRNA	100	1532	0	2830	Saline water microbial communities from Organic Lake, Antarctica - #280	Ga0307948_1000005	158304	0.32	35
3300031600 assembled Ga0307930_100001436	16S rRNA	100	1532	0	2830	Saline water microbial communities from Organic Lake, Antarctica - #46	Ga0307930_1000014	114145	0.32	20
3300031399 assembled Ga0307968_1000010110	16S rRNA	100	1532	0	2830	Saline water microbial communities from Organic Lake, Antarctica - #650	Ga0307968_1000010	100842	0.32	36
3300031211 assembled Ga0307974_100004828	16S rRNA	100	1531	0	2828	Saline water microbial communities from Organic Lake, Antarctica - #784	Ga0307974_1000048	59647	0.32	20
3300031394 assembled Ga0307963_100028433	16S rRNA	100	1531	0	2828	Saline water microbial communities from Organic Lake, Antarctica - #594	Ga0307963_1000284	31881	0.33	15
3300031225 assembled Ga0307942_100039622	16S rRNA	100	1532	0	2830	Saline water microbial communities from Organic Lake, Antarctica - #175	Ga0307942_1000396	29603	0.33	29
3300031704 assembled Ga0307943_100067421	16S rRNA	100	1532	0	2830	Saline water microbial communities from Organic Lake, Antarctica - #177	Ga0307943_1000674	19610	0.33	14
3300031397 assembled Ga0307960_100146821	16S rRNA	100	1248	0	2305	Saline water microbial communities from Organic Lake, Antarctica - #542	Ga0307960_1001468	13700	0.32	14
3300031335 assembled Ga0307951_10037909	16S rRNA	100	1531	0	2828	Saline water microbial communities from Organic Lake, Antarctica - #374	Ga0307951_1003790	9547	0.35	12
3300031403 assembled Ga0307933_10060319	16S rRNA	100	1532	0	2830	Saline water microbial communities from Organic Lake, Antarctica - #88	Ga0307933_1006031	6545	0.33	9
3300031393 assembled Ga0307967_10074816	16S rRNA	100	1531	0	2828	Saline water microbial communities from Organic Lake, Antarctica - #648	Ga0307967_1007481	6084	0.37	18
3300031404 assembled Ga0307945_10160955	16S rRNA	100	1318	0	2435	Saline water microbial communities from Organic Lake, Antarctica - #228	Ga0307945_1016095	4837	0.38	11
3300031343 assembled Ga0307952_10170533	16S rRNA	100	1532	0	2830	Saline water microbial communities from Organic Lake, Antarctica - #376	Ga0307952_1017053	3339	0.35	8
3300031387 assembled Ga0307947_10313171	16S rRNA	100	1400	0	2586	Saline water microbial communities from Organic Lake, Antarctica - #232	Ga0307947_1031317	2257	0.39	10
3300031222 assembled Ga0307972_10501901	16S rRNA	100	1293	0	2388	Saline water microbial communities from Organic Lake, Antarctica - #780	Ga0307972_1050190	2141	0.39	8
3300031382 assembled Ga0307971_10652721	16S rRNA	100	1168	0	2158	Saline water microbial communities from Organic Lake, Antarctica - #714	Ga0307971_1065272	1168	0.43	9
3300031684 assembled Ga0307946_10802771	16S rRNA	100	1040	0	1921	Saline water microbial communities from Organic Lake, Antarctica - #230	Ga0307946_1080277	1040	0.42	7
3300031396 assembled Ga0307944_10691761	16S rRNA	100	951	0	1757	Saline water microbial communities from Organic Lake, Antarctica - #179	Ga0307944_1069176	951	0.43	4
3300031392 assembled Ga0307975_11698401	16S rRNA	100	706	0	1304	Saline water microbial communities from Organic Lake, Antarctica - #917	Ga0307975_1169840	706	0.4	7
3300039151 assembled Ga0400664_025723_1160_2077	16S rRNA	100	918	0	1696	Saline water microbial communities from Unnamed Lake 13, Antarctica - #426	Ga0400664_025723	2077	0.38	1
3300039151 assembled Ga0400664_061205_781_1085	16S rRNA	100	305	7e-159	564	Saline water microbial communities from Unnamed Lake 13, Antarctica - #426	Ga0400664_061205	1085	0.28	1
3300037348 assembled Ga0400283_000007_52431_53966	16S rRNA	99.94	1536	0	2820	Saline water microbial communities from a lake in Antarctica - Unnamed Lake-18 #990	Ga0400283_000007	158205	0.32	23
3300038696 assembled Ga0400669_009478_1_1071	16S rRNA	99.9	1072	0	1977	Saline water microbial communities from Unnamed Portals Lake, Antarctica - #26	Ga0400669_009478	5051	0.33	9
3300038696 assembled Ga0400669_039189_1314_1821	16S rRNA	99.8	502	0	1821	Saline water microbial communities from Unnamed Portals Lake, Antarctica - #26	Ga0400669_039189	1821	0.37	10
