# Supplementary material for: Genome Analysis of a Verrucomicrobial Endosymbiont With a Tiny Genome Discovered in an Antarctic Lake
Source: Front Microbiol. 2021 Jun 1;12:674758. doi: 10.3389/fmicb.2021.674758 (PMC8204192; doi:10.3389/fmicb.2021.674758)
Supplement: Supplementary file 3 [file Table_5.xlsx]

## Sheet: Organic Lake metagenomes
Table S5│Detection of Ca. Organicella extenuata in Antarctic metagenomes.
Abundance of Ca. Organicella extenuata across the Organic Lake 2013-2015 metagenomes.
QC-filtered raw reads were recruited to the Ca. Organicella extenuata reference genome (Ga0307966_1000010) and median read depth values determined (shown with heat map colouring).
Sampling month is colour coded by season (Summer, red; Autumn, purple, Autumn; Winter, blue; Spring, green).
Grey shading indicates no metagenome sample was obtained for that timepoint/depth.
Ca. Organicella extenuata contigs were not detected in Organic lake metagenomes collected from Summer 2006 (3 filter fractions x 1 depth) and Summer 2008 (3 filter fractions x 6 depths).
The 2006 and 2008 metagenomes were generated using Sanger and 454 sequencing technologies, and the smaller dataset sizes (compared to 2013-2015) likely explain the lack of detection of Ca. Organicella extenuata in metagenomes from those years.
Year		2013						2014																	2015
Lake		Organic			Organic			Portals	Organic			Swamp	Organic			Organic			Organic			Organic			Organic			Unn. 13	Unn. 12	Unn. 7	Unn. 17	Unn. 18
Month		Nov			Dec			Jan	Feb			Mar	Jul			Aug			Nov			Dec			Jan			Jan	Jan	Jan	Jan	Feb
Filter size		3.0	0.8	0.1	3.0	0.8	0.1	0.22	3.0	0.8	0.1	0.22	3.0	0.8	0.1	3.0	0.8	0.1	3.0	0.8	0.1	3.0	0.8	0.1	3.0	0.8	0.1	0.22	0.22	0.22	0.22	0.22
Depths	Surface	0	0		16	0	0	8	6	0	0	1										1	0	0	0	0	0	4	2	1	1	22
	1.7m												0	0		0	0		0	0	2
	3.7m																		4	0	16
	4.2m												23	11	2	0	0	0	4	0
	5.7m												5	3	4	11
	6.5m												29			12	1
	6.7m												8	5		71	5	30

## Sheet: Metagenomes Organicella hits
Table S5│Detection of Ca. Organicella extenuata in Antarctic metagenomes.
Antarctic metagenomes in which Ca. Organicella extenuata was detected.
Antarctic metagenomes in which Ca. Organicella extenuata had a median coverage greater-than or equal to 1							Data from mapping of reads		Data from assembled metagenome
Metagenome Name	IMG ID	Year	Season	Month	Depth	Filter size	Median read depth	% coverage to Ca. Organicella extenuata reference genome Ga0307966_1000010	No. contigs	No. bases assembled
Organic Lake metagenome #646	3300031607	2014	Winter	Aug	6.7m	3.0um	71	99.9975	1	158228
Organic Lake metagenome #650	3300031399	2014	Winter	Aug	6.7m	0.1um	30	99.9855	2	158332
Organic Lake metagenome #280	3300031221	2014	Winter	July	6.5m	3.0um	29	99.9924	1	158304
Organic Lake metagenome #175	3300031225	2014	Winter	July	4.2m	3.0um	23	99.9893	4	158540
Unnamed Lake-18 #990	3300037348	2015	Summer	Jan	Surface	0.22um	22	99.9697	1	158205
Organic Lake metagenome #46	3300031600	2013	Summer	Dec	Surface	3.0um	16	99.9943	2	158257
Organic Lake metagenome #784	3300031211	2014	Spring	Nov	3.7m	0.1um	16	99.9475	2	158240
Organic Lake metagenome #594	3300031394	2014	Winter	Aug	6.5m	3.0um	12	99.9697	8	158444
Organic Lake metagenome #177	3300031704	2014	Winter	July	4.2m	0.8um	11	99.9027	14	158021
Organic Lake metagenome #542	3300031397	2014	Winter	Aug	5.7m	3.0um	11	99.7453	11	157534
Unnamed Portals Lake, Antarctica - #26	3300038696	2014	Summer	Jan	Surface	0.22um	8	99.6303	36	154655
Organic Lake metagenome #374	3300031335	2014	Winter	July	6.7m	3.0um	8	98.3663	38	142138
Organic Lake metagenome #88	3300031403	2014	Summer	Feb	Surface	3.0um	6	98.518	43	141821
Organic Lake metagenome #376	3300031343	2014	Winter	July	6.7m	0.8um	5	94.5597	49	99114
Organic Lake metagenome #228	3300031404	2014	Winter	July	5.7m	3.0um	5	93.9764	51	93351
Organic Lake metagenome #648	3300031393	2014	Winter	Aug	6.7m	0.8um	5	88.8945	36	79607
Unnamed Lake 13, Antarctica - #426	3300039151	2015	Summer	Jan	Surface	0.22um	4	97.0719	48	96725
Organic Lake metagenome #780	3300031222	2014	Spring	Nov	3.7m	3.0um	4	89.0127	35	65285
Organic Lake metagenome #917	3300031392	2014	Spring	Nov	4.2m	3.0um	4	91.2948	37	64761
Organic Lake metagenome #232	3300031387	2014	Winter	July	5.7m	0.1um	4	85.5019	34	59769
Organic Lake metagenome #230	3300031684	2014	Winter	July	5.7m	0.8um	3	78.1075	13	19102
Organic Lake metagenome #714	3300031382	2014	Spring	Nov	1.7m	0.1um	2	70.2429	9	11703
Organic Lake metagenome #179	3300031396	2014	Winter	July	4.2m	0.1um	2	68.1378	5	7321
Unnamed Lake-12 #425	3300037330	2015	Summer	Jan	Surface	0.22um	2	64.3717	2	2970
Unnamed Lake-7 #421	3300037328	2015	Summer	Jan	Surface	0.22um	1	59.619	4	5077
Unnamed Lake 17, Antarctica - #429	3300038660	2015	Summer	Jan	Surface	0.22um	1	75.3097	-	-
Swamp Lake, Antarctica - #32	3300038657	2015	Summer	Jan	Surface	0.22um	1	69.4378	-	-
Organic Lake metagenome #1056	3300031613	2014	Summer	Dec	Surface	3.0um	1	57.9461	-	-
Organic Lake metagenome #596	3300031210	2014	Winter	Aug	6.5m	0.8um	1	52.2784	-	-

## Sheet: Metagenomes no Organicella
Table S5│Detection of Ca. Organicella extenuata in Antarctic metagenomes.
Antarctic metagenomes in which Ca. Organicella extenuata was not detected
Project Name	Lake/location name	IMG Portal ID	Year	Season	Month	Depth	Filter size
Organic Lake metagenome #47	Organic lake	3300031208	2013	Summer	Dec	Surface	0.8um
Organic Lake metagenome #48	Organic lake	3300031339	2013	Summer	Dec	Surface	0.1um
Organic Lake metagenome #3	Organic lake	3300031213	2013	Spring	Nov	Surface	0.8um
Organic Lake metagenome #1	Organic lake	3300031333	2013	Spring	Nov	Surface	3.0um
Organic Lake metagenome #437	Organic lake	3300031391	2014	Winter	Aug	1.7m	3.0um
Organic Lake metagenome #439	Organic lake	3300031209	2014	Winter	Aug	1.7m	0.8um
Organic Lake metagenome #490	Organic lake	3300031395	2014	Winter	Aug	4.2m	3.0um
Organic Lake metagenome #492	Organic lake	3300031214	2014	Winter	Aug	4.2m	0.8um
Organic Lake metagenome #494	Organic lake	3300031212	2014	Winter	Aug	4.2m	0.1um
Organic Lake metagenome #1058	Organic lake	3300031398	2014	Summer	Dec	Surface	0.8um
Organic Lake metagenome #1060	Organic lake	3300031216	2014	Summer	Dec	Surface	0.1um
Organic Lake metagenome #92	Organic lake	3300031215	2014	Summer	Feb	Surface	0.1um
Organic Lake metagenome #90	Organic lake	3300031329	2014	Summer	Feb	Surface	0.8um
Organic Lake metagenome #122	Organic lake	3300031220	2014	Winter	July	1.7m	3.0um
Organic Lake metagenome #124	Organic lake	3300031217	2014	Winter	July	1.7m	0.8um
Organic Lake metagenome #710	Organic lake	3300031334	2014	Spring	Nov	1.7m	3.0um
Organic Lake metagenome #712	Organic lake	3300031243	2014	Spring	Nov	1.7m	0.8um
Organic Lake metagenome #782	Organic lake	3300031219	2014	Spring	Nov	3.7m	0.8um
Organic Lake metagenome #919	Organic lake	3300031218	2014	Spring	Nov	4.2m	0.8um
Organic Lake metagenome #987	Organic lake	3300031223	2015	Summer	Jan	Surface	3.0um
Organic Lake metagenome #989	Organic lake	3300031224	2015	Summer	Jan	Surface	0.8um
Organic Lake metagenome #991	Organic lake	3300031269	2015	Summer	Jan	Surface	0.1um
Combined Assembly of Gp0060414, Gp0060495 - Site 233 with 0.1UM filter - spades	Organic lake	3300028207	2006	Summer	Dec	Surface	0.1um
Marine microbial communities from Organic Lake, Antarctica - Site 233 with 0.8UM filter - spades	Organic lake	3300028300	2006	Summer	Dec	Surface	0.8um
Marine microbial communities from Organic Lake, Antarctica - Site 233 with 3.0UM filter - spades	Organic lake	3300028223	2006	Summer	Dec	Surface	3.0um
Marine microbial communities from Organic Lake, Antarctica - GS374 with 0.1UM filter - spades	Organic lake	3300028206	2008	Summer	Dec	1.7m	0.1um
Marine microbial communities from Organic Lake, Antarctica - GS374 with 0.8UM filter - spades	Organic lake	3300028215	2008	Summer	Dec	1.7m	0.8um
Marine microbial communities from Organic Lake, Antarctica - GS374 with 3.0UM filter - spades	Organic lake	3300028209	2008	Summer	Dec	1.7m	3.0um
Marine microbial communities from Organic Lake, Antarctica - GS375 with 0.1UM filter - spades	Organic lake	3300028218	2008	Summer	Dec	4.2m	0.1um
Marine microbial communities from Organic Lake, Antarctica - GS375 with 0.8UM filter - spades	Organic lake	3300028220	2008	Summer	Dec	4.2m	0.8um
Marine microbial communities from Organic Lake, Antarctica - GS375 with 3.0UM filter - spades	Organic lake	3300028213	2008	Summer	Dec	4.2m	3.0um
Marine microbial communities from Organic Lake, Antarctica - GS376 with 0.1UM filter - spades	Organic lake	3300028285	2008	Summer	Dec	5.7m	0.1um
Marine microbial communities from Organic Lake, Antarctica - GS376 with 0.8UM filter - spades	Organic lake	3300028224	2008	Summer	Dec	5.7m	0.8um
Marine microbial communities from Organic Lake, Antarctica - GS376 with 3.0UM filter - spades	Organic lake	3300028211	2008	Summer	Dec	5.7m	3.0um
Marine microbial communities from Organic Lake, Antarctica - GS377 with 0.1UM filter - spades	Organic lake	3300028217	2008	Summer	Dec	6.5m	0.1um
Marine microbial communities from Organic Lake, Antarctica - GS377 with 0.8UM filter - spades	Organic lake	3300028214	2008	Summer	Dec	6.5m	0.8um
Marine microbial communities from Organic Lake, Antarctica - GS377 with 3.0UM filter - spades	Organic lake	3300028208	2008	Summer	Dec	6.5m	3.0um
Marine microbial communities from Organic Lake, Antarctica - GS378 with 0.1UM filter - spades	Organic lake	3300028294	2008	Summer	Dec	6.7m	0.1um
Marine microbial communities from Organic Lake, Antarctica - GS378 with 0.8UM filter - spades	Organic lake	3300028225	2008	Summer	Dec	6.7m	0.8um
Marine microbial communities from Organic Lake, Antarctica - GS378 with 3.0UM filter - spades	Organic lake	3300028210	2008	Summer	Dec	6.7m	3.0um
Marine microbial communities from Organic Lake, Antarctica - GS379 with 0.1UM filter - spades	Organic lake	3300028212	2008	Summer	Dec	1m	0.1um
Marine microbial communities from Organic Lake, Antarctica - GS379 with 0.8UM filter - spades	Organic lake	3300028295	2008	Summer	Dec	1m	0.8um
Marine microbial communities from Organic Lake, Antarctica - GS379 with 3.0UM filter - spades	Organic lake	3300028301	2008	Summer	Dec	1m	3.0um
Nearshore metagenome #1	Nearshore	3300031608	2014	Winter	June	2m	3.0um
Nearshore metagenome #125	Nearshore	3300031687	2014	Winter	July	5m	3.0um
Nearshore metagenome #127	Nearshore	3300031612	2014	Winter	July	5m	0.8um
Nearshore metagenome #129	Nearshore	3300031510	2014	Winter	July	5m	0.1um
Nearshore metagenome #177	Nearshore	3300031688	2014	Winter	July	25m	3.0um
Nearshore metagenome #179	Nearshore	3300031647	2014	Winter	July	25m	0.8um
Nearshore metagenome #181	Nearshore	3300031721	2014	Winter	July	25m	0.1um
Nearshore metagenome #229	Nearshore	3300031628	2014	Winter	July	37m	3.0um
Nearshore metagenome #231	Nearshore	3300031694	2014	Winter	July	37m	0.8um
Nearshore metagenome #233	Nearshore	3300031695	2014	Winter	July	37m	0.1um
Nearshore metagenome #280	Nearshore	3300031689	2014	Spring	Oct	5m	3.0um
Nearshore metagenome #282	Nearshore	3300031655	2014	Spring	Oct	5m	0.8um
Nearshore metagenome #284	Nearshore	3300031598	2014	Spring	Oct	5m	0.1um
Nearshore metagenome #3	Nearshore	3300031848	2014	Winter	June	2m	0.8um
Nearshore metagenome #34	Nearshore	3300031703	2014	Winter	June	24m	3.0um
Nearshore metagenome #349	Nearshore	3300031175	2014	Spring	Oct	25m	3.0um
Nearshore metagenome #351	Nearshore	3300031141	2014	Spring	Oct	25m	0.8um
Nearshore metagenome #353	Nearshore	3300031142	2014	Spring	Oct	25m	0.1um
Nearshore metagenome #36	Nearshore	3300031705	2014	Winter	June	24m	0.8um
Nearshore metagenome #38	Nearshore	3300031630	2014	Winter	June	24m	0.1um
Nearshore metagenome #418	Nearshore	3300031167	2014	Spring	Oct	37m	3.0um
Nearshore metagenome #420	Nearshore	3300031140	2014	Spring	Oct	37m	0.8um
Nearshore metagenome #422	Nearshore	3300031143	2014	Spring	Oct	37m	0.1um
Nearshore metagenome #5	Nearshore	3300031644	2014	Winter	June	2m	0.1um
Nearshore metagenome #67	Nearshore	3300031656	2014	Winter	June	26.5m	3.0um
Nearshore metagenome #69	Nearshore	3300031683	2014	Winter	June	26.5m	0.8um
Nearshore metagenome #71	Nearshore	3300031599	2014	Winter	June	26.5m	0.1um
David wharf metagenome #35	Nearshore (Davis wharf)	3300031589	2014	Autumn	March	Surface	3.0um
David wharf metagenome #36	Nearshore (Davis wharf)	3300031706	2014	Autumn	March	Surface	0.8um
David wharf metagenome #37	Nearshore (Davis wharf)	3300031702	2014	Autumn	March	Surface	0.1um
Ellis Fjord metagenome #129	Ellis Fjord	3300031645	2014	Spring	Oct/Nov	60m	3.0um
Ellis Fjord metagenome #131	Ellis Fjord	3300031657	2014	Spring	Oct/Nov	60m	0.8um
Ellis Fjord metagenome #133	Ellis Fjord	3300031601	2014	Spring	Oct/Nov	60m	0.1um
Ellis Fjord metagenome #181	Ellis Fjord	3300031631	2014	Spring	Oct/Nov	45m	3.0um
Ellis Fjord metagenome #183	Ellis Fjord	3300031741	2014	Spring	Oct/Nov	45m	0.8um
Ellis Fjord metagenome #185	Ellis Fjord	3300031603	2014	Spring	Oct/Nov	45m	0.1um
Ellis Fjord metagenome #260	Ellis Fjord	3300031602	2014	Spring	Oct/Nov	18m	3.0um
Ellis Fjord metagenome #261	Ellis Fjord	3300031660	2014	Spring	Oct/Nov	18m	0.8um
Ellis Fjord metagenome #262	Ellis Fjord	3300031696	2014	Spring	Oct/Nov	18m	0.1um
Ellis Fjord metagenome #78	Ellis Fjord	3300031658	2014	Spring	Oct/Nov	5m	3.0um
Ellis Fjord metagenome #80	Ellis Fjord	3300031629	2014	Spring	Oct/Nov	5m	0.8um
Ellis Fjord metagenome #82	Ellis Fjord	3300031659	2014	Spring	Oct/Nov	5m	0.1um
Antarctic Ace Lake Metagenome 02UK1	Ace lake	3300025601	2008	Summer	Dec	5m	3.0um
Antarctic Ace Lake Metagenome 02UK8	Ace lake	3300025425	2008	Summer	Dec	5m	0.1um
Antarctic Ace Lake Metagenome 02UK9	Ace lake	3300025438	2008	Summer	Dec	11.8m	0.1um
Antarctic Ace Lake Metagenome 02UKA	Ace lake	3300025362	2008	Summer	Dec	12.8m	0.1um
Antarctic Ace Lake Metagenome 02UKB	Ace lake	3300025669	2008	Summer	Dec	18m	0.1um
Antarctic Ace Lake Metagenome 02UKC	Ace lake	3300025697	2008	Summer	Dec	14.1m	0.1um
Antarctic Ace Lake Metagenome 02UKD	Ace lake	3300025513	2008	Summer	Dec	5m	0.8um
Antarctic Ace Lake Metagenome 02UKE	Ace lake	3300025603	2008	Summer	Dec	11.8m	0.8um
Antarctic Ace Lake Metagenome 02UKF	Ace lake	3300025380	2008	Summer	Dec	12.8m	0.8um
Antarctic Ace Lake Metagenome 02UKG	Ace lake	3300025586	2008	Summer	Dec	18m	0.8um
Antarctic Ace Lake Metagenome 02UKH	Ace lake	3300025628	2008	Summer	Dec	14.1m	0.8um
Antarctic Ace Lake Metagenome 02UKJ	Ace lake	3300025502	2008	Summer	Dec	11.8m	3.0um
Antarctic Ace Lake Metagenome 02UKK	Ace lake	3300025433	2008	Summer	Dec	12.8m	3.0um
Antarctic Ace Lake Metagenome 02UKL	Ace lake	3300025642	2008	Summer	Dec	18m	3.0um
Antarctic Ace Lake Metagenome 02UKM	Ace lake	3300025649	2008	Summer	Dec	14.1m	3.0um
Antarctic Ace Lake Metagenome 02UKN	Ace lake	3300025736	2008	Summer	Dec	23m	0.1um
Antarctic Ace Lake Metagenome 02UKS	Ace lake	3300025661	2008	Summer	Dec	23m	0.8um
Antarctic Ace Lake Metagenome 02UKX	Ace lake	3300025698	2008	Summer	Dec	23m	3.0um
Ace Lake metagenome #232	Ace lake	3300031227	2013	Spring	Nov	24m	0.1um
Antarctic Ace Lake metagenome #1	Ace lake	3300022867	2013	Spring	Nov	5m	3.0um
Antarctic Ace Lake metagenome #139	Ace lake	3300023234	2013	Spring	Nov	15m	3.0um
Antarctic Ace Lake metagenome #141	Ace lake	3300022854	2013	Spring	Nov	15m	0.8um
Antarctic Ace Lake metagenome #143	Ace lake	3300023435	2013	Spring	Nov	15m	0.1um
Antarctic Ace Lake metagenome #183	Ace lake	3300023298	2013	Spring	Nov	19m	3.0um
Antarctic Ace Lake metagenome #185	Ace lake	3300023262	2013	Spring	Nov	19m	0.8um
Antarctic Ace Lake metagenome #187	Ace lake	3300023297	2013	Spring	Nov	19m	0.1um
Antarctic Ace Lake metagenome #227	Ace lake	3300022828	2013	Spring	Nov	24m	3.0um
Antarctic Ace Lake metagenome #229	Ace lake	3300022887	2013	Spring	Nov	24m	0.8um
Antarctic Ace Lake metagenome #3	Ace lake	3300023243	2013	Spring	Nov	5m	0.8um
Antarctic Ace Lake metagenome #46	Ace lake	3300022842	2013	Spring	Nov	12.5m	3.0um
Antarctic Ace Lake metagenome #48	Ace lake	3300022847	2013	Spring	Nov	12.5m	0.8um
Antarctic Ace Lake metagenome #5	Ace lake	3300022843	2013	Spring	Nov	5m	0.1um
Antarctic Ace Lake metagenome #50	Ace lake	3300023235	2013	Spring	Nov	12.5m	0.1um
Antarctic Ace Lake metagenome #91	Ace lake	3300022882	2013	Spring	Nov	13.5m	3.0um
Antarctic Ace Lake metagenome #93	Ace lake	3300023244	2013	Spring	Nov	13.5m	0.8um
Antarctic Ace Lake metagenome #95	Ace lake	3300022871	2013	Spring	Nov	13.5m	0.1um
Antarctic Ace Lake metagenome #291	Ace lake	3300022841	2013	Summer	Dec	Surface	3.0um
Antarctic Ace Lake metagenome #292	Ace lake	3300022833	2013	Summer	Dec	Surface	0.8um
Antarctic Ace Lake metagenome #293	Ace lake	3300022822	2013	Summer	Dec	Surface	0.1um
Antarctic Ace Lake metagenome #547	Ace lake	3300023236	2014	Winter	Aug	5m	3.0um
Antarctic Ace Lake metagenome #549	Ace lake	3300023239	2014	Winter	Aug	5m	0.8um
Antarctic Ace Lake metagenome #551	Ace lake	3300023229	2014	Winter	Aug	5m	0.1um
Antarctic Ace Lake metagenome #600	Ace lake	3300022885	2014	Winter	Aug	13m	3.0um
Antarctic Ace Lake metagenome #602	Ace lake	3300022845	2014	Winter	Aug	13m	0.8um
Antarctic Ace Lake metagenome #604	Ace lake	3300023296	2014	Winter	Aug	13m	0.1um
Antarctic Ace Lake metagenome #653	Ace lake	3300022864	2014	Winter	Aug	14.5m	3.0um
Antarctic Ace Lake metagenome #655	Ace lake	3300024048	2014	Winter	Aug	14.5m	0.8um
Antarctic Ace Lake metagenome #657	Ace lake	3300022890	2014	Winter	Aug	14.5m	0.1um
Antarctic Ace Lake metagenome #1159	Ace lake	3300023501	2014	Summer	Dec	5m	3.0um
Antarctic Ace Lake metagenome #1163	Ace lake	3300022844	2014	Summer	Dec	5m	0.8um
Antarctic Ace Lake metagenome #1165	Ace lake	3300023293	2014	Summer	Dec	5m	0.1um
Antarctic Ace Lake metagenome #1231	Ace lake	3300023231	2014	Summer	Dec	12m	3.0um
Antarctic Ace Lake metagenome #1234	Ace lake	3300023227	2014	Summer	Dec	12m	0.8um
Antarctic Ace Lake metagenome #1237	Ace lake	3300022851	2014	Summer	Dec	12m	0.1um
Antarctic Ace Lake metagenome #1331	Ace lake	3300022826	2014	Summer	Dec	13.4m	0.8um
Antarctic Ace Lake metagenome #1333	Ace lake	3300023292	2014	Summer	Dec	13.4m	0.1um
Antarctic Ace Lake metagenome #1398	Ace lake	3300023253	2014	Summer	Dec	14m	3.0um
Antarctic Ace Lake metagenome #1400	Ace lake	3300023233	2014	Summer	Dec	14m	0.8um
Antarctic Ace Lake metagenome #1402	Ace lake	3300022868	2014	Summer	Dec	14m	0.1um
Antarctic Ace Lake metagenome #1450	Ace lake	3300022860	2014	Summer	Dec	19m	3.0um
Antarctic Ace Lake metagenome #1452	Ace lake	3300022846	2014	Summer	Dec	19m	0.8um
Antarctic Ace Lake metagenome #1454	Ace lake	3300023061	2014	Summer	Dec	19m	0.1um
Antarctic Ace Lake metagenome #1502	Ace lake	3300022884	2014	Summer	Dec	24m	3.0um
Antarctic Ace Lake metagenome #1504	Ace lake	3300023299	2014	Summer	Dec	24m	0.8um
Antarctic Ace Lake metagenome #1506	Ace lake	3300023256	2014	Summer	Dec	24m	0.1um
Ace Lake metagenome #1330	Ace lake	3300031697	2014	Summer	Dec	13.4m	3.0um
Antarctic Ace Lake metagenome #333	Ace lake	3300022827	2014	Summer	Feb	Surface	3.0um
Antarctic Ace Lake metagenome #335	Ace lake	3300023054	2014	Summer	Feb	Surface	0.8um
Antarctic Ace Lake metagenome #337	Ace lake	3300022839	2014	Summer	Feb	Surface	0.1um
Antarctic Ace Lake metagenome #367	Ace lake	3300023237	2014	Winter	July	5m	3.0um
Antarctic Ace Lake metagenome #369	Ace lake	3300022866	2014	Winter	July	5m	0.8um
Antarctic Ace Lake metagenome #371	Ace lake	3300022853	2014	Winter	July	5m	0.1um
Antarctic Ace Lake metagenome #419	Ace lake	3300022857	2014	Winter	July	12.5m	3.0um
Antarctic Ace Lake metagenome #421	Ace lake	3300022836	2014	Winter	July	12.5m	0.8um
Antarctic Ace Lake metagenome #423	Ace lake	3300023245	2014	Winter	July	12.5m	0.1um
Antarctic Ace Lake metagenome #472	Ace lake	3300022834	2014	Winter	July	13.5m	3.0um
Antarctic Ace Lake metagenome #474	Ace lake	3300023241	2014	Winter	July	13.5m	0.8um
Antarctic Ace Lake metagenome #476	Ace lake	3300023257	2014	Winter	July	13.5m	0.1um
Antarctic Ace Lake metagenome #1004	Ace lake	3300023434	2014	Spring	Oct	19m	3.0um
Antarctic Ace Lake metagenome #1006	Ace lake	3300022838	2014	Spring	Oct	19m	0.8um
Antarctic Ace Lake metagenome #1008	Ace lake	3300023246	2014	Spring	Oct	19m	0.1um
Antarctic Ace Lake metagenome #1073	Ace lake	3300023251	2014	Spring	Oct	24m	3.0um
Antarctic Ace Lake metagenome #1075	Ace lake	3300023295	2014	Spring	Oct	24m	0.8um
Antarctic Ace Lake metagenome #1077	Ace lake	3300022874	2014	Spring	Oct	24m	0.1um
Antarctic Ace Lake metagenome #728	Ace lake	3300022865	2014	Spring	Oct	5m	3.0um
Antarctic Ace Lake metagenome #730	Ace lake	3300022825	2014	Spring	Oct	5m	0.8um
Antarctic Ace Lake metagenome #732	Ace lake	3300023294	2014	Spring	Oct	5m	0.1um
Antarctic Ace Lake metagenome #797	Ace lake	3300022856	2014	Spring	Oct	13m	3.0um
Antarctic Ace Lake metagenome #799	Ace lake	3300022859	2014	Spring	Oct	13m	0.8um
Antarctic Ace Lake metagenome #801	Ace lake	3300022821	2014	Spring	Oct	13m	0.1um
Antarctic Ace Lake metagenome #866	Ace lake	3300022848	2014	Spring	Oct	12m	3.0um
Antarctic Ace Lake metagenome #868	Ace lake	3300023238	2014	Spring	Oct	12m	0.8um
Antarctic Ace Lake metagenome #870	Ace lake	3300023240	2014	Spring	Oct	12m	0.1um
Antarctic Ace Lake metagenome #935	Ace lake	3300022855	2014	Spring	Oct	16m	3.0um
Antarctic Ace Lake metagenome #937	Ace lake	3300023249	2014	Spring	Oct	16m	0.8um
Antarctic Ace Lake metagenome #939	Ace lake	3300022858	2014	Spring	Oct	16m	0.1um
Antarctic Ace Lake metagenome #1692	Ace lake	3300023230	2015	Summer	Jan 15th	Surface	3.0um
Antarctic Ace Lake metagenome #1696	Ace lake	3300023429	2015	Summer	Jan 15th	Surface	0.8um
Antarctic Ace Lake metagenome #1699	Ace lake	3300022837	2015	Summer	Jan 15th	Surface	0.1um
Antarctic Ace Lake metagenome #1572	Ace lake	3300022829	2015	Summer	Jan 8th	Surface	3.0um
Antarctic Ace Lake metagenome #1574	Ace lake	3300022832	2015	Summer	Jan 8th	Surface	0.8um
Antarctic Ace Lake metagenome #1576	Ace lake	3300023242	2015	Summer	Jan 8th	Surface	0.1um
Antarctic Club Lake Metagenome #312	Club lake	3300028347	2014	Summer		Surface	3.0um
Antarctic Club Lake Metagenome #315	Club lake	3300028343	2014	Summer		Surface	0.8um
Antarctic Club Lake Metagenome #318	Club lake	3300028402	2014	Summer		Surface	0.1um
Antarctic Club Lake TFF Metagenome #397	Club lake	3300028344	2014	Summer		Surface	TFF
Antarctic Deep Lake Metagenome 022AM	Deep lake	3300025352	2006	Summer	Dec	Surface	0.1um
Antarctic Deep Lake Metagenome 02WF4	Deep lake	3300025361	2006	Summer	Dec	Surface	0.8um
Antarctic Deep Lake Metagenome 02WF5	Deep lake	3300025351	2006	Summer	Dec	Surface	3.0um
Antarctic Deep Lake TFF Metagenome #695	Deep lake	3300028411	2008	Summer	Dec	5+13+24m	TFF
Antarctic Deep Lake TFF Metagenome 2006 #1	Deep lake	3300028349	2006	Summer	Dec	Surface	TFF
Antarctic Deep Lake TFF Metagenome 2006 #2	Deep lake	3300028339	2006	Summer	Dec	Surface	TFF
Antarctic Deep Lake Metagenome #680	Deep lake	3300028407	2008	Summer	Dec	Surface	3.0um
Antarctic Deep Lake Metagenome #681	Deep lake	3300028360	2008	Summer	Dec	Surface	0.8um
Antarctic Deep Lake Metagenome NANO	Deep lake	3300028324	2008	Summer	Dec	Surface	enrichment culture
Antarctic Deep Lake Metagenome #3	Deep lake	3300028340	2013	Summer	Dec	Surface	0.1um
Antarctic Deep Lake Metagenome #2	Deep lake	3300028363	2013	Summer	Dec	Surface	0.8um
Antarctic Deep Lake Metagenome #1	Deep lake	3300028346	2013	Summer	Dec	Surface	3.0um
Antarctic Deep Lake Metagenome #134	Deep lake	3300028357	2014	Winter	Aug	Surface	3.0um
Antarctic Deep Lake Metagenome #136	Deep lake	3300028362	2014	Winter	Aug	Surface	0.8um
Antarctic Deep Lake Metagenome #138	Deep lake	3300028352	2014	Winter	Aug	Surface	0.1um
Antarctic Deep Lake Metagenome #285	Deep lake	3300028406	2014	Summer	Dec	Surface	3.0um
Antarctic Deep Lake Metagenome #290	Deep lake	3300028345	2014	Summer	Dec	Surface	0.8um
Antarctic Deep Lake Metagenome #293	Deep lake	3300028348	2014	Summer	Dec	Surface	0.1um
Antarctic Deep Lake TFF Metagenome #359	Deep lake	3300028356	2014	Summer	Dec	Surface	TFF
Antarctic Deep Lake Metagenome #49	Deep lake	3300028359	2014	Summer	Feb	Surface	3.0um
Antarctic Deep Lake Metagenome #50	Deep lake	3300028404	2014	Summer	Feb	Surface	0.8um
Antarctic Deep Lake Metagenome #51	Deep lake	3300028350	2014	Summer	Feb	Surface	0.1um
Antarctic Deep Lake Metagenome #81	Deep lake	3300028342	2014	Winter	June	Surface	3.0um
Antarctic Deep Lake Metagenome #83	Deep lake	3300028365	2014	Winter	June	Surface	0.8um
Antarctic Deep Lake Metagenome #85	Deep lake	3300028341	2014	Winter	June	Surface	0.1um
Antarctic Deep Lake Metagenome #186	Deep lake	3300028355	2014	Spring	Nov	Surface	3.0um
Antarctic Deep Lake Metagenome #190	Deep lake	3300028409	2014	Spring	Nov	Surface	0.8um
Antarctic Deep Lake Metagenome #192	Deep lake	3300028351	2014	Spring	Nov	Surface	0.1um
Antarctic Deep Lake Metagenome VIRHL14	Deep lake	3300028323	2014	Summer	Nov	Surface	enrichment culture
Antarctic Deep Lake TFF Metagenome #256	Deep lake	3300028353	2014	Spring	Nov	Surface	TFF
Antarctic Deep Lake Metagenome #397	Deep lake	3300028354	2015	Summer	Jan	Surface	3.0um
Antarctic Deep Lake Metagenome #401	Deep lake	3300028403	2015	Summer	Jan	Surface	0.8um
Antarctic Deep Lake Metagenome #404	Deep lake	3300023113	2015	Summer	Jan	Surface	0.1um
Antarctic Deep Lake TFF Metagenome #472	Deep lake	3300028358	2015	Summer	Jan	Surface	TFF
Antarctic Rauer Lake Metagenome Filla 1 #562	Rauer lake 1	3300028369	2015	Summer	Jan	Surface	3.0um
Antarctic Rauer Lake Metagenome Filla 1 #563	Rauer lake 1	3300028373	2015	Summer	Jan	Surface	0.8um
Antarctic Rauer Lake Metagenome Filla 1 #564	Rauer lake 1	3300028364	2015	Summer	Jan	Surface	0.1um
Antarctic Rauer Lake Metagenome Filla 2 #697	Rauer lake 2	3300028405	2015	Summer	Jan	Surface	3.0um
Antarctic Rauer Lake Metagenome Filla 2 #698	Rauer lake 2	3300028412	2015	Summer	Jan	Surface	0.8um
Antarctic Rauer Lake Metagenome Filla 2 #699	Rauer lake 2	3300023049	2015	Summer	Jan	Surface	0.1um
Antarctic Rauer Lake Metagenome Filla 3 #764	Rauer lake 3	3300028368	2015	Summer	Jan	Surface	3.0um
Antarctic Rauer Lake Metagenome Filla 3 #765	Rauer lake 3	3300028367	2015	Summer	Jan	Surface	0.8um
Antarctic Rauer Lake Metagenome Filla 3 #767	Rauer lake 3	3300028372	2015	Summer	Jan	Surface	0.1um
Antarctic Rauer Lake Metagenome Filla E10 #628	Rauer lake 11	3300028376	2015	Summer	Jan	Surface	3.0um
Antarctic Rauer Lake Metagenome Hop E1 #496	Rauer lake 12	3300028413	2015	Summer	Jan	Surface	3.0um
Antarctic Rauer Lake Metagenome Hop E1 #497	Rauer lake 12	3300028370	2015	Summer	Jan	Surface	0.8um
Antarctic Rauer Lake Metagenome Hop E1 #498	Rauer lake 12	3300028361	2015	Summer	Jan	Surface	0.1um
Antarctic Rauer Lake 3 Metagenome VIRRA3	Rauer lake 3	3300025333	2014	Spring	Sept	Surface	enrichment culture
Antarctic Rauer Lake Metagenome Torckler E11 #897	Rauer lake 13	3300028374	2015	Summer	Jan	Surface	3.0um
Antarctic Rauer Lake Metagenome Torckler E11 #898	Rauer lake 13	3300028366	2015	Summer	Jan	Surface	0.8um
Antarctic Rauer Lake Metagenome Torckler E11 #899	Rauer lake 13	3300028371	2015	Summer	Jan	Surface	0.1um
Antarctic Rauer Lake Metagenome Torckler E5 #430	Rauer lake 5	3300028408	2015	Summer	Jan	Surface	3.0um
Antarctic Rauer Lake Metagenome Torckler E5 #431	Rauer lake 5	3300028375	2015	Summer	Jan	Surface	0.8um
Antarctic Rauer Lake Metagenome Torckler E5 #432	Rauer lake 5	3300028410	2015	Summer	Jan	Surface	0.1um
Antarctic Rauer Lake Metagenome Torckler E6 #831	Rauer lake 6	3300028415	2015	Summer	Jan	Surface	3.0um
Antarctic Rauer Lake Metagenome Torckler E6 #832	Rauer lake 6	3300028378	2015	Summer	Jan	Surface	0.8um
Antarctic Rauer Lake Metagenome Torckler E6 #833	Rauer lake 6	3300028377	2015	Summer	Jan	Surface	0.1um
Lake Collerson #991	Lake Collerson	3300037347	2015	Summer	Feb	Surface	0.22um
Abraxas Lake #428	Abraxas Lake	3300037331	2015	Summer	Jan	Surface	0.22um
Anderson Lake #993	Anderson Lake	3300036670	2015	Summer	Jan	Surface	0.22um
Burch Lake #418	Burch Lake	3300037296	2014	Summer	Dec	Surface	0.22um
Calendar Lake #24	Calendar Lake	3300036668	2014	Summer	Jan	Surface	0.22um
Camp Lake #17	Camp Lake	3300037285	2014	Summer	Jan	Surface	0.22um
Deep Lake round-1 #48	Deep Lake round-1	3300036348	2013	Spring	Nov	Surface	0.22um
Deep Lake round-2 #76	Deep Lake round-2	3300036473	2014	Summer	Dec	Surface	0.22um
Ekho Lake #14	Ekho Lake	3300037319	2014	Summer	Jan	Surface	0.22um
Extra Lake-1 #413	Extra Lake-1	3300037323	2014	Summer	Dec	Surface	0.22um
Extra Lake-2 #414	Extra Lake-2	3300037606	2014	Summer	Dec	Surface	0.22um
Lake Nicholson #988	Lake Nicholson	3300036671	2015	Summer	Jan	Surface	0.22um
Extra Lake-3 #415	Extra Lake-3	3300037324	2014	Summer	Dec	Surface	0.22um
Extra Lake-4 #416	Extra Lake-4	3300037295	2014	Summer	Dec	Surface	0.22um
Extra Lake-5 #417	Extra Lake-5	3300037325	2014	Summer	Dec	Surface	0.22um
Fletcher Lake #419	Fletcher Lake	3300037326	2014	Summer	Dec	Surface	0.22um
Glider Lake #422	Glider Lake	3300037329	2015	Summer	Jan	Surface	0.22um
Highway Lake #984	Highway Lake	3300037300	2015	Summer	Jan	Surface	0.22um
Lake Cowan #31	Lake Cowan	3300037863	2014	Summer	Jan	Surface	0.22um
Lake McCallum #995	Lake McCallum	3300037337	2015	Summer	Jan	Surface	0.22um
Lake McNeill #21	Lake McNeill	3300037293	2014	Summer	Jan	Surface	0.22um
Medusa Lake #998	Medusa Lake	3300037345	2015	Summer	Jan	Surface	0.22um
Pendant Lake #928	Pendant Lake	3300037332	2015	Summer	Jan	Surface	0.22um
Ripple Lake #18	Ripple Lake	3300036591	2014	Summer	Jan	Surface	0.22um
Scale Lake #989	Scale Lake	3300037338	2015	Summer	Jan	Surface	0.22um
Shield Lake #15	Shield Lake	3300037320	2014	Summer	Jan	Surface	0.22um
Unnamed +5 Lake #27	Unnamed Lake 5	3300037322	2014	Summer	Jan	Surface	0.22um
Unnamed Lake-6 #420	Unnamed Lake 6	3300037327	2015	Summer	Jan	Surface	0.22um
Unnamed Lake-9 #423	Unnamed Lake 9	3300037472	2015	Summer	Jan	Surface	0.22um
Unnamed Esperance Lake #10	Unnamed Esperance Lake	3300037861	2014	Summer	Jan	Surface	0.22um
Unnamed Lake-15 #985	Unnamed Lake 15	3300037343	2015	Summer	Jan	Surface	0.22um
Unnamed Valley Lake #30	Unnamed Valley Lake	3300037862	2014	Summer	Jan	Surface	0.22um
Vereteno Lake #28	Vereteno Lake	3300037294	2014	Summer	Jan	Surface	0.22um
Watts Lake #994	Watts Lake	3300037346	2015	Summer	Jan	Surface	0.22um
Weddell Lake #16	Weddell Lake	3300037321	2014	Summer	Jan	Surface	0.22um
Williams Lake #987	Williams Lake	3300037344	2015	Summer	Jan	Surface	0.22um
unnamed Blob Lake, Antarctica - #12	Blob Lake	3300039092	2014	Summer	Jan	Surface	0.22um
Cemetery Lake, Antarctica - #69	Cemetery Lake	3300038652	2014	Winter	Aug	Surface	0.22um
Deep Lake Tarn, Antarctica - #1	DeepLakeTarn	3300039159	2013	Summer	Dec	Surface	0.22um
Lake Dingle, Antarctica - #19	Lake Dingle	3300038658	2014	Summer	Jan	Surface	0.22um
Ellis Fjord site 2, Antarctica - #248	EllisFjordSite2	3300039180	2014	Spring	Oct	20m	0.22um
Lake Farrell, Antarctica - #20	Lake Farrell	3300038654	2014	Summer	Jan	Surface	0.22um
Rauer Lake 1, Antarctica - Filla 1, #74	Rauer lake 1	3300039189	2014	Spring	Sept	Surface	0.22um
Rauer Lake 3, Antarctica - Filla 3, #72	Rauer lake 3	3300039190	2014	Spring	Sept	Surface	0.22um
Jabs Lake, Antarctica - #4	Jabs Lake	3300038655	2014	Summer	Jan	Surface	0.22um
Laternula Lake, Antarctica - #68	Laternula Lake	3300035700	2014	Winter	Aug	Surface	0.22um
Lebed Lake, Antarctica - #34	Lebed Lake	3300038374	2014	Autumn	Mar	Surface	0.22um
North Angle Lake, Antarctica - #70	NorthAngle lake	3300038656	2014	Winter	Aug	Surface	0.22um
Oblong Lake, Antarctica - #33	Oblong Lake	3300039188	2014	Autumn	Mar	Surface	0.22um
Oval Lake, Antarctica - #25	Oval Lake	3300038695	2014	Summer	Jan	Surface	0.22um
Unnamed Pacman Lake, Antarctica - #13	Pacman Lake	3300039150	2014	Summer	Jan	Surface	0.22um
South Angle Lake, Antarctica - #71	SouthAngle Lake	3300035702	2014	Winter	Aug	Surface	0.22um
Lake Stinear, Antarctica - #2	Lake Stinear	3300035699	2013	Summer	Dec	Surface	0.22um
Tassie Lake, Antarctica - #7	Tassie Lake	3300041003	2014	Summer	Jan	Surface	0.22um
Taynaya Bay, Antarctica - #412	Taynaya Lake	3300039186	2014	Spring	Nov	11m	0.22um
Taynaya Bay, Antarctica - #411	Taynaya Lake	3300038786	2014	Spring	Nov	5m	0.22um
Rauer Lake 5, Antarctica - Torckler 5, #76	Rauer lake 5	3300039191	2014	Spring	Sept	Surface	0.22um
Trident Lake, Antarctica - #3	Trident Lake	3300039171	2014	Summer	Jan	Surface	0.22um
Unnamed Lake 10, Antarctica - #424	Unnamed Lake 10	3300038528	2015	Summer	Jan	Surface	0.22um
Unnamed Lake 16, Antarctica - #986	Unnamed Lake 16	3300038659	2015	Summer	Jan	Surface	0.22um
