# Supplementary material for: Genome Analysis of a Verrucomicrobial Endosymbiont With a Tiny Genome Discovered in an Antarctic Lake
Source: Front Microbiol. 2021 Jun 1;12:674758. doi: 10.3389/fmicb.2021.674758 (PMC8204192; doi:10.3389/fmicb.2021.674758)
Supplement: Supplementary file 4 [file Table_6.xlsx]

## Sheet: Bin81 Tax. pred. per contig
Table S6│Taxonomy predictions for Euplotes sp. AntOrgLke bins and bin abundance data.
Full taxonomy of contigs in Bin81	Total no. of contigs	(n=8490)
Total contigs with taxonomy consistent with Euplotes sp. (highlighted in green)	7548
root	17
unclassified	130
cellular organisms	133
cellular organisms;d_Eukaryota	711
cellular organisms;d_Eukaryota;-_Alveolata	75
cellular organisms;d_Eukaryota;-_Alveolata;c_Dinophyceae	2
cellular organisms;d_Eukaryota;-_Alveolata;c_Dinophyceae;o_Suessiales;f_Symbiodiniaceae;g_Symbiodinium;-_unclassified Symbiodinium;s_Symbiodinium sp.	5
cellular organisms;d_Eukaryota;-_Alveolata;c_Dinophyceae;o_Thoracosphaerales;f_Thoracosphaeraceae;g_Scrippsiella;s_Scrippsiella hangoei	1
cellular organisms;d_Eukaryota;-_Alveolata;p_Ciliophora	215
cellular organisms;d_Eukaryota;-_Alveolata;p_Ciliophora;-_Intramacronucleata	71
cellular organisms;d_Eukaryota;-_Alveolata;p_Ciliophora;-_Intramacronucleata;c_Colpodea;o_Cyrtolophosidida;f_Platyophryidae;g_Platyophrya;s_Platyophrya macrostoma	2
cellular organisms;d_Eukaryota;-_Alveolata;p_Ciliophora;-_Intramacronucleata;c_Litostomatea;-_Haptoria;o_Pleurostomatida;f_Litonotidae;g_Litonotus;s_Litonotus pictus	1
cellular organisms;d_Eukaryota;-_Alveolata;p_Ciliophora;-_Intramacronucleata;c_Oligohymenophorea	6
cellular organisms;d_Eukaryota;-_Alveolata;p_Ciliophora;-_Intramacronucleata;c_Oligohymenophorea;-_Scuticociliatia;o_Philasterida;f_Pseudocohnilembidae;g_Pseudocohnilembus;s_Pseudocohnilembus persalinus	2
cellular organisms;d_Eukaryota;-_Alveolata;p_Ciliophora;-_Intramacronucleata;c_Oligohymenophorea;o_Hymenostomatida	4
cellular organisms;d_Eukaryota;-_Alveolata;p_Ciliophora;-_Intramacronucleata;c_Oligohymenophorea;o_Hymenostomatida;-_Ophryoglenina;g_Ichthyophthirius;s_Ichthyophthirius multifiliis;-_Ichthyophthirius multifiliis strain G5	2
cellular organisms;d_Eukaryota;-_Alveolata;p_Ciliophora;-_Intramacronucleata;c_Oligohymenophorea;o_Hymenostomatida;-_Tetrahymenina;f_Tetrahymenidae;g_Tetrahymena;s_Tetrahymena thermophila;-_Tetrahymena thermophila SB210	1
cellular organisms;d_Eukaryota;-_Alveolata;p_Ciliophora;-_Intramacronucleata;c_Oligohymenophorea;o_Peniculida;f_Parameciidae;g_Paramecium;s_Paramecium tetraurelia	2
cellular organisms;d_Eukaryota;-_Alveolata;p_Ciliophora;-_Intramacronucleata;c_Spirotrichea	319
cellular organisms;d_Eukaryota;-_Alveolata;p_Ciliophora;-_Intramacronucleata;c_Spirotrichea;-_Choreotrichia	1
cellular organisms;d_Eukaryota;-_Alveolata;p_Ciliophora;-_Intramacronucleata;c_Spirotrichea;-_Choreotrichia;o_Choreotrichida;f_Strombidinopsidae;g_Strombidinopsis	1
cellular organisms;d_Eukaryota;-_Alveolata;p_Ciliophora;-_Intramacronucleata;c_Spirotrichea;-_Choreotrichia;o_Tintinnida	2
cellular organisms;d_Eukaryota;-_Alveolata;p_Ciliophora;-_Intramacronucleata;c_Spirotrichea;-_Hypotrichia;o_Euplotida;f_Euplotidae	1191
cellular organisms;d_Eukaryota;-_Alveolata;p_Ciliophora;-_Intramacronucleata;c_Spirotrichea;-_Hypotrichia;o_Euplotida;f_Euplotidae;g_Euplotes	168
cellular organisms;d_Eukaryota;-_Alveolata;p_Ciliophora;-_Intramacronucleata;c_Spirotrichea;-_Hypotrichia;o_Euplotida;f_Euplotidae;g_Euplotes;s_Euplotes aediculatus	4
cellular organisms;d_Eukaryota;-_Alveolata;p_Ciliophora;-_Intramacronucleata;c_Spirotrichea;-_Hypotrichia;o_Euplotida;f_Euplotidae;g_Euplotes;s_Euplotes focardii	1587
cellular organisms;d_Eukaryota;-_Alveolata;p_Ciliophora;-_Intramacronucleata;c_Spirotrichea;-_Hypotrichia;o_Euplotida;f_Euplotidae;g_Euplotes;s_Euplotes harpa	1557
cellular organisms;d_Eukaryota;-_Alveolata;p_Ciliophora;-_Intramacronucleata;c_Spirotrichea;-_Hypotrichia;o_Euplotida;f_Euplotidae;g_Euplotes;s_Euplotes vannus	2
cellular organisms;d_Eukaryota;-_Alveolata;p_Ciliophora;-_Intramacronucleata;c_Spirotrichea;-_Hypotrichia;o_Euplotida;f_Euplotidae;g_Euplotoides;s_Euplotoides octocarinatus	7
cellular organisms;d_Eukaryota;-_Alveolata;p_Ciliophora;-_Intramacronucleata;c_Spirotrichea;-_Hypotrichia;o_Euplotida;f_Euplotidae;g_Moneuplotes;s_Moneuplotes crassus	1508
cellular organisms;d_Eukaryota;-_Alveolata;p_Ciliophora;-_Intramacronucleata;c_Spirotrichea;-_Oligotrichia;f_Strombidiidae;g_Strombidium	1
cellular organisms;d_Eukaryota;-_Alveolata;p_Ciliophora;-_Intramacronucleata;c_Spirotrichea;-_Oligotrichia;f_Strombidiidae;g_Strombidium;s_Strombidium inclinatum	2
cellular organisms;d_Eukaryota;-_Alveolata;p_Ciliophora;-_Intramacronucleata;c_Spirotrichea;-_Oligotrichia;f_Strombidiidae;g_Strombidium;s_Strombidium rassoulzadegani	1
cellular organisms;d_Eukaryota;-_Alveolata;p_Ciliophora;-_Intramacronucleata;c_Spirotrichea;-_Protocruziidia;g_Protocruzia;s_Protocruzia adherens	6
cellular organisms;d_Eukaryota;-_Alveolata;p_Ciliophora;-_Intramacronucleata;c_Spirotrichea;-_Stichotrichia	93
cellular organisms;d_Eukaryota;-_Alveolata;p_Ciliophora;-_Intramacronucleata;c_Spirotrichea;-_Stichotrichia;o_Sporadotrichida;f_Oxytrichidae	419
cellular organisms;d_Eukaryota;-_Alveolata;p_Ciliophora;-_Intramacronucleata;c_Spirotrichea;-_Stichotrichia;o_Sporadotrichida;f_Oxytrichidae;-_Oxytrichinae;g_Oxytricha;s_Oxytricha fallax	1
cellular organisms;d_Eukaryota;-_Alveolata;p_Ciliophora;-_Intramacronucleata;c_Spirotrichea;-_Stichotrichia;o_Sporadotrichida;f_Oxytrichidae;-_Oxytrichinae;g_Oxytricha;s_Oxytricha trifallax	24
cellular organisms;d_Eukaryota;-_Alveolata;p_Ciliophora;-_Intramacronucleata;c_Spirotrichea;-_Stichotrichia;o_Sporadotrichida;f_Oxytrichidae;-_Stylonychinae;g_Stylonychia;s_Stylonychia lemnae	19
cellular organisms;d_Eukaryota;-_Alveolata;p_Ciliophora;-_Intramacronucleata;c_Spirotrichea;-_Stichotrichia;o_Urostylida;f_Pseudokeronopsidae;g_Pseudokeronopsis	3
cellular organisms;d_Eukaryota;-_Alveolata;p_Ciliophora;-_Postciliodesmatophora;c_Heterotrichea;o_Heterotrichida	10
cellular organisms;d_Eukaryota;-_Alveolata;p_Ciliophora;-_Postciliodesmatophora;c_Heterotrichea;o_Heterotrichida;f_Fabreidae;g_Fabrea;s_Fabrea salina	1
cellular organisms;d_Eukaryota;-_Alveolata;p_Ciliophora;-_Postciliodesmatophora;c_Heterotrichea;o_Heterotrichida;f_Stentoridae;g_Stentor;s_Stentor coeruleus	3
cellular organisms;d_Eukaryota;-_Alveolata;p_Ciliophora;-_unclassified Ciliophora;g_Cryptocaryon;s_Cryptocaryon irritans	1
cellular organisms;d_Eukaryota;-_Amoebozoa;p_Evosea;c_Eumycetozoa;-_Dictyostelia	1
cellular organisms;d_Eukaryota;-_Amoebozoa;p_Evosea;c_Variosea;g_Filamoeba;s_Filamoeba nolandi	1
cellular organisms;d_Eukaryota;-_Opisthokonta	1
cellular organisms;d_Eukaryota;-_Opisthokonta;c_Choanoflagellata;o_Craspedida;f_Salpingoecidae	4
cellular organisms;d_Eukaryota;-_Opisthokonta;c_Choanoflagellata;o_Craspedida;f_Salpingoecidae;g_Monosiga;s_Monosiga brevicollis	17
cellular organisms;d_Eukaryota;-_Opisthokonta;c_Choanoflagellata;o_Craspedida;f_Salpingoecidae;g_Salpingoeca;s_Salpingoeca rosetta	10
cellular organisms;d_Eukaryota;-_Opisthokonta;c_Filasterea;g_Capsaspora;s_Capsaspora owczarzaki;-_Capsaspora owczarzaki ATCC 30864	1
cellular organisms;d_Eukaryota;-_Opisthokonta;k_Fungi;-_Dikarya	1
cellular organisms;d_Eukaryota;-_Opisthokonta;k_Fungi;-_Dikarya;p_Ascomycota;-_saccharomyceta;-_Pezizomycotina;-_leotiomyceta;-_sordariomyceta;c_Sordariomycetes;-_Hypocreomycetidae;o_Hypocreales;f_Cordycipitaceae;g_Beauveria;s_Beauveria bassiana;-_Beauveria bassiana D1-5	1
cellular organisms;d_Eukaryota;-_Opisthokonta;k_Fungi;-_Dikarya;p_Basidiomycota;-_Pucciniomycotina;c_Pucciniomycetes;o_Pucciniales;f_Melampsoraceae;g_Melampsora;s_Melampsora larici-populina;-_Melampsora larici-populina 98AG31	1
cellular organisms;d_Eukaryota;-_Opisthokonta;k_Fungi;-_Dikarya;p_Basidiomycota;-_Pucciniomycotina;c_Pucciniomycetes;o_Pucciniales;f_Pucciniaceae;g_Puccinia	1
cellular organisms;d_Eukaryota;-_Opisthokonta;k_Metazoa;-_Eumetazoa;-_Bilateria	1
cellular organisms;d_Eukaryota;-_Opisthokonta;k_Metazoa;-_Eumetazoa;-_Bilateria;-_Protostomia;-_Ecdysozoa;p_Nematoda;c_Chromadorea;o_Rhabditida;-_Tylenchina;-_Panagrolaimomorpha;-_Strongyloidoidea;f_Steinernematidae;g_Steinernema;s_Steinernema glaseri	1
cellular organisms;d_Eukaryota;-_Rhizaria;-_Retaria;p_Foraminifera;-_Monothalamids;f_Reticulomyxidae;g_Reticulomyxa;s_Reticulomyxa filosa	1
cellular organisms;d_Eukaryota;-_Rhizaria;p_Cercozoa;c_Chlorarachniophyceae;g_Partenskyella;s_Partenskyella glossopodia	1
cellular organisms;d_Eukaryota;-_Stramenopiles;-_Ochrophyta;p_Bacillariophyta	4
cellular organisms;d_Eukaryota;-_Stramenopiles;-_Ochrophyta;p_Bacillariophyta;c_Bacillariophyceae;-_Bacillariophycidae;o_Bacillariales;f_Bacillariaceae;g_Cylindrotheca;s_Cylindrotheca closterium	82
cellular organisms;d_Eukaryota;-_Stramenopiles;c_Bigyra;o_Labyrinthulomycetes;f_Thraustochytriaceae;g_Aplanochytrium;s_Aplanochytrium stocchinoi	1
cellular organisms;d_Eukaryota;c_Glaucocystophyceae;o_Gloeochaetales;f_Gloeochaetaceae;g_Gloeochaete;s_Gloeochaete wittrockiana	1
cellular organisms;d_Eukaryota;k_Viridiplantae	1
cellular organisms;d_Eukaryota;k_Viridiplantae;p_Chlorophyta;-_core chlorophytes;c_Chlorophyceae;o_Chlamydomonadales;f_Dunaliellaceae;g_Dunaliella;s_Dunaliella tertiolecta	1
cellular organisms;d_Eukaryota;k_Viridiplantae;p_Streptophyta;c_Klebsormidiophyceae;o_Klebsormidiales;f_Klebsormidiaceae;g_Klebsormidium;s_Klebsormidium nitens	1
cellular organisms;d_Eukaryota;p_Cryptophyta;o_Cryptomonadales;f_Goniomonadaceae;g_Goniomonas	1
cellular organisms;d_Eukaryota;p_Cryptophyta;o_Cryptomonadales;f_Goniomonadaceae;g_Goniomonas;s_Goniomonas pacifica	1
cellular organisms;d_Eukaryota;p_Haptista;c_Haptophyta;-_Prymnesiophyceae	1
cellular organisms;d_Bacteria	1
cellular organisms;d_Bacteria;-_FCB group;-_Bacteroidetes/Chlorobi group	1
cellular organisms;d_Bacteria;-_FCB group;-_Bacteroidetes/Chlorobi group;p_Bacteroidetes	1
cellular organisms;d_Bacteria;-_unclassified Bacteria;-_Bacteria candidate phyla;-_Patescibacteria group;-_Parcubacteria group;-_unclassified Parcubacteria group;s_Parcubacteria group bacterium	1
cellular organisms;d_Bacteria;-_unclassified Bacteria;-_Bacteria candidate phyla;p_Candidatus Rokubacteria;s_Candidatus Rokubacteria bacterium RIFCSPLOWO2_12_FULL_71_22	1
cellular organisms;d_Bacteria;p_Proteobacteria;-_delta/epsilon subdivisions;c_Deltaproteobacteria;o_Desulfobacterales;f_Desulfobacteraceae;g_Desulfobacula;s_Desulfobacula toluolica;-_Desulfobacula toluolica Tol2	1
cellular organisms;d_Bacteria;p_Proteobacteria;-_delta/epsilon subdivisions;c_Deltaproteobacteria;o_Myxococcales;-_Sorangiineae;-_unclassified Sorangiineae;g_Minicystis;s_Minicystis rosea	1
cellular organisms;d_Bacteria;p_Proteobacteria;-_delta/epsilon subdivisions;c_Deltaproteobacteria;o_Myxococcales;-_unclassified Myxococcales;-_unclassified Myxococcales (miscellaneous);s_Myxococcales bacterium	2
cellular organisms;d_Bacteria;p_Proteobacteria;-_delta/epsilon subdivisions;c_Epsilonproteobacteria;o_Campylobacterales;f_Helicobacteraceae	2
cellular organisms;d_Bacteria;p_Proteobacteria;c_Alphaproteobacteria;-_unclassified Alphaproteobacteria;-_unclassified Alphaproteobacteria (miscellaneous);s_Alphaproteobacteria bacterium CG_4_9_14_3_um_filter_47_13	2
cellular organisms;d_Bacteria;p_Proteobacteria;c_Alphaproteobacteria;o_Rickettsiales;-_unclassified Rickettsiales;-_unclassified Rickettsiales (miscellaneous);s_Rickettsiales bacterium Ac37b	1
cellular organisms;d_Bacteria;p_Proteobacteria;c_Gammaproteobacteria	2
cellular organisms;d_Bacteria;p_Proteobacteria;c_Gammaproteobacteria;o_Alteromonadales;f_Alteromonadaceae;g_Marinobacter	7
cellular organisms;d_Bacteria;p_Proteobacteria;c_Gammaproteobacteria;o_Alteromonadales;f_Alteromonadaceae;g_Marinobacter;-_unclassified Marinobacter	2
cellular organisms;d_Bacteria;p_Proteobacteria;c_Gammaproteobacteria;o_Alteromonadales;f_Alteromonadaceae;g_Marinobacter;-_unclassified Marinobacter;s_Marinobacter sp.	1
cellular organisms;d_Bacteria;p_Proteobacteria;c_Gammaproteobacteria;o_Alteromonadales;f_Alteromonadaceae;g_Marinobacter;-_unclassified Marinobacter;s_Marinobacter sp. BSs20148	3
cellular organisms;d_Bacteria;p_Proteobacteria;c_Gammaproteobacteria;o_Alteromonadales;f_Alteromonadaceae;g_Marinobacter;-_unclassified Marinobacter;s_Marinobacter sp. ELB17	3
cellular organisms;d_Bacteria;p_Proteobacteria;c_Gammaproteobacteria;o_Alteromonadales;f_Alteromonadaceae;g_Marinobacter;-_unclassified Marinobacter;s_Marinobacter sp. LV10R510-11A	1
cellular organisms;d_Bacteria;p_Proteobacteria;c_Gammaproteobacteria;o_Alteromonadales;f_Alteromonadaceae;g_Marinobacter;-_unclassified Marinobacter;s_Marinobacter sp. LV10R520-4	6
cellular organisms;d_Bacteria;p_Proteobacteria;c_Gammaproteobacteria;o_Alteromonadales;f_Alteromonadaceae;g_Marinobacter;s_Marinobacter psychrophilus	1
cellular organisms;d_Bacteria;p_Proteobacteria;c_Gammaproteobacteria;o_Alteromonadales;f_Alteromonadaceae;g_Marinobacter;s_Marinobacter vinifirmus	1
cellular organisms;d_Bacteria;p_Proteobacteria;c_Gammaproteobacteria;o_Chromatiales;f_Ectothiorhodospiraceae	1

## Sheet: Bin149 Tax. pred. per contig
Table S6│Taxonomy predictions for Euplotes sp. AntOrgLke bins and bin abundance data.
Full taxonomy of contigs in Bin149	Total no. of contigs	(n=13)
Total contigs with taxonomy consistent with Euplotes sp. (highlighted in green)	11
cellular organisms	2
cellular organisms;d_Eukaryota	4
cellular organisms;d_Eukaryota;-_Alveolata;p_Ciliophora;-_Intramacronucleata	2
cellular organisms;d_Eukaryota;-_Alveolata;p_Ciliophora;-_Intramacronucleata;c_Spirotrichea;-_Hypotrichia;o_Euplotida;f_Euplotidae	1
cellular organisms;d_Eukaryota;-_Alveolata;p_Ciliophora;-_Intramacronucleata;c_Spirotrichea;-_Hypotrichia;o_Euplotida;f_Euplotidae;g_Euplotes;s_Euplotes focardii	1
cellular organisms;d_Eukaryota;-_Alveolata;p_Ciliophora;-_Intramacronucleata;c_Spirotrichea;-_Hypotrichia;o_Euplotida;f_Euplotidae;g_Moneuplotes;s_Moneuplotes crassus	1
cellular organisms;d_Eukaryota;-_Alveolata;p_Ciliophora;-_Intramacronucleata;c_Spirotrichea;-_Stichotrichia;o_Sporadotrichida;f_Oxytrichidae	2

## Sheet: Taxonomy prediction per protein
Table S6│Taxonomy predictions for Euplotes sp. AntOrgLke bins and bin abundance data.
UniRef90 ref. protein	Bin__Contig	Exon locations	TaxonID	Level	Consensus Taxon	Full Taxonomy	Protein prediction
UniRef90_J9HZC9	149__k141_1189297	|-|1786|0|5|262|9902|9902[9902]:9426[9426]:477[477]|9409[9421]:7943[7943]:1467[1455]|7909[7909]:6974[6974]:936[936]|6936[6936]:1198[1198]:5739[5739]|849[849]:262[262]:588[588]	431838	subphylum	Intramacronucleata	cellular organisms;d_Eukaryota;-_Alveolata;p_Ciliophora;-_Intramacronucleata	Uncharacterized protein
UniRef90_A0A3S1BNQ1	149__k141_1189655	|+|53|8.63e-06|1|6933|7214|6933[6933]:7214[7214]:282[282]	2759	superkingdom	Eukaryota	cellular organisms;d_Eukaryota	Uncharacterized protein (Fragment)
UniRef90_A0A4Z2FGA3	149__k141_1189655	|+|60|6.742e-08|1|7899|8087|7899[7899]:8087[8087]:189[189]	0	no rank	unclassified		Uncharacterized protein
UniRef90_A0EE63	149__k141_1189655	|-|2451|0|4|122|12301|12301[12301]:11183[11183]:1119[1119]|11098[11098]:5714[5714]:5385[5385]|5689[5689]:3266[3266]:2424[2424]|1912[1912]:122[122]:1791[1791]	2759	superkingdom	Eukaryota	cellular organisms;d_Eukaryota	Uncharacterized protein
UniRef90_A0A1B0AIE1	149__k141_1204448	|-|57|5.394e-07|1|8386|8661|8661[8661]:8386[8386]:276[276]	38832	genus	Micromonas	cellular organisms;d_Eukaryota;k_Viridiplantae;p_Chlorophyta;c_Mamiellophyceae;o_Mamiellales;f_Mamiellaceae;g_Micromonas	Uncharacterized protein
UniRef90_A0A4Z2INJ1	149__k141_1204448	|-|55|2.157e-06|1|10423|10722|10722[10722]:10423[10423]:300[300]	2759	superkingdom	Eukaryota	cellular organisms;d_Eukaryota	Uncharacterized protein
UniRef90_UPI0005CF2B4B	149__k141_1204448	|+|2666|0|2|1553|11830|1553[1553]:8443[8443]:6891[6891]|8489[8489]:11830[11830]:3342[3342]	2759	superkingdom	Eukaryota	cellular organisms;d_Eukaryota	dynein heavy chain 7, axonemal
UniRef90_L1JWL7	149__k141_1223530	|-|3476|0|4|80|12835|12835[12835]:11426[11426]:1410[1410]|11347[11347]:8183[8183]:3165[3165]|8164[8164]:3911[3911]:4254[4254]|3826[3826]:80[80]:3747[3747]	2759	superkingdom	Eukaryota	cellular organisms;d_Eukaryota	Uncharacterized protein
UniRef90_S9U4E4	149__k141_1223530	|+|63|8.427e-09|1|8013|8162|8013[8013]:8162[8162]:150[150]	2759	superkingdom	Eukaryota	cellular organisms;d_Eukaryota	Uncharacterized protein
UniRef90_A0A2R5GWD4	149__k141_1231422	|+|3030|0|3|973|14618|973[973]:2517[2517]:1545[1545]|2859[2859]:13145[13145]:10287[10287]|13194[13194]:14618[14618]:1425[1425]	131567	no rank	cellular organisms		Dynein heavy chain 2, axonemal
UniRef90_A0A1U7T8Y7	149__k141_1232553	|-|140|5.577e-32|1|300|1196|1196[1196]:300[300]:897[897]	5936	species	Moneuplotes crassus	cellular organisms;d_Eukaryota;-_Alveolata;p_Ciliophora;-_Intramacronucleata;c_Spirotrichea;-_Hypotrichia;o_Euplotida;f_Euplotidae;g_Moneuplotes;s_Moneuplotes crassus	vacuolar protein sorting-associated protein 13A
UniRef90_UPI0001923D7B	149__k141_1232553	|-|79|1.286e-13|1|9502|9903|9903[9903]:9502[9502]:402[402]	57506	family	Oxytrichidae	cellular organisms;d_Eukaryota;-_Alveolata;p_Ciliophora;-_Intramacronucleata;c_Spirotrichea;-_Stichotrichia;o_Sporadotrichida;f_Oxytrichidae	vacuolar protein sorting-associated protein 13A-like
UniRef90_D8U0D0	149__k141_1234597	|+|409|5.879e-113|1|12422|13579|12422[12422]:13579[13579]:1158[1158]	36767	species	Euplotes focardii	cellular organisms;d_Eukaryota;-_Alveolata;p_Ciliophora;-_Intramacronucleata;c_Spirotrichea;-_Hypotrichia;o_Euplotida;f_Euplotidae;g_Euplotes;s_Euplotes focardii	HECT domain-containing protein
UniRef90_G0QN17	149__k141_1236430	|-|1116|0|1|340|5001|5001[5001]:340[340]:4662[4662]	431838	subphylum	Intramacronucleata	cellular organisms;d_Eukaryota;-_Alveolata;p_Ciliophora;-_Intramacronucleata	Ubiquitin-like modifier activating enzyme 6, putative (Fragment)
UniRef90_A0A1R2B8E0	149__k141_1237475	|-|2372|0|4|92|11794|11794[11794]:9551[9551]:2244[2244]|9112[9112]:7310[7310]:1803[1803]|7270[7270]:4676[4676]:2595[2595]|3799[3799]:92[92]:3708[3708]	131567	no rank	cellular organisms		Uncharacterized protein
UniRef90_A0A4Y2J088	149__k141_1237641	|+|200|4.837e-50|2|11137|13350|11137[11137]:11934[11934]:798[798]|12073[12073]:13350[13350]:1278[1278]	57506	family	Oxytrichidae	cellular organisms;d_Eukaryota;-_Alveolata;p_Ciliophora;-_Intramacronucleata;c_Spirotrichea;-_Stichotrichia;o_Sporadotrichida;f_Oxytrichidae	E3 ubiquitin-protein ligase UBR4
UniRef90_Q5T4S7-6	149__k141_1237641	|+|101|3.066e-20|1|8829|9422|8829[8829]:9422[9422]:594[594]	151035	species	Euplotes harpa	cellular organisms;d_Eukaryota;-_Alveolata;p_Ciliophora;-_Intramacronucleata;c_Spirotrichea;-_Hypotrichia;o_Euplotida;f_Euplotidae;g_Euplotes;s_Euplotes harpa	Isoform 6 of E3 ubiquitin-protein ligase UBR4
UniRef90_J9FA64	149__k141_1238610	|-|1352|0|1|141|9326|9326[9326]:141[141]:9186[9186]	100127	family	Euplotidae	cellular organisms;d_Eukaryota;-_Alveolata;p_Ciliophora;-_Intramacronucleata;c_Spirotrichea;-_Hypotrichia;o_Euplotida;f_Euplotidae	HECT E3 ubiquitin ligase, putative
UniRef90_A0A2T7NDA5	149__k141_1241107	|+|2172|0|3|3254|12502|3254[3254]:7726[7726]:4473[4473]|7796[7796]:10105[10105]:2310[2310]|10484[10484]:12502[12502]:2019[2019]	2759	superkingdom	Eukaryota	cellular organisms;d_Eukaryota	Uncharacterized protein
UniRef90_A0A3M7RHC8	149__k141_1241107	|-|71|3.292e-11|1|5353|5679|5679[5679]:5353[5353]:327[327]	2759	superkingdom	Eukaryota	cellular organisms;d_Eukaryota	Uncharacterized protein
UniRef90_A0A6G0PUN5	149__k141_1241107	|-|59|1.348e-07|1|10906|11073|11073[11073]:10906[10906]:168[168]	2969	species	Oxyrrhis marina	cellular organisms;d_Eukaryota;-_Alveolata;c_Dinophyceae;o_Oxyrrhinales;f_Oxyrrhinaceae;g_Oxyrrhis;s_Oxyrrhis marina	Uncharacterized protein
UniRef90_A0BD08	149__k141_1241107	|+|291|1.954e-77|1|1144|3240|1144[1144]:3240[3240]:2097[2097]	151035	species	Euplotes harpa	cellular organisms;d_Eukaryota;-_Alveolata;p_Ciliophora;-_Intramacronucleata;c_Spirotrichea;-_Hypotrichia;o_Euplotida;f_Euplotidae;g_Euplotes;s_Euplotes harpa	DHC_N2 domain-containing protein
UniRef90_A0A388M8S4	149__k141_923913	|+|71|3.292e-11|1|3328|3852|3328[3328]:3852[3852]:525[525]	2759	superkingdom	Eukaryota	cellular organisms;d_Eukaryota	DHC_N2 domain-containing protein
UniRef90_E9NPA4	149__k141_923913	|+|55|2.157e-06|1|4933|5409|4933[4933]:5409[5409]:477[477]	57506	family	Oxytrichidae	cellular organisms;d_Eukaryota;-_Alveolata;p_Ciliophora;-_Intramacronucleata;c_Spirotrichea;-_Stichotrichia;o_Sporadotrichida;f_Oxytrichidae	Kl3 (Fragment)
UniRef90_A0A1L1XW18	81__k141_1000087	|-|444|1.711e-123|1|110|1057|1057[1057]:110[110]:948[948]	153251	species	Cryptocaryon irritans	cellular organisms;d_Eukaryota;-_Alveolata;p_Ciliophora;-_unclassified Ciliophora;g_Cryptocaryon;s_Cryptocaryon irritans	Cathepsin L-like cysteine protease (Fragment)
UniRef90_A0A1X2IP81	81__k141_100059	|+|63|8.427e-09|1|2867|3232|2867[2867]:3232[3232]:366[366]	194286	subclass	Stichotrichia	cellular organisms;d_Eukaryota;-_Alveolata;p_Ciliophora;-_Intramacronucleata;c_Spirotrichea;-_Stichotrichia	Histone methyltransferase
UniRef90_UPI00148A6D3A	81__k141_1001437	|-|152|1.362e-35|1|182|1558|1558[1558]:182[182]:1377[1377]	5936	species	Moneuplotes crassus	cellular organisms;d_Eukaryota;-_Alveolata;p_Ciliophora;-_Intramacronucleata;c_Spirotrichea;-_Hypotrichia;o_Euplotida;f_Euplotidae;g_Moneuplotes;s_Moneuplotes crassus	nose resistant to fluoxetine protein 6-like
UniRef90_F0Y8J4	81__k141_1002454	|+|134|3.569e-30|1|1|453|1[1]:453[453]:453[453]	5936	species	Moneuplotes crassus	cellular organisms;d_Eukaryota;-_Alveolata;p_Ciliophora;-_Intramacronucleata;c_Spirotrichea;-_Hypotrichia;o_Euplotida;f_Euplotidae;g_Moneuplotes;s_Moneuplotes crassus	Protein kinase domain-containing protein (Fragment)
UniRef90_A0A1E7F0D6	81__k141_1004400	|-|151|2.723e-35|1|673|1146|1146[1146]:673[673]:474[474]	2856	species	Cylindrotheca closterium	cellular organisms;d_Eukaryota;-_Stramenopiles;-_Ochrophyta;p_Bacillariophyta;c_Bacillariophyceae;-_Bacillariophycidae;o_Bacillariales;f_Bacillariaceae;g_Cylindrotheca;s_Cylindrotheca closterium	DUF2451 domain-containing protein
UniRef90_B7G8P7	81__k141_1004400	|+|295|1.221e-78|1|3|527|3[3]:527[527]:525[525]	2856	species	Cylindrotheca closterium	cellular organisms;d_Eukaryota;-_Stramenopiles;-_Ochrophyta;p_Bacillariophyta;c_Bacillariophyceae;-_Bacillariophycidae;o_Bacillariales;f_Bacillariaceae;g_Cylindrotheca;s_Cylindrotheca closterium	Predicted protein
UniRef90_A0A078BAT7	81__k141_1005281	|+|273|5.121e-72|3|1014|2377|1014[1014]:1157[1157]:144[144]|1254[1254]:1820[1820]:567[567]|1988[1988]:2377[2377]:390[390]	33829	class	Spirotrichea	cellular organisms;d_Eukaryota;-_Alveolata;p_Ciliophora;-_Intramacronucleata;c_Spirotrichea	Uncharacterized protein
UniRef90_A0A0G4J1M0	81__k141_1005829	|+|54|4.315e-06|1|381|896|381[381]:896[896]:516[516]	2759	superkingdom	Eukaryota	cellular organisms;d_Eukaryota	Uncharacterized protein
UniRef90_F7AAK5	81__k141_1005829	|+|68|2.634e-10|1|142|339|142[142]:339[339]:198[198]	2759	superkingdom	Eukaryota	cellular organisms;d_Eukaryota	Uncharacterized protein
UniRef90_Q968U0	81__k141_1005829	|-|606|2.927e-172|1|102|1184|1184[1184]:102[102]:1083[1083]	36767	species	Euplotes focardii	cellular organisms;d_Eukaryota;-_Alveolata;p_Ciliophora;-_Intramacronucleata;c_Spirotrichea;-_Hypotrichia;o_Euplotida;f_Euplotidae;g_Euplotes;s_Euplotes focardii	Actin II (Fragment)
UniRef90_A0A3Q2NU82	81__k141_100729	|-|88|2.512e-16|1|169|726|726[726]:169[169]:558[558]	2759	superkingdom	Eukaryota	cellular organisms;d_Eukaryota	Solute carrier family 47 member 4
UniRef90_A0A1S3QUF6	81__k141_1007616	|+|82|1.607e-14|1|1556|1873|1556[1556]:1873[1873]:318[318]	57506	family	Oxytrichidae	cellular organisms;d_Eukaryota;-_Alveolata;p_Ciliophora;-_Intramacronucleata;c_Spirotrichea;-_Stichotrichia;o_Sporadotrichida;f_Oxytrichidae	E3 ubiquitin-protein ligase HERC2-like
UniRef90_A0A6B2LUN6	81__k141_1007616	|+|54|4.315e-06|1|2739|2909|2739[2739]:2909[2909]:171[171]	186625	no rank	Clupeocephala	cellular organisms;d_Eukaryota;-_Opisthokonta;k_Metazoa;-_Eumetazoa;-_Bilateria;-_Deuterostomia;p_Chordata;-_Craniata;-_Vertebrata;-_Gnathostomata;-_Teleostomi;-_Euteleostomi;-_Actinopterygii;c_Actinopteri;-_Neopterygii;-_Teleostei;-_Osteoglossocephalai;-_Clupeocephala	Uncharacterized protein (Fragment)
UniRef90_S4NYZ3	81__k141_1007616	|+|67|5.267e-10|1|1910|2266|1910[1910]:2266[2266]:357[357]	2759	superkingdom	Eukaryota	cellular organisms;d_Eukaryota	E3 ubiquitin-protein ligase HERC2 (Fragment)
UniRef90_A0A1R2C532	81__k141_1007873	|+|76|1.029e-12|2|930|1985|930[930]:1343[1343]:414[414]|1518[1518]:1985[1985]:468[468]	100127	family	Euplotidae	cellular organisms;d_Eukaryota;-_Alveolata;p_Ciliophora;-_Intramacronucleata;c_Spirotrichea;-_Hypotrichia;o_Euplotida;f_Euplotidae	Uncharacterized protein
UniRef90_A0A078A461	81__k141_1010124	|+|270|4.097e-71|1|72|1112|72[72]:1112[1112]:1041[1041]	100127	family	Euplotidae	cellular organisms;d_Eukaryota;-_Alveolata;p_Ciliophora;-_Intramacronucleata;c_Spirotrichea;-_Hypotrichia;o_Euplotida;f_Euplotidae	Monothiol glutaredoxin-s17-like
UniRef90_A0A3P8U7Z9	81__k141_1010124	|+|123|7.31e-27|1|1192|1473|1192[1192]:1473[1473]:282[282]	100127	family	Euplotidae	cellular organisms;d_Eukaryota;-_Alveolata;p_Ciliophora;-_Intramacronucleata;c_Spirotrichea;-_Hypotrichia;o_Euplotida;f_Euplotidae	Glutaredoxin domain-containing protein
UniRef90_A0A231VRE2	81__k141_1012028	|-|57|5.394e-07|1|4672|4842|4842[4842]:4672[4672]:171[171]	36767	species	Euplotes focardii	cellular organisms;d_Eukaryota;-_Alveolata;p_Ciliophora;-_Intramacronucleata;c_Spirotrichea;-_Hypotrichia;o_Euplotida;f_Euplotidae;g_Euplotes;s_Euplotes focardii	Uncharacterized protein (Fragment)
UniRef90_A0A2D5T4J8	81__k141_1012447	|+|242|1.1e-62|1|2349|3197|2349[2349]:3197[3197]:849[849]	330734	species	Marinobacter psychrophilus	cellular organisms;d_Bacteria;p_Proteobacteria;c_Gammaproteobacteria;o_Alteromonadales;f_Alteromonadaceae;g_Marinobacter;s_Marinobacter psychrophilus	ATPase (Fragment)
UniRef90_A0A645HAH7	81__k141_1012447	|-|83|8.037e-15|1|883|1260|1260[1260]:883[883]:378[378]	0	no rank	unclassified		Uncharacterized protein
UniRef90_M1FE17	81__k141_1012447	|+|346|5.423e-94|1|1837|2337|1837[1837]:2337[2337]:501[501]	490759	species	Marinobacter sp. BSs20148	cellular organisms;d_Bacteria;p_Proteobacteria;c_Gammaproteobacteria;o_Alteromonadales;f_Alteromonadaceae;g_Marinobacter;-_unclassified Marinobacter;s_Marinobacter sp. BSs20148	Uncharacterized protein
UniRef90_M1FGK3	81__k141_1012447	|+|954|5.105e-277|1|355|1779|355[355]:1779[1779]:1425[1425]	1761796	species	Marinobacter sp. LV10R520-4	cellular organisms;d_Bacteria;p_Proteobacteria;c_Gammaproteobacteria;o_Alteromonadales;f_Alteromonadaceae;g_Marinobacter;-_unclassified Marinobacter;s_Marinobacter sp. LV10R520-4	Nitrogen fixation protein fixG
UniRef90_M1FKG1	81__k141_1012447	|-|79|1.286e-13|1|179|298|298[298]:179[179]:120[120]	490759	species	Marinobacter sp. BSs20148	cellular organisms;d_Bacteria;p_Proteobacteria;c_Gammaproteobacteria;o_Alteromonadales;f_Alteromonadaceae;g_Marinobacter;-_unclassified Marinobacter;s_Marinobacter sp. BSs20148	Uncharacterized protein
UniRef90_UPI0007C221C4	81__k141_1012447	|+|79|1.286e-13|1|1|183|1[1]:183[183]:183[183]	270374	species	Marinobacter sp. ELB17	cellular organisms;d_Bacteria;p_Proteobacteria;c_Gammaproteobacteria;o_Alteromonadales;f_Alteromonadaceae;g_Marinobacter;-_unclassified Marinobacter;s_Marinobacter sp. ELB17	c-type cytochrome
UniRef90_J9GAZ1	81__k141_1012856	|+|183|6.34e-45|1|74|1177|74[74]:1177[1177]:1104[1104]	57506	family	Oxytrichidae	cellular organisms;d_Eukaryota;-_Alveolata;p_Ciliophora;-_Intramacronucleata;c_Spirotrichea;-_Stichotrichia;o_Sporadotrichida;f_Oxytrichidae	Pyr_redox_2 domain-containing protein
UniRef90_A0A5K1HE08	81__k141_1014137	|+|53|8.63e-06|1|1952|2185|1952[1952]:2185[2185]:234[234]	36767	species	Euplotes focardii	cellular organisms;d_Eukaryota;-_Alveolata;p_Ciliophora;-_Intramacronucleata;c_Spirotrichea;-_Hypotrichia;o_Euplotida;f_Euplotidae;g_Euplotes;s_Euplotes focardii	Tub domain-containing protein (Fragment)
UniRef90_J9EEU5	81__k141_1016780	|+|666|2.539e-190|2|1639|4725|1639[1639]:4155[4155]:2517[2517]|4318[4318]:4725[4725]:408[408]	57506	family	Oxytrichidae	cellular organisms;d_Eukaryota;-_Alveolata;p_Ciliophora;-_Intramacronucleata;c_Spirotrichea;-_Stichotrichia;o_Sporadotrichida;f_Oxytrichidae	Ion_trans domain-containing protein
UniRef90_Q3LDS4	81__k141_1016881	|-|301|1.908e-80|1|1308|1847|1847[1847]:1308[1308]:540[540]	431838	subphylum	Intramacronucleata	cellular organisms;d_Eukaryota;-_Alveolata;p_Ciliophora;-_Intramacronucleata	Carbon catabolite derepressing protein kinase
UniRef90_A0A1C3GR00	81__k141_1017225	|-|71|3.292e-11|1|1764|2147|2147[2147]:1764[1764]:384[384]	131567	no rank	cellular organisms		Uncharacterized protein
UniRef90_A0A3D5PZL9	81__k141_1017225	|+|210|4.724e-53|1|1671|2027|1671[1671]:2027[2027]:357[357]	270374	species	Marinobacter sp. ELB17	cellular organisms;d_Bacteria;p_Proteobacteria;c_Gammaproteobacteria;o_Alteromonadales;f_Alteromonadaceae;g_Marinobacter;-_unclassified Marinobacter;s_Marinobacter sp. ELB17	ATP-dependent RNA helicase RhlE (Fragment)
UniRef90_M1FB45	81__k141_1017225	|+|796|1.865e-229|1|2|1351|2[2]:1351[1351]:1350[1350]	270374	species	Marinobacter sp. ELB17	cellular organisms;d_Bacteria;p_Proteobacteria;c_Gammaproteobacteria;o_Alteromonadales;f_Alteromonadaceae;g_Marinobacter;-_unclassified Marinobacter;s_Marinobacter sp. ELB17	Uncharacterized protein
UniRef90_A0BK96	81__k141_1018905	|+|177|4.058e-43|2|2533|3420|2533[2533]:2736[2736]:204[204]|2764[2764]:3420[3420]:657[657]	33829	class	Spirotrichea	cellular organisms;d_Eukaryota;-_Alveolata;p_Ciliophora;-_Intramacronucleata;c_Spirotrichea	Uncharacterized protein
UniRef90_A0A078AQ94	81__k141_1019477	|+|109|1.198e-22|1|446|1279|446[446]:1279[1279]:834[834]	5936	species	Moneuplotes crassus	cellular organisms;d_Eukaryota;-_Alveolata;p_Ciliophora;-_Intramacronucleata;c_Spirotrichea;-_Hypotrichia;o_Euplotida;f_Euplotidae;g_Moneuplotes;s_Moneuplotes crassus	Abc transporter
UniRef90_A0A147B7M7	81__k141_1019603	|-|219|9.226e-56|1|411|1043|1043[1043]:411[411]:633[633]	57506	family	Oxytrichidae	cellular organisms;d_Eukaryota;-_Alveolata;p_Ciliophora;-_Intramacronucleata;c_Spirotrichea;-_Stichotrichia;o_Sporadotrichida;f_Oxytrichidae	Phosphatidate phosphatase lpin1 like (Fragment)
UniRef90_A0A077ZRI9	81__k141_1020921	|+|237|3.519e-61|1|171|2096|171[171]:2096[2096]:1926[1926]	5936	species	Moneuplotes crassus	cellular organisms;d_Eukaryota;-_Alveolata;p_Ciliophora;-_Intramacronucleata;c_Spirotrichea;-_Hypotrichia;o_Euplotida;f_Euplotidae;g_Moneuplotes;s_Moneuplotes crassus	Gas2 domain containing protein
UniRef90_A0A482RDZ5	81__k141_102211	|-|228|1.802e-58|1|53|727|727[727]:53[53]:675[675]	2856	species	Cylindrotheca closterium	cellular organisms;d_Eukaryota;-_Stramenopiles;-_Ochrophyta;p_Bacillariophyta;c_Bacillariophyceae;-_Bacillariophycidae;o_Bacillariales;f_Bacillariaceae;g_Cylindrotheca;s_Cylindrotheca closterium	Adaptin_N domain-containing protein (Fragment)
UniRef90_J9I7H1	81__k141_1024756	|+|530|2.212e-149|2|1038|3290|1038[1038]:1238[1238]:201[201]|1338[1338]:3290[3290]:1953[1953]	57506	family	Oxytrichidae	cellular organisms;d_Eukaryota;-_Alveolata;p_Ciliophora;-_Intramacronucleata;c_Spirotrichea;-_Stichotrichia;o_Sporadotrichida;f_Oxytrichidae	Tubulin tyrosine ligase-like family, member 5
UniRef90_A0A1Y1YNB1	81__k141_1026405	|-|65|2.107e-09|1|719|916|916[916]:719[719]:198[198]	5935	genus	Euplotes	cellular organisms;d_Eukaryota;-_Alveolata;p_Ciliophora;-_Intramacronucleata;c_Spirotrichea;-_Hypotrichia;o_Euplotida;f_Euplotidae;g_Euplotes	Uncharacterized protein (Fragment)
UniRef90_A0A0G4HXK3	81__k141_1026625	|+|888|3.767e-257|1|112|1440|112[112]:1440[1440]:1329[1329]	5936	species	Moneuplotes crassus	cellular organisms;d_Eukaryota;-_Alveolata;p_Ciliophora;-_Intramacronucleata;c_Spirotrichea;-_Hypotrichia;o_Euplotida;f_Euplotidae;g_Moneuplotes;s_Moneuplotes crassus	Tubulin beta chain
UniRef90_A0A182J331	81__k141_1026625	|-|240|4.399e-62|3|522|1448|1448[1448]:1140[1140]:309[309]|1074[1074]:826[826]:249[249]|680[680]:522[522]:159[159]	41427	species	Anopheles atroparvus	cellular organisms;d_Eukaryota;-_Opisthokonta;k_Metazoa;-_Eumetazoa;-_Bilateria;-_Protostomia;-_Ecdysozoa;-_Panarthropoda;p_Arthropoda;-_Mandibulata;-_Pancrustacea;-_Hexapoda;c_Insecta;-_Dicondylia;-_Pterygota;-_Neoptera;-_Holometabola;o_Diptera;-_Nematocera;-_Culicomorpha;-_Culicoidea;f_Culicidae;-_Anophelinae;g_Anopheles;-_Anopheles;-_Angusticorn;-_Anopheles;-_maculipennis group;-_maculipennis …	Uncharacterized protein
UniRef90_J9FMP3	81__k141_1029279	|+|349|6.778e-95|1|117|1199|117[117]:1199[1199]:1083[1083]	100127	family	Euplotidae	cellular organisms;d_Eukaryota;-_Alveolata;p_Ciliophora;-_Intramacronucleata;c_Spirotrichea;-_Hypotrichia;o_Euplotida;f_Euplotidae	Metallopeptidase family M24 containing protein
UniRef90_A0A183ITX7	81__k141_1030564	|+|64|4.214e-09|1|976|1437|976[976]:1437[1437]:462[462]	36767	species	Euplotes focardii	cellular organisms;d_Eukaryota;-_Alveolata;p_Ciliophora;-_Intramacronucleata;c_Spirotrichea;-_Hypotrichia;o_Euplotida;f_Euplotidae;g_Euplotes;s_Euplotes focardii	Adenylyl cyclase-associated protein
UniRef90_A0A448YVU3	81__k141_1030603	|+|143|6.971e-33|2|202|673|202[202]:303[303]:102[102]|491[491]:673[673]:183[183]	2759	superkingdom	Eukaryota	cellular organisms;d_Eukaryota	Uncharacterized protein
UniRef90_J9J4Q9	81__k141_1031393	|+|758|5.127e-218|1|82|1953|82[82]:1953[1953]:1872[1872]	5936	species	Moneuplotes crassus	cellular organisms;d_Eukaryota;-_Alveolata;p_Ciliophora;-_Intramacronucleata;c_Spirotrichea;-_Hypotrichia;o_Euplotida;f_Euplotidae;g_Moneuplotes;s_Moneuplotes crassus	CFAP91 domain-containing protein
UniRef90_A0A078AQK8	81__k141_1031612	|+|477|1.992e-133|2|362|1653|362[362]:1015[1015]:654[654]|1045[1045]:1653[1653]:609[609]	151035	species	Euplotes harpa	cellular organisms;d_Eukaryota;-_Alveolata;p_Ciliophora;-_Intramacronucleata;c_Spirotrichea;-_Hypotrichia;o_Euplotida;f_Euplotidae;g_Euplotes;s_Euplotes harpa	Cysteinyl-tRNA synthetase
UniRef90_J9J0R5	81__k141_1031897	|+|167|4.155e-40|3|121|1210|121[121]:351[351]:231[231]|385[385]:759[759]:375[375]|941[941]:1210[1210]:270[270]	1	no rank	root		ADP-ribosylglycohydrolase family protein
UniRef90_J9GDB1	81__k141_1032811	|-|251|2.148e-65|1|355|1485|1485[1485]:355[355]:1131[1131]	2759	superkingdom	Eukaryota	cellular organisms;d_Eukaryota	Tubulin tyrosine ligase-like family, member 5
UniRef90_J9GDB1	81__k141_1032832	|-|241|2.2e-62|1|373|1536|1536[1536]:373[373]:1164[1164]	2759	superkingdom	Eukaryota	cellular organisms;d_Eukaryota	Tubulin tyrosine ligase-like family, member 5
UniRef90_T1GNP5	81__k141_1033558	|-|187|3.963e-46|1|75|563|563[563]:75[75]:489[489]	2759	superkingdom	Eukaryota	cellular organisms;d_Eukaryota	FHA domain-containing protein
UniRef90_B5Y472	81__k141_1036932	|-|102|1.533e-20|1|947|1276|1276[1276]:947[947]:330[330]	2856	species	Cylindrotheca closterium	cellular organisms;d_Eukaryota;-_Stramenopiles;-_Ochrophyta;p_Bacillariophyta;c_Bacillariophyceae;-_Bacillariophycidae;o_Bacillariales;f_Bacillariaceae;g_Cylindrotheca;s_Cylindrotheca closterium	Heat shock protein Hsp20
UniRef90_C5KN82	81__k141_1037121	|+|73|8.23e-12|1|1409|1660|1409[1409]:1660[1660]:252[252]	194286	subclass	Stichotrichia	cellular organisms;d_Eukaryota;-_Alveolata;p_Ciliophora;-_Intramacronucleata;c_Spirotrichea;-_Stichotrichia	Uncharacterized protein (Fragment)
UniRef90_J9IAH0	81__k141_1037723	|+|747|1.05e-214|3|632|5318|632[632]:1417[1417]:786[786]|1439[1439]:1714[1714]:276[276]|1875[1875]:5318[5318]:3444[3444]	151035	species	Euplotes harpa	cellular organisms;d_Eukaryota;-_Alveolata;p_Ciliophora;-_Intramacronucleata;c_Spirotrichea;-_Hypotrichia;o_Euplotida;f_Euplotidae;g_Euplotes;s_Euplotes harpa	Uncharacterized protein
UniRef90_A0A077ZQQ4	81__k141_1038664	|-|331|1.777e-89|1|136|987|987[987]:136[136]:852[852]	5936	species	Moneuplotes crassus	cellular organisms;d_Eukaryota;-_Alveolata;p_Ciliophora;-_Intramacronucleata;c_Spirotrichea;-_Hypotrichia;o_Euplotida;f_Euplotidae;g_Moneuplotes;s_Moneuplotes crassus	Uncharacterized protein
UniRef90_A0A5N5JH17	81__k141_1039871	|+|347|2.711e-94|1|880|2013|880[880]:2013[2013]:1134[1134]	5936	species	Moneuplotes crassus	cellular organisms;d_Eukaryota;-_Alveolata;p_Ciliophora;-_Intramacronucleata;c_Spirotrichea;-_Hypotrichia;o_Euplotida;f_Euplotidae;g_Moneuplotes;s_Moneuplotes crassus	Uncharacterized protein
UniRef90_I2JW70	81__k141_1039871	|-|128|2.284e-28|1|1776|2096|2096[2096]:1776[1776]:321[321]	4892	order	Saccharomycetales	cellular organisms;d_Eukaryota;-_Opisthokonta;k_Fungi;-_Dikarya;p_Ascomycota;-_saccharomyceta;-_Saccharomycotina;c_Saccharomycetes;o_Saccharomycetales	Ribosome biogenesis atpase rix7
UniRef90_UPI0005219A8A	81__k141_1039871	|+|175|1.623e-42|1|2017|2520|2017[2017]:2520[2520]:504[504]	33829	class	Spirotrichea	cellular organisms;d_Eukaryota;-_Alveolata;p_Ciliophora;-_Intramacronucleata;c_Spirotrichea	nuclear valosin-containing protein-like
UniRef90_A0A078B8P5	81__k141_1040937	|+|361|1.655e-98|2|523|1746|523[523]:1404[1404]:882[882]|1450[1450]:1746[1746]:297[297]	36767	species	Euplotes focardii	cellular organisms;d_Eukaryota;-_Alveolata;p_Ciliophora;-_Intramacronucleata;c_Spirotrichea;-_Hypotrichia;o_Euplotida;f_Euplotidae;g_Euplotes;s_Euplotes focardii	Uncharacterized protein
UniRef90_J9IHH4	81__k141_1041902	|+|296|6.105e-79|2|70|1268|70[70]:228[228]:159[159]|438[438]:1268[1268]:831[831]	2759	superkingdom	Eukaryota	cellular organisms;d_Eukaryota	Transcriptional regulator, Sir2 family protein
UniRef90_A0A1S3I8D9	81__k141_1041923	|+|164|3.324e-39|1|274|966|274[274]:966[966]:693[693]	100127	family	Euplotidae	cellular organisms;d_Eukaryota;-_Alveolata;p_Ciliophora;-_Intramacronucleata;c_Spirotrichea;-_Hypotrichia;o_Euplotida;f_Euplotidae	pre-mRNA-splicing factor ISY1 homolog
UniRef90_A0A2H6N744	81__k141_1042318	|+|82|1.607e-14|2|633|945|633[633]:758[758]:126[126]|829[829]:945[945]:117[117]	2759	superkingdom	Eukaryota	cellular organisms;d_Eukaryota	Lactamase_B domain-containing protein (Fragment)
UniRef90_S9UVE4	81__k141_1045418	|+|104|3.832e-21|1|166|660|166[166]:660[660]:495[495]	151035	species	Euplotes harpa	cellular organisms;d_Eukaryota;-_Alveolata;p_Ciliophora;-_Intramacronucleata;c_Spirotrichea;-_Hypotrichia;o_Euplotida;f_Euplotidae;g_Euplotes;s_Euplotes harpa	Alba domain-containing protein
UniRef90_A0A2N2HKX6	81__k141_1045744	|+|89|1.256e-16|1|217|840|217[217]:840[840]:624[624]	100127	family	Euplotidae	cellular organisms;d_Eukaryota;-_Alveolata;p_Ciliophora;-_Intramacronucleata;c_Spirotrichea;-_Hypotrichia;o_Euplotida;f_Euplotidae	Glutamine cyclotransferase
UniRef90_J9IJC6	81__k141_10487	|-|351|1.695e-95|1|1|1095|1095[1095]:1[1]:1095[1095]	5936	species	Moneuplotes crassus	cellular organisms;d_Eukaryota;-_Alveolata;p_Ciliophora;-_Intramacronucleata;c_Spirotrichea;-_Hypotrichia;o_Euplotida;f_Euplotidae;g_Moneuplotes;s_Moneuplotes crassus	UBX domain-containing protein 11
UniRef90_A0A553Q8J6	81__k141_1049026	|+|184|3.17e-45|2|417|1346|417[417]:656[656]:240[240]|672[672]:1346[1346]:675[675]	5936	species	Moneuplotes crassus	cellular organisms;d_Eukaryota;-_Alveolata;p_Ciliophora;-_Intramacronucleata;c_Spirotrichea;-_Hypotrichia;o_Euplotida;f_Euplotidae;g_Moneuplotes;s_Moneuplotes crassus	Non-specific serine/threonine protein kinase
UniRef90_A0A3L6VXF9	81__k141_1055043	|+|263|5.244e-69|1|66|1901|66[66]:1901[1901]:1836[1836]	5936	species	Moneuplotes crassus	cellular organisms;d_Eukaryota;-_Alveolata;p_Ciliophora;-_Intramacronucleata;c_Spirotrichea;-_Hypotrichia;o_Euplotida;f_Euplotidae;g_Moneuplotes;s_Moneuplotes crassus	Uncharacterized protein (Fragment)
UniRef90_A0A0S7KVH5	81__k141_1055147	|-|96|9.811e-19|1|3313|3693|3693[3693]:3313[3313]:381[381]	81529	family	Salpingoecidae	cellular organisms;d_Eukaryota;-_Opisthokonta;c_Choanoflagellata;o_Craspedida;f_Salpingoecidae	PDIA6 (Fragment)
UniRef90_R7Q3M2	81__k141_1055147	|+|104|3.832e-21|1|708|1571|708[708]:1571[1571]:864[864]	2759	superkingdom	Eukaryota	cellular organisms;d_Eukaryota	Uncharacterized protein
UniRef90_K0RBU3	81__k141_1055909	|+|76|1.029e-12|1|805|1194|805[805]:1194[1194]:390[390]	151035	species	Euplotes harpa	cellular organisms;d_Eukaryota;-_Alveolata;p_Ciliophora;-_Intramacronucleata;c_Spirotrichea;-_Hypotrichia;o_Euplotida;f_Euplotidae;g_Euplotes;s_Euplotes harpa	Calmodulin
UniRef90_K3WYN0	81__k141_1055909	|+|199|9.674e-50|1|187|801|187[187]:801[801]:615[615]	5936	species	Moneuplotes crassus	cellular organisms;d_Eukaryota;-_Alveolata;p_Ciliophora;-_Intramacronucleata;c_Spirotrichea;-_Hypotrichia;o_Euplotida;f_Euplotidae;g_Moneuplotes;s_Moneuplotes crassus	Protein kinase domain-containing protein
UniRef90_A0A078AHX3	81__k141_1056012	|+|525|7.077e-148|1|159|1289|159[159]:1289[1289]:1131[1131]	36767	species	Euplotes focardii	cellular organisms;d_Eukaryota;-_Alveolata;p_Ciliophora;-_Intramacronucleata;c_Spirotrichea;-_Hypotrichia;o_Euplotida;f_Euplotidae;g_Euplotes;s_Euplotes focardii	Uncharacterized protein
UniRef90_G0QQS6	81__k141_1056307	|-|167|4.155e-40|1|382|999|999[999]:382[382]:618[618]	36767	species	Euplotes focardii	cellular organisms;d_Eukaryota;-_Alveolata;p_Ciliophora;-_Intramacronucleata;c_Spirotrichea;-_Hypotrichia;o_Euplotida;f_Euplotidae;g_Euplotes;s_Euplotes focardii	Phosphatidylinositol-4-phosphate 5-kinase family protein, putative (Fragment)
UniRef90_A0A1F6BYV6	81__k141_1056421	|-|227|3.604e-58|2|86|1207|1207[1207]:992[992]:216[216]|976[976]:86[86]:891[891]	33829	class	Spirotrichea	cellular organisms;d_Eukaryota;-_Alveolata;p_Ciliophora;-_Intramacronucleata;c_Spirotrichea	Glutamyl-tRNA(Gln) amidotransferase subunit A
UniRef90_X1B9Z2	81__k141_1056421	|-|76|1.029e-12|1|1220|1501|1501[1501]:1220[1220]:282[282]	131567	no rank	cellular organisms		Amidase domain-containing protein (Fragment)
UniRef90_Q1PPX6	81__k141_1056450	|+|72|1.646e-11|1|732|980|732[732]:980[980]:249[249]	36767	species	Euplotes focardii	cellular organisms;d_Eukaryota;-_Alveolata;p_Ciliophora;-_Intramacronucleata;c_Spirotrichea;-_Hypotrichia;o_Euplotida;f_Euplotidae;g_Euplotes;s_Euplotes focardii	Em1-tg7
UniRef90_A0A078B4D1	81__k141_1056464	|+|213|5.905e-54|1|469|1800|469[469]:1800[1800]:1332[1332]	57506	family	Oxytrichidae	cellular organisms;d_Eukaryota;-_Alveolata;p_Ciliophora;-_Intramacronucleata;c_Spirotrichea;-_Stichotrichia;o_Sporadotrichida;f_Oxytrichidae	Kelch motif family protein
UniRef90_A0A5K1VQC3	81__k141_1056506	|+|53|8.63e-06|1|583|891|583[583]:891[891]:309[309]	2759	superkingdom	Eukaryota	cellular organisms;d_Eukaryota	Myb-like DNA-binding domain containing protein
UniRef90_A0A5K1H7W6	81__k141_1056530	|+|170|5.194e-41|2|2027|2494|2027[2027]:2347[2347]:321[321]|2369[2369]:2494[2494]:126[126]	5878	phylum	Ciliophora	cellular organisms;d_Eukaryota;-_Alveolata;p_Ciliophora	FCP1 homology domain-containing protein (Fragment)
UniRef90_A0A2T9YWI7	81__k141_1056566	|+|54|4.315e-06|1|1017|1478|1017[1017]:1478[1478]:462[462]	36767	species	Euplotes focardii	cellular organisms;d_Eukaryota;-_Alveolata;p_Ciliophora;-_Intramacronucleata;c_Spirotrichea;-_Hypotrichia;o_Euplotida;f_Euplotidae;g_Euplotes;s_Euplotes focardii	Uncharacterized protein
UniRef90_J9I113	81__k141_1056566	|+|96|9.811e-19|1|84|545|84[84]:545[545]:462[462]	36767	species	Euplotes focardii	cellular organisms;d_Eukaryota;-_Alveolata;p_Ciliophora;-_Intramacronucleata;c_Spirotrichea;-_Hypotrichia;o_Euplotida;f_Euplotidae;g_Euplotes;s_Euplotes focardii	GST N-terminal domain-containing protein
UniRef90_A0A6B0UWV4	81__k141_1056914	|+|89|1.256e-16|2|2028|2390|2028[2028]:2273[2273]:246[246]|2310[2310]:2390[2390]:81[81]	2759	superkingdom	Eukaryota	cellular organisms;d_Eukaryota	Putative secreted protein
UniRef90_P90747	81__k141_1056914	|-|581|9.821e-165|3|305|3286|3286[3286]:2225[2225]:1062[1062]|2131[2131]:1541[1541]:591[591]|1474[1474]:305[305]:1170[1170]	57506	family	Oxytrichidae	cellular organisms;d_Eukaryota;-_Alveolata;p_Ciliophora;-_Intramacronucleata;c_Spirotrichea;-_Stichotrichia;o_Sporadotrichida;f_Oxytrichidae	Probable manganese-transporting ATPase catp-8
UniRef90_A0A443SDV7	81__k141_1056965	|-|80|6.43e-14|1|409|834|834[834]:409[409]:426[426]	2759	superkingdom	Eukaryota	cellular organisms;d_Eukaryota	Phosphatidylinositol 4:5-bisphosphate 5-phosphatase A-like isoform X2 (Fragment)
UniRef90_A0A6A5IAY5	81__k141_1057085	|+|116|9.356e-25|1|2755|3135|2755[2755]:3135[3135]:381[381]	151035	species	Euplotes harpa	cellular organisms;d_Eukaryota;-_Alveolata;p_Ciliophora;-_Intramacronucleata;c_Spirotrichea;-_Hypotrichia;o_Euplotida;f_Euplotidae;g_Euplotes;s_Euplotes harpa	Protein kinase, ATP binding site
UniRef90_M1D6I7	81__k141_1057085	|+|76|1.029e-12|1|3178|3390|3178[3178]:3390[3390]:213[213]	5936	species	Moneuplotes crassus	cellular organisms;d_Eukaryota;-_Alveolata;p_Ciliophora;-_Intramacronucleata;c_Spirotrichea;-_Hypotrichia;o_Euplotida;f_Euplotidae;g_Moneuplotes;s_Moneuplotes crassus	Ribosomal-protein S6 kinase
UniRef90_A0A1Z5JX02	81__k141_1057172	|+|257|3.356e-67|2|377|1073|377[377]:829[829]:453[453]|897[897]:1073[1073]:177[177]	2856	species	Cylindrotheca closterium	cellular organisms;d_Eukaryota;-_Stramenopiles;-_Ochrophyta;p_Bacillariophyta;c_Bacillariophyceae;-_Bacillariophycidae;o_Bacillariales;f_Bacillariaceae;g_Cylindrotheca;s_Cylindrotheca closterium	Uncharacterized protein
UniRef90_A0A168H9K0	81__k141_1057322	|+|310|3.726e-83|2|50|985|50[50]:115[115]:66[66]|212[212]:985[985]:774[774]	57506	family	Oxytrichidae	cellular organisms;d_Eukaryota;-_Alveolata;p_Ciliophora;-_Intramacronucleata;c_Spirotrichea;-_Stichotrichia;o_Sporadotrichida;f_Oxytrichidae	Kinesin-like protein (Fragment)
UniRef90_A0A371E2A4	81__k141_1057352	|+|57|5.394e-07|1|78|464|78[78]:464[464]:387[387]	36767	species	Euplotes focardii	cellular organisms;d_Eukaryota;-_Alveolata;p_Ciliophora;-_Intramacronucleata;c_Spirotrichea;-_Hypotrichia;o_Euplotida;f_Euplotidae;g_Euplotes;s_Euplotes focardii	Peroxisome biogenesis protein 1 (Fragment)
UniRef90_A0A2D4LRM3	81__k141_1057401	|+|299|7.632e-80|1|1341|2216|1341[1341]:2216[2216]:876[876]	2759	superkingdom	Eukaryota	cellular organisms;d_Eukaryota	Valyl-tRNA synthetase (Fragment)
UniRef90_A0A504YZ22	81__k141_1057401	|+|159|1.064e-37|1|129|548|129[129]:548[548]:420[420]	2759	superkingdom	Eukaryota	cellular organisms;d_Eukaryota	Valyl-tRNA synthetase
UniRef90_UPI000E6F563D	81__k141_1057401	|+|184|3.17e-45|1|594|1091|594[594]:1091[1091]:498[498]	33829	class	Spirotrichea	cellular organisms;d_Eukaryota;-_Alveolata;p_Ciliophora;-_Intramacronucleata;c_Spirotrichea	valine--tRNA ligase, mitochondrial 1-like
UniRef90_A0A0V0QR57	81__k141_1057551	|+|89|1.256e-16|1|5702|6592|5702[5702]:6592[6592]:891[891]	36767	species	Euplotes focardii	cellular organisms;d_Eukaryota;-_Alveolata;p_Ciliophora;-_Intramacronucleata;c_Spirotrichea;-_Hypotrichia;o_Euplotida;f_Euplotidae;g_Euplotes;s_Euplotes focardii	Uncharacterized protein
UniRef90_J9I990	81__k141_1058059	|-|297|3.053e-79|2|49|2330|2330[2330]:594[594]:1737[1737]|306[306]:49[49]:258[258]	33829	class	Spirotrichea	cellular organisms;d_Eukaryota;-_Alveolata;p_Ciliophora;-_Intramacronucleata;c_Spirotrichea	Flagellar radial spoke protein
UniRef90_A0A078AFQ5	81__k141_1058130	|-|187|3.963e-46|2|99|959|959[959]:462[462]:498[498]|446[446]:99[99]:348[348]	100127	family	Euplotidae	cellular organisms;d_Eukaryota;-_Alveolata;p_Ciliophora;-_Intramacronucleata;c_Spirotrichea;-_Hypotrichia;o_Euplotida;f_Euplotidae	AB hydrolase-1 domain-containing protein
UniRef90_A0A078AF31	81__k141_1058333	|+|463|3.264e-129|1|186|1652|186[186]:1652[1652]:1467[1467]	194286	subclass	Stichotrichia	cellular organisms;d_Eukaryota;-_Alveolata;p_Ciliophora;-_Intramacronucleata;c_Spirotrichea;-_Stichotrichia	Macronuclear development protein 1
UniRef90_Q6A1N6	81__k141_1058335	|+|111|2.994e-23|2|321|1334|321[321]:1112[1112]:792[792]|1149[1149]:1334[1334]:186[186]	100127	family	Euplotidae	cellular organisms;d_Eukaryota;-_Alveolata;p_Ciliophora;-_Intramacronucleata;c_Spirotrichea;-_Hypotrichia;o_Euplotida;f_Euplotidae	CRC domain-containing protein
UniRef90_A0A077ZT25	81__k141_1058342	|-|103|7.665e-21|2|258|885|885[885]:748[748]:138[138]|668[668]:258[258]:411[411]	2759	superkingdom	Eukaryota	cellular organisms;d_Eukaryota	26s proteasome non-atpase regulatory subunit 9
UniRef90_E2D7D9	81__k141_1058502	|-|50|6.904e-05|1|946|1107|1107[1107]:946[946]:162[162]	131567	no rank	cellular organisms		Gamma-cystathionase (Fragment)
UniRef90_A7RKQ3	81__k141_1059002	|+|176|8.115e-43|2|2569|3309|2569[2569]:2904[2904]:336[336]|2935[2956]:3309[3309]:375[354]	100127	family	Euplotidae	cellular organisms;d_Eukaryota;-_Alveolata;p_Ciliophora;-_Intramacronucleata;c_Spirotrichea;-_Hypotrichia;o_Euplotida;f_Euplotidae	Non-specific serine/threonine protein kinase (Fragment)
UniRef90_A0A1Y1YTG8	81__k141_1059301	|-|224|2.883e-57|2|700|1743|1743[1743]:1156[1156]:588[588]|1047[1056]:700[700]:348[339]	5936	species	Moneuplotes crassus	cellular organisms;d_Eukaryota;-_Alveolata;p_Ciliophora;-_Intramacronucleata;c_Spirotrichea;-_Hypotrichia;o_Euplotida;f_Euplotidae;g_Moneuplotes;s_Moneuplotes crassus	Kinase-like protein
UniRef90_A0A660ZDU1	81__k141_1059848	|-|126|9.137e-28|1|2233|2826|2826[2826]:2233[2233]:594[594]	33829	class	Spirotrichea	cellular organisms;d_Eukaryota;-_Alveolata;p_Ciliophora;-_Intramacronucleata;c_Spirotrichea	Bifunctional alpha,alpha-trehalose-phosphate synthase (UDP-forming)/trehalose-phosphatase (Fragment)
UniRef90_B7FGE6	81__k141_1059848	|-|77|5.144e-13|1|1639|2226|2226[2226]:1639[1639]:588[588]	151035	species	Euplotes harpa	cellular organisms;d_Eukaryota;-_Alveolata;p_Ciliophora;-_Intramacronucleata;c_Spirotrichea;-_Hypotrichia;o_Euplotida;f_Euplotidae;g_Euplotes;s_Euplotes harpa	Glyco_transf_20 domain-containing protein (Fragment)
UniRef90_A0A5C7QE77	81__k141_1059932	|+|55|2.157e-06|1|2962|3132|2962[2962]:3132[3132]:171[171]	151035	species	Euplotes harpa	cellular organisms;d_Eukaryota;-_Alveolata;p_Ciliophora;-_Intramacronucleata;c_Spirotrichea;-_Hypotrichia;o_Euplotida;f_Euplotidae;g_Euplotes;s_Euplotes harpa	Uncharacterized protein
UniRef90_A0A5K1HG29	81__k141_1059932	|+|53|8.63e-06|1|3389|3535|3389[3389]:3535[3535]:147[147]	194286	subclass	Stichotrichia	cellular organisms;d_Eukaryota;-_Alveolata;p_Ciliophora;-_Intramacronucleata;c_Spirotrichea;-_Stichotrichia	Uncharacterized protein (Fragment)
UniRef90_A0A1R2ASS1	81__k141_1059946	|+|167|4.155e-40|1|168|959|168[168]:959[959]:792[792]	36767	species	Euplotes focardii	cellular organisms;d_Eukaryota;-_Alveolata;p_Ciliophora;-_Intramacronucleata;c_Spirotrichea;-_Hypotrichia;o_Euplotida;f_Euplotidae;g_Euplotes;s_Euplotes focardii	Uncharacterized protein
UniRef90_A0A2G9SGU0	81__k141_1060093	|+|102|1.533e-20|1|2798|3274|2798[2798]:3274[3274]:477[477]	57506	family	Oxytrichidae	cellular organisms;d_Eukaryota;-_Alveolata;p_Ciliophora;-_Intramacronucleata;c_Spirotrichea;-_Stichotrichia;o_Sporadotrichida;f_Oxytrichidae	NUC194 domain-containing protein
UniRef90_UPI000C2FFE9B	81__k141_1060093	|+|224|2.883e-57|2|7979|8995|7979[7979]:8236[8236]:258[258]|8255[8255]:8995[8995]:741[741]	5878	phylum	Ciliophora	cellular organisms;d_Eukaryota;-_Alveolata;p_Ciliophora	DNA-dependent protein kinase catalytic subunit-like
UniRef90_V4ABA2	81__k141_1060093	|+|103|7.665e-21|1|7640|7969|7640[7640]:7969[7969]:330[330]	5878	phylum	Ciliophora	cellular organisms;d_Eukaryota;-_Alveolata;p_Ciliophora	PI3K/PI4K domain-containing protein (Fragment)
UniRef90_J9IQJ4	81__k141_1060414	|+|210|4.724e-53|1|396|1022|396[396]:1022[1022]:627[627]	5936	species	Moneuplotes crassus	cellular organisms;d_Eukaryota;-_Alveolata;p_Ciliophora;-_Intramacronucleata;c_Spirotrichea;-_Hypotrichia;o_Euplotida;f_Euplotidae;g_Moneuplotes;s_Moneuplotes crassus	Ribosomal RNA-processing protein 8
UniRef90_A0A0P6HI49	81__k141_1060640	|+|63|8.427e-09|1|286|453|286[286]:453[453]:168[168]	2759	superkingdom	Eukaryota	cellular organisms;d_Eukaryota	Uncharacterized protein
UniRef90_A0A2P2L242	81__k141_1060640	|+|56|1.079e-06|1|1417|1539|1417[1417]:1539[1539]:123[123]	1437183	no rank	Mesangiospermae	cellular organisms;d_Eukaryota;k_Viridiplantae;p_Streptophyta;-_Streptophytina;-_Embryophyta;-_Tracheophyta;-_Euphyllophyta;-_Spermatophyta;c_Magnoliopsida;-_Mesangiospermae	Tubulin beta chain
UniRef90_D8QXX5	81__k141_1060640	|-|433|3.504e-120|2|297|1502|1502[1502]:678[678]:825[825]|569[569]:297[297]:273[273]	2759	superkingdom	Eukaryota	cellular organisms;d_Eukaryota	Tubulin beta chain (Fragment)
UniRef90_A9UZF6	81__k141_106068	|-|194|3.096e-48|1|722|2836|2836[2836]:722[722]:2115[2115]	81824	species	Monosiga brevicollis	cellular organisms;d_Eukaryota;-_Opisthokonta;c_Choanoflagellata;o_Craspedida;f_Salpingoecidae;g_Monosiga;s_Monosiga brevicollis	Predicted protein
UniRef90_J9HIX6	81__k141_1061016	|+|423|3.588e-117|1|513|2651|513[513]:2651[2651]:2139[2139]	100127	family	Euplotidae	cellular organisms;d_Eukaryota;-_Alveolata;p_Ciliophora;-_Intramacronucleata;c_Spirotrichea;-_Hypotrichia;o_Euplotida;f_Euplotidae	Membrane alanyl aminopeptidase
UniRef90_S4P8C0	81__k141_1061170	|+|76|1.029e-12|1|441|821|441[441]:821[821]:381[381]	5936	species	Moneuplotes crassus	cellular organisms;d_Eukaryota;-_Alveolata;p_Ciliophora;-_Intramacronucleata;c_Spirotrichea;-_Hypotrichia;o_Euplotida;f_Euplotidae;g_Moneuplotes;s_Moneuplotes crassus	Phosphatidylinositol-3,4,5-trisphosphate 3-phosphatase PTEN (Fragment)
UniRef90_A0A0V0Q925	81__k141_1061309	|+|85|2.009e-15|1|494|850|494[494]:850[850]:357[357]	5935	genus	Euplotes	cellular organisms;d_Eukaryota;-_Alveolata;p_Ciliophora;-_Intramacronucleata;c_Spirotrichea;-_Hypotrichia;o_Euplotida;f_Euplotidae;g_Euplotes	Endonuclease/exonuclease/phosphatase
UniRef90_G0R606	81__k141_1061419	|+|111|2.994e-23|1|484|1149|484[484]:1149[1149]:666[666]	2759	superkingdom	Eukaryota	cellular organisms;d_Eukaryota	Mitogen activated protein kinase family protein, putative
UniRef90_A0A078A811	81__k141_1061477	|+|366|5.171e-100|3|203|2206|203[203]:475[475]:273[273]|542[542]:1285[1285]:744[744]|1385[1385]:2206[2206]:822[822]	5936	species	Moneuplotes crassus	cellular organisms;d_Eukaryota;-_Alveolata;p_Ciliophora;-_Intramacronucleata;c_Spirotrichea;-_Hypotrichia;o_Euplotida;f_Euplotidae;g_Moneuplotes;s_Moneuplotes crassus	Uncharacterized protein
UniRef90_J9I7F4	81__k141_1061666	|-|127|4.569e-28|2|520|1443|1443[1443]:1327[1327]:117[117]|1125[1125]:520[520]:606[606]	36767	species	Euplotes focardii	cellular organisms;d_Eukaryota;-_Alveolata;p_Ciliophora;-_Intramacronucleata;c_Spirotrichea;-_Hypotrichia;o_Euplotida;f_Euplotidae;g_Euplotes;s_Euplotes focardii	Uncharacterized protein
UniRef90_A0A672U000	81__k141_1061880	|+|53|8.63e-06|1|272|532|272[272]:532[532]:261[261]	5936	species	Moneuplotes crassus	cellular organisms;d_Eukaryota;-_Alveolata;p_Ciliophora;-_Intramacronucleata;c_Spirotrichea;-_Hypotrichia;o_Euplotida;f_Euplotidae;g_Moneuplotes;s_Moneuplotes crassus	Uncharacterized protein
UniRef90_J9IPY3	81__k141_1061984	|-|413|3.674e-114|1|72|2009|2009[2009]:72[72]:1938[1938]	100127	family	Euplotidae	cellular organisms;d_Eukaryota;-_Alveolata;p_Ciliophora;-_Intramacronucleata;c_Spirotrichea;-_Hypotrichia;o_Euplotida;f_Euplotidae	Acyl-coenzyme A oxidase
UniRef90_J9ILZ0	81__k141_1062144	|-|160|5.318e-38|2|1464|2819|2819[2819]:2628[2628]:192[192]|1964[1964]:1464[1464]:501[501]	151035	species	Euplotes harpa	cellular organisms;d_Eukaryota;-_Alveolata;p_Ciliophora;-_Intramacronucleata;c_Spirotrichea;-_Hypotrichia;o_Euplotida;f_Euplotidae;g_Euplotes;s_Euplotes harpa	TRP domain-containing protein
UniRef90_A0A0A9EY60	81__k141_1062292	|-|59|1.348e-07|1|3868|4050|4050[4050]:3868[3868]:183[183]	311385	genus	Pseudokeronopsis	cellular organisms;d_Eukaryota;-_Alveolata;p_Ciliophora;-_Intramacronucleata;c_Spirotrichea;-_Stichotrichia;o_Urostylida;f_Pseudokeronopsidae;g_Pseudokeronopsis	Uncharacterized protein
UniRef90_A0A1V9ZWI5	81__k141_1062292	|+|193|6.192e-48|1|1697|3514|1697[1697]:3514[3514]:1818[1818]	2759	superkingdom	Eukaryota	cellular organisms;d_Eukaryota	ATP-binding Cassette (ABC) superfamily (Fragment)
UniRef90_A0A6A2YSQ5	81__k141_1062292	|+|114|3.743e-24|1|1286|1681|1286[1286]:1681[1681]:396[396]	100127	family	Euplotidae	cellular organisms;d_Eukaryota;-_Alveolata;p_Ciliophora;-_Intramacronucleata;c_Spirotrichea;-_Hypotrichia;o_Euplotida;f_Euplotidae	ABC transporter domain-containing protein
UniRef90_J9FER3	81__k141_1062683	|-|268|1.639e-70|1|142|1584|1584[1584]:142[142]:1443[1443]	36767	species	Euplotes focardii	cellular organisms;d_Eukaryota;-_Alveolata;p_Ciliophora;-_Intramacronucleata;c_Spirotrichea;-_Hypotrichia;o_Euplotida;f_Euplotidae;g_Euplotes;s_Euplotes focardii	Permeases of the major facilitator superfamily
UniRef90_A0A1R2BUD8	81__k141_1063007	|+|131|2.855e-29|2|308|1033|308[308]:421[421]:114[114]|461[461]:1033[1033]:573[573]	5936	species	Moneuplotes crassus	cellular organisms;d_Eukaryota;-_Alveolata;p_Ciliophora;-_Intramacronucleata;c_Spirotrichea;-_Hypotrichia;o_Euplotida;f_Euplotidae;g_Moneuplotes;s_Moneuplotes crassus	E2F_TDP domain-containing protein
UniRef90_A0A1R2BMR2	81__k141_1063094	|+|77|5.144e-13|1|73|456|73[73]:456[456]:384[384]	57506	family	Oxytrichidae	cellular organisms;d_Eukaryota;-_Alveolata;p_Ciliophora;-_Intramacronucleata;c_Spirotrichea;-_Stichotrichia;o_Sporadotrichida;f_Oxytrichidae	Uncharacterized protein
UniRef90_A0A1R2B7V3	81__k141_1063143	|+|115|1.871e-24|1|634|954|634[634]:954[954]:321[321]	100127	family	Euplotidae	cellular organisms;d_Eukaryota;-_Alveolata;p_Ciliophora;-_Intramacronucleata;c_Spirotrichea;-_Hypotrichia;o_Euplotida;f_Euplotidae	Uncharacterized protein
UniRef90_A0A6B3NPZ8	81__k141_1063274	|-|358|1.324e-97|2|61|1425|1425[1425]:760[760]:666[666]|717[717]:61[61]:657[657]	131567	no rank	cellular organisms		NAD-dependent succinate-semialdehyde dehydrogenase
UniRef90_H2XK44	81__k141_1063343	|+|71|3.292e-11|1|405|836|405[405]:836[836]:432[432]	2759	superkingdom	Eukaryota	cellular organisms;d_Eukaryota	Uncharacterized protein
UniRef90_O97487	81__k141_1063421	|-|449|5.347e-125|1|56|1381|1381[1381]:56[56]:1326[1326]	5936	species	Moneuplotes crassus	cellular organisms;d_Eukaryota;-_Alveolata;p_Ciliophora;-_Intramacronucleata;c_Spirotrichea;-_Hypotrichia;o_Euplotida;f_Euplotidae;g_Moneuplotes;s_Moneuplotes crassus	Aminoacyl-tRNA synthetase cofactor
UniRef90_UPI00083BD487	81__k141_1063598	|-|243|5.499e-63|1|320|1912|1912[1912]:320[320]:1593[1593]	2759	superkingdom	Eukaryota	cellular organisms;d_Eukaryota	DNA topoisomerase 3-beta-1 isoform X1
UniRef90_C5LQ52	81__k141_1063738	|-|184|3.17e-45|2|1632|2318|2318[2318]:2121[2121]:198[198]|2090[2090]:1632[1632]:459[459]	194286	subclass	Stichotrichia	cellular organisms;d_Eukaryota;-_Alveolata;p_Ciliophora;-_Intramacronucleata;c_Spirotrichea;-_Stichotrichia	RAC-beta serine/threonine-protein kinase-A, putative
UniRef90_J9I8D1	81__k141_1063856	|+|293|4.884e-78|2|148|1827|148[148]:1248[1248]:1101[1101]|1309[1309]:1827[1827]:519[519]	100127	family	Euplotidae	cellular organisms;d_Eukaryota;-_Alveolata;p_Ciliophora;-_Intramacronucleata;c_Spirotrichea;-_Hypotrichia;o_Euplotida;f_Euplotidae	Uncharacterized protein
UniRef90_A0A166DXU3	81__k141_1063955	|+|463|3.264e-129|1|323|1399|323[323]:1399[1399]:1077[1077]	151035	species	Euplotes harpa	cellular organisms;d_Eukaryota;-_Alveolata;p_Ciliophora;-_Intramacronucleata;c_Spirotrichea;-_Hypotrichia;o_Euplotida;f_Euplotidae;g_Euplotes;s_Euplotes harpa	Tryptophanyl-tRNA synthetase
UniRef90_V4M2W1	81__k141_1064006	|+|217|3.69e-55|2|100|966|100[100]:378[378]:279[279]|532[532]:966[966]:435[435]	2759	superkingdom	Eukaryota	cellular organisms;d_Eukaryota	Protein kinase domain-containing protein
UniRef90_A0A078A1A5	81__k141_1064021	|+|322|9.098e-87|2|206|1414|206[206]:790[790]:585[585]|902[902]:1414[1414]:513[513]	5936	species	Moneuplotes crassus	cellular organisms;d_Eukaryota;-_Alveolata;p_Ciliophora;-_Intramacronucleata;c_Spirotrichea;-_Hypotrichia;o_Euplotida;f_Euplotidae;g_Moneuplotes;s_Moneuplotes crassus	Uncharacterized protein
UniRef90_A0A077ZPH2	81__k141_1064037	|+|328|1.422e-88|2|538|1293|538[538]:699[699]:162[162]|784[784]:1293[1293]:510[510]	36767	species	Euplotes focardii	cellular organisms;d_Eukaryota;-_Alveolata;p_Ciliophora;-_Intramacronucleata;c_Spirotrichea;-_Hypotrichia;o_Euplotida;f_Euplotidae;g_Euplotes;s_Euplotes focardii	Casein kinase
UniRef90_J9HSU3	81__k141_1064065	|+|351|1.695e-95|1|76|930|76[76]:930[930]:855[855]	151035	species	Euplotes harpa	cellular organisms;d_Eukaryota;-_Alveolata;p_Ciliophora;-_Intramacronucleata;c_Spirotrichea;-_Hypotrichia;o_Euplotida;f_Euplotidae;g_Euplotes;s_Euplotes harpa	Uncharacterized protein
UniRef90_A0A4P9WA33	81__k141_1064123	|-|67|5.267e-10|2|482|1495|1495[1495]:1337[1337]:159[159]|1120[1120]:482[482]:639[639]	5936	species	Moneuplotes crassus	cellular organisms;d_Eukaryota;-_Alveolata;p_Ciliophora;-_Intramacronucleata;c_Spirotrichea;-_Hypotrichia;o_Euplotida;f_Euplotidae;g_Moneuplotes;s_Moneuplotes crassus	Cysteine protease
UniRef90_A0A078AIX8	81__k141_1064143	|+|795|3.73e-229|1|180|1694|180[180]:1694[1694]:1515[1515]	36767	species	Euplotes focardii	cellular organisms;d_Eukaryota;-_Alveolata;p_Ciliophora;-_Intramacronucleata;c_Spirotrichea;-_Hypotrichia;o_Euplotida;f_Euplotidae;g_Euplotes;s_Euplotes focardii	Propionyl-carboxylase beta mitochondrial
UniRef90_A0A1F9NHS8	81__k141_1064143	|-|65|2.107e-09|1|1154|1306|1306[1306]:1154[1154]:153[153]	131567	no rank	cellular organisms		Uncharacterized protein
UniRef90_A0A0A9IKT5	81__k141_1064316	|-|53|8.63e-06|1|596|754|754[754]:596[596]:159[159]	63605	species	Percolomonas cosmopolitus	cellular organisms;d_Eukaryota;p_Heterolobosea;-_Tetramitia;-_Eutetramitia;g_Percolomonas;s_Percolomonas cosmopolitus	Uncharacterized protein
UniRef90_A0A367K0W5	81__k141_1064316	|+|546|3.374e-154|1|114|2228|114[114]:2228[2228]:2115[2115]	5936	species	Moneuplotes crassus	cellular organisms;d_Eukaryota;-_Alveolata;p_Ciliophora;-_Intramacronucleata;c_Spirotrichea;-_Hypotrichia;o_Euplotida;f_Euplotidae;g_Moneuplotes;s_Moneuplotes crassus	Dynamin-GTPase protein
UniRef90_A0A078AIC8	81__k141_1064345	|-|753|1.641e-216|2|87|2258|2258[2258]:1014[1014]:1245[1245]|953[953]:87[87]:867[867]	5936	species	Moneuplotes crassus	cellular organisms;d_Eukaryota;-_Alveolata;p_Ciliophora;-_Intramacronucleata;c_Spirotrichea;-_Hypotrichia;o_Euplotida;f_Euplotidae;g_Moneuplotes;s_Moneuplotes crassus	Tubulin-tyrosine ligase family protein
UniRef90_A0A1R2CR53	81__k141_1064382	|-|109|1.198e-22|1|108|1322|1322[1322]:108[108]:1215[1215]	36767	species	Euplotes focardii	cellular organisms;d_Eukaryota;-_Alveolata;p_Ciliophora;-_Intramacronucleata;c_Spirotrichea;-_Hypotrichia;o_Euplotida;f_Euplotidae;g_Euplotes;s_Euplotes focardii	Uncharacterized protein
UniRef90_UPI0014580457	81__k141_1064461	|+|234|2.816e-60|1|371|2038|371[371]:2038[2038]:1668[1668]	5935	genus	Euplotes	cellular organisms;d_Eukaryota;-_Alveolata;p_Ciliophora;-_Intramacronucleata;c_Spirotrichea;-_Hypotrichia;o_Euplotida;f_Euplotidae;g_Euplotes	LOW QUALITY PROTEIN: nose resistant to fluoxetine protein 6-like
UniRef90_A0A1R0H5B1	81__k141_1064490	|+|66|1.053e-09|1|1477|1680|1477[1477]:1680[1680]:204[204]	151035	species	Euplotes harpa	cellular organisms;d_Eukaryota;-_Alveolata;p_Ciliophora;-_Intramacronucleata;c_Spirotrichea;-_Hypotrichia;o_Euplotida;f_Euplotidae;g_Euplotes;s_Euplotes harpa	Non-histone chromosomal protein 6
UniRef90_A0A444UWA4	81__k141_1064490	|+|59|1.348e-07|1|589|915|589[589]:915[915]:327[327]	151035	species	Euplotes harpa	cellular organisms;d_Eukaryota;-_Alveolata;p_Ciliophora;-_Intramacronucleata;c_Spirotrichea;-_Hypotrichia;o_Euplotida;f_Euplotidae;g_Euplotes;s_Euplotes harpa	High mobility group protein B3
UniRef90_A0A1R2CYU6	81__k141_1064526	|-|186|7.925e-46|1|357|1253|1253[1253]:357[357]:897[897]	5957	order	Heterotrichida	cellular organisms;d_Eukaryota;-_Alveolata;p_Ciliophora;-_Postciliodesmatophora;c_Heterotrichea;o_Heterotrichida	PH domain-containing protein
UniRef90_A0A077ZPF2	81__k141_1064552	|-|81|3.215e-14|1|222|986|986[986]:222[222]:765[765]	100127	family	Euplotidae	cellular organisms;d_Eukaryota;-_Alveolata;p_Ciliophora;-_Intramacronucleata;c_Spirotrichea;-_Hypotrichia;o_Euplotida;f_Euplotidae	Px domain containing protein
UniRef90_J9G3X9	81__k141_1064592	|-|170|5.194e-41|1|428|1903|1903[1903]:428[428]:1476[1476]	5936	species	Moneuplotes crassus	cellular organisms;d_Eukaryota;-_Alveolata;p_Ciliophora;-_Intramacronucleata;c_Spirotrichea;-_Hypotrichia;o_Euplotida;f_Euplotidae;g_Moneuplotes;s_Moneuplotes crassus	Uncharacterized protein
UniRef90_A0A067BQZ3	81__k141_1064620	|+|93|7.849e-18|1|90|683|90[90]:683[683]:594[594]	36767	species	Euplotes focardii	cellular organisms;d_Eukaryota;-_Alveolata;p_Ciliophora;-_Intramacronucleata;c_Spirotrichea;-_Hypotrichia;o_Euplotida;f_Euplotidae;g_Euplotes;s_Euplotes focardii	Arrestin_C domain-containing protein
UniRef90_A0A0P4X030	81__k141_1064725	|+|426|4.485e-118|2|148|1526|148[148]:1050[1050]:903[903]|1278[1278]:1526[1526]:249[249]	36767	species	Euplotes focardii	cellular organisms;d_Eukaryota;-_Alveolata;p_Ciliophora;-_Intramacronucleata;c_Spirotrichea;-_Hypotrichia;o_Euplotida;f_Euplotidae;g_Euplotes;s_Euplotes focardii	Gamma-cystathionase
UniRef90_A0A078BED0	81__k141_1064749	|+|161|2.659e-38|2|136|1101|136[136]:612[612]:477[477]|763[763]:1101[1101]:339[339]	151035	species	Euplotes harpa	cellular organisms;d_Eukaryota;-_Alveolata;p_Ciliophora;-_Intramacronucleata;c_Spirotrichea;-_Hypotrichia;o_Euplotida;f_Euplotidae;g_Euplotes;s_Euplotes harpa	50s ribosomal protein l4
UniRef90_A0A077ZRZ6	81__k141_1064805	|-|739|2.688e-212|1|153|1508|1508[1508]:153[153]:1356[1356]	5936	species	Moneuplotes crassus	cellular organisms;d_Eukaryota;-_Alveolata;p_Ciliophora;-_Intramacronucleata;c_Spirotrichea;-_Hypotrichia;o_Euplotida;f_Euplotidae;g_Moneuplotes;s_Moneuplotes crassus	RuvB-like helicase
UniRef90_A0A4W5RZV8	81__k141_1064827	|-|73|8.23e-12|1|476|793|793[793]:476[476]:318[318]	151035	species	Euplotes harpa	cellular organisms;d_Eukaryota;-_Alveolata;p_Ciliophora;-_Intramacronucleata;c_Spirotrichea;-_Hypotrichia;o_Euplotida;f_Euplotidae;g_Euplotes;s_Euplotes harpa	Uncharacterized protein
UniRef90_A0A078ASF4	81__k141_1064889	|+|464|1.632e-129|3|62|1651|62[62]:430[430]:369[369]|449[449]:1105[1105]:657[657]|1223[1223]:1651[1651]:429[429]	57506	family	Oxytrichidae	cellular organisms;d_Eukaryota;-_Alveolata;p_Ciliophora;-_Intramacronucleata;c_Spirotrichea;-_Stichotrichia;o_Sporadotrichida;f_Oxytrichidae	NEDD8-activating enzyme E1 regulatory subunit
UniRef90_A0A1X7TXM7	81__k141_1064889	|-|55|2.157e-06|1|148|342|342[342]:148[148]:195[195]	2759	superkingdom	Eukaryota	cellular organisms;d_Eukaryota	Uncharacterized protein
UniRef90_A0A078B386	81__k141_1064921	|-|572|5.028e-162|1|142|1332|1332[1332]:142[142]:1191[1191]	36767	species	Euplotes focardii	cellular organisms;d_Eukaryota;-_Alveolata;p_Ciliophora;-_Intramacronucleata;c_Spirotrichea;-_Hypotrichia;o_Euplotida;f_Euplotidae;g_Euplotes;s_Euplotes focardii	Fumarylacetoacetase
UniRef90_A7WQF9	81__k141_1065000	|+|237|3.519e-61|1|134|1039|134[134]:1039[1039]:906[906]	36767	species	Euplotes focardii	cellular organisms;d_Eukaryota;-_Alveolata;p_Ciliophora;-_Intramacronucleata;c_Spirotrichea;-_Hypotrichia;o_Euplotida;f_Euplotidae;g_Euplotes;s_Euplotes focardii	Cysteine proteinase
UniRef90_A0A0V0QD14	81__k141_1065006	|+|417|2.297e-115|2|194|1429|194[194]:904[904]:711[711]|932[932]:1429[1429]:498[498]	266149	species	Pseudocohnilembus persalinus	cellular organisms;d_Eukaryota;-_Alveolata;p_Ciliophora;-_Intramacronucleata;c_Oligohymenophorea;-_Scuticociliatia;o_Philasterida;f_Pseudocohnilembidae;g_Pseudocohnilembus;s_Pseudocohnilembus persalinus	Major facilitator superfamily domain, general substrate transporter
UniRef90_A0A5K1H7X3	81__k141_1065072	|-|145|1.743e-33|1|1710|1970|1970[1970]:1710[1710]:261[261]	5936	species	Moneuplotes crassus	cellular organisms;d_Eukaryota;-_Alveolata;p_Ciliophora;-_Intramacronucleata;c_Spirotrichea;-_Hypotrichia;o_Euplotida;f_Euplotidae;g_Moneuplotes;s_Moneuplotes crassus	Protein kinase domain-containing protein
UniRef90_L1JQ75	81__k141_1065128	|+|53|8.63e-06|1|2123|2614|2123[2123]:2614[2614]:492[492]	5936	species	Moneuplotes crassus	cellular organisms;d_Eukaryota;-_Alveolata;p_Ciliophora;-_Intramacronucleata;c_Spirotrichea;-_Hypotrichia;o_Euplotida;f_Euplotidae;g_Moneuplotes;s_Moneuplotes crassus	RSN1_7TM domain-containing protein
UniRef90_X6LPB9	81__k141_1065216	|-|72|1.646e-11|1|160|606|606[606]:160[160]:447[447]	100127	family	Euplotidae	cellular organisms;d_Eukaryota;-_Alveolata;p_Ciliophora;-_Intramacronucleata;c_Spirotrichea;-_Hypotrichia;o_Euplotida;f_Euplotidae	GAR domain-containing protein (Fragment)
UniRef90_A0A0V0Q8H4	81__k141_1065227	|+|86|1.005e-15|1|1089|1421|1089[1089]:1421[1421]:333[333]	33829	class	Spirotrichea	cellular organisms;d_Eukaryota;-_Alveolata;p_Ciliophora;-_Intramacronucleata;c_Spirotrichea	Homeodomain protein
UniRef90_Q22U89	81__k141_1065253	|+|725|4.404e-208|5|416|3016|416[416]:667[667]:252[252]|686[686]:931[931]:246[246]|977[977]:1561[1561]:585[585]|1613[1613]:2053[2053]:441[441]|2111[2111]:3016[3016]:906[906]	1172189	species	Oxytricha trifallax	cellular organisms;d_Eukaryota;-_Alveolata;p_Ciliophora;-_Intramacronucleata;c_Spirotrichea;-_Stichotrichia;o_Sporadotrichida;f_Oxytrichidae;-_Oxytrichinae;g_Oxytricha;s_Oxytricha trifallax	WD40 repeat protein
UniRef90_A0A0A9L859	81__k141_1065471	|-|66|1.053e-09|1|549|752|752[752]:549[549]:204[204]	1437183	no rank	Mesangiospermae	cellular organisms;d_Eukaryota;k_Viridiplantae;p_Streptophyta;-_Streptophytina;-_Embryophyta;-_Tracheophyta;-_Euphyllophyta;-_Spermatophyta;c_Magnoliopsida;-_Mesangiospermae	Pco109407
UniRef90_A0A0A9RI29	81__k141_1065471	|-|53|8.63e-06|1|1599|1721|1721[1721]:1599[1599]:123[123]	2759	superkingdom	Eukaryota	cellular organisms;d_Eukaryota	Uncharacterized protein
UniRef90_A0A3M7S4T4	81__k141_1065471	|-|70|6.584e-11|1|882|1049|1049[1049]:882[882]:168[168]	708627	species	Timspurckia oligopyrenoides	cellular organisms;d_Eukaryota;p_Rhodophyta;c_Bangiophyceae;o_Porphyridiales;f_Porphyridiaceae;g_Timspurckia;s_Timspurckia oligopyrenoides	Uncharacterized protein
UniRef90_A0A6A7FY21	81__k141_1065471	|+|504|1.484e-141|2|442|1752|442[442]:1470[1470]:1029[1029]|1495[1495]:1752[1752]:258[258]	100127	family	Euplotidae	cellular organisms;d_Eukaryota;-_Alveolata;p_Ciliophora;-_Intramacronucleata;c_Spirotrichea;-_Hypotrichia;o_Euplotida;f_Euplotidae	Protein transport protein sec61 subunit alpha
UniRef90_A0A078AZS1	81__k141_1065594	|-|449|5.347e-125|3|317|3130|3130[3130]:2105[2105]:1026[1026]|1963[1963]:1850[1850]:114[114]|1813[1813]:317[317]:1497[1497]	57506	family	Oxytrichidae	cellular organisms;d_Eukaryota;-_Alveolata;p_Ciliophora;-_Intramacronucleata;c_Spirotrichea;-_Stichotrichia;o_Sporadotrichida;f_Oxytrichidae	Family protein
UniRef90_A0A1R2BN26	81__k141_1065627	|+|247|3.437e-64|2|2845|3876|2845[2845]:3069[3069]:225[225]|3127[3127]:3876[3876]:750[750]	5936	species	Moneuplotes crassus	cellular organisms;d_Eukaryota;-_Alveolata;p_Ciliophora;-_Intramacronucleata;c_Spirotrichea;-_Hypotrichia;o_Euplotida;f_Euplotidae;g_Moneuplotes;s_Moneuplotes crassus	Guanylate cyclase domain-containing protein
UniRef90_A0A3D4FI14	81__k141_1065639	|-|53|8.63e-06|1|82|342|342[342]:82[82]:261[261]	131567	no rank	cellular organisms		Molecular chaperone DnaJ (Fragment)
UniRef90_A0A077ZW01	81__k141_1065721	|-|378|1.263e-103|2|79|985|985[985]:800[800]:186[186]|702[702]:79[79]:624[624]	5936	species	Moneuplotes crassus	cellular organisms;d_Eukaryota;-_Alveolata;p_Ciliophora;-_Intramacronucleata;c_Spirotrichea;-_Hypotrichia;o_Euplotida;f_Euplotidae;g_Moneuplotes;s_Moneuplotes crassus	Prohibitin
UniRef90_A0A1J3ITX9	81__k141_1065937	|+|57|5.394e-07|1|946|1185|946[946]:1185[1185]:240[240]	100127	family	Euplotidae	cellular organisms;d_Eukaryota;-_Alveolata;p_Ciliophora;-_Intramacronucleata;c_Spirotrichea;-_Hypotrichia;o_Euplotida;f_Euplotidae	Chitin synthase 3 (Fragment)
UniRef90_R1D8F0	81__k141_1065972	|-|106|9.581e-22|1|178|552|552[552]:178[178]:375[375]	151035	species	Euplotes harpa	cellular organisms;d_Eukaryota;-_Alveolata;p_Ciliophora;-_Intramacronucleata;c_Spirotrichea;-_Hypotrichia;o_Euplotida;f_Euplotidae;g_Euplotes;s_Euplotes harpa	Uncharacterized protein
UniRef90_A0A078B4J3	81__k141_1066040	|+|105|1.916e-21|2|644|2134|644[644]:1759[1759]:1116[1116]|1955[1955]:2134[2134]:180[180]	5936	species	Moneuplotes crassus	cellular organisms;d_Eukaryota;-_Alveolata;p_Ciliophora;-_Intramacronucleata;c_Spirotrichea;-_Hypotrichia;o_Euplotida;f_Euplotidae;g_Moneuplotes;s_Moneuplotes crassus	Ca2+-binding protein (Ef-hand superfamily)
UniRef90_A0A1R2ANM3	81__k141_1066118	|+|100|6.132e-20|1|650|949|650[650]:949[949]:300[300]	2950	species	Symbiodinium sp.	cellular organisms;d_Eukaryota;-_Alveolata;c_Dinophyceae;o_Suessiales;f_Symbiodiniaceae;g_Symbiodinium;-_unclassified Symbiodinium;s_Symbiodinium sp.	Uncharacterized protein
UniRef90_A0CRZ0	81__k141_1066296	|+|244|2.75e-63|2|89|2098|89[89]:952[952]:864[864]|1136[1136]:2098[2098]:963[963]	57506	family	Oxytrichidae	cellular organisms;d_Eukaryota;-_Alveolata;p_Ciliophora;-_Intramacronucleata;c_Spirotrichea;-_Stichotrichia;o_Sporadotrichida;f_Oxytrichidae	WD_REPEATS_REGION domain-containing protein
UniRef90_A0A078B0M1	81__k141_1066331	|+|718|5.637e-206|4|62|3814|62[62]:133[133]:72[72]|446[446]:577[577]:132[132]|620[620]:841[841]:222[222]|884[887]:3814[3814]:2931[2928]	5878	phylum	Ciliophora	cellular organisms;d_Eukaryota;-_Alveolata;p_Ciliophora	Male sterility protein
UniRef90_A0A078BC85	81__k141_1066589	|-|573|2.514e-162|2|58|2589|2589[2589]:1060[1060]:1530[1530]|792[792]:58[58]:735[735]	33829	class	Spirotrichea	cellular organisms;d_Eukaryota;-_Alveolata;p_Ciliophora;-_Intramacronucleata;c_Spirotrichea	Guanylate cyclase domain-containing protein
UniRef90_J9J6M2	81__k141_1066705	|-|841|5.301e-243|2|57|2888|2888[2888]:2457[2457]:432[432]|2426[2426]:57[57]:2370[2370]	57506	family	Oxytrichidae	cellular organisms;d_Eukaryota;-_Alveolata;p_Ciliophora;-_Intramacronucleata;c_Spirotrichea;-_Stichotrichia;o_Sporadotrichida;f_Oxytrichidae	ANK_REP_REGION domain-containing protein
UniRef90_J9IGM7	81__k141_1066743	|+|535|6.911e-151|1|229|1491|229[229]:1491[1491]:1263[1263]	57506	family	Oxytrichidae	cellular organisms;d_Eukaryota;-_Alveolata;p_Ciliophora;-_Intramacronucleata;c_Spirotrichea;-_Stichotrichia;o_Sporadotrichida;f_Oxytrichidae	Kelch motif family protein
UniRef90_J9IEQ0	81__k141_1066771	|-|493|3.039e-138|2|90|2201|2201[2201]:369[369]:1833[1833]|284[284]:90[90]:195[195]	36767	species	Euplotes focardii	cellular organisms;d_Eukaryota;-_Alveolata;p_Ciliophora;-_Intramacronucleata;c_Spirotrichea;-_Hypotrichia;o_Euplotida;f_Euplotidae;g_Euplotes;s_Euplotes focardii	Calpain family cysteine protease containing protein
UniRef90_A0A0B6YB15	81__k141_1066838	|+|66|1.053e-09|1|482|664|482[482]:664[664]:183[183]	2759	superkingdom	Eukaryota	cellular organisms;d_Eukaryota	WD_REPEATS_REGION domain-containing protein (Fragment)
UniRef90_A0A078AE72	81__k141_1066901	|+|321|1.82e-86|3|106|2502|106[106]:987[987]:882[882]|1201[1201]:1854[1854]:654[654]|1966[1966]:2502[2502]:537[537]	57506	family	Oxytrichidae	cellular organisms;d_Eukaryota;-_Alveolata;p_Ciliophora;-_Intramacronucleata;c_Spirotrichea;-_Stichotrichia;o_Sporadotrichida;f_Oxytrichidae	Ef hand family protein
UniRef90_Q20CK0	81__k141_1066966	|+|334|2.221e-90|1|541|1221|541[541]:1221[1221]:681[681]	5940	species	Euplotes aediculatus	cellular organisms;d_Eukaryota;-_Alveolata;p_Ciliophora;-_Intramacronucleata;c_Spirotrichea;-_Hypotrichia;o_Euplotida;f_Euplotidae;g_Euplotes;s_Euplotes aediculatus	EMYB4
UniRef90_A0A078B853	81__k141_1067029	|+|261|2.098e-68|1|374|1729|374[374]:1729[1729]:1356[1356]	100127	family	Euplotidae	cellular organisms;d_Eukaryota;-_Alveolata;p_Ciliophora;-_Intramacronucleata;c_Spirotrichea;-_Hypotrichia;o_Euplotida;f_Euplotidae	Splicing factor u2af large
UniRef90_A0A1R2B7W7	81__k141_1067036	|-|87|5.023e-16|1|274|813|813[813]:274[274]:540[540]	5936	species	Moneuplotes crassus	cellular organisms;d_Eukaryota;-_Alveolata;p_Ciliophora;-_Intramacronucleata;c_Spirotrichea;-_Hypotrichia;o_Euplotida;f_Euplotidae;g_Moneuplotes;s_Moneuplotes crassus	NPC1_N domain-containing protein
UniRef90_J9FDH4	81__k141_1067083	|+|249|8.592e-65|1|71|1204|71[71]:1204[1204]:1134[1134]	151035	species	Euplotes harpa	cellular organisms;d_Eukaryota;-_Alveolata;p_Ciliophora;-_Intramacronucleata;c_Spirotrichea;-_Hypotrichia;o_Euplotida;f_Euplotidae;g_Euplotes;s_Euplotes harpa	Membrane bound O-acyl transferase family protein
UniRef90_UPI000760011B	81__k141_1067197	|-|102|1.533e-20|1|676|1890|1890[1890]:676[676]:1215[1215]	131567	no rank	cellular organisms		keratin-associated protein 10-8-like isoform X1
UniRef90_A0A6G0WZJ6	81__k141_1067305	|-|448|1.069e-124|2|300|1493|1493[1493]:963[963]:531[531]|938[938]:300[300]:639[639]	5949	species	Stylonychia lemnae	cellular organisms;d_Eukaryota;-_Alveolata;p_Ciliophora;-_Intramacronucleata;c_Spirotrichea;-_Stichotrichia;o_Sporadotrichida;f_Oxytrichidae;-_Stylonychinae;g_Stylonychia;s_Stylonychia lemnae	Uncharacterized protein
UniRef90_A0A078AJ65	81__k141_1067334	|-|275|1.28e-72|1|289|1473|1473[1473]:289[289]:1185[1185]	5936	species	Moneuplotes crassus	cellular organisms;d_Eukaryota;-_Alveolata;p_Ciliophora;-_Intramacronucleata;c_Spirotrichea;-_Hypotrichia;o_Euplotida;f_Euplotidae;g_Moneuplotes;s_Moneuplotes crassus	CNNM transmembrane domain-containing protein
UniRef90_F4Q158	81__k141_1067502	|-|212|1.181e-53|2|161|857|857[857]:540[540]:318[318]|454[454]:161[161]:294[294]	100127	family	Euplotidae	cellular organisms;d_Eukaryota;-_Alveolata;p_Ciliophora;-_Intramacronucleata;c_Spirotrichea;-_Hypotrichia;o_Euplotida;f_Euplotidae	NAD(P)H-hydrate epimerase
UniRef90_A0A2C9KWZ7	81__k141_1067608	|+|156|8.51e-37|1|1977|2531|1977[1977]:2531[2531]:555[555]	57506	family	Oxytrichidae	cellular organisms;d_Eukaryota;-_Alveolata;p_Ciliophora;-_Intramacronucleata;c_Spirotrichea;-_Stichotrichia;o_Sporadotrichida;f_Oxytrichidae	HELICc2 domain-containing protein
UniRef90_E3LVY6	81__k141_1067608	|+|171|2.597e-41|2|207|1019|207[207]:410[410]:204[204]|486[486]:1019[1019]:534[534]	57506	family	Oxytrichidae	cellular organisms;d_Eukaryota;-_Alveolata;p_Ciliophora;-_Intramacronucleata;c_Spirotrichea;-_Stichotrichia;o_Sporadotrichida;f_Oxytrichidae	Helicase ATP-binding domain-containing protein
UniRef90_J9FAL6	81__k141_1067651	|-|153|6.808e-36|2|153|1130|1130[1130]:714[714]:417[417]|443[443]:153[153]:291[291]	5936	species	Moneuplotes crassus	cellular organisms;d_Eukaryota;-_Alveolata;p_Ciliophora;-_Intramacronucleata;c_Spirotrichea;-_Hypotrichia;o_Euplotida;f_Euplotidae;g_Moneuplotes;s_Moneuplotes crassus	YeeE/YedE family protein
UniRef90_A0A3C0EMJ7	81__k141_1067686	|-|90|6.279e-17|1|545|868|868[868]:545[545]:324[324]	36767	species	Euplotes focardii	cellular organisms;d_Eukaryota;-_Alveolata;p_Ciliophora;-_Intramacronucleata;c_Spirotrichea;-_Hypotrichia;o_Euplotida;f_Euplotidae;g_Euplotes;s_Euplotes focardii	Histidine kinase domain-containing protein (Fragment)
UniRef90_G0R2J7	81__k141_1067787	|-|76|1.029e-12|1|443|754|754[754]:443[443]:312[312]	5878	phylum	Ciliophora	cellular organisms;d_Eukaryota;-_Alveolata;p_Ciliophora	N-terminal domain protein
UniRef90_A0A078BB57	81__k141_1067849	|-|281|2.001e-74|3|62|1067|1067[1067]:927[927]:141[141]|904[907]:767[767]:138[135]|643[643]:62[62]:582[582]	33829	class	Spirotrichea	cellular organisms;d_Eukaryota;-_Alveolata;p_Ciliophora;-_Intramacronucleata;c_Spirotrichea	Protein phosphatase
UniRef90_J9EYJ0	81__k141_1067896	|+|207|3.779e-52|1|281|928|281[281]:928[928]:648[648]	36767	species	Euplotes focardii	cellular organisms;d_Eukaryota;-_Alveolata;p_Ciliophora;-_Intramacronucleata;c_Spirotrichea;-_Hypotrichia;o_Euplotida;f_Euplotidae;g_Euplotes;s_Euplotes focardii	ATP binding protein
UniRef90_A0A524F674	81__k141_1067928	|+|52|1.726e-05|1|1605|1811|1605[1605]:1811[1811]:207[207]	2759	superkingdom	Eukaryota	cellular organisms;d_Eukaryota	Tetratricopeptide repeat protein
UniRef90_V7B0F0	81__k141_1068210	|+|61|3.371e-08|1|721|882|721[721]:882[882]:162[162]	151035	species	Euplotes harpa	cellular organisms;d_Eukaryota;-_Alveolata;p_Ciliophora;-_Intramacronucleata;c_Spirotrichea;-_Hypotrichia;o_Euplotida;f_Euplotidae;g_Euplotes;s_Euplotes harpa	HTH myb-type domain-containing protein
UniRef90_A0A0A9TDV5	81__k141_1068281	|-|83|8.037e-15|1|1546|1998|1998[1998]:1546[1546]:453[453]	2759	superkingdom	Eukaryota	cellular organisms;d_Eukaryota	Uncharacterized protein
UniRef90_A0A0E0G341	81__k141_1068281	|-|79|1.286e-13|2|3493|3990|3990[3990]:3793[3793]:198[198]|3723[3723]:3493[3493]:231[231]	2759	superkingdom	Eukaryota	cellular organisms;d_Eukaryota	Uncharacterized protein
UniRef90_A0A1S5RRS6	81__k141_1068281	|+|429|5.607e-119|4|542|4078|542[542]:1093[1093]:552[552]|1145[1145]:2095[2095]:951[951]|2906[2906]:3742[3742]:837[837]|3806[3806]:4078[4078]:273[273]	2759	superkingdom	Eukaryota	cellular organisms;d_Eukaryota	ABC transporter B family member 21
UniRef90_A0A2G4T7J8	81__k141_1068304	|+|62|1.685e-08|1|200|412|200[200]:412[412]:213[213]	2759	superkingdom	Eukaryota	cellular organisms;d_Eukaryota	Homeobox domain-containing protein
UniRef90_A0A0D2MGS5	81__k141_1068316	|-|110|5.988e-23|3|280|903|903[903]:757[757]:147[147]|678[678]:565[565]:114[114]|513[513]:280[280]:234[234]	100127	family	Euplotidae	cellular organisms;d_Eukaryota;-_Alveolata;p_Ciliophora;-_Intramacronucleata;c_Spirotrichea;-_Hypotrichia;o_Euplotida;f_Euplotidae	Uncoupling protein 3
UniRef90_A0A078A086	81__k141_1068481	|+|677|1.24e-193|1|47|1528|47[47]:1528[1528]:1482[1482]	100127	family	Euplotidae	cellular organisms;d_Eukaryota;-_Alveolata;p_Ciliophora;-_Intramacronucleata;c_Spirotrichea;-_Hypotrichia;o_Euplotida;f_Euplotidae	Dihydrolipoyl dehydrogenase
UniRef90_A0A167CLZ8	81__k141_1068481	|-|71|3.292e-11|1|457|741|741[741]:457[457]:285[285]	2759	superkingdom	Eukaryota	cellular organisms;d_Eukaryota	Transposase
UniRef90_J9J633	81__k141_1068527	|+|348|1.356e-94|1|413|1255|413[413]:1255[1255]:843[843]	57506	family	Oxytrichidae	cellular organisms;d_Eukaryota;-_Alveolata;p_Ciliophora;-_Intramacronucleata;c_Spirotrichea;-_Stichotrichia;o_Sporadotrichida;f_Oxytrichidae	Uncharacterized protein
UniRef90_A0A078A005	81__k141_1068756	|+|1379|0|2|941|6220|941[941]:2179[2179]:1239[1239]|2459[2459]:6220[6220]:3762[3762]	57506	family	Oxytrichidae	cellular organisms;d_Eukaryota;-_Alveolata;p_Ciliophora;-_Intramacronucleata;c_Spirotrichea;-_Stichotrichia;o_Sporadotrichida;f_Oxytrichidae	Wd repeat-containing protein 52
UniRef90_A0A3Q4HS12	81__k141_1068792	|-|50|6.904e-05|1|1544|1705|1705[1705]:1544[1544]:162[162]	100127	family	Euplotidae	cellular organisms;d_Eukaryota;-_Alveolata;p_Ciliophora;-_Intramacronucleata;c_Spirotrichea;-_Hypotrichia;o_Euplotida;f_Euplotidae	C2H2-type domain-containing protein
UniRef90_A0A0A9XN56	81__k141_1068801	|-|320|3.639e-86|1|609|1550|1550[1550]:609[609]:942[942]	36767	species	Euplotes focardii	cellular organisms;d_Eukaryota;-_Alveolata;p_Ciliophora;-_Intramacronucleata;c_Spirotrichea;-_Hypotrichia;o_Euplotida;f_Euplotidae;g_Euplotes;s_Euplotes focardii	Delta-aminolevulinic acid dehydratase
UniRef90_A0A0H5QLD5	81__k141_1068801	|+|96|9.811e-19|1|68|517|68[68]:517[517]:450[450]	151035	species	Euplotes harpa	cellular organisms;d_Eukaryota;-_Alveolata;p_Ciliophora;-_Intramacronucleata;c_Spirotrichea;-_Hypotrichia;o_Euplotida;f_Euplotidae;g_Euplotes;s_Euplotes harpa	Uncharacterized protein
UniRef90_A0A671G830	81__k141_1068809	|-|456|4.177e-127|2|54|1082|1082[1082]:360[360]:723[723]|344[344]:54[54]:291[291]	36767	species	Euplotes focardii	cellular organisms;d_Eukaryota;-_Alveolata;p_Ciliophora;-_Intramacronucleata;c_Spirotrichea;-_Hypotrichia;o_Euplotida;f_Euplotidae;g_Euplotes;s_Euplotes focardii	Notchless homolog 1
UniRef90_K3WRG0	81__k141_1068809	|-|116|9.356e-25|1|1086|1481|1481[1481]:1086[1086]:396[396]	151035	species	Euplotes harpa	cellular organisms;d_Eukaryota;-_Alveolata;p_Ciliophora;-_Intramacronucleata;c_Spirotrichea;-_Hypotrichia;o_Euplotida;f_Euplotidae;g_Euplotes;s_Euplotes harpa	WD_REPEATS_REGION domain-containing protein
UniRef90_G0QQA2	81__k141_1068851	|+|96|9.811e-19|1|1672|2118|1672[1672]:2118[2118]:447[447]	57506	family	Oxytrichidae	cellular organisms;d_Eukaryota;-_Alveolata;p_Ciliophora;-_Intramacronucleata;c_Spirotrichea;-_Stichotrichia;o_Sporadotrichida;f_Oxytrichidae	PH domain protein
UniRef90_J9IPP6	81__k141_1068954	|+|131|2.855e-29|1|172|858|172[172]:858[858]:687[687]	151035	species	Euplotes harpa	cellular organisms;d_Eukaryota;-_Alveolata;p_Ciliophora;-_Intramacronucleata;c_Spirotrichea;-_Hypotrichia;o_Euplotida;f_Euplotidae;g_Euplotes;s_Euplotes harpa	Uncharacterized protein
UniRef90_A0A644ZHB7	81__k141_1068966	|-|143|6.971e-33|2|69|731|731[731]:519[519]:213[213]|446[446]:69[69]:378[378]	36767	species	Euplotes focardii	cellular organisms;d_Eukaryota;-_Alveolata;p_Ciliophora;-_Intramacronucleata;c_Spirotrichea;-_Hypotrichia;o_Euplotida;f_Euplotidae;g_Euplotes;s_Euplotes focardii	Uncharacterized protein
UniRef90_A0A077ZSZ5	81__k141_1069002	|+|116|9.356e-25|1|72|1364|72[72]:1364[1364]:1293[1293]	5936	species	Moneuplotes crassus	cellular organisms;d_Eukaryota;-_Alveolata;p_Ciliophora;-_Intramacronucleata;c_Spirotrichea;-_Hypotrichia;o_Euplotida;f_Euplotidae;g_Moneuplotes;s_Moneuplotes crassus	Uncharacterized protein
UniRef90_A0A077ZYU5	81__k141_1069023	|+|580|1.964e-164|1|83|1264|83[83]:1264[1264]:1182[1182]	100127	family	Euplotidae	cellular organisms;d_Eukaryota;-_Alveolata;p_Ciliophora;-_Intramacronucleata;c_Spirotrichea;-_Hypotrichia;o_Euplotida;f_Euplotidae	CCT-beta
UniRef90_A0A5F4CMB5	81__k141_1069023	|+|140|5.577e-32|1|1268|1666|1268[1268]:1666[1666]:399[399]	431838	subphylum	Intramacronucleata	cellular organisms;d_Eukaryota;-_Alveolata;p_Ciliophora;-_Intramacronucleata	Uncharacterized protein
UniRef90_A0A6B0V1C8	81__k141_1069023	|-|99|1.226e-19|2|982|1530|1530[1530]:1297[1297]:234[234]|1212[1212]:982[982]:231[231]	2759	superkingdom	Eukaryota	cellular organisms;d_Eukaryota	Putative secreted protein
UniRef90_A0A078ATZ5	81__k141_1069108	|-|1031|3.378e-300|1|93|2021|2021[2021]:93[93]:1929[1929]	36767	species	Euplotes focardii	cellular organisms;d_Eukaryota;-_Alveolata;p_Ciliophora;-_Intramacronucleata;c_Spirotrichea;-_Hypotrichia;o_Euplotida;f_Euplotidae;g_Euplotes;s_Euplotes focardii	Tetratricopeptide repeat protein 30a-like
UniRef90_A0A078A6G3	81__k141_1069149	|+|152|1.362e-35|1|124|894|124[124]:894[894]:771[771]	100127	family	Euplotidae	cellular organisms;d_Eukaryota;-_Alveolata;p_Ciliophora;-_Intramacronucleata;c_Spirotrichea;-_Hypotrichia;o_Euplotida;f_Euplotidae	COP9 signalosome complex subunit 6
UniRef90_J9ITQ4	81__k141_1069189	|+|432|7.009e-120|1|270|1379|270[270]:1379[1379]:1110[1110]	5878	phylum	Ciliophora	cellular organisms;d_Eukaryota;-_Alveolata;p_Ciliophora	Serine/threonine-protein kinase PLK
UniRef90_K3X142	81__k141_1069189	|+|100|6.132e-20|1|1386|1811|1386[1386]:1811[1811]:426[426]	5878	phylum	Ciliophora	cellular organisms;d_Eukaryota;-_Alveolata;p_Ciliophora	Uncharacterized protein
UniRef90_A0A1R2B9M2	81__k141_1069220	|+|359|6.619e-98|2|442|1413|442[442]:846[846]:405[405]|865[865]:1413[1413]:549[549]	33829	class	Spirotrichea	cellular organisms;d_Eukaryota;-_Alveolata;p_Ciliophora;-_Intramacronucleata;c_Spirotrichea	Uncharacterized protein
UniRef90_S8CMD2	81__k141_1069235	|-|130|5.711e-29|1|1168|1596|1596[1596]:1168[1168]:429[429]	5936	species	Moneuplotes crassus	cellular organisms;d_Eukaryota;-_Alveolata;p_Ciliophora;-_Intramacronucleata;c_Spirotrichea;-_Hypotrichia;o_Euplotida;f_Euplotidae;g_Moneuplotes;s_Moneuplotes crassus	Uncharacterized protein (Fragment)
UniRef90_A0A1S5RRU8	81__k141_1069265	|-|105|1.916e-21|1|147|1499|1499[1499]:147[147]:1353[1353]	151035	species	Euplotes harpa	cellular organisms;d_Eukaryota;-_Alveolata;p_Ciliophora;-_Intramacronucleata;c_Spirotrichea;-_Hypotrichia;o_Euplotida;f_Euplotidae;g_Euplotes;s_Euplotes harpa	CYP5683A1 protein
UniRef90_A0A6A0HED3	81__k141_1069266	|-|155|1.702e-36|1|2097|3161|3161[3161]:2097[2097]:1065[1065]	151035	species	Euplotes harpa	cellular organisms;d_Eukaryota;-_Alveolata;p_Ciliophora;-_Intramacronucleata;c_Spirotrichea;-_Hypotrichia;o_Euplotida;f_Euplotidae;g_Euplotes;s_Euplotes harpa	Alpha-mann_mid domain-containing protein
UniRef90_A0A077ZVZ6	81__k141_1069312	|+|328|1.422e-88|3|639|2416|639[639]:1841[1841]:1203[1203]|1926[1926]:2066[2066]:141[141]|2213[2213]:2416[2416]:204[204]	5936	species	Moneuplotes crassus	cellular organisms;d_Eukaryota;-_Alveolata;p_Ciliophora;-_Intramacronucleata;c_Spirotrichea;-_Hypotrichia;o_Euplotida;f_Euplotidae;g_Moneuplotes;s_Moneuplotes crassus	C2H2-type domain-containing protein
UniRef90_J9EX07	81__k141_1069345	|-|585|6.138e-166|2|111|2124|2124[2124]:874[874]:1251[1251]|542[542]:111[111]:432[432]	5936	species	Moneuplotes crassus	cellular organisms;d_Eukaryota;-_Alveolata;p_Ciliophora;-_Intramacronucleata;c_Spirotrichea;-_Hypotrichia;o_Euplotida;f_Euplotidae;g_Moneuplotes;s_Moneuplotes crassus	Kinesin-like protein
UniRef90_UPI00122FFA66	81__k141_106937	|-|235|1.408e-60|2|814|1818|1818[1818]:1363[1363]:456[456]|1344[1344]:814[814]:531[531]	131567	no rank	cellular organisms		60 kDa lysophospholipase
UniRef90_A0A392MIB0	81__k141_1069423	|+|55|2.157e-06|1|818|1342|818[818]:1342[1342]:525[525]	2759	superkingdom	Eukaryota	cellular organisms;d_Eukaryota	Cysteine-rich polycomb-like protein (Fragment)
UniRef90_A9TFI0	81__k141_1069423	|+|84|4.019e-15|1|1346|1579|1346[1346]:1579[1579]:234[234]	3193	no rank	Embryophyta	cellular organisms;d_Eukaryota;k_Viridiplantae;p_Streptophyta;-_Streptophytina;-_Embryophyta	Predicted protein (Fragment)
UniRef90_J9IZE2	81__k141_1069567	|-|636|2.726e-181|1|168|1943|1943[1943]:168[168]:1776[1776]	36767	species	Euplotes focardii	cellular organisms;d_Eukaryota;-_Alveolata;p_Ciliophora;-_Intramacronucleata;c_Spirotrichea;-_Hypotrichia;o_Euplotida;f_Euplotidae;g_Euplotes;s_Euplotes focardii	ABC transporter
UniRef90_A0A4P9YT14	81__k141_1069609	|+|116|9.356e-25|1|2124|2564|2124[2124]:2564[2564]:441[441]	5936	species	Moneuplotes crassus	cellular organisms;d_Eukaryota;-_Alveolata;p_Ciliophora;-_Intramacronucleata;c_Spirotrichea;-_Hypotrichia;o_Euplotida;f_Euplotidae;g_Moneuplotes;s_Moneuplotes crassus	Kinase-like domain-containing protein
UniRef90_A0A4P9W2F3	81__k141_1069671	|+|113|7.485e-24|1|623|1348|623[623]:1348[1348]:726[726]	36767	species	Euplotes focardii	cellular organisms;d_Eukaryota;-_Alveolata;p_Ciliophora;-_Intramacronucleata;c_Spirotrichea;-_Hypotrichia;o_Euplotida;f_Euplotidae;g_Euplotes;s_Euplotes focardii	Uncharacterized protein
UniRef90_A0A453C0L4	81__k141_1069715	|+|80|6.43e-14|1|1823|2209|1823[1823]:2209[2209]:387[387]	5878	phylum	Ciliophora	cellular organisms;d_Eukaryota;-_Alveolata;p_Ciliophora	Uncharacterized protein
UniRef90_C5L0T5	81__k141_1069731	|+|342|8.676e-93|2|188|1594|188[188]:919[919]:732[732]|965[965]:1594[1594]:630[630]	151035	species	Euplotes harpa	cellular organisms;d_Eukaryota;-_Alveolata;p_Ciliophora;-_Intramacronucleata;c_Spirotrichea;-_Hypotrichia;o_Euplotida;f_Euplotidae;g_Euplotes;s_Euplotes harpa	Calcium-dependent protein kinase, putative
UniRef90_J9EZ75	81__k141_1070003	|-|331|1.777e-89|1|789|2159|2159[2159]:789[789]:1371[1371]	5936	species	Moneuplotes crassus	cellular organisms;d_Eukaryota;-_Alveolata;p_Ciliophora;-_Intramacronucleata;c_Spirotrichea;-_Hypotrichia;o_Euplotida;f_Euplotidae;g_Moneuplotes;s_Moneuplotes crassus	Uncharacterized protein
UniRef90_A0A078A0N2	81__k141_1070024	|+|418|1.148e-115|3|564|2423|564[564]:701[701]:138[138]|867[867]:1103[1103]:237[237]|1119[1119]:2423[2423]:1305[1305]	57506	family	Oxytrichidae	cellular organisms;d_Eukaryota;-_Alveolata;p_Ciliophora;-_Intramacronucleata;c_Spirotrichea;-_Stichotrichia;o_Sporadotrichida;f_Oxytrichidae	Atp-dependent dna helicase
UniRef90_UPI001039E747	81__k141_1070024	|+|54|4.315e-06|1|129|350|129[129]:350[350]:222[222]	5936	species	Moneuplotes crassus	cellular organisms;d_Eukaryota;-_Alveolata;p_Ciliophora;-_Intramacronucleata;c_Spirotrichea;-_Hypotrichia;o_Euplotida;f_Euplotidae;g_Moneuplotes;s_Moneuplotes crassus	ATP-dependent DNA helicase 2 subunit KU80-like
UniRef90_A0A2P6N4N4	81__k141_1070065	|+|71|3.292e-11|2|268|762|268[268]:561[561]:294[294]|595[595]:762[762]:168[168]	2759	superkingdom	Eukaryota	cellular organisms;d_Eukaryota	Protein-serine/threonine phosphatase (Fragment)
UniRef90_A0A2M4AS31	81__k141_1070107	|+|111|2.994e-23|1|1772|2083|1772[1772]:2083[2083]:312[312]	2759	superkingdom	Eukaryota	cellular organisms;d_Eukaryota	Uncharacterized protein (Fragment)
UniRef90_J9IGQ2	81__k141_1070107	|-|1345|0|1|31|2700|2700[2700]:31[31]:2670[2670]	131567	no rank	cellular organisms		Aconitate hydratase
UniRef90_A0DY59	81__k141_1070180	|+|252|1.074e-65|1|795|1853|795[795]:1853[1853]:1059[1059]	5936	species	Moneuplotes crassus	cellular organisms;d_Eukaryota;-_Alveolata;p_Ciliophora;-_Intramacronucleata;c_Spirotrichea;-_Hypotrichia;o_Euplotida;f_Euplotidae;g_Moneuplotes;s_Moneuplotes crassus	Uncharacterized protein
UniRef90_A0A6B2LF77	81__k141_1070446	|-|72|1.646e-11|1|71|532|532[532]:71[71]:462[462]	151035	species	Euplotes harpa	cellular organisms;d_Eukaryota;-_Alveolata;p_Ciliophora;-_Intramacronucleata;c_Spirotrichea;-_Hypotrichia;o_Euplotida;f_Euplotidae;g_Euplotes;s_Euplotes harpa	Endo/exonuclease/phosphatase domain-containing protein
UniRef90_A0A078A3F5	81__k141_1070520	|+|488|9.726e-137|1|385|2046|385[385]:2046[2046]:1662[1662]	5935	genus	Euplotes	cellular organisms;d_Eukaryota;-_Alveolata;p_Ciliophora;-_Intramacronucleata;c_Spirotrichea;-_Hypotrichia;o_Euplotida;f_Euplotidae;g_Euplotes	Katanin p60 ATPase-containing subunit A1
UniRef90_A0A371FW88	81__k141_1070520	|-|100|6.132e-20|1|1107|1448|1448[1448]:1107[1107]:342[342]	2759	superkingdom	Eukaryota	cellular organisms;d_Eukaryota	Uncharacterized protein (Fragment)
UniRef90_A0A077ZSH8	81__k141_1070538	|+|421|1.435e-116|2|221|1249|221[221]:724[724]:504[504]|752[761]:1249[1249]:498[489]	2759	superkingdom	Eukaryota	cellular organisms;d_Eukaryota	Glycogen synthase kinase-3 beta
UniRef90_A0DAY0	81__k141_1070686	|-|487|1.945e-136|2|104|3044|3044[3044]:1944[1944]:1101[1101]|1795[1795]:104[104]:1692[1692]	57506	family	Oxytrichidae	cellular organisms;d_Eukaryota;-_Alveolata;p_Ciliophora;-_Intramacronucleata;c_Spirotrichea;-_Stichotrichia;o_Sporadotrichida;f_Oxytrichidae	Kinesin motor domain-containing protein
UniRef90_A0A077ZSE3	81__k141_1070911	|+|207|3.779e-52|1|164|1027|164[164]:1027[1027]:864[864]	5936	species	Moneuplotes crassus	cellular organisms;d_Eukaryota;-_Alveolata;p_Ciliophora;-_Intramacronucleata;c_Spirotrichea;-_Hypotrichia;o_Euplotida;f_Euplotidae;g_Moneuplotes;s_Moneuplotes crassus	Patatin-like phospholipase family protein
UniRef90_G0QZT9	81__k141_1071105	|-|72|1.646e-11|1|331|1221|1221[1221]:331[331]:891[891]	36767	species	Euplotes focardii	cellular organisms;d_Eukaryota;-_Alveolata;p_Ciliophora;-_Intramacronucleata;c_Spirotrichea;-_Hypotrichia;o_Euplotida;f_Euplotidae;g_Euplotes;s_Euplotes focardii	Uncharacterized protein
UniRef90_A0A391P8Y4	81__k141_1071179	|-|69|1.317e-10|1|604|864|864[864]:604[604]:261[261]	151035	species	Euplotes harpa	cellular organisms;d_Eukaryota;-_Alveolata;p_Ciliophora;-_Intramacronucleata;c_Spirotrichea;-_Hypotrichia;o_Euplotida;f_Euplotidae;g_Euplotes;s_Euplotes harpa	WD_REPEATS_REGION domain-containing protein (Fragment)
UniRef90_A0A3R6VI26	81__k141_1071179	|-|51|3.452e-05|1|409|600|600[600]:409[409]:192[192]	36767	species	Euplotes focardii	cellular organisms;d_Eukaryota;-_Alveolata;p_Ciliophora;-_Intramacronucleata;c_Spirotrichea;-_Hypotrichia;o_Euplotida;f_Euplotidae;g_Euplotes;s_Euplotes focardii	WD_REPEATS_REGION domain-containing protein
UniRef90_E0VZV4	81__k141_1071274	|+|78|2.572e-13|1|276|626|276[276]:626[626]:351[351]	151035	species	Euplotes harpa	cellular organisms;d_Eukaryota;-_Alveolata;p_Ciliophora;-_Intramacronucleata;c_Spirotrichea;-_Hypotrichia;o_Euplotida;f_Euplotidae;g_Euplotes;s_Euplotes harpa	Hippocalcin, putative
UniRef90_I7LU47	81__k141_1071274	|+|1485|0|2|969|6914|969[969]:3887[3887]:2919[2919]|3906[3906]:6914[6914]:3009[3009]	2759	superkingdom	Eukaryota	cellular organisms;d_Eukaryota	HELP domain protein
UniRef90_UPI00123E7381	81__k141_1071361	|+|119|1.17e-25|1|1034|1348|1034[1034]:1348[1348]:315[315]	5936	species	Moneuplotes crassus	cellular organisms;d_Eukaryota;-_Alveolata;p_Ciliophora;-_Intramacronucleata;c_Spirotrichea;-_Hypotrichia;o_Euplotida;f_Euplotidae;g_Moneuplotes;s_Moneuplotes crassus	cyclin-dependent kinase-like 5
UniRef90_J9IEX4	81__k141_1071489	|-|321|1.82e-86|1|107|1327|1327[1327]:107[107]:1221[1221]	5936	species	Moneuplotes crassus	cellular organisms;d_Eukaryota;-_Alveolata;p_Ciliophora;-_Intramacronucleata;c_Spirotrichea;-_Hypotrichia;o_Euplotida;f_Euplotidae;g_Moneuplotes;s_Moneuplotes crassus	PHB domain-containing protein
UniRef90_A0A4P9Z1B4	81__k141_1071596	|-|208|1.889e-52|3|287|1591|1591[1591]:1001[1001]:591[591]|751[751]:542[542]:210[210]|508[508]:287[287]:222[222]	5936	species	Moneuplotes crassus	cellular organisms;d_Eukaryota;-_Alveolata;p_Ciliophora;-_Intramacronucleata;c_Spirotrichea;-_Hypotrichia;o_Euplotida;f_Euplotidae;g_Moneuplotes;s_Moneuplotes crassus	Kinase-like domain-containing protein
UniRef90_A0A1R2BC39	81__k141_1071609	|-|297|3.053e-79|3|177|1175|1175[1175]:792[792]:384[384]|776[776]:492[492]:285[285]|458[458]:177[177]:282[282]	5936	species	Moneuplotes crassus	cellular organisms;d_Eukaryota;-_Alveolata;p_Ciliophora;-_Intramacronucleata;c_Spirotrichea;-_Hypotrichia;o_Euplotida;f_Euplotidae;g_Moneuplotes;s_Moneuplotes crassus	Protein kinase domain-containing protein
UniRef90_A0A498P184	81__k141_1071761	|-|56|1.079e-06|1|866|1069|1069[1069]:866[866]:204[204]	151035	species	Euplotes harpa	cellular organisms;d_Eukaryota;-_Alveolata;p_Ciliophora;-_Intramacronucleata;c_Spirotrichea;-_Hypotrichia;o_Euplotida;f_Euplotidae;g_Euplotes;s_Euplotes harpa	Sphingosine kinase 1
UniRef90_J9HVS2	81__k141_1071877	|+|801|5.829e-231|1|65|2683|65[65]:2683[2683]:2619[2619]	57506	family	Oxytrichidae	cellular organisms;d_Eukaryota;-_Alveolata;p_Ciliophora;-_Intramacronucleata;c_Spirotrichea;-_Stichotrichia;o_Sporadotrichida;f_Oxytrichidae	Major vault protein
UniRef90_A0A078ATB8	81__k141_1072237	|-|547|1.687e-154|1|199|1605|1605[1605]:199[199]:1407[1407]	57506	family	Oxytrichidae	cellular organisms;d_Eukaryota;-_Alveolata;p_Ciliophora;-_Intramacronucleata;c_Spirotrichea;-_Stichotrichia;o_Sporadotrichida;f_Oxytrichidae	Uncharacterized protein
UniRef90_A2FZS5	81__k141_1072277	|-|53|8.63e-06|1|197|388|388[388]:197[197]:192[192]	36767	species	Euplotes focardii	cellular organisms;d_Eukaryota;-_Alveolata;p_Ciliophora;-_Intramacronucleata;c_Spirotrichea;-_Hypotrichia;o_Euplotida;f_Euplotidae;g_Euplotes;s_Euplotes focardii	ANK_REP_REGION domain-containing protein
UniRef90_J9ITW4	81__k141_1072446	|-|454|1.671e-126|1|194|1294|1294[1294]:194[194]:1101[1101]	36767	species	Euplotes focardii	cellular organisms;d_Eukaryota;-_Alveolata;p_Ciliophora;-_Intramacronucleata;c_Spirotrichea;-_Hypotrichia;o_Euplotida;f_Euplotidae;g_Euplotes;s_Euplotes focardii	Protein disulfide-isomerase domain containing protein
UniRef90_A0A0L0HJK4	81__k141_1072515	|-|153|6.808e-36|3|62|880|880[880]:752[752]:129[129]|632[632]:396[396]:237[237]|379[379]:62[62]:318[318]	151035	species	Euplotes harpa	cellular organisms;d_Eukaryota;-_Alveolata;p_Ciliophora;-_Intramacronucleata;c_Spirotrichea;-_Hypotrichia;o_Euplotida;f_Euplotidae;g_Euplotes;s_Euplotes harpa	Defective in cullin neddylation protein
UniRef90_A0A2G5CNH7	81__k141_1072627	|+|71|3.292e-11|1|996|1172|996[996]:1172[1172]:177[177]	151035	species	Euplotes harpa	cellular organisms;d_Eukaryota;-_Alveolata;p_Ciliophora;-_Intramacronucleata;c_Spirotrichea;-_Hypotrichia;o_Euplotida;f_Euplotidae;g_Euplotes;s_Euplotes harpa	RING-type domain-containing protein
UniRef90_A0A078ACB7	81__k141_1072673	|+|205|1.512e-51|2|75|2183|75[75]:1820[1820]:1746[1746]|1872[1872]:2183[2183]:312[312]	151035	species	Euplotes harpa	cellular organisms;d_Eukaryota;-_Alveolata;p_Ciliophora;-_Intramacronucleata;c_Spirotrichea;-_Hypotrichia;o_Euplotida;f_Euplotidae;g_Euplotes;s_Euplotes harpa	Protein kinase domain containing protein
UniRef90_J9IRF6	81__k141_1072846	|+|653|2.08e-186|1|285|1967|285[285]:1967[1967]:1683[1683]	100127	family	Euplotidae	cellular organisms;d_Eukaryota;-_Alveolata;p_Ciliophora;-_Intramacronucleata;c_Spirotrichea;-_Hypotrichia;o_Euplotida;f_Euplotidae	RNA helicase
UniRef90_A0A1R2AZM9	81__k141_1072969	|-|64|4.214e-09|1|791|1039|1039[1039]:791[791]:249[249]	5936	species	Moneuplotes crassus	cellular organisms;d_Eukaryota;-_Alveolata;p_Ciliophora;-_Intramacronucleata;c_Spirotrichea;-_Hypotrichia;o_Euplotida;f_Euplotidae;g_Moneuplotes;s_Moneuplotes crassus	Uncharacterized protein
UniRef90_A0A078AM62	81__k141_1073268	|-|80|6.43e-14|1|335|691|691[691]:335[335]:357[357]	100127	family	Euplotidae	cellular organisms;d_Eukaryota;-_Alveolata;p_Ciliophora;-_Intramacronucleata;c_Spirotrichea;-_Hypotrichia;o_Euplotida;f_Euplotidae	Zinc finger protein
UniRef90_K3X008	81__k141_1073379	|-|141|2.788e-32|1|1178|2254|2254[2254]:1178[1178]:1077[1077]	5936	species	Moneuplotes crassus	cellular organisms;d_Eukaryota;-_Alveolata;p_Ciliophora;-_Intramacronucleata;c_Spirotrichea;-_Hypotrichia;o_Euplotida;f_Euplotidae;g_Moneuplotes;s_Moneuplotes crassus	Cyclic nucleotide-binding domain-containing protein
UniRef90_J9JB47	81__k141_1073431	|+|383|3.945e-105|5|165|1388|165[165]:326[326]:162[162]|346[352]:456[456]:111[105]|485[485]:577[577]:93[93]|627[633]:797[797]:171[165]|1014[1014]:1388[1388]:375[375]	431838	subphylum	Intramacronucleata	cellular organisms;d_Eukaryota;-_Alveolata;p_Ciliophora;-_Intramacronucleata	2,3-bisphosphoglycerate-independent phosphoglycerate mutase, putative
UniRef90_J9IK14	81__k141_1073764	|+|331|1.777e-89|1|234|1556|234[234]:1556[1556]:1323[1323]	938130	species	Platyophrya macrostoma	cellular organisms;d_Eukaryota;-_Alveolata;p_Ciliophora;-_Intramacronucleata;c_Colpodea;o_Cyrtolophosidida;f_Platyophryidae;g_Platyophrya;s_Platyophrya macrostoma	Cation efflux family protein
UniRef90_J9IC68	81__k141_1074025	|+|260|4.196e-68|2|113|1519|113[113]:1141[1141]:1029[1029]|1190[1190]:1519[1519]:330[330]	5878	phylum	Ciliophora	cellular organisms;d_Eukaryota;-_Alveolata;p_Ciliophora	C2 domain containing protein
UniRef90_D6Y0T2	81__k141_1074058	|-|134|3.569e-30|3|115|696|696[696]:595[595]:102[102]|508[508]:413[413]:96[96]|312[312]:115[115]:198[198]	36767	species	Euplotes focardii	cellular organisms;d_Eukaryota;-_Alveolata;p_Ciliophora;-_Intramacronucleata;c_Spirotrichea;-_Hypotrichia;o_Euplotida;f_Euplotidae;g_Euplotes;s_Euplotes focardii	Sugar-phosphate isomerase, RpiB/LacA/LacB family
UniRef90_A0A1W9M433	81__k141_1074186	|-|66|1.053e-09|1|277|594|594[594]:277[277]:318[318]	131567	no rank	cellular organisms		WD_REPEATS_REGION domain-containing protein
UniRef90_F0XZM0	81__k141_1074344	|+|217|3.69e-55|3|1215|1926|1215[1215]:1484[1484]:270[270]|1509[1509]:1604[1604]:96[96]|1702[1702]:1926[1926]:225[225]	57506	family	Oxytrichidae	cellular organisms;d_Eukaryota;-_Alveolata;p_Ciliophora;-_Intramacronucleata;c_Spirotrichea;-_Stichotrichia;o_Sporadotrichida;f_Oxytrichidae	Tub domain-containing protein (Fragment)
UniRef90_A0A336N0L2	81__k141_1074355	|+|86|1.005e-15|1|804|1337|804[804]:1337[1337]:534[534]	36767	species	Euplotes focardii	cellular organisms;d_Eukaryota;-_Alveolata;p_Ciliophora;-_Intramacronucleata;c_Spirotrichea;-_Hypotrichia;o_Euplotida;f_Euplotidae;g_Euplotes;s_Euplotes focardii	CSON013053 protein
UniRef90_UPI0005F4053E	81__k141_1074511	|-|1198|0|5|232|4566|4566[4566]:3310[3310]:1257[1257]|3102[3102]:2200[2200]:903[903]|2165[2168]:1755[1755]:411[408]|1436[1436]:978[978]:459[459]|945[969]:232[232]:714[690]	2759	superkingdom	Eukaryota	cellular organisms;d_Eukaryota	DNA-directed RNA polymerase III subunit RPC1
UniRef90_H2KVS8	81__k141_1074563	|-|77|5.144e-13|2|549|1160|1160[1160]:891[891]:270[270]|725[725]:549[549]:177[177]	5949	species	Stylonychia lemnae	cellular organisms;d_Eukaryota;-_Alveolata;p_Ciliophora;-_Intramacronucleata;c_Spirotrichea;-_Stichotrichia;o_Sporadotrichida;f_Oxytrichidae;-_Stylonychinae;g_Stylonychia;s_Stylonychia lemnae	Oxalate:formate antiporter (Fragment)
UniRef90_A0CJU8	81__k141_1074651	|+|68|2.634e-10|1|124|813|124[124]:813[813]:690[690]	5936	species	Moneuplotes crassus	cellular organisms;d_Eukaryota;-_Alveolata;p_Ciliophora;-_Intramacronucleata;c_Spirotrichea;-_Hypotrichia;o_Euplotida;f_Euplotidae;g_Moneuplotes;s_Moneuplotes crassus	PX domain-containing protein
UniRef90_A0A1D6N3D3	81__k141_107476	|+|106|9.581e-22|2|910|1476|910[910]:1209[1209]:300[300]|1228[1228]:1476[1476]:249[249]	33829	class	Spirotrichea	cellular organisms;d_Eukaryota;-_Alveolata;p_Ciliophora;-_Intramacronucleata;c_Spirotrichea	Signal peptide peptidase-like 3
UniRef90_J9IIC9	81__k141_1074772	|-|339|6.941e-92|5|170|1441|1441[1441]:1229[1229]:213[213]|916[916]:830[830]:87[87]|810[816]:589[589]:222[216]|562[565]:434[434]:129[126]|400[400]:170[170]:231[231]	5878	phylum	Ciliophora	cellular organisms;d_Eukaryota;-_Alveolata;p_Ciliophora	Protein kinase domain containing protein
UniRef90_A0A383BJW9	81__k141_1074855	|-|140|5.577e-32|1|860|1507|1507[1507]:860[860]:648[648]	151035	species	Euplotes harpa	cellular organisms;d_Eukaryota;-_Alveolata;p_Ciliophora;-_Intramacronucleata;c_Spirotrichea;-_Hypotrichia;o_Euplotida;f_Euplotidae;g_Euplotes;s_Euplotes harpa	Peptidase_M14 domain-containing protein (Fragment)
UniRef90_G4YT78	81__k141_1074972	|+|132|1.428e-29|1|153|728|153[153]:728[728]:576[576]	151035	species	Euplotes harpa	cellular organisms;d_Eukaryota;-_Alveolata;p_Ciliophora;-_Intramacronucleata;c_Spirotrichea;-_Hypotrichia;o_Euplotida;f_Euplotidae;g_Euplotes;s_Euplotes harpa	Uncharacterized protein
UniRef90_A0A1R2BJ01	81__k141_1075022	|+|187|3.963e-46|2|1402|2331|1402[1402]:2034[2034]:633[633]|2128[2128]:2331[2331]:204[204]	36767	species	Euplotes focardii	cellular organisms;d_Eukaryota;-_Alveolata;p_Ciliophora;-_Intramacronucleata;c_Spirotrichea;-_Hypotrichia;o_Euplotida;f_Euplotidae;g_Euplotes;s_Euplotes focardii	CYCLIN domain-containing protein
UniRef90_J9IAK0	81__k141_1075150	|-|357|2.648e-97|1|71|2089|2089[2089]:71[71]:2019[2019]	151035	species	Euplotes harpa	cellular organisms;d_Eukaryota;-_Alveolata;p_Ciliophora;-_Intramacronucleata;c_Spirotrichea;-_Hypotrichia;o_Euplotida;f_Euplotidae;g_Euplotes;s_Euplotes harpa	U3 small nucleolar RNA-associated protein, putative
UniRef90_A0A2D4BV91	81__k141_1075160	|+|237|3.519e-61|1|96|1226|96[96]:1226[1226]:1131[1131]	36767	species	Euplotes focardii	cellular organisms;d_Eukaryota;-_Alveolata;p_Ciliophora;-_Intramacronucleata;c_Spirotrichea;-_Hypotrichia;o_Euplotida;f_Euplotidae;g_Euplotes;s_Euplotes focardii	Aspartyl protease family A22B, putative
UniRef90_A0A183SX83	81__k141_1075190	|+|63|8.427e-09|1|812|1099|812[812]:1099[1099]:288[288]	100127	family	Euplotidae	cellular organisms;d_Eukaryota;-_Alveolata;p_Ciliophora;-_Intramacronucleata;c_Spirotrichea;-_Hypotrichia;o_Euplotida;f_Euplotidae	Uncharacterized protein
UniRef90_H0Y2N6	81__k141_1075190	|+|63|8.427e-09|1|430|690|430[430]:690[690]:261[261]	5936	species	Moneuplotes crassus	cellular organisms;d_Eukaryota;-_Alveolata;p_Ciliophora;-_Intramacronucleata;c_Spirotrichea;-_Hypotrichia;o_Euplotida;f_Euplotidae;g_Moneuplotes;s_Moneuplotes crassus	Casein kinase I isoform delta (Fragment)
UniRef90_Q20CK0	81__k141_1075325	|+|249|8.592e-65|1|227|703|227[227]:703[703]:477[477]	33829	class	Spirotrichea	cellular organisms;d_Eukaryota;-_Alveolata;p_Ciliophora;-_Intramacronucleata;c_Spirotrichea	EMYB4
UniRef90_A0A078BAW4	81__k141_1075594	|+|835|3.393e-241|1|96|2945|96[96]:2945[2945]:2850[2850]	194286	subclass	Stichotrichia	cellular organisms;d_Eukaryota;-_Alveolata;p_Ciliophora;-_Intramacronucleata;c_Spirotrichea;-_Stichotrichia	Coatomer subunit beta
UniRef90_Q09170	81__k141_1075637	|-|113|7.485e-24|1|1477|2334|2334[2334]:1477[1477]:858[858]	100127	family	Euplotidae	cellular organisms;d_Eukaryota;-_Alveolata;p_Ciliophora;-_Intramacronucleata;c_Spirotrichea;-_Hypotrichia;o_Euplotida;f_Euplotidae	Serine/threonine-protein kinase cds1
UniRef90_G0R229	81__k141_1075663	|+|340|3.47e-92|1|11|766|11[11]:766[766]:756[756]	33630	no rank	Alveolata	cellular organisms;d_Eukaryota;-_Alveolata	Protein kinase domain protein
UniRef90_J9IAH0	81__k141_1075721	|+|881|4.821e-255|2|653|5385|653[653]:2578[2578]:1926[1926]|2665[2668]:5385[5385]:2721[2718]	57506	family	Oxytrichidae	cellular organisms;d_Eukaryota;-_Alveolata;p_Ciliophora;-_Intramacronucleata;c_Spirotrichea;-_Stichotrichia;o_Sporadotrichida;f_Oxytrichidae	Uncharacterized protein
UniRef90_A0A077ZRD8	81__k141_1075759	|+|174|3.246e-42|1|494|1243|494[494]:1243[1243]:750[750]	5936	species	Moneuplotes crassus	cellular organisms;d_Eukaryota;-_Alveolata;p_Ciliophora;-_Intramacronucleata;c_Spirotrichea;-_Hypotrichia;o_Euplotida;f_Euplotidae;g_Moneuplotes;s_Moneuplotes crassus	Px domain containing protein
UniRef90_A0A078FXM2	81__k141_1075860	|+|83|8.037e-15|1|4488|5057|4488[4488]:5057[5057]:570[570]	131567	no rank	cellular organisms		BnaA04g18750D protein
UniRef90_A0A314UJY7	81__k141_1075860	|+|193|6.192e-48|1|1506|4004|1506[1506]:4004[4004]:2499[2499]	151035	species	Euplotes harpa	cellular organisms;d_Eukaryota;-_Alveolata;p_Ciliophora;-_Intramacronucleata;c_Spirotrichea;-_Hypotrichia;o_Euplotida;f_Euplotidae;g_Euplotes;s_Euplotes harpa	CCR4-NOT transcription complex subunit 1 isoform X1
UniRef90_B4GGA9	81__k141_1075860	|+|147|4.357e-34|1|5823|7100|5823[5823]:7100[7100]:1278[1278]	100127	family	Euplotidae	cellular organisms;d_Eukaryota;-_Alveolata;p_Ciliophora;-_Intramacronucleata;c_Spirotrichea;-_Hypotrichia;o_Euplotida;f_Euplotidae	GL17312
UniRef90_A0A178VS20	81__k141_1075925	|+|88|2.512e-16|1|170|454|170[170]:454[454]:285[285]	5878	phylum	Ciliophora	cellular organisms;d_Eukaryota;-_Alveolata;p_Ciliophora	Uncharacterized protein
UniRef90_UPI000675DF84	81__k141_1075937	|-|152|1.362e-35|2|56|1076|1076[1076]:999[999]:78[78]|958[958]:56[56]:903[903]	100127	family	Euplotidae	cellular organisms;d_Eukaryota;-_Alveolata;p_Ciliophora;-_Intramacronucleata;c_Spirotrichea;-_Hypotrichia;o_Euplotida;f_Euplotidae	GPI-anchored wall transfer protein 1-like
UniRef90_I3K7Z7	81__k141_1075998	|+|185|1.585e-45|1|691|1344|691[691]:1344[1344]:654[654]	2759	superkingdom	Eukaryota	cellular organisms;d_Eukaryota	Uncharacterized protein
UniRef90_A0A078AUP9	81__k141_1076034	|+|426|4.485e-118|1|171|992|171[171]:992[992]:822[822]	2759	superkingdom	Eukaryota	cellular organisms;d_Eukaryota	Serine/threonine-protein phosphatase
UniRef90_A0A3Q2CJF3	81__k141_1076055	|+|139|1.115e-31|2|1365|2087|1365[1365]:1640[1640]:276[276]|1713[1713]:2087[2087]:375[375]	5878	phylum	Ciliophora	cellular organisms;d_Eukaryota;-_Alveolata;p_Ciliophora	Uncharacterized protein
UniRef90_A0A3P7P252	81__k141_1076161	|-|133|7.138e-30|1|722|1114|1114[1114]:722[722]:393[393]	2759	superkingdom	Eukaryota	cellular organisms;d_Eukaryota	WD_REPEATS_REGION domain-containing protein
UniRef90_A0A2G4SFC1	81__k141_1076288	|+|177|4.058e-43|2|2424|3269|2424[2424]:2936[2936]:513[513]|2961[2961]:3269[3269]:309[309]	100127	family	Euplotidae	cellular organisms;d_Eukaryota;-_Alveolata;p_Ciliophora;-_Intramacronucleata;c_Spirotrichea;-_Hypotrichia;o_Euplotida;f_Euplotidae	ARM repeat-containing protein
UniRef90_A0A6G1RCX8	81__k141_1076530	|-|95|1.962e-18|1|2407|2682|2682[2682]:2407[2407]:276[276]	5878	phylum	Ciliophora	cellular organisms;d_Eukaryota;-_Alveolata;p_Ciliophora	Tubulin tyrosine ligase like 5 (Fragment)
UniRef90_A0BX75	81__k141_1076685	|-|427|2.243e-118|3|367|1857|1857[1857]:1456[1456]:402[402]|1383[1383]:571[571]:813[813]|552[552]:367[367]:186[186]	100127	family	Euplotidae	cellular organisms;d_Eukaryota;-_Alveolata;p_Ciliophora;-_Intramacronucleata;c_Spirotrichea;-_Hypotrichia;o_Euplotida;f_Euplotidae	Uncharacterized protein
UniRef90_A0A077ZPF5	81__k141_1076785	|+|251|2.148e-65|2|135|1235|135[135]:632[632]:498[498]|747[747]:1235[1235]:489[489]	100127	family	Euplotidae	cellular organisms;d_Eukaryota;-_Alveolata;p_Ciliophora;-_Intramacronucleata;c_Spirotrichea;-_Hypotrichia;o_Euplotida;f_Euplotidae	Uncharacterized protein
UniRef90_A0A3B4EGH5	81__k141_1076944	|+|68|2.634e-10|1|1571|1879|1571[1571]:1879[1879]:309[309]	100127	family	Euplotidae	cellular organisms;d_Eukaryota;-_Alveolata;p_Ciliophora;-_Intramacronucleata;c_Spirotrichea;-_Hypotrichia;o_Euplotida;f_Euplotidae	Protein kinase domain-containing protein
UniRef90_A0A1J9RBP2	81__k141_1076972	|+|94|3.924e-18|2|3137|3723|3137[3137]:3334[3334]:198[198]|3544[3544]:3723[3723]:180[180]	57506	family	Oxytrichidae	cellular organisms;d_Eukaryota;-_Alveolata;p_Ciliophora;-_Intramacronucleata;c_Spirotrichea;-_Stichotrichia;o_Sporadotrichida;f_Oxytrichidae	Fanconi-associated nuclease
UniRef90_J9HPC8	81__k141_1077051	|-|467|2.04e-130|1|73|1938|1938[1938]:73[73]:1866[1866]	5936	species	Moneuplotes crassus	cellular organisms;d_Eukaryota;-_Alveolata;p_Ciliophora;-_Intramacronucleata;c_Spirotrichea;-_Hypotrichia;o_Euplotida;f_Euplotidae;g_Moneuplotes;s_Moneuplotes crassus	Casc1_N domain-containing protein
UniRef90_J9HY60	81__k141_1077194	|+|451|1.337e-125|1|229|2052|229[229]:2052[2052]:1824[1824]	36767	species	Euplotes focardii	cellular organisms;d_Eukaryota;-_Alveolata;p_Ciliophora;-_Intramacronucleata;c_Spirotrichea;-_Hypotrichia;o_Euplotida;f_Euplotidae;g_Euplotes;s_Euplotes focardii	Flavodoxin family protein
UniRef90_G7IQ27	81__k141_1077201	|-|66|1.053e-09|2|128|370|370[370]:287[287]:84[84]|208[208]:128[128]:81[81]	2759	superkingdom	Eukaryota	cellular organisms;d_Eukaryota	Uncharacterized protein
UniRef90_UPI0010A00EAD	81__k141_1077247	|-|50|6.904e-05|1|675|884|884[884]:675[675]:210[210]	2759	superkingdom	Eukaryota	cellular organisms;d_Eukaryota	ubiquitin carboxyl-terminal hydrolase 5-like
UniRef90_Q23DW5	81__k141_1077277	|+|750|1.312e-215|5|2703|5008|2703[2703]:3050[3050]:348[348]|3088[3088]:3510[3510]:423[423]|3532[3532]:4068[4068]:537[537]|4111[4111]:4641[4641]:531[531]|4721[4721]:5008[5008]:288[288]	57506	family	Oxytrichidae	cellular organisms;d_Eukaryota;-_Alveolata;p_Ciliophora;-_Intramacronucleata;c_Spirotrichea;-_Stichotrichia;o_Sporadotrichida;f_Oxytrichidae	PolI-like DNA polymerase, putative
UniRef90_Q6NY42	81__k141_1077372	|+|175|1.623e-42|1|158|1039|158[158]:1039[1039]:882[882]	5936	species	Moneuplotes crassus	cellular organisms;d_Eukaryota;-_Alveolata;p_Ciliophora;-_Intramacronucleata;c_Spirotrichea;-_Hypotrichia;o_Euplotida;f_Euplotidae;g_Moneuplotes;s_Moneuplotes crassus	Folate gamma-glutamyl hydrolase
UniRef90_J9J0Y0	81__k141_1077542	|+|111|2.994e-23|1|355|891|355[355]:891[891]:537[537]	100127	family	Euplotidae	cellular organisms;d_Eukaryota;-_Alveolata;p_Ciliophora;-_Intramacronucleata;c_Spirotrichea;-_Hypotrichia;o_Euplotida;f_Euplotidae	AP2/ERF domain-containing protein
UniRef90_UPI00145A4516	81__k141_1077555	|-|294|2.442e-78|2|87|1799|1799[1799]:1374[1374]:426[426]|1313[1313]:87[87]:1227[1227]	57506	family	Oxytrichidae	cellular organisms;d_Eukaryota;-_Alveolata;p_Ciliophora;-_Intramacronucleata;c_Spirotrichea;-_Stichotrichia;o_Sporadotrichida;f_Oxytrichidae	serine/threonine-protein phosphatase 2A 65 kDa regulatory subunit A beta isoform-like
UniRef90_A0A4Z2FKT7	81__k141_1077608	|-|53|8.63e-06|1|689|841|841[841]:689[689]:153[153]	46948	species	Rhodomonas abbreviata	cellular organisms;d_Eukaryota;p_Cryptophyta;o_Pyrenomonadales;f_Pyrenomonadaceae;g_Rhodomonas;s_Rhodomonas abbreviata	Uncharacterized protein
UniRef90_A0A6G0WIX6	81__k141_1077608	|+|440|2.738e-122|1|132|1160|132[132]:1160[1160]:1029[1029]	2759	superkingdom	Eukaryota	cellular organisms;d_Eukaryota	Uncharacterized protein
UniRef90_A0A183QUK6	81__k141_1077771	|-|59|1.348e-07|1|192|464|464[464]:192[192]:273[273]	100127	family	Euplotidae	cellular organisms;d_Eukaryota;-_Alveolata;p_Ciliophora;-_Intramacronucleata;c_Spirotrichea;-_Hypotrichia;o_Euplotida;f_Euplotidae	HECT domain-containing protein
UniRef90_A0A2S2NCC9	81__k141_1077771	|-|81|3.215e-14|1|909|1181|1181[1181]:909[909]:273[273]	33630	no rank	Alveolata	cellular organisms;d_Eukaryota;-_Alveolata	E3 ubiquitin-protein ligase (Fragment)
UniRef90_A0A3S1KNL2	81__k141_1077905	|+|61|3.371e-08|1|404|556|404[404]:556[556]:153[153]	131567	no rank	cellular organisms		Glycerol kinase (Fragment)
UniRef90_A0A455U883	81__k141_1077905	|+|69|1.317e-10|1|628|774|628[628]:774[774]:147[147]	131567	no rank	cellular organisms		FGGY_N domain-containing protein
UniRef90_C1BRY7	81__k141_1077905	|+|360|3.31e-98|2|815|1936|815[815]:1069[1069]:255[255]|1094[1094]:1936[1936]:843[843]	2759	superkingdom	Eukaryota	cellular organisms;d_Eukaryota	Glycerol kinase
UniRef90_A0A4P9YL12	81__k141_1077960	|-|312|9.316e-84|2|177|1826|1826[1826]:804[804]:1023[1023]|671[671]:177[177]:495[495]	57506	family	Oxytrichidae	cellular organisms;d_Eukaryota;-_Alveolata;p_Ciliophora;-_Intramacronucleata;c_Spirotrichea;-_Stichotrichia;o_Sporadotrichida;f_Oxytrichidae	Uncharacterized protein (Fragment)
UniRef90_A0A6B0U0Z9	81__k141_1077960	|+|59|1.348e-07|1|379|531|379[379]:531[531]:153[153]	2759	superkingdom	Eukaryota	cellular organisms;d_Eukaryota	Uncharacterized protein
UniRef90_L1IM18	81__k141_1077981	|-|64|4.214e-09|1|1489|1695|1695[1695]:1489[1489]:207[207]	2759	superkingdom	Eukaryota	cellular organisms;d_Eukaryota	RNA exonuclease 4 (Fragment)
UniRef90_C0PI88	81__k141_1077993	|+|191|2.477e-47|1|712|1197|712[712]:1197[1197]:486[486]	2759	superkingdom	Eukaryota	cellular organisms;d_Eukaryota	Histone acetyltransferase
UniRef90_A0A485L695	81__k141_1078045	|-|187|3.963e-46|1|662|2485|2485[2485]:662[662]:1824[1824]	36767	species	Euplotes focardii	cellular organisms;d_Eukaryota;-_Alveolata;p_Ciliophora;-_Intramacronucleata;c_Spirotrichea;-_Hypotrichia;o_Euplotida;f_Euplotidae;g_Euplotes;s_Euplotes focardii	Aste57867_16438 protein
UniRef90_F0VD33	81__k141_1078064	|+|240|4.399e-62|1|185|1060|185[185]:1060[1060]:876[876]	131567	no rank	cellular organisms		MmgE/PrpD family domain containing protein,putative
UniRef90_A0A1R2AWG7	81__k141_1078092	|-|199|9.674e-50|1|81|953|953[953]:81[81]:873[873]	131567	no rank	cellular organisms		Uncharacterized protein
UniRef90_A0A1R2BJ91	81__k141_1078115	|+|331|1.777e-89|1|523|1773|523[523]:1773[1773]:1251[1251]	5936	species	Moneuplotes crassus	cellular organisms;d_Eukaryota;-_Alveolata;p_Ciliophora;-_Intramacronucleata;c_Spirotrichea;-_Hypotrichia;o_Euplotida;f_Euplotidae;g_Moneuplotes;s_Moneuplotes crassus	Poly [ADP-ribose] polymerase
UniRef90_A0A078AZQ7	81__k141_1078133	|+|541|1.08e-152|1|89|1483|89[89]:1483[1483]:1395[1395]	36767	species	Euplotes focardii	cellular organisms;d_Eukaryota;-_Alveolata;p_Ciliophora;-_Intramacronucleata;c_Spirotrichea;-_Hypotrichia;o_Euplotida;f_Euplotidae;g_Euplotes;s_Euplotes focardii	Fad-dependent pyridine nucleotide-disulfide oxidoreductase
UniRef90_A0A061QSH7	81__k141_1078285	|-|162|1.33e-38|1|296|1303|1303[1303]:296[296]:1008[1008]	36767	species	Euplotes focardii	cellular organisms;d_Eukaryota;-_Alveolata;p_Ciliophora;-_Intramacronucleata;c_Spirotrichea;-_Hypotrichia;o_Euplotida;f_Euplotidae;g_Euplotes;s_Euplotes focardii	Resistance-nodulation-cell division superfamily (Fragment)
UniRef90_J9ISC6	81__k141_1078288	|+|754|8.203e-217|1|94|2052|94[94]:2052[2052]:1959[1959]	36767	species	Euplotes focardii	cellular organisms;d_Eukaryota;-_Alveolata;p_Ciliophora;-_Intramacronucleata;c_Spirotrichea;-_Hypotrichia;o_Euplotida;f_Euplotidae;g_Euplotes;s_Euplotes focardii	ATP-binding cassette
UniRef90_A0A078AUL4	81__k141_1078819	|-|1354|0|2|301|3552|3552[3552]:1831[1831]:1722[1722]|1803[1803]:301[301]:1503[1503]	5878	phylum	Ciliophora	cellular organisms;d_Eukaryota;-_Alveolata;p_Ciliophora	DNA-directed RNA polymerase subunit beta
UniRef90_A0A078ATP8	81__k141_1078887	|-|695|4.729e-199|1|95|3952|3952[3952]:95[95]:3858[3858]	5936	species	Moneuplotes crassus	cellular organisms;d_Eukaryota;-_Alveolata;p_Ciliophora;-_Intramacronucleata;c_Spirotrichea;-_Hypotrichia;o_Euplotida;f_Euplotidae;g_Moneuplotes;s_Moneuplotes crassus	N-terminal domain-containing protein
UniRef90_UPI00046DABB0	81__k141_1078940	|-|95|1.962e-18|1|1642|2070|2070[2070]:1642[1642]:429[429]	100127	family	Euplotidae	cellular organisms;d_Eukaryota;-_Alveolata;p_Ciliophora;-_Intramacronucleata;c_Spirotrichea;-_Hypotrichia;o_Euplotida;f_Euplotidae	serine/threonine-protein kinase ATG1t isoform X4
UniRef90_A0A078B336	81__k141_1079079	|+|170|5.194e-41|1|262|885|262[262]:885[885]:624[624]	36767	species	Euplotes focardii	cellular organisms;d_Eukaryota;-_Alveolata;p_Ciliophora;-_Intramacronucleata;c_Spirotrichea;-_Hypotrichia;o_Euplotida;f_Euplotidae;g_Euplotes;s_Euplotes focardii	Eukaryotic porin family protein
UniRef90_A0A078AZM2	81__k141_1079115	|+|541|1.08e-152|2|98|1225|98[98]:745[745]:648[648]|764[764]:1225[1225]:462[462]	151035	species	Euplotes harpa	cellular organisms;d_Eukaryota;-_Alveolata;p_Ciliophora;-_Intramacronucleata;c_Spirotrichea;-_Hypotrichia;o_Euplotida;f_Euplotidae;g_Euplotes;s_Euplotes harpa	Actin
UniRef90_A0A2A3EAC3	81__k141_1079115	|-|72|1.646e-11|1|973|1206|1206[1206]:973[973]:234[234]	2759	superkingdom	Eukaryota	cellular organisms;d_Eukaryota	Uncharacterized protein
UniRef90_A0A2P2MEY9	81__k141_1079115	|-|83|8.037e-15|1|302|559|559[559]:302[302]:258[258]	2759	superkingdom	Eukaryota	cellular organisms;d_Eukaryota	Actin-like
UniRef90_A0A078AKH3	81__k141_1079366	|+|138|2.231e-31|1|69|2216|69[69]:2216[2216]:2148[2148]	5936	species	Moneuplotes crassus	cellular organisms;d_Eukaryota;-_Alveolata;p_Ciliophora;-_Intramacronucleata;c_Spirotrichea;-_Hypotrichia;o_Euplotida;f_Euplotidae;g_Moneuplotes;s_Moneuplotes crassus	C2 NT-type domain-containing protein
UniRef90_A0A078AU35	81__k141_1079470	|-|198|1.935e-49|1|189|899|899[899]:189[189]:711[711]	36767	species	Euplotes focardii	cellular organisms;d_Eukaryota;-_Alveolata;p_Ciliophora;-_Intramacronucleata;c_Spirotrichea;-_Hypotrichia;o_Euplotida;f_Euplotidae;g_Euplotes;s_Euplotes focardii	Alpha beta hydrolase
UniRef90_J9FBT7	81__k141_1079512	|+|549|4.218e-155|5|254|2780|254[254]:529[529]:276[276]|762[762]:1088[1088]:327[327]|1128[1128]:1619[1619]:492[492]|1650[1650]:1901[1901]:252[252]|2283[2283]:2780[2780]:498[498]	57506	family	Oxytrichidae	cellular organisms;d_Eukaryota;-_Alveolata;p_Ciliophora;-_Intramacronucleata;c_Spirotrichea;-_Stichotrichia;o_Sporadotrichida;f_Oxytrichidae	DNA helicase
UniRef90_A0EGH2	81__k141_1079747	|+|236|7.039e-61|2|2220|2840|2220[2220]:2411[2411]:192[192]|2454[2454]:2840[2840]:387[387]	2759	superkingdom	Eukaryota	cellular organisms;d_Eukaryota	Protein kinase domain-containing protein
UniRef90_J9IZY9	81__k141_1079747	|-|847|8.283e-245|1|59|2095|2095[2095]:59[59]:2037[2037]	100127	family	Euplotidae	cellular organisms;d_Eukaryota;-_Alveolata;p_Ciliophora;-_Intramacronucleata;c_Spirotrichea;-_Hypotrichia;o_Euplotida;f_Euplotidae	Acetyl/propionyl-CoA carboxylase, alpha subunit
UniRef90_A0A078AYF2	81__k141_1079760	|-|415|9.186e-115|1|285|1310|1310[1310]:285[285]:1026[1026]	5949	species	Stylonychia lemnae	cellular organisms;d_Eukaryota;-_Alveolata;p_Ciliophora;-_Intramacronucleata;c_Spirotrichea;-_Stichotrichia;o_Sporadotrichida;f_Oxytrichidae;-_Stylonychinae;g_Stylonychia;s_Stylonychia lemnae	Actin
UniRef90_A0A078ALW2	81__k141_1079993	|-|216|7.381e-55|1|561|1460|1460[1460]:561[561]:900[900]	100127	family	Euplotidae	cellular organisms;d_Eukaryota;-_Alveolata;p_Ciliophora;-_Intramacronucleata;c_Spirotrichea;-_Hypotrichia;o_Euplotida;f_Euplotidae	Uncharacterized protein
UniRef90_A0A2I0SZL9	81__k141_1080315	|+|81|3.215e-14|1|924|1139|924[924]:1139[1139]:216[216]	57506	family	Oxytrichidae	cellular organisms;d_Eukaryota;-_Alveolata;p_Ciliophora;-_Intramacronucleata;c_Spirotrichea;-_Stichotrichia;o_Sporadotrichida;f_Oxytrichidae	Peptidase_M14 domain-containing protein
UniRef90_UPI000522C0DE	81__k141_1080315	|+|96|9.811e-19|1|1428|1802|1428[1428]:1802[1802]:375[375]	33829	class	Spirotrichea	cellular organisms;d_Eukaryota;-_Alveolata;p_Ciliophora;-_Intramacronucleata;c_Spirotrichea	cytosolic carboxypeptidase-like protein 5
UniRef90_UPI001431ED1C	81__k141_1080315	|+|69|1.317e-10|1|447|686|447[447]:686[686]:240[240]	57506	family	Oxytrichidae	cellular organisms;d_Eukaryota;-_Alveolata;p_Ciliophora;-_Intramacronucleata;c_Spirotrichea;-_Stichotrichia;o_Sporadotrichida;f_Oxytrichidae	hypothetical protein
UniRef90_A0A078A203	81__k141_1080711	|-|471|1.275e-131|3|225|2633|2633[2633]:2457[2457]:177[177]|2312[2312]:1611[1611]:702[702]|1571[1571]:225[225]:1347[1347]	36767	species	Euplotes focardii	cellular organisms;d_Eukaryota;-_Alveolata;p_Ciliophora;-_Intramacronucleata;c_Spirotrichea;-_Hypotrichia;o_Euplotida;f_Euplotidae;g_Euplotes;s_Euplotes focardii	V-type proton ATPase subunit a
UniRef90_Q22AZ2	81__k141_1080866	|+|502|5.936e-141|1|180|1565|180[180]:1565[1565]:1386[1386]	36767	species	Euplotes focardii	cellular organisms;d_Eukaryota;-_Alveolata;p_Ciliophora;-_Intramacronucleata;c_Spirotrichea;-_Hypotrichia;o_Euplotida;f_Euplotidae;g_Euplotes;s_Euplotes focardii	Isocitrate lyase
UniRef90_A0A6F9DKX5	81__k141_1080929	|-|348|1.356e-94|2|408|1919|1919[1919]:870[870]:1050[1050]|809[809]:408[408]:402[402]	2759	superkingdom	Eukaryota	cellular organisms;d_Eukaryota	Leukotriene A-4 hydrolase
UniRef90_C5KTV1	81__k141_1081036	|-|257|3.356e-67|2|75|926|926[926]:678[678]:249[249]|530[530]:75[75]:456[456]	2759	superkingdom	Eukaryota	cellular organisms;d_Eukaryota	cAMP-dependent protein kinase catalytic subunit, putative
UniRef90_A0A1S3HNB8	81__k141_1081049	|+|207|3.779e-52|2|126|731|126[126]:350[350]:225[225]|366[366]:731[731]:366[366]	2759	superkingdom	Eukaryota	cellular organisms;d_Eukaryota	Poly(A)-specific ribonuclease
UniRef90_A0A2R7X7Q4	81__k141_1081049	|+|56|1.079e-06|1|735|905|735[735]:905[905]:171[171]	151035	species	Euplotes harpa	cellular organisms;d_Eukaryota;-_Alveolata;p_Ciliophora;-_Intramacronucleata;c_Spirotrichea;-_Hypotrichia;o_Euplotida;f_Euplotidae;g_Euplotes;s_Euplotes harpa	Uncharacterized protein
UniRef90_A0A077ZXA1	81__k141_1081126	|-|467|2.04e-130|1|109|1767|1767[1767]:109[109]:1659[1659]	151035	species	Euplotes harpa	cellular organisms;d_Eukaryota;-_Alveolata;p_Ciliophora;-_Intramacronucleata;c_Spirotrichea;-_Hypotrichia;o_Euplotida;f_Euplotidae;g_Euplotes;s_Euplotes harpa	Protein kinase domain containing protein
UniRef90_A0A397ZYI2	81__k141_1081177	|-|79|1.286e-13|1|522|1088|1088[1088]:522[522]:567[567]	36767	species	Euplotes focardii	cellular organisms;d_Eukaryota;-_Alveolata;p_Ciliophora;-_Intramacronucleata;c_Spirotrichea;-_Hypotrichia;o_Euplotida;f_Euplotidae;g_Euplotes;s_Euplotes focardii	Adenosine kinase
UniRef90_A0A6A5IAY5	81__k141_1081277	|+|119|1.17e-25|1|233|667|233[233]:667[667]:435[435]	2759	superkingdom	Eukaryota	cellular organisms;d_Eukaryota	Protein kinase, ATP binding site
UniRef90_A0A0C9UBQ8	81__k141_1081383	|-|54|4.315e-06|1|1135|1335|1335[1335]:1135[1135]:201[201]	151035	species	Euplotes harpa	cellular organisms;d_Eukaryota;-_Alveolata;p_Ciliophora;-_Intramacronucleata;c_Spirotrichea;-_Hypotrichia;o_Euplotida;f_Euplotidae;g_Euplotes;s_Euplotes harpa	Unplaced genomic scaffold SPHSTscaffold_157, whole genome shotgun sequence (Fragment)
UniRef90_C1N3X1	81__k141_1081421	|+|59|1.348e-07|1|399|800|399[399]:800[800]:402[402]	36767	species	Euplotes focardii	cellular organisms;d_Eukaryota;-_Alveolata;p_Ciliophora;-_Intramacronucleata;c_Spirotrichea;-_Hypotrichia;o_Euplotida;f_Euplotidae;g_Euplotes;s_Euplotes focardii	Predicted protein (Fragment)
UniRef90_A0A1R2CI62	81__k141_1081584	|-|192|1.238e-47|2|389|1654|1654[1654]:1142[1142]:513[513]|841[841]:389[389]:453[453]	36767	species	Euplotes focardii	cellular organisms;d_Eukaryota;-_Alveolata;p_Ciliophora;-_Intramacronucleata;c_Spirotrichea;-_Hypotrichia;o_Euplotida;f_Euplotidae;g_Euplotes;s_Euplotes focardii	MFS domain-containing protein
UniRef90_A0A6A6LJ19	81__k141_1081630	|-|227|3.604e-58|1|1259|2548|2548[2548]:1259[1259]:1290[1290]	5936	species	Moneuplotes crassus	cellular organisms;d_Eukaryota;-_Alveolata;p_Ciliophora;-_Intramacronucleata;c_Spirotrichea;-_Hypotrichia;o_Euplotida;f_Euplotidae;g_Moneuplotes;s_Moneuplotes crassus	Importin N-terminal domain-containing protein
UniRef90_A0A1V0JB93	81__k141_1081644	|-|535|6.911e-151|1|90|1160|1160[1160]:90[90]:1071[1071]	2507429	species	Euplotoides octocarinatus	cellular organisms;d_Eukaryota;-_Alveolata;p_Ciliophora;-_Intramacronucleata;c_Spirotrichea;-_Hypotrichia;o_Euplotida;f_Euplotidae;g_Euplotoides;s_Euplotoides octocarinatus	Putative MORN repeat protein
UniRef90_J9HZZ5	81__k141_1081681	|+|794|7.461e-229|3|63|2289|63[63]:473[473]:411[411]|532[532]:1788[1788]:1257[1257]|1876[1879]:2289[2289]:414[411]	57506	family	Oxytrichidae	cellular organisms;d_Eukaryota;-_Alveolata;p_Ciliophora;-_Intramacronucleata;c_Spirotrichea;-_Stichotrichia;o_Sporadotrichida;f_Oxytrichidae	Dipeptidyl peptidase 3
UniRef90_A0A1R2CCX5	81__k141_1081843	|-|400|3.01e-110|1|138|1112|1112[1112]:138[138]:975[975]	5936	species	Moneuplotes crassus	cellular organisms;d_Eukaryota;-_Alveolata;p_Ciliophora;-_Intramacronucleata;c_Spirotrichea;-_Hypotrichia;o_Euplotida;f_Euplotidae;g_Moneuplotes;s_Moneuplotes crassus	Uncharacterized protein
UniRef90_A0A6B0U839	81__k141_1081933	|+|91|3.139e-17|1|2416|2607|2416[2416]:2607[2607]:192[192]	2759	superkingdom	Eukaryota	cellular organisms;d_Eukaryota	Putative secreted protein
UniRef90_J9JBS3	81__k141_1081933	|-|1239|0|1|96|3380|3380[3380]:96[96]:3285[3285]	2759	superkingdom	Eukaryota	cellular organisms;d_Eukaryota	Na+/K+ ATPase alpha subunit
UniRef90_A0A0C3K944	81__k141_1082018	|+|110|5.988e-23|1|915|1520|915[915]:1520[1520]:606[606]	5936	species	Moneuplotes crassus	cellular organisms;d_Eukaryota;-_Alveolata;p_Ciliophora;-_Intramacronucleata;c_Spirotrichea;-_Hypotrichia;o_Euplotida;f_Euplotidae;g_Moneuplotes;s_Moneuplotes crassus	UDENN domain-containing protein (Fragment)
UniRef90_F2Y1P0	81__k141_1082018	|+|56|1.079e-06|1|2388|2606|2388[2388]:2606[2606]:219[219]	36767	species	Euplotes focardii	cellular organisms;d_Eukaryota;-_Alveolata;p_Ciliophora;-_Intramacronucleata;c_Spirotrichea;-_Hypotrichia;o_Euplotida;f_Euplotidae;g_Euplotes;s_Euplotes focardii	Uncharacterized protein
UniRef90_UPI000A006BEF	81__k141_1082018	|+|55|2.157e-06|1|2631|2807|2631[2631]:2807[2807]:177[177]	131567	no rank	cellular organisms		hypothetical protein
UniRef90_A0A078ALG5	81__k141_1082037	|+|204|3.023e-51|1|100|1473|100[100]:1473[1473]:1374[1374]	151035	species	Euplotes harpa	cellular organisms;d_Eukaryota;-_Alveolata;p_Ciliophora;-_Intramacronucleata;c_Spirotrichea;-_Hypotrichia;o_Euplotida;f_Euplotidae;g_Euplotes;s_Euplotes harpa	Metallophos domain-containing protein
UniRef90_A0A2A9FTJ8	81__k141_1082045	|+|595|5.994e-169|1|602|1522|602[602]:1522[1522]:921[921]	1761796	species	Marinobacter sp. LV10R520-4	cellular organisms;d_Bacteria;p_Proteobacteria;c_Gammaproteobacteria;o_Alteromonadales;f_Alteromonadaceae;g_Marinobacter;-_unclassified Marinobacter;s_Marinobacter sp. LV10R520-4	Uncharacterized protein DUF4892
UniRef90_A0A2A9FWB7	81__k141_1082045	|+|587|1.535e-166|1|2865|3764|2865[2865]:3764[3764]:900[900]	490759	species	Marinobacter sp. BSs20148	cellular organisms;d_Bacteria;p_Proteobacteria;c_Gammaproteobacteria;o_Alteromonadales;f_Alteromonadaceae;g_Marinobacter;-_unclassified Marinobacter;s_Marinobacter sp. BSs20148	50S ribosomal protein L3 glutamine methyltransferase
UniRef90_A3JGD2	81__k141_1082045	|+|377|2.525e-103|1|0|590|0[0]:590[590]:591[591]	490759	species	Marinobacter sp. BSs20148	cellular organisms;d_Bacteria;p_Proteobacteria;c_Gammaproteobacteria;o_Alteromonadales;f_Alteromonadaceae;g_Marinobacter;-_unclassified Marinobacter;s_Marinobacter sp. BSs20148	Predicted Hydrolase or acyltransferase (Alpha/beta hydrolase superfamily) protein
UniRef90_M1FD94	81__k141_1082045	|+|747|1.05e-214|1|1530|2792|1530[1530]:2792[2792]:1263[1263]	270374	species	Marinobacter sp. ELB17	cellular organisms;d_Bacteria;p_Proteobacteria;c_Gammaproteobacteria;o_Alteromonadales;f_Alteromonadaceae;g_Marinobacter;-_unclassified Marinobacter;s_Marinobacter sp. ELB17	Putative esterase of the alpha-beta hydrolase superfamily protein
UniRef90_Q0PQB9	81__k141_1082045	|+|313|4.658e-84|1|3815|4360|3815[3815]:4360[4360]:546[546]	1163748	no rank	Marinobacter hydrocarbonoclasticus ATCC 49840	cellular organisms;d_Bacteria;p_Proteobacteria;c_Gammaproteobacteria;o_Alteromonadales;f_Alteromonadaceae;g_Marinobacter;s_Marinobacter hydrocarbonoclasticus;-_Marinobacter hydrocarbonoclasticus ATCC 49840	Chorismate synthase (Fragment)
UniRef90_G0QRL4	81__k141_1082084	|+|404|1.881e-111|2|428|1426|428[428]:838[838]:411[411]|857[857]:1426[1426]:570[570]	33829	class	Spirotrichea	cellular organisms;d_Eukaryota;-_Alveolata;p_Ciliophora;-_Intramacronucleata;c_Spirotrichea	WD repeat protein
UniRef90_A9THL2	81__k141_1082131	|+|298|1.526e-79|1|1484|3157|1484[1484]:3157[3157]:1674[1674]	57506	family	Oxytrichidae	cellular organisms;d_Eukaryota;-_Alveolata;p_Ciliophora;-_Intramacronucleata;c_Spirotrichea;-_Stichotrichia;o_Sporadotrichida;f_Oxytrichidae	Predicted protein (Fragment)
UniRef90_UPI00106A8D9B	81__k141_1082170	|-|273|5.121e-72|2|1097|2523|2523[2523]:2176[2176]:348[348]|1969[1969]:1097[1097]:873[873]	2759	superkingdom	Eukaryota	cellular organisms;d_Eukaryota	DNA-binding protein SMUBP-2-like
UniRef90_A0BPD0	81__k141_1082217	|-|335|1.111e-90|4|87|1468|1468[1468]:1085[1085]:384[384]|1056[1056]:718[718]:339[339]|692[692]:435[435]:258[258]|413[413]:87[87]:327[327]	100127	family	Euplotidae	cellular organisms;d_Eukaryota;-_Alveolata;p_Ciliophora;-_Intramacronucleata;c_Spirotrichea;-_Hypotrichia;o_Euplotida;f_Euplotidae	Uncharacterized protein
UniRef90_A0EG94	81__k141_1082264	|+|125|1.827e-27|1|1301|1762|1301[1301]:1762[1762]:462[462]	151035	species	Euplotes harpa	cellular organisms;d_Eukaryota;-_Alveolata;p_Ciliophora;-_Intramacronucleata;c_Spirotrichea;-_Hypotrichia;o_Euplotida;f_Euplotidae;g_Euplotes;s_Euplotes harpa	PUM-HD domain-containing protein
UniRef90_A0A091D6L5	81__k141_1082433	|+|113|7.485e-24|1|336|1019|336[336]:1019[1019]:684[684]	5935	genus	Euplotes	cellular organisms;d_Eukaryota;-_Alveolata;p_Ciliophora;-_Intramacronucleata;c_Spirotrichea;-_Hypotrichia;o_Euplotida;f_Euplotidae;g_Euplotes	Testis-specific serine/threonine-protein kinase 1
UniRef90_C5LJN1	81__k141_1082481	|+|288|1.563e-76|2|554|1914|554[554]:817[817]:264[264]|1000[1000]:1914[1914]:915[915]	131567	no rank	cellular organisms		Arginyl-tRNA synthetase
UniRef90_A0A078A466	81__k141_1082642	|-|501|1.187e-140|1|245|2329|2329[2329]:245[245]:2085[2085]	151035	species	Euplotes harpa	cellular organisms;d_Eukaryota;-_Alveolata;p_Ciliophora;-_Intramacronucleata;c_Spirotrichea;-_Hypotrichia;o_Euplotida;f_Euplotidae;g_Euplotes;s_Euplotes harpa	Atp-dependent rna helicase ddx24
UniRef90_A0A1B6KRZ3	81__k141_1082764	|+|79|1.286e-13|1|281|520|281[281]:520[520]:240[240]	2759	superkingdom	Eukaryota	cellular organisms;d_Eukaryota	AB hydrolase-1 domain-containing protein (Fragment)
UniRef90_A0A078B352	81__k141_1082934	|-|536|3.455e-151|2|77|2422|2422[2422]:1232[1232]:1191[1191]|1138[1138]:77[77]:1062[1062]	57506	family	Oxytrichidae	cellular organisms;d_Eukaryota;-_Alveolata;p_Ciliophora;-_Intramacronucleata;c_Spirotrichea;-_Stichotrichia;o_Sporadotrichida;f_Oxytrichidae	V-type proton ATPase subunit a
UniRef90_A0A078BB26	81__k141_1083065	|-|255|1.343e-66|2|60|1394|1394[1394]:993[993]:402[402]|845[845]:60[60]:786[786]	33829	class	Spirotrichea	cellular organisms;d_Eukaryota;-_Alveolata;p_Ciliophora;-_Intramacronucleata;c_Spirotrichea	Aa_trans domain-containing protein
UniRef90_A0A2I0J4A0	81__k141_1083123	|+|99|1.226e-19|1|2993|3256|2993[2993]:3256[3256]:264[264]	2759	superkingdom	Eukaryota	cellular organisms;d_Eukaryota	Protein kinase domain-containing protein
UniRef90_S8CEQ2	81__k141_1083123	|+|64|4.214e-09|1|3422|3640|3422[3422]:3640[3640]:219[219]	2759	superkingdom	Eukaryota	cellular organisms;d_Eukaryota	Protein kinase domain-containing protein (Fragment)
UniRef90_A0A1S3L5E4	81__k141_1083236	|+|58|2.697e-07|1|4528|4770|4528[4528]:4770[4770]:243[243]	223996	species	Protocruzia adherens	cellular organisms;d_Eukaryota;-_Alveolata;p_Ciliophora;-_Intramacronucleata;c_Spirotrichea;-_Protocruziidia;g_Protocruzia;s_Protocruzia adherens	voltage-dependent P/Q-type calcium channel subunit alpha-1A-like
UniRef90_A0A6A3VFY5	81__k141_1083236	|+|174|3.246e-42|1|1765|2475|1765[1765]:2475[2475]:711[711]	197538	species	Strombidium inclinatum	cellular organisms;d_Eukaryota;-_Alveolata;p_Ciliophora;-_Intramacronucleata;c_Spirotrichea;-_Oligotrichia;f_Strombidiidae;g_Strombidium;s_Strombidium inclinatum	Ion_trans domain-containing protein
UniRef90_D8LI94	81__k141_1083236	|+|131|2.855e-29|1|323|838|323[323]:838[838]:516[516]	197538	species	Strombidium inclinatum	cellular organisms;d_Eukaryota;-_Alveolata;p_Ciliophora;-_Intramacronucleata;c_Spirotrichea;-_Oligotrichia;f_Strombidiidae;g_Strombidium;s_Strombidium inclinatum	Ion_trans domain-containing protein
UniRef90_T0ZM68	81__k141_1083236	|+|113|7.485e-24|1|3652|4008|3652[3652]:4008[4008]:357[357]	151035	species	Euplotes harpa	cellular organisms;d_Eukaryota;-_Alveolata;p_Ciliophora;-_Intramacronucleata;c_Spirotrichea;-_Hypotrichia;o_Euplotida;f_Euplotidae;g_Euplotes;s_Euplotes harpa	Membrane protein containing Ion transport domain protein (Fragment)
UniRef90_A0A0S8BXT2	81__k141_1083399	|-|132|1.428e-29|1|2279|2569|2569[2569]:2279[2279]:291[291]	213118	order	Desulfobacterales	cellular organisms;d_Bacteria;p_Proteobacteria;-_delta/epsilon subdivisions;c_Deltaproteobacteria;o_Desulfobacterales	Radical SAM protein (Fragment)
UniRef90_A0A1W1H7V7	81__k141_1083399	|-|99|1.226e-19|1|1815|2090|2090[2090]:1815[1815]:276[276]	1246637	species	Desulfamplus magnetovallimortis	cellular organisms;d_Bacteria;p_Proteobacteria;-_delta/epsilon subdivisions;c_Deltaproteobacteria;o_Desulfobacterales;f_Desulfobacteraceae;g_Desulfamplus;s_Desulfamplus magnetovallimortis	Uncharacterized protein
UniRef90_A0A351B3M4	81__k141_1083399	|-|374|2.02e-102|1|4|963|963[963]:4[4]:960[960]	651182	no rank	Desulfobacula toluolica Tol2	cellular organisms;d_Bacteria;p_Proteobacteria;-_delta/epsilon subdivisions;c_Deltaproteobacteria;o_Desulfobacterales;f_Desulfobacteraceae;g_Desulfobacula;s_Desulfobacula toluolica;-_Desulfobacula toluolica Tol2	GNAT family N-acetyltransferase (Fragment)
UniRef90_A0A353PC62	81__k141_1083399	|-|173|6.492e-42|1|1121|1561|1561[1561]:1121[1121]:441[441]	1891229	species	Pseudomonadales bacterium	cellular organisms;d_Bacteria;p_Proteobacteria;c_Gammaproteobacteria;o_Pseudomonadales;-_unclassified Pseudomonadales;-_unclassified Pseudomonadales (miscellaneous);s_Pseudomonadales bacterium	Amino acid permease (Fragment)
UniRef90_A0A2P6Q3P2	81__k141_1083410	|+|72|1.646e-11|1|491|670|491[491]:670[670]:180[180]	2759	superkingdom	Eukaryota	cellular organisms;d_Eukaryota	Putative transcription factor WD40-like family
UniRef90_A0A2E4AZM1	81__k141_1083665	|+|147|4.357e-34|1|2559|3653|2559[2559]:3653[3653]:1095[1095]	5878	phylum	Ciliophora	cellular organisms;d_Eukaryota;-_Alveolata;p_Ciliophora	TPR_REGION domain-containing protein
UniRef90_X0YC79	81__k141_1083694	|-|82|1.607e-14|1|4|372|372[372]:4[4]:369[369]	151035	species	Euplotes harpa	cellular organisms;d_Eukaryota;-_Alveolata;p_Ciliophora;-_Intramacronucleata;c_Spirotrichea;-_Hypotrichia;o_Euplotida;f_Euplotidae;g_Euplotes;s_Euplotes harpa	Histidine kinase domain-containing protein (Fragment)
UniRef90_F0YCK6	81__k141_1083704	|-|59|1.348e-07|1|427|639|639[639]:427[427]:213[213]	5936	species	Moneuplotes crassus	cellular organisms;d_Eukaryota;-_Alveolata;p_Ciliophora;-_Intramacronucleata;c_Spirotrichea;-_Hypotrichia;o_Euplotida;f_Euplotidae;g_Moneuplotes;s_Moneuplotes crassus	Uncharacterized protein (Fragment)
UniRef90_V5ZE34	81__k141_1083751	|-|83|8.037e-15|1|836|1249|1249[1249]:836[836]:414[414]	2759	superkingdom	Eukaryota	cellular organisms;d_Eukaryota	Putative Map3K (Fragment)
UniRef90_G0QTD5	81__k141_1083784	|-|116|9.356e-25|1|136|612|612[612]:136[136]:477[477]	151035	species	Euplotes harpa	cellular organisms;d_Eukaryota;-_Alveolata;p_Ciliophora;-_Intramacronucleata;c_Spirotrichea;-_Hypotrichia;o_Euplotida;f_Euplotidae;g_Euplotes;s_Euplotes harpa	Protein phosphatase 2c, putative
UniRef90_A0A2A4T221	81__k141_1083858	|-|85|2.009e-15|1|1571|1891|1891[1891]:1571[1571]:321[321]	5936	species	Moneuplotes crassus	cellular organisms;d_Eukaryota;-_Alveolata;p_Ciliophora;-_Intramacronucleata;c_Spirotrichea;-_Hypotrichia;o_Euplotida;f_Euplotidae;g_Moneuplotes;s_Moneuplotes crassus	Uncharacterized protein
UniRef90_A0A1X1BNT7	81__k141_1083879	|-|254|2.685e-66|1|164|874|874[874]:164[164]:711[711]	5936	species	Moneuplotes crassus	cellular organisms;d_Eukaryota;-_Alveolata;p_Ciliophora;-_Intramacronucleata;c_Spirotrichea;-_Hypotrichia;o_Euplotida;f_Euplotidae;g_Moneuplotes;s_Moneuplotes crassus	Lariat debranching enzyme
UniRef90_A0E4Z9	81__k141_1083966	|+|139|1.115e-31|1|887|1414|887[887]:1414[1414]:528[528]	151035	species	Euplotes harpa	cellular organisms;d_Eukaryota;-_Alveolata;p_Ciliophora;-_Intramacronucleata;c_Spirotrichea;-_Hypotrichia;o_Euplotida;f_Euplotidae;g_Euplotes;s_Euplotes harpa	PAP2_C domain-containing protein
UniRef90_A0C2F2	81__k141_1084238	|-|286|6.252e-76|4|169|1449|1449[1449]:844[844]:606[606]|744[744]:577[577]:168[168]|558[558]:460[460]:99[99]|330[330]:169[169]:162[162]	57506	family	Oxytrichidae	cellular organisms;d_Eukaryota;-_Alveolata;p_Ciliophora;-_Intramacronucleata;c_Spirotrichea;-_Stichotrichia;o_Sporadotrichida;f_Oxytrichidae	Uncharacterized protein
UniRef90_A0A1D2A3C2	81__k141_1084265	|+|51|3.452e-05|1|943|1410|943[943]:1410[1410]:468[468]	100127	family	Euplotidae	cellular organisms;d_Eukaryota;-_Alveolata;p_Ciliophora;-_Intramacronucleata;c_Spirotrichea;-_Hypotrichia;o_Euplotida;f_Euplotidae	Uncharacterized protein (Fragment)
UniRef90_C5LPQ2	81__k141_1084287	|+|110|5.988e-23|2|80|487|80[80]:244[244]:165[165]|308[317]:487[487]:180[171]	100127	family	Euplotidae	cellular organisms;d_Eukaryota;-_Alveolata;p_Ciliophora;-_Intramacronucleata;c_Spirotrichea;-_Hypotrichia;o_Euplotida;f_Euplotidae	Translation initiation factor 2 beta subunit, putative (Fragment)
UniRef90_A0A0B1SB07	81__k141_1084338	|+|87|5.023e-16|1|2091|2324|2091[2091]:2324[2324]:234[234]	5957	order	Heterotrichida	cellular organisms;d_Eukaryota;-_Alveolata;p_Ciliophora;-_Postciliodesmatophora;c_Heterotrichea;o_Heterotrichida	WD domain, G-beta repeat protein
UniRef90_J9I669	81__k141_1084376	|-|129|1.142e-28|1|207|1307|1307[1307]:207[207]:1101[1101]	36767	species	Euplotes focardii	cellular organisms;d_Eukaryota;-_Alveolata;p_Ciliophora;-_Intramacronucleata;c_Spirotrichea;-_Hypotrichia;o_Euplotida;f_Euplotidae;g_Euplotes;s_Euplotes focardii	Putative organic cation transporter
UniRef90_A0A2Z6UU87	81__k141_1084469	|+|52|1.726e-05|1|933|1313|933[933]:1313[1313]:381[381]	36767	species	Euplotes focardii	cellular organisms;d_Eukaryota;-_Alveolata;p_Ciliophora;-_Intramacronucleata;c_Spirotrichea;-_Hypotrichia;o_Euplotida;f_Euplotidae;g_Euplotes;s_Euplotes focardii	Protein TolB
UniRef90_J9IGI9	81__k141_1084497	|+|345|1.085e-93|3|485|1712|485[485]:1003[1003]:519[519]|1110[1110]:1337[1337]:228[228]|1410[1410]:1712[1712]:303[303]	33630	no rank	Alveolata	cellular organisms;d_Eukaryota;-_Alveolata	Protein kinase domain containing protein
UniRef90_T1EIR3	81__k141_1084497	|+|62|1.685e-08|1|1719|1883|1719[1719]:1883[1883]:165[165]	431838	subphylum	Intramacronucleata	cellular organisms;d_Eukaryota;-_Alveolata;p_Ciliophora;-_Intramacronucleata	Uncharacterized protein
UniRef90_A0A553N3M0	81__k141_1084678	|+|60|6.742e-08|1|300|473|300[300]:473[473]:174[174]	2759	superkingdom	Eukaryota	cellular organisms;d_Eukaryota	Uncharacterized protein
UniRef90_A0A078A1H2	81__k141_1084841	|+|365|1.034e-99|2|68|1153|68[68]:286[286]:219[219]|365[368]:1153[1153]:789[786]	36767	species	Euplotes focardii	cellular organisms;d_Eukaryota;-_Alveolata;p_Ciliophora;-_Intramacronucleata;c_Spirotrichea;-_Hypotrichia;o_Euplotida;f_Euplotidae;g_Euplotes;s_Euplotes focardii	Heat shock protein family protein
UniRef90_Q0Q5B1	81__k141_1084868	|+|335|1.111e-90|2|123|2483|123[123]:1847[1847]:1725[1725]|1872[1872]:2483[2483]:612[612]	151035	species	Euplotes harpa	cellular organisms;d_Eukaryota;-_Alveolata;p_Ciliophora;-_Intramacronucleata;c_Spirotrichea;-_Hypotrichia;o_Euplotida;f_Euplotidae;g_Euplotes;s_Euplotes harpa	PAZ PIWI domain protein
UniRef90_A0A1R2BEZ8	81__k141_1084913	|+|233|5.631e-60|3|1724|2573|1724[1724]:1876[1876]:153[153]|1893[1893]:2126[2126]:234[234]|2157[2157]:2573[2573]:417[417]	151035	species	Euplotes harpa	cellular organisms;d_Eukaryota;-_Alveolata;p_Ciliophora;-_Intramacronucleata;c_Spirotrichea;-_Hypotrichia;o_Euplotida;f_Euplotidae;g_Euplotes;s_Euplotes harpa	Protein kinase domain-containing protein
UniRef90_R0KYQ9	81__k141_1084938	|+|76|1.029e-12|1|1561|2178|1561[1561]:2178[2178]:618[618]	57506	family	Oxytrichidae	cellular organisms;d_Eukaryota;-_Alveolata;p_Ciliophora;-_Intramacronucleata;c_Spirotrichea;-_Stichotrichia;o_Sporadotrichida;f_Oxytrichidae	Tubulin polyglutamylase TTLL11 (Fragment)
UniRef90_UPI000644EC21	81__k141_1085202	|-|74|4.115e-12|1|292|651|651[651]:292[292]:360[360]	100127	family	Euplotidae	cellular organisms;d_Eukaryota;-_Alveolata;p_Ciliophora;-_Intramacronucleata;c_Spirotrichea;-_Hypotrichia;o_Euplotida;f_Euplotidae	hypothetical protein
UniRef90_G0R0F6	81__k141_1085348	|-|159|1.064e-37|1|1672|2124|2124[2124]:1672[1672]:453[453]	5878	phylum	Ciliophora	cellular organisms;d_Eukaryota;-_Alveolata;p_Ciliophora	Protein kinase domain-containing protein
UniRef90_A0A1Y2H3H1	81__k141_1085576	|-|676|2.479e-193|3|109|2751|2751[2751]:1525[1525]:1227[1227]|1509[1509]:1210[1210]:300[300]|1188[1188]:109[109]:1080[1080]	57506	family	Oxytrichidae	cellular organisms;d_Eukaryota;-_Alveolata;p_Ciliophora;-_Intramacronucleata;c_Spirotrichea;-_Stichotrichia;o_Sporadotrichida;f_Oxytrichidae	WD40 repeat-like protein
UniRef90_A0A1R2CWX6	81__k141_1085768	|+|385|9.864e-106|3|743|2083|743[743]:1105[1105]:363[363]|1201[1201]:1620[1620]:420[420]|1904[1919]:2083[2083]:180[165]	33630	no rank	Alveolata	cellular organisms;d_Eukaryota;-_Alveolata	Protein kinase domain-containing protein
UniRef90_A0A1R2CC46	81__k141_1086044	|+|145|1.743e-33|1|654|1259|654[654]:1259[1259]:606[606]	5936	species	Moneuplotes crassus	cellular organisms;d_Eukaryota;-_Alveolata;p_Ciliophora;-_Intramacronucleata;c_Spirotrichea;-_Hypotrichia;o_Euplotida;f_Euplotidae;g_Moneuplotes;s_Moneuplotes crassus	GOLD domain-containing protein
UniRef90_J9IFQ1	81__k141_1086068	|+|212|1.181e-53|1|405|2552|405[405]:2552[2552]:2148[2148]	57506	family	Oxytrichidae	cellular organisms;d_Eukaryota;-_Alveolata;p_Ciliophora;-_Intramacronucleata;c_Spirotrichea;-_Stichotrichia;o_Sporadotrichida;f_Oxytrichidae	Uncharacterized protein
UniRef90_A0A183X3Z4	81__k141_1086130	|+|61|3.371e-08|1|1231|1380|1231[1231]:1380[1380]:150[150]	2759	superkingdom	Eukaryota	cellular organisms;d_Eukaryota	BUD13 homolog
UniRef90_A0A2A2L4Z4	81__k141_1086226	|-|87|5.023e-16|1|89|508|508[508]:89[89]:420[420]	2759	superkingdom	Eukaryota	cellular organisms;d_Eukaryota	Uncharacterized protein
UniRef90_A0A3S5ASN0	81__k141_1086226	|-|53|8.63e-06|1|1111|1242|1242[1242]:1111[1111]:132[132]	33213	no rank	Bilateria	cellular organisms;d_Eukaryota;-_Opisthokonta;k_Metazoa;-_Eumetazoa;-_Bilateria	Protein kinase domain-containing protein (Fragment)
UniRef90_C5KCD8	81__k141_1086313	|-|219|9.226e-56|2|1605|2162|2162[2162]:1842[1842]:321[321]|1808[1808]:1605[1605]:204[204]	2759	superkingdom	Eukaryota	cellular organisms;d_Eukaryota	Kinesin-like protein (Fragment)
UniRef90_A0A078BCK4	81__k141_1086508	|+|188|1.981e-46|1|4730|5590|4730[4730]:5590[5590]:861[861]	2759	superkingdom	Eukaryota	cellular organisms;d_Eukaryota	Nad dependent epimerase dehydratase
UniRef90_A3QMD9	81__k141_1086508	|+|1369|0|5|99|4609|99[99]:236[236]:138[138]|501[504]:3155[3155]:2655[2652]|3279[3279]:3638[3638]:360[360]|4044[4044]:4184[4184]:141[141]|4205[4211]:4609[4609]:405[399]	33829	class	Spirotrichea	cellular organisms;d_Eukaryota;-_Alveolata;p_Ciliophora;-_Intramacronucleata;c_Spirotrichea	DNA polymerase
UniRef90_A0DQR4	81__k141_1086572	|+|141|2.788e-32|2|77|793|77[77]:580[580]:504[504]|602[602]:793[793]:192[192]	151035	species	Euplotes harpa	cellular organisms;d_Eukaryota;-_Alveolata;p_Ciliophora;-_Intramacronucleata;c_Spirotrichea;-_Hypotrichia;o_Euplotida;f_Euplotidae;g_Euplotes;s_Euplotes harpa	Nucleoside diphosphate kinase
UniRef90_A0A078B345	81__k141_1086693	|-|400|3.01e-110|3|233|1861|1861[1861]:1193[1193]:669[669]|1093[1093]:401[401]:693[693]|367[367]:233[233]:135[135]	57506	family	Oxytrichidae	cellular organisms;d_Eukaryota;-_Alveolata;p_Ciliophora;-_Intramacronucleata;c_Spirotrichea;-_Stichotrichia;o_Sporadotrichida;f_Oxytrichidae	Sodium/hydrogen exchanger
UniRef90_A9DYT9	81__k141_1087657	|-|61|3.371e-08|1|3892|4251|4251[4251]:3892[3892]:360[360]	131567	no rank	cellular organisms		Uncharacterized protein
UniRef90_A0A078AEG2	81__k141_1088167	|+|216|7.381e-55|1|286|1560|286[286]:1560[1560]:1275[1275]	100127	family	Euplotidae	cellular organisms;d_Eukaryota;-_Alveolata;p_Ciliophora;-_Intramacronucleata;c_Spirotrichea;-_Hypotrichia;o_Euplotida;f_Euplotidae	Na+-driven multidrug efflux pump
UniRef90_A0A078A7A6	81__k141_1088300	|+|527|1.769e-148|3|724|3300|724[724]:1446[1446]:723[723]|1603[1603]:2160[2160]:558[558]|2317[2317]:3300[3300]:984[984]	57506	family	Oxytrichidae	cellular organisms;d_Eukaryota;-_Alveolata;p_Ciliophora;-_Intramacronucleata;c_Spirotrichea;-_Stichotrichia;o_Sporadotrichida;f_Oxytrichidae	Uncharacterized protein
UniRef90_A0A392R659	81__k141_1089077	|+|58|2.697e-07|1|450|599|450[450]:599[599]:150[150]	2759	superkingdom	Eukaryota	cellular organisms;d_Eukaryota	ATP-dependent RNA helicase DHX35
UniRef90_A0A4D8XLA4	81__k141_1089077	|+|50|6.904e-05|1|603|803|603[603]:803[803]:201[201]	2759	superkingdom	Eukaryota	cellular organisms;d_Eukaryota	Nucleoside tri phosphatase (Fragment)
UniRef90_UPI00052EFD2C	81__k141_1089173	|+|69|1.317e-10|1|136|318|136[136]:318[318]:183[183]	100127	family	Euplotidae	cellular organisms;d_Eukaryota;-_Alveolata;p_Ciliophora;-_Intramacronucleata;c_Spirotrichea;-_Hypotrichia;o_Euplotida;f_Euplotidae	dnaJ homolog subfamily B member 5-like
UniRef90_A0A078AV16	81__k141_1089948	|+|351|1.695e-95|3|239|2857|239[239]:1369[1369]:1131[1131]|1823[1832]:2182[2182]:360[351]|2225[2225]:2857[2857]:633[633]	36767	species	Euplotes focardii	cellular organisms;d_Eukaryota;-_Alveolata;p_Ciliophora;-_Intramacronucleata;c_Spirotrichea;-_Hypotrichia;o_Euplotida;f_Euplotidae;g_Euplotes;s_Euplotes focardii	Kelch-like protein 38
UniRef90_A0A1B0DHL3	81__k141_1090166	|+|110|5.988e-23|1|1144|2313|1144[1144]:2313[2313]:1170[1170]	2759	superkingdom	Eukaryota	cellular organisms;d_Eukaryota	Voltage-dependent L-type calcium channel subunit alpha
UniRef90_A0A673AEU4	81__k141_1090214	|+|88|2.512e-16|1|98|400|98[98]:400[400]:303[303]	151035	species	Euplotes harpa	cellular organisms;d_Eukaryota;-_Alveolata;p_Ciliophora;-_Intramacronucleata;c_Spirotrichea;-_Hypotrichia;o_Euplotida;f_Euplotidae;g_Euplotes;s_Euplotes harpa	Uncharacterized protein
UniRef90_A0A1R2BQD0	81__k141_1090352	|-|129|1.142e-28|2|1102|2178|2178[2178]:1816[1816]:363[363]|1584[1584]:1102[1102]:483[483]	5878	phylum	Ciliophora	cellular organisms;d_Eukaryota;-_Alveolata;p_Ciliophora	Uncharacterized protein
UniRef90_A0A077ZX24	81__k141_1090405	|+|287|3.126e-76|1|263|1381|263[263]:1381[1381]:1119[1119]	100127	family	Euplotidae	cellular organisms;d_Eukaryota;-_Alveolata;p_Ciliophora;-_Intramacronucleata;c_Spirotrichea;-_Hypotrichia;o_Euplotida;f_Euplotidae	Ab-hydrolase associated lipase region family protein
UniRef90_J9J8N9	81__k141_1090535	|-|214|2.952e-54|1|227|1288|1288[1288]:227[227]:1062[1062]	151035	species	Euplotes harpa	cellular organisms;d_Eukaryota;-_Alveolata;p_Ciliophora;-_Intramacronucleata;c_Spirotrichea;-_Hypotrichia;o_Euplotida;f_Euplotidae;g_Euplotes;s_Euplotes harpa	Protein kinase
UniRef90_A0A183NMS9	81__k141_1090676	|-|164|3.324e-39|1|5217|5870|5870[5870]:5217[5217]:654[654]	5949	species	Stylonychia lemnae	cellular organisms;d_Eukaryota;-_Alveolata;p_Ciliophora;-_Intramacronucleata;c_Spirotrichea;-_Stichotrichia;o_Sporadotrichida;f_Oxytrichidae;-_Stylonychinae;g_Stylonychia;s_Stylonychia lemnae	Uncharacterized protein
UniRef90_A0A482RXV7	81__k141_1090676	|-|188|1.981e-46|1|124|1110|1110[1110]:124[124]:987[987]	151035	species	Euplotes harpa	cellular organisms;d_Eukaryota;-_Alveolata;p_Ciliophora;-_Intramacronucleata;c_Spirotrichea;-_Hypotrichia;o_Euplotida;f_Euplotidae;g_Euplotes;s_Euplotes harpa	AAA_9 domain-containing protein (Fragment)
UniRef90_A0A699YE99	81__k141_1090676	|-|87|5.023e-16|1|1786|2424|2424[2424]:1786[1786]:639[639]	151035	species	Euplotes harpa	cellular organisms;d_Eukaryota;-_Alveolata;p_Ciliophora;-_Intramacronucleata;c_Spirotrichea;-_Hypotrichia;o_Euplotida;f_Euplotidae;g_Euplotes;s_Euplotes harpa	Dynein heavy chain 7, axonemal
UniRef90_A0A699ZSR6	81__k141_1090676	|-|142|1.394e-32|1|3939|4502|4502[4502]:3939[3939]:564[564]	5949	species	Stylonychia lemnae	cellular organisms;d_Eukaryota;-_Alveolata;p_Ciliophora;-_Intramacronucleata;c_Spirotrichea;-_Stichotrichia;o_Sporadotrichida;f_Oxytrichidae;-_Stylonychinae;g_Stylonychia;s_Stylonychia lemnae	Dynein_AAA_lid domain-containing protein (Fragment)
UniRef90_UPI00054F27A7	81__k141_1090676	|-|177|4.058e-43|1|8592|9515|9515[9515]:8592[8592]:924[924]	5949	species	Stylonychia lemnae	cellular organisms;d_Eukaryota;-_Alveolata;p_Ciliophora;-_Intramacronucleata;c_Spirotrichea;-_Stichotrichia;o_Sporadotrichida;f_Oxytrichidae;-_Stylonychinae;g_Stylonychia;s_Stylonychia lemnae	dynein heavy chain 1, axonemal-like
UniRef90_UPI000BA8096F	81__k141_1090676	|-|289|7.815e-77|1|7044|8333|8333[8333]:7044[7044]:1290[1290]	131567	no rank	cellular organisms		dynein heavy chain 3, axonemal-like
UniRef90_UPI00103F3BC3	81__k141_1090676	|-|123|7.31e-27|1|6762|7034|7034[7034]:6762[6762]:273[273]	151035	species	Euplotes harpa	cellular organisms;d_Eukaryota;-_Alveolata;p_Ciliophora;-_Intramacronucleata;c_Spirotrichea;-_Hypotrichia;o_Euplotida;f_Euplotidae;g_Euplotes;s_Euplotes harpa	dynein heavy chain 1, axonemal-like
UniRef90_A0A1R2BEI4	81__k141_1090709	|-|289|7.815e-77|2|131|1125|1125[1125]:526[526]:600[600]|496[502]:131[131]:366[360]	2759	superkingdom	Eukaryota	cellular organisms;d_Eukaryota	Uncharacterized protein
UniRef90_J9HIX6	81__k141_1090740	|+|424|1.794e-117|2|362|3179|362[362]:2530[2530]:2169[2169]|2562[2592]:3179[3179]:618[588]	100127	family	Euplotidae	cellular organisms;d_Eukaryota;-_Alveolata;p_Ciliophora;-_Intramacronucleata;c_Spirotrichea;-_Hypotrichia;o_Euplotida;f_Euplotidae	Membrane alanyl aminopeptidase
UniRef90_A0A077ZY71	81__k141_1090815	|-|106|9.581e-22|2|1848|2348|2348[2348]:2232[2232]:117[117]|2186[2186]:1848[1848]:339[339]	33829	class	Spirotrichea	cellular organisms;d_Eukaryota;-_Alveolata;p_Ciliophora;-_Intramacronucleata;c_Spirotrichea	Uncharacterized protein
UniRef90_A0A4P9YBV0	81__k141_1090880	|-|126|9.137e-28|1|384|1118|1118[1118]:384[384]:735[735]	5936	species	Moneuplotes crassus	cellular organisms;d_Eukaryota;-_Alveolata;p_Ciliophora;-_Intramacronucleata;c_Spirotrichea;-_Hypotrichia;o_Euplotida;f_Euplotidae;g_Moneuplotes;s_Moneuplotes crassus	Uncharacterized protein (Fragment)
UniRef90_A0A6B2L5T7	81__k141_1090880	|-|64|4.214e-09|1|7797|8654|8654[8654]:7797[7797]:858[858]	57506	family	Oxytrichidae	cellular organisms;d_Eukaryota;-_Alveolata;p_Ciliophora;-_Intramacronucleata;c_Spirotrichea;-_Stichotrichia;o_Sporadotrichida;f_Oxytrichidae	VPS13 domain-containing protein (Fragment)
UniRef90_J9IEM3	81__k141_1091040	|-|585|6.138e-166|2|129|1536|1536[1536]:1252[1252]:285[285]|1235[1244]:129[129]:1107[1098]	33829	class	Spirotrichea	cellular organisms;d_Eukaryota;-_Alveolata;p_Ciliophora;-_Intramacronucleata;c_Spirotrichea	Protein kinase domain containing protein
UniRef90_A0A183PUS3	81__k141_1091076	|+|65|2.107e-09|1|2231|2644|2231[2231]:2644[2644]:414[414]	2759	superkingdom	Eukaryota	cellular organisms;d_Eukaryota	IPPc domain-containing protein
UniRef90_G0QJM6	81__k141_1091076	|+|222|1.153e-56|3|620|2137|620[620]:1387[1387]:768[768]|1532[1532]:1756[1756]:225[225]|1823[1823]:2137[2137]:315[315]	2759	superkingdom	Eukaryota	cellular organisms;d_Eukaryota	SAC domain-containing protein
UniRef90_A0CDF0	81__k141_1091161	|+|284|2.501e-75|1|353|1177|353[353]:1177[1177]:825[825]	5936	species	Moneuplotes crassus	cellular organisms;d_Eukaryota;-_Alveolata;p_Ciliophora;-_Intramacronucleata;c_Spirotrichea;-_Hypotrichia;o_Euplotida;f_Euplotidae;g_Moneuplotes;s_Moneuplotes crassus	Uncharacterized protein
UniRef90_A0A6A7G9E8	81__k141_1091266	|+|186|7.925e-46|1|8867|10159|8867[8867]:10159[10159]:1293[1293]	151035	species	Euplotes harpa	cellular organisms;d_Eukaryota;-_Alveolata;p_Ciliophora;-_Intramacronucleata;c_Spirotrichea;-_Hypotrichia;o_Euplotida;f_Euplotidae;g_Euplotes;s_Euplotes harpa	Vacuolar protein sorting-associated protein 13 family protein (Fragment)
UniRef90_J9IUU5	81__k141_1091309	|-|512|5.797e-144|1|67|1653|1653[1653]:67[67]:1587[1587]	1172189	species	Oxytricha trifallax	cellular organisms;d_Eukaryota;-_Alveolata;p_Ciliophora;-_Intramacronucleata;c_Spirotrichea;-_Stichotrichia;o_Sporadotrichida;f_Oxytrichidae;-_Oxytrichinae;g_Oxytricha;s_Oxytricha trifallax	Protein kinase domain containing protein
UniRef90_A0A078A065	81__k141_1091356	|-|255|1.343e-66|2|138|1178|1178[1178]:810[810]:369[369]|641[641]:138[138]:504[504]	2759	superkingdom	Eukaryota	cellular organisms;d_Eukaryota	Mitogen-activated protein kinase
UniRef90_A0A1N6UH20	81__k141_1091594	|+|456|4.177e-127|2|223|1502|223[223]:393[393]:171[171]|597[597]:1502[1502]:906[906]	100127	family	Euplotidae	cellular organisms;d_Eukaryota;-_Alveolata;p_Ciliophora;-_Intramacronucleata;c_Spirotrichea;-_Hypotrichia;o_Euplotida;f_Euplotidae	3-methylcrotonyl-CoA carboxylase beta subunit
UniRef90_A0A5C6N1S8	81__k141_1091594	|+|175|1.623e-42|1|1506|1901|1506[1506]:1901[1901]:396[396]	36767	species	Euplotes focardii	cellular organisms;d_Eukaryota;-_Alveolata;p_Ciliophora;-_Intramacronucleata;c_Spirotrichea;-_Hypotrichia;o_Euplotida;f_Euplotidae;g_Euplotes;s_Euplotes focardii	Methylcrotonoyl-CoA carboxylase beta chain, mitochondrial
UniRef90_A0A0P5BLL3	81__k141_1091617	|+|321|1.82e-86|4|577|3673|577[577]:1662[1662]:1086[1086]|1721[1721]:2038[2038]:318[318]|2072[2072]:2206[2206]:135[135]|2624[2624]:3673[3673]:1050[1050]	2759	superkingdom	Eukaryota	cellular organisms;d_Eukaryota	Multidrug resistance-associated protein lethal(2)03659
UniRef90_B7Z5H4	81__k141_1091628	|+|126|9.137e-28|1|580|1845|580[580]:1845[1845]:1266[1266]	5936	species	Moneuplotes crassus	cellular organisms;d_Eukaryota;-_Alveolata;p_Ciliophora;-_Intramacronucleata;c_Spirotrichea;-_Hypotrichia;o_Euplotida;f_Euplotidae;g_Moneuplotes;s_Moneuplotes crassus	cDNA FLJ58088, highly similar to Multidrug resistance-associated protein 4
UniRef90_W5J233	81__k141_1091628	|+|301|1.908e-80|1|2844|4154|2844[2844]:4154[4154]:1311[1311]	5936	species	Moneuplotes crassus	cellular organisms;d_Eukaryota;-_Alveolata;p_Ciliophora;-_Intramacronucleata;c_Spirotrichea;-_Hypotrichia;o_Euplotida;f_Euplotidae;g_Moneuplotes;s_Moneuplotes crassus	Multidrug resistance-associated protein 14
UniRef90_UPI0011329838	81__k141_1091683	|-|53|8.63e-06|1|934|1194|1194[1194]:934[934]:261[261]	151035	species	Euplotes harpa	cellular organisms;d_Eukaryota;-_Alveolata;p_Ciliophora;-_Intramacronucleata;c_Spirotrichea;-_Hypotrichia;o_Euplotida;f_Euplotidae;g_Euplotes;s_Euplotes harpa	ethanolaminephosphotransferase 1-like
UniRef90_A0A2N7DDD3	81__k141_1091707	|-|85|2.009e-15|1|2062|2385|2385[2385]:2062[2062]:324[324]	5936	species	Moneuplotes crassus	cellular organisms;d_Eukaryota;-_Alveolata;p_Ciliophora;-_Intramacronucleata;c_Spirotrichea;-_Hypotrichia;o_Euplotida;f_Euplotidae;g_Moneuplotes;s_Moneuplotes crassus	Enoyl-CoA hydratase
UniRef90_J9IRF6	81__k141_1091707	|-|435|8.761e-121|2|269|1933|1933[1933]:1106[1106]:828[828]|1039[1039]:269[269]:771[771]	431838	subphylum	Intramacronucleata	cellular organisms;d_Eukaryota;-_Alveolata;p_Ciliophora;-_Intramacronucleata	RNA helicase
UniRef90_A0A097KJL5	81__k141_1091711	|-|107|4.79e-22|2|12029|12382|12382[12382]:12194[12194]:189[189]|12169[12169]:12029[12029]:141[141]	194286	subclass	Stichotrichia	cellular organisms;d_Eukaryota;-_Alveolata;p_Ciliophora;-_Intramacronucleata;c_Spirotrichea;-_Stichotrichia	30S ribosomal protein S12, chloroplastic
UniRef90_A0A2H4R8D7	81__k141_1091711	|-|400|3.01e-110|2|8220|9404|9404[9404]:8679[8679]:726[726]|8654[8654]:8220[8220]:435[435]	194286	subclass	Stichotrichia	cellular organisms;d_Eukaryota;-_Alveolata;p_Ciliophora;-_Intramacronucleata;c_Spirotrichea;-_Stichotrichia	NADH dehydrogenase subunit 7
UniRef90_A0A2I4PET2	81__k141_1091711	|-|142|1.394e-32|1|3979|4338|4338[4338]:3979[3979]:360[360]	194286	subclass	Stichotrichia	cellular organisms;d_Eukaryota;-_Alveolata;p_Ciliophora;-_Intramacronucleata;c_Spirotrichea;-_Stichotrichia	NADH-ubiquinone oxidoreductase chain 3
UniRef90_A0A351CM01	81__k141_1091711	|-|115|1.871e-24|1|11534|11731|11731[11731]:11534[11534]:198[198]	114681	species	Laurentiella strenua	cellular organisms;d_Eukaryota;-_Alveolata;p_Ciliophora;-_Intramacronucleata;c_Spirotrichea;-_Stichotrichia;o_Sporadotrichida;f_Oxytrichidae;-_Stylonychinae;g_Laurentiella;s_Laurentiella strenua	NADH-quinone oxidoreductase subunit B (Fragment)
UniRef90_A0A3L8Q6T3	81__k141_1091711	|-|126|9.137e-28|1|11735|11950|11950[11950]:11735[11735]:216[216]	114681	species	Laurentiella strenua	cellular organisms;d_Eukaryota;-_Alveolata;p_Ciliophora;-_Intramacronucleata;c_Spirotrichea;-_Stichotrichia;o_Sporadotrichida;f_Oxytrichidae;-_Stylonychinae;g_Laurentiella;s_Laurentiella strenua	Complex I-20kD (Fragment)
UniRef90_A0A3S6K9L8	81__k141_1091711	|-|326|5.686e-88|2|1409|2152|2152[2152]:1628[1628]:525[525]|1609[1609]:1409[1409]:201[201]	194286	subclass	Stichotrichia	cellular organisms;d_Eukaryota;-_Alveolata;p_Ciliophora;-_Intramacronucleata;c_Spirotrichea;-_Stichotrichia	NADH-ubiquinone oxidoreductase chain 1
UniRef90_A0A4P9JLV3	81__k141_1091711	|-|119|1.17e-25|1|5800|6018|6018[6018]:5800[5800]:219[219]	114681	species	Laurentiella strenua	cellular organisms;d_Eukaryota;-_Alveolata;p_Ciliophora;-_Intramacronucleata;c_Spirotrichea;-_Stichotrichia;o_Sporadotrichida;f_Oxytrichidae;-_Stylonychinae;g_Laurentiella;s_Laurentiella strenua	ATP synthase subunit 9, mitochondrial
UniRef90_D1LDT1	81__k141_1091711	|-|241|2.2e-62|3|12438|13622|13622[13622]:13335[13335]:288[288]|13151[13151]:12918[12918]:234[234]|12881[12881]:12438[12438]:444[444]	33829	class	Spirotrichea	cellular organisms;d_Eukaryota;-_Alveolata;p_Ciliophora;-_Intramacronucleata;c_Spirotrichea	NADH-ubiquinone oxidoreductase chain 4
UniRef90_G9HRH4	81__k141_1091711	|-|63|8.427e-09|1|16135|16296|16296[16296]:16135[16135]:162[162]	194286	subclass	Stichotrichia	cellular organisms;d_Eukaryota;-_Alveolata;p_Ciliophora;-_Intramacronucleata;c_Spirotrichea;-_Stichotrichia	Nad9_ii
UniRef90_J9IN62	81__k141_1091792	|+|327|2.843e-88|2|98|1207|98[98]:886[886]:789[789]|947[947]:1207[1207]:261[261]	57506	family	Oxytrichidae	cellular organisms;d_Eukaryota;-_Alveolata;p_Ciliophora;-_Intramacronucleata;c_Spirotrichea;-_Stichotrichia;o_Sporadotrichida;f_Oxytrichidae	Serine/threonine protein kinase
UniRef90_A0A078AEK5	81__k141_1091948	|+|458|1.044e-127|1|201|2111|201[201]:2111[2111]:1911[1911]	36767	species	Euplotes focardii	cellular organisms;d_Eukaryota;-_Alveolata;p_Ciliophora;-_Intramacronucleata;c_Spirotrichea;-_Hypotrichia;o_Euplotida;f_Euplotidae;g_Euplotes;s_Euplotes focardii	Vacuolar protein sorting-associated protein 52 homolog
UniRef90_A0A078B192	81__k141_1092067	|-|226|7.208e-58|2|61|1203|1203[1203]:1006[1006]:198[198]|984[984]:61[61]:924[924]	100127	family	Euplotidae	cellular organisms;d_Eukaryota;-_Alveolata;p_Ciliophora;-_Intramacronucleata;c_Spirotrichea;-_Hypotrichia;o_Euplotida;f_Euplotidae	Aa_trans domain-containing protein
UniRef90_R1BY77	81__k141_1092112	|-|519|4.529e-146|2|204|1382|1382[1382]:558[558]:825[825]|449[449]:204[204]:246[246]	2759	superkingdom	Eukaryota	cellular organisms;d_Eukaryota	WD_REPEATS_REGION domain-containing protein
UniRef90_UPI00071D803E	81__k141_1092353	|+|123|7.31e-27|2|436|1190|436[436]:807[807]:372[372]|870[870]:1190[1190]:321[321]	57506	family	Oxytrichidae	cellular organisms;d_Eukaryota;-_Alveolata;p_Ciliophora;-_Intramacronucleata;c_Spirotrichea;-_Stichotrichia;o_Sporadotrichida;f_Oxytrichidae	centrosomal protein of 131 kDa-like
UniRef90_J9I6G0	81__k141_1092560	|-|146|8.714e-34|2|137|1398|1398[1398]:478[478]:921[921]|409[409]:137[137]:273[273]	36767	species	Euplotes focardii	cellular organisms;d_Eukaryota;-_Alveolata;p_Ciliophora;-_Intramacronucleata;c_Spirotrichea;-_Hypotrichia;o_Euplotida;f_Euplotidae;g_Euplotes;s_Euplotes focardii	Uncharacterized protein
UniRef90_A0A4P9YWY5	81__k141_1092640	|+|51|3.452e-05|1|1906|2118|1906[1906]:2118[2118]:213[213]	151035	species	Euplotes harpa	cellular organisms;d_Eukaryota;-_Alveolata;p_Ciliophora;-_Intramacronucleata;c_Spirotrichea;-_Hypotrichia;o_Euplotida;f_Euplotidae;g_Euplotes;s_Euplotes harpa	Cora-like Mg2+ transporter protein-domain-containing protein (Fragment)
UniRef90_D0ULG4	81__k141_1092663	|+|61|3.371e-08|1|560|766|560[560]:766[766]:207[207]	5936	species	Moneuplotes crassus	cellular organisms;d_Eukaryota;-_Alveolata;p_Ciliophora;-_Intramacronucleata;c_Spirotrichea;-_Hypotrichia;o_Euplotida;f_Euplotidae;g_Moneuplotes;s_Moneuplotes crassus	Protein kinase (Fragment)
UniRef90_UPI000C1CD342	81__k141_1092663	|+|170|5.194e-41|2|782|1546|782[782]:958[958]:177[177]|992[992]:1546[1546]:555[555]	5936	species	Moneuplotes crassus	cellular organisms;d_Eukaryota;-_Alveolata;p_Ciliophora;-_Intramacronucleata;c_Spirotrichea;-_Hypotrichia;o_Euplotida;f_Euplotidae;g_Moneuplotes;s_Moneuplotes crassus	calcium-dependent protein kinase 1-like
UniRef90_J9IFT7	81__k141_1092680	|-|128|2.284e-28|1|96|1148|1148[1148]:96[96]:1053[1053]	57506	family	Oxytrichidae	cellular organisms;d_Eukaryota;-_Alveolata;p_Ciliophora;-_Intramacronucleata;c_Spirotrichea;-_Stichotrichia;o_Sporadotrichida;f_Oxytrichidae	UBX domain-containing protein 11
UniRef90_A0A078A284	81__k141_1092860	|+|288|1.563e-76|1|70|1311|70[70]:1311[1311]:1242[1242]	33829	class	Spirotrichea	cellular organisms;d_Eukaryota;-_Alveolata;p_Ciliophora;-_Intramacronucleata;c_Spirotrichea	Nucleotide-sugar transporter
UniRef90_A0A0E9SYD3	81__k141_1092980	|+|72|1.646e-11|1|1|222|1[1]:222[222]:222[222]	7936	species	Anguilla anguilla	cellular organisms;d_Eukaryota;-_Opisthokonta;k_Metazoa;-_Eumetazoa;-_Bilateria;-_Deuterostomia;p_Chordata;-_Craniata;-_Vertebrata;-_Gnathostomata;-_Teleostomi;-_Euteleostomi;-_Actinopterygii;c_Actinopteri;-_Neopterygii;-_Teleostei;-_Elopocephalai;-_Elopocephala;-_Elopomorpha;o_Anguilliformes;f_Anguillidae;g_Anguilla;s_Anguilla anguilla	Uncharacterized protein
UniRef90_UPI0005500490	81__k141_1092980	|-|120|5.848e-26|1|0|254|254[254]:0[0]:255[255]	2759	superkingdom	Eukaryota	cellular organisms;d_Eukaryota	DNA polymerase delta catalytic subunit-like
UniRef90_UPI000E6B1EFA	81__k141_1092980	|-|384|1.973e-105|3|303|2013|2013[2013]:1816[1816]:198[198]|1664[1664]:1251[1251]:414[414]|1076[1076]:303[303]:774[774]	2759	superkingdom	Eukaryota	cellular organisms;d_Eukaryota	DNA polymerase delta catalytic subunit-like
UniRef90_J9ILZ0	81__k141_1092994	|+|170|5.194e-41|2|3740|5041|3740[3740]:3910[3910]:171[171]|4547[4547]:5041[5041]:495[495]	100127	family	Euplotidae	cellular organisms;d_Eukaryota;-_Alveolata;p_Ciliophora;-_Intramacronucleata;c_Spirotrichea;-_Hypotrichia;o_Euplotida;f_Euplotidae	TRP domain-containing protein
UniRef90_A0A3B1BGX6	81__k141_1093117	|+|89|1.256e-16|1|2672|2875|2672[2672]:2875[2875]:204[204]	33829	class	Spirotrichea	cellular organisms;d_Eukaryota;-_Alveolata;p_Ciliophora;-_Intramacronucleata;c_Spirotrichea	tRNA(Cytosine32)-2-thiocytidine synthetase
UniRef90_J9J6V8	81__k141_1093117	|+|640|1.704e-182|3|128|2605|128[128]:457[457]:330[330]|551[551]:1492[1492]:942[942]|1574[1574]:2605[2605]:1032[1032]	57506	family	Oxytrichidae	cellular organisms;d_Eukaryota;-_Alveolata;p_Ciliophora;-_Intramacronucleata;c_Spirotrichea;-_Stichotrichia;o_Sporadotrichida;f_Oxytrichidae	Uncharacterized protein
UniRef90_UPI001402EC38	81__k141_1093152	|+|128|2.284e-28|2|546|1318|546[546]:722[722]:177[177]|863[884]:1318[1318]:456[435]	151035	species	Euplotes harpa	cellular organisms;d_Eukaryota;-_Alveolata;p_Ciliophora;-_Intramacronucleata;c_Spirotrichea;-_Hypotrichia;o_Euplotida;f_Euplotidae;g_Euplotes;s_Euplotes harpa	growth hormone-regulated TBC protein 1 isoform X1
UniRef90_A0A101FCD8	81__k141_1093260	|-|91|3.139e-17|1|386|580|580[580]:386[386]:195[195]	5936	species	Moneuplotes crassus	cellular organisms;d_Eukaryota;-_Alveolata;p_Ciliophora;-_Intramacronucleata;c_Spirotrichea;-_Hypotrichia;o_Euplotida;f_Euplotidae;g_Moneuplotes;s_Moneuplotes crassus	ATP-dependent zinc metalloprotease FtsH 2 (Fragment)
UniRef90_A0CVI3	81__k141_1093389	|+|139|1.115e-31|1|619|1581|619[619]:1581[1581]:963[963]	57506	family	Oxytrichidae	cellular organisms;d_Eukaryota;-_Alveolata;p_Ciliophora;-_Intramacronucleata;c_Spirotrichea;-_Stichotrichia;o_Sporadotrichida;f_Oxytrichidae	RNA_ligase domain-containing protein
UniRef90_A0A1I8Q5U0	81__k141_1093504	|+|111|2.994e-23|1|577|1194|577[577]:1194[1194]:618[618]	151035	species	Euplotes harpa	cellular organisms;d_Eukaryota;-_Alveolata;p_Ciliophora;-_Intramacronucleata;c_Spirotrichea;-_Hypotrichia;o_Euplotida;f_Euplotidae;g_Euplotes;s_Euplotes harpa	Rab-GAP TBC domain-containing protein
UniRef90_A0A1A6HHC2	81__k141_1093598	|+|57|5.394e-07|1|314|610|314[314]:610[610]:297[297]	5936	species	Moneuplotes crassus	cellular organisms;d_Eukaryota;-_Alveolata;p_Ciliophora;-_Intramacronucleata;c_Spirotrichea;-_Hypotrichia;o_Euplotida;f_Euplotidae;g_Moneuplotes;s_Moneuplotes crassus	Uncharacterized protein (Fragment)
UniRef90_A0A078A8W8	81__k141_1093693	|-|681|7.747e-195|1|60|1721|1721[1721]:60[60]:1662[1662]	5936	species	Moneuplotes crassus	cellular organisms;d_Eukaryota;-_Alveolata;p_Ciliophora;-_Intramacronucleata;c_Spirotrichea;-_Hypotrichia;o_Euplotida;f_Euplotidae;g_Moneuplotes;s_Moneuplotes crassus	2-methylcitrate dehydratase
UniRef90_A0A078AI59	81__k141_1093705	|+|353|4.236e-96|1|64|966|64[64]:966[966]:903[903]	36767	species	Euplotes focardii	cellular organisms;d_Eukaryota;-_Alveolata;p_Ciliophora;-_Intramacronucleata;c_Spirotrichea;-_Hypotrichia;o_Euplotida;f_Euplotidae;g_Euplotes;s_Euplotes focardii	Ef hand family protein
UniRef90_A0A0N4WFV6	81__k141_1093820	|+|68|2.634e-10|1|1170|2006|1170[1170]:2006[2006]:837[837]	36767	species	Euplotes focardii	cellular organisms;d_Eukaryota;-_Alveolata;p_Ciliophora;-_Intramacronucleata;c_Spirotrichea;-_Hypotrichia;o_Euplotida;f_Euplotidae;g_Euplotes;s_Euplotes focardii	PIPK domain-containing protein
UniRef90_J9I6Y2	81__k141_1093878	|-|421|1.435e-116|1|504|1484|1484[1484]:504[504]:981[981]	33829	class	Spirotrichea	cellular organisms;d_Eukaryota;-_Alveolata;p_Ciliophora;-_Intramacronucleata;c_Spirotrichea	Peptidase M16 inactive domain-containing protein
UniRef90_UPI00077A627C	81__k141_1093952	|-|241|2.2e-62|1|1264|2418|2418[2418]:1264[1264]:1155[1155]	57506	family	Oxytrichidae	cellular organisms;d_Eukaryota;-_Alveolata;p_Ciliophora;-_Intramacronucleata;c_Spirotrichea;-_Stichotrichia;o_Sporadotrichida;f_Oxytrichidae	tankyrase-like protein
UniRef90_J9I4G4	81__k141_1094052	|+|347|2.711e-94|2|138|1259|138[138]:689[689]:552[552]|873[873]:1259[1259]:387[387]	431838	subphylum	Intramacronucleata	cellular organisms;d_Eukaryota;-_Alveolata;p_Ciliophora;-_Intramacronucleata	Protein kinase domain containing protein
UniRef90_R7UDZ4	81__k141_1094090	|+|180|5.072e-44|1|2465|3619|2465[2465]:3619[3619]:1155[1155]	36767	species	Euplotes focardii	cellular organisms;d_Eukaryota;-_Alveolata;p_Ciliophora;-_Intramacronucleata;c_Spirotrichea;-_Hypotrichia;o_Euplotida;f_Euplotidae;g_Euplotes;s_Euplotes focardii	Tcp10_C domain-containing protein
UniRef90_A0A078B1K1	81__k141_1094103	|-|118|2.339e-25|1|192|758|758[758]:192[192]:567[567]	151035	species	Euplotes harpa	cellular organisms;d_Eukaryota;-_Alveolata;p_Ciliophora;-_Intramacronucleata;c_Spirotrichea;-_Hypotrichia;o_Euplotida;f_Euplotidae;g_Euplotes;s_Euplotes harpa	Uncharacterized protein
UniRef90_J9HQ54	81__k141_1094117	|+|210|4.724e-53|3|113|1411|113[113]:667[667]:555[555]|797[797]:1240[1240]:444[444]|1259[1259]:1411[1411]:153[153]	36767	species	Euplotes focardii	cellular organisms;d_Eukaryota;-_Alveolata;p_Ciliophora;-_Intramacronucleata;c_Spirotrichea;-_Hypotrichia;o_Euplotida;f_Euplotidae;g_Euplotes;s_Euplotes focardii	Putative: RING finger protein 32
UniRef90_A0A0V0R099	81__k141_1094177	|-|183|6.34e-45|1|60|902|902[902]:60[60]:843[843]	5935	genus	Euplotes	cellular organisms;d_Eukaryota;-_Alveolata;p_Ciliophora;-_Intramacronucleata;c_Spirotrichea;-_Hypotrichia;o_Euplotida;f_Euplotidae;g_Euplotes	Ribosomal protein L18e/L15P
UniRef90_A0A699ZEI6	81__k141_1094220	|+|60|6.742e-08|1|780|965|780[780]:965[965]:186[186]	5878	phylum	Ciliophora	cellular organisms;d_Eukaryota;-_Alveolata;p_Ciliophora	Uncharacterized protein (Fragment)
UniRef90_A0A078AXN6	81__k141_1094278	|+|404|1.881e-111|4|350|1654|350[350]:511[511]:162[162]|575[575]:1039[1039]:465[465]|1058[1058]:1204[1204]:147[147]|1325[1325]:1654[1654]:330[330]	5878	phylum	Ciliophora	cellular organisms;d_Eukaryota;-_Alveolata;p_Ciliophora	Tbc1 domain family member 19-like
UniRef90_A0A078AJI9	81__k141_1094301	|-|180|5.072e-44|2|352|1653|1653[1653]:1105[1105]:549[549]|933[933]:352[352]:582[582]	5936	species	Moneuplotes crassus	cellular organisms;d_Eukaryota;-_Alveolata;p_Ciliophora;-_Intramacronucleata;c_Spirotrichea;-_Hypotrichia;o_Euplotida;f_Euplotidae;g_Moneuplotes;s_Moneuplotes crassus	Uncharacterized protein
UniRef90_A0A078A1Y8	81__k141_1094327	|+|166|8.31e-40|1|820|2148|820[820]:2148[2148]:1329[1329]	57506	family	Oxytrichidae	cellular organisms;d_Eukaryota;-_Alveolata;p_Ciliophora;-_Intramacronucleata;c_Spirotrichea;-_Stichotrichia;o_Sporadotrichida;f_Oxytrichidae	Uncharacterized protein
UniRef90_J9IKZ7	81__k141_1094336	|+|181|2.536e-44|1|412|939|412[412]:939[939]:528[528]	36767	species	Euplotes focardii	cellular organisms;d_Eukaryota;-_Alveolata;p_Ciliophora;-_Intramacronucleata;c_Spirotrichea;-_Hypotrichia;o_Euplotida;f_Euplotidae;g_Euplotes;s_Euplotes focardii	Cilia- and flagella-associated protein 300
UniRef90_L1IWM9	81__k141_1094375	|+|141|2.788e-32|1|763|1275|763[763]:1275[1275]:513[513]	2759	superkingdom	Eukaryota	cellular organisms;d_Eukaryota	Protein kinase domain-containing protein (Fragment)
UniRef90_J9IRD9	81__k141_1094392	|+|161|2.659e-38|2|471|1542|471[471]:623[623]:153[153]|679[679]:1542[1542]:864[864]	33829	class	Spirotrichea	cellular organisms;d_Eukaryota;-_Alveolata;p_Ciliophora;-_Intramacronucleata;c_Spirotrichea	tRNA pseudouridine synthase
UniRef90_A0A392M5G2	81__k141_1094413	|+|131|2.855e-29|2|796|1475|796[796]:1005[1005]:210[210]|1113[1113]:1475[1475]:363[363]	5936	species	Moneuplotes crassus	cellular organisms;d_Eukaryota;-_Alveolata;p_Ciliophora;-_Intramacronucleata;c_Spirotrichea;-_Hypotrichia;o_Euplotida;f_Euplotidae;g_Moneuplotes;s_Moneuplotes crassus	Calcium-dependent protein kinase SK5-like (Fragment)
UniRef90_A0A078B6V9	81__k141_1094475	|-|114|3.743e-24|1|119|1753|1753[1753]:119[119]:1635[1635]	100127	family	Euplotidae	cellular organisms;d_Eukaryota;-_Alveolata;p_Ciliophora;-_Intramacronucleata;c_Spirotrichea;-_Hypotrichia;o_Euplotida;f_Euplotidae	Uncharacterized protein
UniRef90_J9IP55	81__k141_1094578	|-|734|8.601e-211|2|345|2402|2402[2402]:1038[1038]:1365[1365]|956[956]:345[345]:612[612]	57506	family	Oxytrichidae	cellular organisms;d_Eukaryota;-_Alveolata;p_Ciliophora;-_Intramacronucleata;c_Spirotrichea;-_Stichotrichia;o_Sporadotrichida;f_Oxytrichidae	Uncharacterized protein
UniRef90_A0A078BAK7	81__k141_1094620	|-|181|2.536e-44|3|57|996|996[996]:865[865]:132[132]|788[788]:450[450]:339[339]|227[227]:57[57]:171[171]	151035	species	Euplotes harpa	cellular organisms;d_Eukaryota;-_Alveolata;p_Ciliophora;-_Intramacronucleata;c_Spirotrichea;-_Hypotrichia;o_Euplotida;f_Euplotidae;g_Euplotes;s_Euplotes harpa	Geranylgeranyl transferase type-2 subunit beta
UniRef90_A0A078B3Q7	81__k141_1094745	|-|841|5.301e-243|2|91|2178|2178[2178]:985[985]:1194[1194]|966[966]:91[91]:876[876]	33829	class	Spirotrichea	cellular organisms;d_Eukaryota;-_Alveolata;p_Ciliophora;-_Intramacronucleata;c_Spirotrichea	Nadh-ubiquinone oxidoreductase 75 kDa mitochondrial
UniRef90_C5KMI7	81__k141_1094777	|+|93|7.849e-18|1|1608|1901|1608[1608]:1901[1901]:294[294]	5936	species	Moneuplotes crassus	cellular organisms;d_Eukaryota;-_Alveolata;p_Ciliophora;-_Intramacronucleata;c_Spirotrichea;-_Hypotrichia;o_Euplotida;f_Euplotidae;g_Moneuplotes;s_Moneuplotes crassus	Non-specific serine/threonine protein kinase
UniRef90_A0A077ZVJ3	81__k141_1094832	|-|470|2.55e-131|1|197|1855|1855[1855]:197[197]:1659[1659]	5936	species	Moneuplotes crassus	cellular organisms;d_Eukaryota;-_Alveolata;p_Ciliophora;-_Intramacronucleata;c_Spirotrichea;-_Hypotrichia;o_Euplotida;f_Euplotidae;g_Moneuplotes;s_Moneuplotes crassus	Large subunit gtpase 1 homolog
UniRef90_A0A0N7ZDK9	81__k141_1094857	|+|91|3.139e-17|1|1350|1775|1350[1350]:1775[1775]:426[426]	100127	family	Euplotidae	cellular organisms;d_Eukaryota;-_Alveolata;p_Ciliophora;-_Intramacronucleata;c_Spirotrichea;-_Hypotrichia;o_Euplotida;f_Euplotidae	Glutaminase
UniRef90_A0A6I5P024	81__k141_1094857	|+|261|2.098e-68|1|294|1343|294[294]:1343[1343]:1050[1050]	5936	species	Moneuplotes crassus	cellular organisms;d_Eukaryota;-_Alveolata;p_Ciliophora;-_Intramacronucleata;c_Spirotrichea;-_Hypotrichia;o_Euplotida;f_Euplotidae;g_Moneuplotes;s_Moneuplotes crassus	Glutaminase A
UniRef90_A0A078ADS9	81__k141_1094896	|+|81|3.215e-14|1|1273|1620|1273[1273]:1620[1620]:348[348]	151035	species	Euplotes harpa	cellular organisms;d_Eukaryota;-_Alveolata;p_Ciliophora;-_Intramacronucleata;c_Spirotrichea;-_Hypotrichia;o_Euplotida;f_Euplotidae;g_Euplotes;s_Euplotes harpa	Cytochrome family subfamily polypeptide 55
UniRef90_A0A183KD11	81__k141_1094926	|+|220|4.613e-56|1|751|1560|751[751]:1560[1560]:810[810]	36767	species	Euplotes focardii	cellular organisms;d_Eukaryota;-_Alveolata;p_Ciliophora;-_Intramacronucleata;c_Spirotrichea;-_Hypotrichia;o_Euplotida;f_Euplotidae;g_Euplotes;s_Euplotes focardii	Protein kinase domain-containing protein
UniRef90_A0A1B6FP42	81__k141_1095058	|-|235|1.408e-60|1|149|1363|1363[1363]:149[149]:1215[1215]	100127	family	Euplotidae	cellular organisms;d_Eukaryota;-_Alveolata;p_Ciliophora;-_Intramacronucleata;c_Spirotrichea;-_Hypotrichia;o_Euplotida;f_Euplotidae	HECT domain-containing protein (Fragment)
UniRef90_A0A4S2MB95	81__k141_1095117	|+|158|2.127e-37|1|92|685|92[92]:685[685]:594[594]	2759	superkingdom	Eukaryota	cellular organisms;d_Eukaryota	Dynamin-type G domain-containing protein
UniRef90_A0A077ZTL4	81__k141_1095134	|+|477|1.992e-133|1|180|1352|180[180]:1352[1352]:1173[1173]	36767	species	Euplotes focardii	cellular organisms;d_Eukaryota;-_Alveolata;p_Ciliophora;-_Intramacronucleata;c_Spirotrichea;-_Hypotrichia;o_Euplotida;f_Euplotidae;g_Euplotes;s_Euplotes focardii	2-oxoisovalerate dehydrogenase subunit alpha
UniRef90_A0A5F8GCW0	81__k141_1095291	|-|93|7.849e-18|1|1050|1373|1373[1373]:1050[1050]:324[324]	100127	family	Euplotidae	cellular organisms;d_Eukaryota;-_Alveolata;p_Ciliophora;-_Intramacronucleata;c_Spirotrichea;-_Hypotrichia;o_Euplotida;f_Euplotidae	HSF_DOMAIN domain-containing protein
UniRef90_W4ZCQ9	81__k141_1095321	|+|71|3.292e-11|1|537|800|537[537]:800[800]:264[264]	2759	superkingdom	Eukaryota	cellular organisms;d_Eukaryota	Protein kinase domain-containing protein
UniRef90_J9HX67	81__k141_1095456	|-|376|5.05e-103|1|86|2083|2083[2083]:86[86]:1998[1998]	5936	species	Moneuplotes crassus	cellular organisms;d_Eukaryota;-_Alveolata;p_Ciliophora;-_Intramacronucleata;c_Spirotrichea;-_Hypotrichia;o_Euplotida;f_Euplotidae;g_Moneuplotes;s_Moneuplotes crassus	Uncharacterized protein
UniRef90_A0A2R5H0K1	81__k141_1095475	|-|303|4.77e-81|1|791|1531|1531[1531]:791[791]:741[741]	5936	species	Moneuplotes crassus	cellular organisms;d_Eukaryota;-_Alveolata;p_Ciliophora;-_Intramacronucleata;c_Spirotrichea;-_Hypotrichia;o_Euplotida;f_Euplotidae;g_Moneuplotes;s_Moneuplotes crassus	CCR4-NOT transcription complex subunit 9
UniRef90_A0A1S2YAI0	81__k141_1095562	|-|211|2.362e-53|2|371|2468|2468[2468]:1740[1740]:729[729]|1477[1477]:371[371]:1107[1107]	2759	superkingdom	Eukaryota	cellular organisms;d_Eukaryota	probable alpha,alpha-trehalose-phosphate synthase [UDP-forming] 9 isoform X1
UniRef90_J9IG79	81__k141_1095577	|+|170|5.194e-41|1|149|949|149[149]:949[949]:801[801]	100127	family	Euplotidae	cellular organisms;d_Eukaryota;-_Alveolata;p_Ciliophora;-_Intramacronucleata;c_Spirotrichea;-_Hypotrichia;o_Euplotida;f_Euplotidae	CS domain-containing protein
UniRef90_A0A1G0AXN4	81__k141_1095627	|+|52|1.726e-05|1|1562|2113|1562[1562]:2113[2113]:552[552]	36767	species	Euplotes focardii	cellular organisms;d_Eukaryota;-_Alveolata;p_Ciliophora;-_Intramacronucleata;c_Spirotrichea;-_Hypotrichia;o_Euplotida;f_Euplotidae;g_Euplotes;s_Euplotes focardii	Uncharacterized protein
UniRef90_A0A2E5C0Q6	81__k141_1095627	|+|61|3.371e-08|1|1205|1477|1205[1205]:1477[1477]:273[273]	36767	species	Euplotes focardii	cellular organisms;d_Eukaryota;-_Alveolata;p_Ciliophora;-_Intramacronucleata;c_Spirotrichea;-_Hypotrichia;o_Euplotida;f_Euplotidae;g_Euplotes;s_Euplotes focardii	Cyclic nucleotide-binding domain-containing protein (Fragment)
UniRef90_A0A077ZV06	81__k141_1095671	|-|263|5.244e-69|2|3916|4890|4890[4890]:4381[4381]:510[510]|4164[4164]:3916[3916]:249[249]	2759	superkingdom	Eukaryota	cellular organisms;d_Eukaryota	Aspartyl beta-hydroxylase
UniRef90_A0A2A4T5A2	81__k141_1095671	|+|64|4.214e-09|1|2182|2415|2182[2182]:2415[2415]:234[234]	131567	no rank	cellular organisms		Uncharacterized protein
UniRef90_A0A0V0Q9B8	81__k141_1095990	|+|76|1.029e-12|1|2861|3181|2861[2861]:3181[3181]:321[321]	36767	species	Euplotes focardii	cellular organisms;d_Eukaryota;-_Alveolata;p_Ciliophora;-_Intramacronucleata;c_Spirotrichea;-_Hypotrichia;o_Euplotida;f_Euplotidae;g_Euplotes;s_Euplotes focardii	Uncharacterized protein
UniRef90_A0A1R2B369	81__k141_1095990	|+|388|1.233e-106|3|479|2662|479[479]:1390[1390]:912[912]|1427[1427]:2233[2233]:807[807]|2294[2294]:2662[2662]:369[369]	1172189	species	Oxytricha trifallax	cellular organisms;d_Eukaryota;-_Alveolata;p_Ciliophora;-_Intramacronucleata;c_Spirotrichea;-_Stichotrichia;o_Sporadotrichida;f_Oxytrichidae;-_Oxytrichinae;g_Oxytricha;s_Oxytricha trifallax	Uncharacterized protein
UniRef90_J9HTZ4	81__k141_1096016	|-|168|2.078e-40|1|451|1368|1368[1368]:451[451]:918[918]	100127	family	Euplotidae	cellular organisms;d_Eukaryota;-_Alveolata;p_Ciliophora;-_Intramacronucleata;c_Spirotrichea;-_Hypotrichia;o_Euplotida;f_Euplotidae	Protein kinase domain containing protein
UniRef90_J9INJ0	81__k141_1096248	|-|259|8.391e-68|1|197|1369|1369[1369]:197[197]:1173[1173]	151035	species	Euplotes harpa	cellular organisms;d_Eukaryota;-_Alveolata;p_Ciliophora;-_Intramacronucleata;c_Spirotrichea;-_Hypotrichia;o_Euplotida;f_Euplotidae;g_Euplotes;s_Euplotes harpa	Protein kinase domain containing protein
UniRef90_A0A078BB93	81__k141_1096280	|+|375|1.01e-102|4|103|1482|103[103]:324[324]:222[222]|489[489]:575[575]:87[87]|703[703]:1089[1089]:387[387]|1243[1243]:1482[1482]:240[240]	33829	class	Spirotrichea	cellular organisms;d_Eukaryota;-_Alveolata;p_Ciliophora;-_Intramacronucleata;c_Spirotrichea	Histone deacetylase
UniRef90_A7S7I2	81__k141_1096443	|+|63|8.427e-09|1|7086|7373|7086[7086]:7373[7373]:288[288]	151035	species	Euplotes harpa	cellular organisms;d_Eukaryota;-_Alveolata;p_Ciliophora;-_Intramacronucleata;c_Spirotrichea;-_Hypotrichia;o_Euplotida;f_Euplotidae;g_Euplotes;s_Euplotes harpa	Predicted protein
UniRef90_A0E7U8	81__k141_1096457	|+|183|6.34e-45|1|236|976|236[236]:976[976]:741[741]	5936	species	Moneuplotes crassus	cellular organisms;d_Eukaryota;-_Alveolata;p_Ciliophora;-_Intramacronucleata;c_Spirotrichea;-_Hypotrichia;o_Euplotida;f_Euplotidae;g_Moneuplotes;s_Moneuplotes crassus	Protein kinase domain-containing protein
UniRef90_A0A087SYY0	81__k141_1096487	|+|133|7.138e-30|1|659|1033|659[659]:1033[1033]:375[375]	2759	superkingdom	Eukaryota	cellular organisms;d_Eukaryota	Protein kinase C, brain isozyme (Fragment)
UniRef90_A0A1S5RRT7	81__k141_1096506	|+|299|7.632e-80|1|79|1347|79[79]:1347[1347]:1269[1269]	36767	species	Euplotes focardii	cellular organisms;d_Eukaryota;-_Alveolata;p_Ciliophora;-_Intramacronucleata;c_Spirotrichea;-_Hypotrichia;o_Euplotida;f_Euplotidae;g_Euplotes;s_Euplotes focardii	CYP5680A1 protein
UniRef90_A0A6B2LJ92	81__k141_1096519	|+|80|6.43e-14|1|1397|1750|1397[1397]:1750[1750]:354[354]	431838	subphylum	Intramacronucleata	cellular organisms;d_Eukaryota;-_Alveolata;p_Ciliophora;-_Intramacronucleata	Uncharacterized protein (Fragment)
UniRef90_A0A078A171	81__k141_1096574	|+|587|1.535e-166|2|271|1543|271[271]:465[465]:195[195]|557[557]:1543[1543]:987[987]	36767	species	Euplotes focardii	cellular organisms;d_Eukaryota;-_Alveolata;p_Ciliophora;-_Intramacronucleata;c_Spirotrichea;-_Hypotrichia;o_Euplotida;f_Euplotidae;g_Euplotes;s_Euplotes focardii	Atp-dependent rna helicase
UniRef90_A0A5B7E648	81__k141_1096574	|-|63|8.427e-09|2|919|1362|1362[1362]:1234[1234]:129[129]|1065[1065]:919[919]:147[147]	0	no rank	unclassified		Uncharacterized protein
UniRef90_A0A078A842	81__k141_1096625	|+|157|4.255e-37|1|4367|5212|4367[4367]:5212[5212]:846[846]	151035	species	Euplotes harpa	cellular organisms;d_Eukaryota;-_Alveolata;p_Ciliophora;-_Intramacronucleata;c_Spirotrichea;-_Hypotrichia;o_Euplotida;f_Euplotidae;g_Euplotes;s_Euplotes harpa	Uncharacterized protein
UniRef90_M4C0J9	81__k141_1096733	|+|266|6.556e-70|1|1772|2716|1772[1772]:2716[2716]:945[945]	194286	subclass	Stichotrichia	cellular organisms;d_Eukaryota;-_Alveolata;p_Ciliophora;-_Intramacronucleata;c_Spirotrichea;-_Stichotrichia	FACT complex subunit
UniRef90_T1GSC5	81__k141_1096758	|-|68|2.634e-10|1|581|826|826[826]:581[581]:246[246]	36767	species	Euplotes focardii	cellular organisms;d_Eukaryota;-_Alveolata;p_Ciliophora;-_Intramacronucleata;c_Spirotrichea;-_Hypotrichia;o_Euplotida;f_Euplotidae;g_Euplotes;s_Euplotes focardii	Uncharacterized protein
UniRef90_C3Y5F5	81__k141_1096775	|+|55|2.157e-06|1|138|458|138[138]:458[458]:321[321]	151035	species	Euplotes harpa	cellular organisms;d_Eukaryota;-_Alveolata;p_Ciliophora;-_Intramacronucleata;c_Spirotrichea;-_Hypotrichia;o_Euplotida;f_Euplotidae;g_Euplotes;s_Euplotes harpa	Peptidase A1 domain-containing protein (Fragment)
UniRef90_A0A482WMQ8	81__k141_1096821	|+|72|1.646e-11|1|1363|1503|1363[1363]:1503[1503]:141[141]	33154	no rank	Opisthokonta	cellular organisms;d_Eukaryota;-_Opisthokonta	Protein kinase domain-containing protein (Fragment)
UniRef90_Q1PPX5	81__k141_1096963	|+|57|5.394e-07|1|1925|2194|1925[1925]:2194[2194]:270[270]	36767	species	Euplotes focardii	cellular organisms;d_Eukaryota;-_Alveolata;p_Ciliophora;-_Intramacronucleata;c_Spirotrichea;-_Hypotrichia;o_Euplotida;f_Euplotidae;g_Euplotes;s_Euplotes focardii	Em1-tg8
UniRef90_J9EYG6	81__k141_1097358	|-|742|3.36e-213|1|108|1916|1916[1916]:108[108]:1809[1809]	36767	species	Euplotes focardii	cellular organisms;d_Eukaryota;-_Alveolata;p_Ciliophora;-_Intramacronucleata;c_Spirotrichea;-_Hypotrichia;o_Euplotida;f_Euplotidae;g_Euplotes;s_Euplotes focardii	Papain family cysteine protease containing protein
UniRef90_A0A078ASJ2	81__k141_1097996	|-|477|1.992e-133|1|100|1275|1275[1275]:100[100]:1176[1176]	36767	species	Euplotes focardii	cellular organisms;d_Eukaryota;-_Alveolata;p_Ciliophora;-_Intramacronucleata;c_Spirotrichea;-_Hypotrichia;o_Euplotida;f_Euplotidae;g_Euplotes;s_Euplotes focardii	Acetyl-acyltransferases family protein
UniRef90_A0A2P2JQA7	81__k141_1097996	|+|57|5.394e-07|1|455|715|455[455]:715[715]:261[261]	2759	superkingdom	Eukaryota	cellular organisms;d_Eukaryota	Uncharacterized protein
UniRef90_A0A382QP60	81__k141_1098218	|+|140|5.577e-32|1|1198|2121|1198[1198]:2121[2121]:924[924]	57506	family	Oxytrichidae	cellular organisms;d_Eukaryota;-_Alveolata;p_Ciliophora;-_Intramacronucleata;c_Spirotrichea;-_Stichotrichia;o_Sporadotrichida;f_Oxytrichidae	Uncharacterized protein (Fragment)
UniRef90_J9HQ13	81__k141_1098611	|-|162|1.33e-38|1|150|1679|1679[1679]:150[150]:1530[1530]	100127	family	Euplotidae	cellular organisms;d_Eukaryota;-_Alveolata;p_Ciliophora;-_Intramacronucleata;c_Spirotrichea;-_Hypotrichia;o_Euplotida;f_Euplotidae	GAS2 domain containing protein
UniRef90_A0A367ILQ9	81__k141_1098648	|-|79|1.286e-13|1|727|1209|1209[1209]:727[727]:483[483]	5936	species	Moneuplotes crassus	cellular organisms;d_Eukaryota;-_Alveolata;p_Ciliophora;-_Intramacronucleata;c_Spirotrichea;-_Hypotrichia;o_Euplotida;f_Euplotidae;g_Moneuplotes;s_Moneuplotes crassus	PUM-HD domain-containing protein (Fragment)
UniRef90_A0A2D7SMN0	81__k141_1099256	|-|115|1.871e-24|1|298|702|702[702]:298[298]:405[405]	2026774	species	Parcubacteria group bacterium	cellular organisms;d_Bacteria;-_unclassified Bacteria;-_Bacteria candidate phyla;-_Patescibacteria group;-_Parcubacteria group;-_unclassified Parcubacteria group;s_Parcubacteria group bacterium	DDE_3 domain-containing protein
UniRef90_P93262	81__k141_1099727	|+|544|1.35e-153|1|209|1867|209[209]:1867[1867]:1659[1659]	131567	no rank	cellular organisms		Phosphoglucomutase, cytoplasmic
UniRef90_A0A2A4T2G9	81__k141_1099754	|-|152|1.362e-35|1|988|1404|1404[1404]:988[988]:417[417]	2030810	species	Candidatus Kaiserbacteria bacterium	cellular organisms;d_Bacteria;-_unclassified Bacteria;-_Bacteria candidate phyla;-_Patescibacteria group;-_Parcubacteria group;p_Candidatus Kaiserbacteria;s_Candidatus Kaiserbacteria bacterium	Uncharacterized protein
UniRef90_UPI000C774B10	81__k141_1099770	|-|205|1.512e-51|2|1332|2189|2189[2189]:1692[1692]:498[498]|1670[1670]:1332[1332]:339[339]	2759	superkingdom	Eukaryota	cellular organisms;d_Eukaryota	serine/threonine-protein kinase MAK-like isoform X1
UniRef90_A0CD97	81__k141_1101636	|+|203|6.046e-51|2|1096|2264|1096[1096]:1341[1341]:246[246]|1725[1725]:2264[2264]:540[540]	2759	superkingdom	Eukaryota	cellular organisms;d_Eukaryota	PPM-type phosphatase domain-containing protein
UniRef90_A0A0K2VB80	81__k141_1102501	|-|91|3.139e-17|1|487|861|861[861]:487[487]:375[375]	2759	superkingdom	Eukaryota	cellular organisms;d_Eukaryota	Uncharacterized protein
UniRef90_A0A2B4S6P5	81__k141_1102501	|+|278|1.6e-73|2|365|2773|365[365]:1996[1996]:1632[1632]|2348[2348]:2773[2773]:426[426]	2759	superkingdom	Eukaryota	cellular organisms;d_Eukaryota	Sodium/calcium exchanger 1
UniRef90_A0A4Z2IG31	81__k141_1102501	|-|75|2.057e-12|1|2197|2520|2520[2520]:2197[2197]:324[324]	156128	species	Nephroselmis pyriformis	cellular organisms;d_Eukaryota;k_Viridiplantae;p_Chlorophyta;c_Nephroselmidophyceae;o_Nephroselmidales;f_Nephroselmidaceae;g_Nephroselmis;s_Nephroselmis pyriformis	Uncharacterized protein
UniRef90_A3XP26	81__k141_1104294	|+|63|8.427e-09|1|996|1622|996[996]:1622[1622]:627[627]	100127	family	Euplotidae	cellular organisms;d_Eukaryota;-_Alveolata;p_Ciliophora;-_Intramacronucleata;c_Spirotrichea;-_Hypotrichia;o_Euplotida;f_Euplotidae	Flavodoxin reductase (Ferredoxin-NADPH reductase) family 1
UniRef90_J9JC39	81__k141_1104641	|+|286|6.252e-76|2|1106|2056|1106[1106]:1660[1660]:555[555]|1703[1703]:2056[2056]:354[354]	5936	species	Moneuplotes crassus	cellular organisms;d_Eukaryota;-_Alveolata;p_Ciliophora;-_Intramacronucleata;c_Spirotrichea;-_Hypotrichia;o_Euplotida;f_Euplotidae;g_Moneuplotes;s_Moneuplotes crassus	3'5'-cyclic nucleotide phosphodiesterase family protein
UniRef90_I7LZJ1	81__k141_1106118	|+|139|1.115e-31|1|381|1013|381[381]:1013[1013]:633[633]	100127	family	Euplotidae	cellular organisms;d_Eukaryota;-_Alveolata;p_Ciliophora;-_Intramacronucleata;c_Spirotrichea;-_Hypotrichia;o_Euplotida;f_Euplotidae	Inhibitor of apoptosis-promoting Bax1 protein
UniRef90_A0A1R2D2F4	81__k141_1106700	|-|201|2.419e-50|2|1077|2450|2450[2450]:1485[1485]:966[966]|1385[1385]:1077[1077]:309[309]	5936	species	Moneuplotes crassus	cellular organisms;d_Eukaryota;-_Alveolata;p_Ciliophora;-_Intramacronucleata;c_Spirotrichea;-_Hypotrichia;o_Euplotida;f_Euplotidae;g_Moneuplotes;s_Moneuplotes crassus	EGF-like domain-containing protein
UniRef90_Q52ZP6	81__k141_1107235	|+|72|1.646e-11|1|456|638|456[456]:638[638]:183[183]	100127	family	Euplotidae	cellular organisms;d_Eukaryota;-_Alveolata;p_Ciliophora;-_Intramacronucleata;c_Spirotrichea;-_Hypotrichia;o_Euplotida;f_Euplotidae	Myb2 (Fragment)
UniRef90_J9HQZ4	81__k141_1107636	|-|235|1.408e-60|2|172|1569|1569[1569]:889[889]:681[681]|834[834]:172[172]:663[663]	36767	species	Euplotes focardii	cellular organisms;d_Eukaryota;-_Alveolata;p_Ciliophora;-_Intramacronucleata;c_Spirotrichea;-_Hypotrichia;o_Euplotida;f_Euplotidae;g_Euplotes;s_Euplotes focardii	Lipase
UniRef90_A0A093GJX7	81__k141_1109260	|+|56|1.079e-06|1|1607|1720|1607[1607]:1720[1720]:114[114]	36767	species	Euplotes focardii	cellular organisms;d_Eukaryota;-_Alveolata;p_Ciliophora;-_Intramacronucleata;c_Spirotrichea;-_Hypotrichia;o_Euplotida;f_Euplotidae;g_Euplotes;s_Euplotes focardii	Zinc finger protein 567 (Fragment)
UniRef90_F8JI12	81__k141_1109898	|+|50|6.904e-05|1|1103|1276|1103[1103]:1276[1276]:174[174]	131567	no rank	cellular organisms		Uncharacterized protein
UniRef90_J9I4V4	81__k141_1109898	|-|429|5.607e-119|2|10|1212|1212[1212]:181[181]:1032[1032]|159[165]:10[10]:150[144]	2759	superkingdom	Eukaryota	cellular organisms;d_Eukaryota	Succinyl-CoA:3-ketoacid-coenzyme A transferase
UniRef90_A0A1W4XAG4	81__k141_1110596	|-|66|1.053e-09|3|26|1213|1213[1213]:1052[1052]:162[162]|898[898]:590[590]:309[309]|292[292]:26[26]:267[267]	100127	family	Euplotidae	cellular organisms;d_Eukaryota;-_Alveolata;p_Ciliophora;-_Intramacronucleata;c_Spirotrichea;-_Hypotrichia;o_Euplotida;f_Euplotidae	RNA 3'-terminal phosphate cyclase
UniRef90_A0A2N0NZU7	81__k141_111099	|+|296|6.105e-79|3|6366|7757|6366[6366]:6746[6746]:381[381]|6876[6876]:7445[7445]:570[570]|7533[7533]:7757[7757]:225[225]	131567	no rank	cellular organisms		P-loop containing nucleoside triphosphate hydrolase protein (Fragment)
UniRef90_B3CSX8	81__k141_111099	|+|97|4.905e-19|1|5802|6254|5802[5802]:6254[6254]:453[453]	131567	no rank	cellular organisms		Protein translocase subunit SecA
UniRef90_A0A1Y1Y460	81__k141_1113542	|+|162|1.33e-38|2|528|1289|528[528]:677[677]:150[150]|768[768]:1289[1289]:522[522]	151035	species	Euplotes harpa	cellular organisms;d_Eukaryota;-_Alveolata;p_Ciliophora;-_Intramacronucleata;c_Spirotrichea;-_Hypotrichia;o_Euplotida;f_Euplotidae;g_Euplotes;s_Euplotes harpa	Polynucleotide adenylyltransferase (Fragment)
UniRef90_A0A086QLN8	81__k141_1113596	|-|248|1.718e-64|4|86|1615|1615[1615]:1370[1370]:246[246]|1324[1324]:1172[1172]:153[153]|952[952]:644[644]:309[309]|550[550]:86[86]:465[465]	2759	superkingdom	Eukaryota	cellular organisms;d_Eukaryota	Phospholipid-transporting ATPase
UniRef90_F1L751	81__k141_1113596	|-|164|3.324e-39|1|2390|3178|3178[3178]:2390[2390]:789[789]	2759	superkingdom	Eukaryota	cellular organisms;d_Eukaryota	Phospholipid-transporting ATPase IIB
UniRef90_J9IXI3	81__k141_1113885	|-|837|8.482e-242|1|273|5279|5279[5279]:273[273]:5007[5007]	100127	family	Euplotidae	cellular organisms;d_Eukaryota;-_Alveolata;p_Ciliophora;-_Intramacronucleata;c_Spirotrichea;-_Hypotrichia;o_Euplotida;f_Euplotidae	Maltase-glucoamylase, intestinal
UniRef90_A0A0V0QVY9	81__k141_1114146	|+|131|2.855e-29|2|633|2087|633[633]:1265[1265]:633[633]|1431[1431]:2087[2087]:657[657]	5936	species	Moneuplotes crassus	cellular organisms;d_Eukaryota;-_Alveolata;p_Ciliophora;-_Intramacronucleata;c_Spirotrichea;-_Hypotrichia;o_Euplotida;f_Euplotidae;g_Moneuplotes;s_Moneuplotes crassus	HIT-like domain
UniRef90_A0A150TFX6	81__k141_1114407	|-|89|1.256e-16|1|1526|1834|1834[1834]:1526[1526]:309[309]	56	species	Sorangium cellulosum	cellular organisms;d_Bacteria;p_Proteobacteria;-_delta/epsilon subdivisions;c_Deltaproteobacteria;o_Myxococcales;-_Sorangiineae;f_Polyangiaceae;g_Sorangium;s_Sorangium cellulosum	Uncharacterized protein
UniRef90_A0A4Q6E9Z3	81__k141_1114407	|+|97|4.905e-19|1|4885|5121|4885[4885]:5121[5121]:237[237]	1761796	species	Marinobacter sp. LV10R520-4	cellular organisms;d_Bacteria;p_Proteobacteria;c_Gammaproteobacteria;o_Alteromonadales;f_Alteromonadaceae;g_Marinobacter;-_unclassified Marinobacter;s_Marinobacter sp. LV10R520-4	Dethiobiotin synthase (Fragment)
UniRef90_A0A655YIP9	81__k141_1114407	|-|54|4.315e-06|1|1389|1526|1526[1526]:1389[1389]:138[138]	666	species	Vibrio cholerae	cellular organisms;d_Bacteria;p_Proteobacteria;c_Gammaproteobacteria;o_Vibrionales;f_Vibrionaceae;g_Vibrio;s_Vibrio cholerae	Uncharacterized protein
UniRef90_A0A659WNW1	81__k141_1114407	|+|83|8.037e-15|1|5|187|5[5]:187[187]:183[183]	1761796	species	Marinobacter sp. LV10R520-4	cellular organisms;d_Bacteria;p_Proteobacteria;c_Gammaproteobacteria;o_Alteromonadales;f_Alteromonadaceae;g_Marinobacter;-_unclassified Marinobacter;s_Marinobacter sp. LV10R520-4	FAD-dependent oxidoreductase (Fragment)
UniRef90_M1F9B1	81__k141_1114407	|+|778|4.889e-224|1|2087|3280|2087[2087]:3280[3280]:1194[1194]	330734	species	Marinobacter psychrophilus	cellular organisms;d_Bacteria;p_Proteobacteria;c_Gammaproteobacteria;o_Alteromonadales;f_Alteromonadaceae;g_Marinobacter;s_Marinobacter psychrophilus	8-amino-7-oxononanoate synthase
UniRef90_M1FH82	81__k141_1114407	|+|715|4.51e-205|1|1005|2066|1005[1005]:2066[2066]:1062[1062]	270374	species	Marinobacter sp. ELB17	cellular organisms;d_Bacteria;p_Proteobacteria;c_Gammaproteobacteria;o_Alteromonadales;f_Alteromonadaceae;g_Marinobacter;-_unclassified Marinobacter;s_Marinobacter sp. ELB17	Biotin synthase
UniRef90_M1FKZ5	81__k141_1114407	|+|521|1.132e-146|1|4010|4855|4010[4010]:4855[4855]:846[846]	270374	species	Marinobacter sp. ELB17	cellular organisms;d_Bacteria;p_Proteobacteria;c_Gammaproteobacteria;o_Alteromonadales;f_Alteromonadaceae;g_Marinobacter;-_unclassified Marinobacter;s_Marinobacter sp. ELB17	Malonyl-[acyl-carrier protein] O-methyltransferase
UniRef90_M1FKZ9	81__k141_1114407	|-|481|1.245e-134|1|200|955|955[955]:200[200]:756[756]	270374	species	Marinobacter sp. ELB17	cellular organisms;d_Bacteria;p_Proteobacteria;c_Gammaproteobacteria;o_Alteromonadales;f_Alteromonadaceae;g_Marinobacter;-_unclassified Marinobacter;s_Marinobacter sp. ELB17	Competence protein F
UniRef90_A0A0P9D7F6	81__k141_1114464	|-|90|6.279e-17|1|1928|2314|2314[2314]:1928[1928]:387[387]	5935	genus	Euplotes	cellular organisms;d_Eukaryota;-_Alveolata;p_Ciliophora;-_Intramacronucleata;c_Spirotrichea;-_Hypotrichia;o_Euplotida;f_Euplotidae;g_Euplotes	Histidine kinase (Fragment)
UniRef90_A0A078AZP5	81__k141_1117956	|-|120|5.848e-26|1|343|993|993[993]:343[343]:651[651]	151035	species	Euplotes harpa	cellular organisms;d_Eukaryota;-_Alveolata;p_Ciliophora;-_Intramacronucleata;c_Spirotrichea;-_Hypotrichia;o_Euplotida;f_Euplotidae;g_Euplotes;s_Euplotes harpa	Uncharacterized protein
UniRef90_A0A1Q9E662	81__k141_1117956	|-|71|3.292e-11|1|131|343|343[343]:131[131]:213[213]	1	no rank	root		Phosphatidylinositol 4-phosphate 5-kinase 5
UniRef90_A0A078A0U0	81__k141_1119114	|-|351|1.695e-95|2|255|1358|1358[1358]:792[792]:567[567]|776[776]:255[255]:522[522]	151035	species	Euplotes harpa	cellular organisms;d_Eukaryota;-_Alveolata;p_Ciliophora;-_Intramacronucleata;c_Spirotrichea;-_Hypotrichia;o_Euplotida;f_Euplotidae;g_Euplotes;s_Euplotes harpa	Lipase
UniRef90_G0QM67	81__k141_1119968	|+|184|3.17e-45|1|1942|2484|1942[1942]:2484[2484]:543[543]	151035	species	Euplotes harpa	cellular organisms;d_Eukaryota;-_Alveolata;p_Ciliophora;-_Intramacronucleata;c_Spirotrichea;-_Hypotrichia;o_Euplotida;f_Euplotidae;g_Euplotes;s_Euplotes harpa	NLI interacting factor-like phosphatase family protein, putative
UniRef90_A0A1S5RRT4	81__k141_112123	|-|410|2.94e-113|1|643|2142|2142[2142]:643[643]:1500[1500]	100127	family	Euplotidae	cellular organisms;d_Eukaryota;-_Alveolata;p_Ciliophora;-_Intramacronucleata;c_Spirotrichea;-_Hypotrichia;o_Euplotida;f_Euplotidae	CYP5681A1 protein
UniRef90_J9JAR7	81__k141_1122086	|+|381|1.578e-104|1|267|2030|267[267]:2030[2030]:1764[1764]	36767	species	Euplotes focardii	cellular organisms;d_Eukaryota;-_Alveolata;p_Ciliophora;-_Intramacronucleata;c_Spirotrichea;-_Hypotrichia;o_Euplotida;f_Euplotidae;g_Euplotes;s_Euplotes focardii	Uncharacterized protein
UniRef90_A0A078AAG3	81__k141_1122366	|+|502|5.936e-141|4|967|3186|967[967]:1278[1278]:312[312]|1402[1402]:1905[1905]:504[504]|2038[2038]:2589[2589]:552[552]|2614[2614]:3186[3186]:573[573]	57506	family	Oxytrichidae	cellular organisms;d_Eukaryota;-_Alveolata;p_Ciliophora;-_Intramacronucleata;c_Spirotrichea;-_Stichotrichia;o_Sporadotrichida;f_Oxytrichidae	Uncharacterized protein
UniRef90_Q240Z1	81__k141_1122486	|-|284|2.501e-75|1|355|1611|1611[1611]:355[355]:1257[1257]	151035	species	Euplotes harpa	cellular organisms;d_Eukaryota;-_Alveolata;p_Ciliophora;-_Intramacronucleata;c_Spirotrichea;-_Hypotrichia;o_Euplotida;f_Euplotidae;g_Euplotes;s_Euplotes harpa	Phosphorylase kinase
UniRef90_UPI000E6B062C	81__k141_1123529	|+|129|1.142e-28|2|615|1259|615[615]:1112[1112]:498[498]|1158[1158]:1259[1259]:102[102]	151035	species	Euplotes harpa	cellular organisms;d_Eukaryota;-_Alveolata;p_Ciliophora;-_Intramacronucleata;c_Spirotrichea;-_Hypotrichia;o_Euplotida;f_Euplotidae;g_Euplotes;s_Euplotes harpa	phosphatidylinositol/phosphatidylcholine transfer protein SFH8-like
UniRef90_UPI000A32B1E5	81__k141_1123838	|+|71|3.292e-11|1|4207|4458|4207[4207]:4458[4458]:252[252]	36767	species	Euplotes focardii	cellular organisms;d_Eukaryota;-_Alveolata;p_Ciliophora;-_Intramacronucleata;c_Spirotrichea;-_Hypotrichia;o_Euplotida;f_Euplotidae;g_Euplotes;s_Euplotes focardii	Transcriptional repressor CTCF
UniRef90_A0A0W0ZX43	81__k141_11246	|+|87|5.023e-16|1|155|1249|155[155]:1249[1249]:1095[1095]	5936	species	Moneuplotes crassus	cellular organisms;d_Eukaryota;-_Alveolata;p_Ciliophora;-_Intramacronucleata;c_Spirotrichea;-_Hypotrichia;o_Euplotida;f_Euplotidae;g_Moneuplotes;s_Moneuplotes crassus	Major acid phosphatase Map (Histidine-acid phosphatase)
UniRef90_A0A078A0B5	81__k141_1124929	|+|69|1.317e-10|1|3246|3539|3246[3246]:3539[3539]:294[294]	36767	species	Euplotes focardii	cellular organisms;d_Eukaryota;-_Alveolata;p_Ciliophora;-_Intramacronucleata;c_Spirotrichea;-_Hypotrichia;o_Euplotida;f_Euplotidae;g_Euplotes;s_Euplotes focardii	Ap2 erebp transcription factor-like protein
UniRef90_A0A2P2MI06	81__k141_1127373	|-|90|6.279e-17|1|665|1042|1042[1042]:665[665]:378[378]	33630	no rank	Alveolata	cellular organisms;d_Eukaryota;-_Alveolata	Kinesin-like protein
UniRef90_A8J1B4	81__k141_1127373	|+|233|5.631e-60|2|489|1208|489[489]:872[872]:384[384]|897[897]:1208[1208]:312[312]	151035	species	Euplotes harpa	cellular organisms;d_Eukaryota;-_Alveolata;p_Ciliophora;-_Intramacronucleata;c_Spirotrichea;-_Hypotrichia;o_Euplotida;f_Euplotidae;g_Euplotes;s_Euplotes harpa	Kinesin-like protein (Fragment)
UniRef90_Q7R8A6	81__k141_1127373	|+|75|2.057e-12|1|228|467|228[228]:467[467]:240[240]	151035	species	Euplotes harpa	cellular organisms;d_Eukaryota;-_Alveolata;p_Ciliophora;-_Intramacronucleata;c_Spirotrichea;-_Hypotrichia;o_Euplotida;f_Euplotidae;g_Euplotes;s_Euplotes harpa	Kinesin homolog-related (Fragment)
UniRef90_A0A078A4F1	81__k141_1127425	|+|900|9.196e-261|1|372|2537|372[372]:2537[2537]:2166[2166]	5949	species	Stylonychia lemnae	cellular organisms;d_Eukaryota;-_Alveolata;p_Ciliophora;-_Intramacronucleata;c_Spirotrichea;-_Stichotrichia;o_Sporadotrichida;f_Oxytrichidae;-_Stylonychinae;g_Stylonychia;s_Stylonychia lemnae	Afg3-like protein 2
UniRef90_C4J347	81__k141_1127425	|-|101|3.066e-20|1|1229|1432|1432[1432]:1229[1229]:204[204]	131567	no rank	cellular organisms		Uncharacterized protein
UniRef90_UPI000A2A99C7	81__k141_1127539	|-|452|6.684e-126|1|90|1691|1691[1691]:90[90]:1602[1602]	5936	species	Moneuplotes crassus	cellular organisms;d_Eukaryota;-_Alveolata;p_Ciliophora;-_Intramacronucleata;c_Spirotrichea;-_Hypotrichia;o_Euplotida;f_Euplotidae;g_Moneuplotes;s_Moneuplotes crassus	5'-nucleotidase isoform X1
UniRef90_A0A671TWM7	81__k141_1127719	|+|253|5.37e-66|2|754|2553|754[754]:1893[1893]:1140[1140]|2011[2011]:2553[2553]:543[543]	5936	species	Moneuplotes crassus	cellular organisms;d_Eukaryota;-_Alveolata;p_Ciliophora;-_Intramacronucleata;c_Spirotrichea;-_Hypotrichia;o_Euplotida;f_Euplotidae;g_Moneuplotes;s_Moneuplotes crassus	VPS35 endosomal protein sorting factor-like
UniRef90_Q5DDS9	81__k141_1128971	|-|64|4.214e-09|1|91|390|390[390]:91[91]:300[300]	36767	species	Euplotes focardii	cellular organisms;d_Eukaryota;-_Alveolata;p_Ciliophora;-_Intramacronucleata;c_Spirotrichea;-_Hypotrichia;o_Euplotida;f_Euplotidae;g_Euplotes;s_Euplotes focardii	SJCHGC04274 protein
UniRef90_A0A2G5BD85	81__k141_1129095	|+|69|1.317e-10|1|432|596|432[432]:596[596]:165[165]	311385	genus	Pseudokeronopsis	cellular organisms;d_Eukaryota;-_Alveolata;p_Ciliophora;-_Intramacronucleata;c_Spirotrichea;-_Stichotrichia;o_Urostylida;f_Pseudokeronopsidae;g_Pseudokeronopsis	Uncharacterized protein (Fragment)
UniRef90_G3IBE4	81__k141_1129095	|+|51|3.452e-05|1|321|425|321[321]:425[425]:105[105]	311385	genus	Pseudokeronopsis	cellular organisms;d_Eukaryota;-_Alveolata;p_Ciliophora;-_Intramacronucleata;c_Spirotrichea;-_Stichotrichia;o_Urostylida;f_Pseudokeronopsidae;g_Pseudokeronopsis	Zinc finger protein 367
UniRef90_J9IFD4	81__k141_1130148	|-|148|2.178e-34|1|855|1427|1427[1427]:855[855]:573[573]	5936	species	Moneuplotes crassus	cellular organisms;d_Eukaryota;-_Alveolata;p_Ciliophora;-_Intramacronucleata;c_Spirotrichea;-_Hypotrichia;o_Euplotida;f_Euplotidae;g_Moneuplotes;s_Moneuplotes crassus	Amidase family protein
UniRef90_J9IFD4	81__k141_1130162	|-|148|2.178e-34|1|855|1427|1427[1427]:855[855]:573[573]	5936	species	Moneuplotes crassus	cellular organisms;d_Eukaryota;-_Alveolata;p_Ciliophora;-_Intramacronucleata;c_Spirotrichea;-_Hypotrichia;o_Euplotida;f_Euplotidae;g_Moneuplotes;s_Moneuplotes crassus	Amidase family protein
UniRef90_A0A6A4IRA7	81__k141_1132179	|+|102|1.533e-20|1|5296|6039|5296[5296]:6039[6039]:744[744]	5936	species	Moneuplotes crassus	cellular organisms;d_Eukaryota;-_Alveolata;p_Ciliophora;-_Intramacronucleata;c_Spirotrichea;-_Hypotrichia;o_Euplotida;f_Euplotidae;g_Moneuplotes;s_Moneuplotes crassus	Uncharacterized protein
UniRef90_UPI0010F85461	81__k141_1133657	|+|387|2.466e-106|1|476|2044|476[476]:2044[2044]:1569[1569]	5936	species	Moneuplotes crassus	cellular organisms;d_Eukaryota;-_Alveolata;p_Ciliophora;-_Intramacronucleata;c_Spirotrichea;-_Hypotrichia;o_Euplotida;f_Euplotidae;g_Moneuplotes;s_Moneuplotes crassus	phosphoacetylglucosamine mutase isoform X1
UniRef90_A0A1G1HQH7	81__k141_1134536	|+|50|6.904e-05|1|2279|2461|2279[2279]:2461[2461]:183[183]	100127	family	Euplotidae	cellular organisms;d_Eukaryota;-_Alveolata;p_Ciliophora;-_Intramacronucleata;c_Spirotrichea;-_Hypotrichia;o_Euplotida;f_Euplotidae	Histidine kinase domain-containing protein
UniRef90_H2XWZ0	81__k141_1136424	|-|134|3.569e-30|2|447|1658|1658[1658]:1080[1080]:579[579]|1052[1052]:447[447]:606[606]	5936	species	Moneuplotes crassus	cellular organisms;d_Eukaryota;-_Alveolata;p_Ciliophora;-_Intramacronucleata;c_Spirotrichea;-_Hypotrichia;o_Euplotida;f_Euplotidae;g_Moneuplotes;s_Moneuplotes crassus	Replication protein A subunit
UniRef90_J9IBN2	81__k141_1137414	|+|128|2.284e-28|1|74|550|74[74]:550[550]:477[477]	5936	species	Moneuplotes crassus	cellular organisms;d_Eukaryota;-_Alveolata;p_Ciliophora;-_Intramacronucleata;c_Spirotrichea;-_Hypotrichia;o_Euplotida;f_Euplotidae;g_Moneuplotes;s_Moneuplotes crassus	Uncharacterized protein
UniRef90_J9EX52	81__k141_1138428	|+|418|1.148e-115|1|774|2006|774[774]:2006[2006]:1233[1233]	100127	family	Euplotidae	cellular organisms;d_Eukaryota;-_Alveolata;p_Ciliophora;-_Intramacronucleata;c_Spirotrichea;-_Hypotrichia;o_Euplotida;f_Euplotidae	ABC transporter family protein
UniRef90_L1JVV8	81__k141_1138543	|+|75|2.057e-12|1|6369|6611|6369[6369]:6611[6611]:243[243]	2759	superkingdom	Eukaryota	cellular organisms;d_Eukaryota	ANK_REP_REGION domain-containing protein (Fragment)
UniRef90_A0E4M4	81__k141_1139740	|+|599|3.746e-170|2|56|2545|56[56]:991[991]:936[936]|1028[1028]:2545[2545]:1518[1518]	57506	family	Oxytrichidae	cellular organisms;d_Eukaryota;-_Alveolata;p_Ciliophora;-_Intramacronucleata;c_Spirotrichea;-_Stichotrichia;o_Sporadotrichida;f_Oxytrichidae	Uncharacterized protein
UniRef90_J9I151	81__k141_1140040	|+|380|3.156e-104|1|115|1431|115[115]:1431[1431]:1317[1317]	151035	species	Euplotes harpa	cellular organisms;d_Eukaryota;-_Alveolata;p_Ciliophora;-_Intramacronucleata;c_Spirotrichea;-_Hypotrichia;o_Euplotida;f_Euplotidae;g_Euplotes;s_Euplotes harpa	Carboxypeptidase
UniRef90_A0A1Q9DYJ7	81__k141_1140142	|+|57|5.394e-07|1|3513|3794|3513[3513]:3794[3794]:282[282]	5936	species	Moneuplotes crassus	cellular organisms;d_Eukaryota;-_Alveolata;p_Ciliophora;-_Intramacronucleata;c_Spirotrichea;-_Hypotrichia;o_Euplotida;f_Euplotidae;g_Moneuplotes;s_Moneuplotes crassus	Uncharacterized protein
UniRef90_A0A2H6MXD9	81__k141_1140176	|+|70|6.584e-11|1|4753|5232|4753[4753]:5232[5232]:480[480]	36767	species	Euplotes focardii	cellular organisms;d_Eukaryota;-_Alveolata;p_Ciliophora;-_Intramacronucleata;c_Spirotrichea;-_Hypotrichia;o_Euplotida;f_Euplotidae;g_Euplotes;s_Euplotes focardii	Calpain catalytic domain-containing protein (Fragment)
UniRef90_UPI0005289013	81__k141_1140176	|+|109|1.198e-22|1|3768|4376|3768[3768]:4376[4376]:609[609]	2759	superkingdom	Eukaryota	cellular organisms;d_Eukaryota	calpain-3-like
UniRef90_G0R0V5	81__k141_1140212	|-|237|3.519e-61|1|349|1137|1137[1137]:349[349]:789[789]	194286	subclass	Stichotrichia	cellular organisms;d_Eukaryota;-_Alveolata;p_Ciliophora;-_Intramacronucleata;c_Spirotrichea;-_Stichotrichia	Protein kinase domain protein (Fragment)
UniRef90_A0A3B3YPY2	81__k141_1140547	|+|59|1.348e-07|1|1526|1870|1526[1526]:1870[1870]:345[345]	2759	superkingdom	Eukaryota	cellular organisms;d_Eukaryota	ANK_REP_REGION domain-containing protein
UniRef90_A0D1D1	81__k141_1140547	|+|263|5.244e-69|1|2579|3118|2579[2579]:3118[3118]:540[540]	5878	phylum	Ciliophora	cellular organisms;d_Eukaryota;-_Alveolata;p_Ciliophora	Protein kinase domain-containing protein
UniRef90_UPI0007BA1652	81__k141_1140547	|+|66|1.053e-09|1|3194|3376|3194[3194]:3376[3376]:183[183]	36767	species	Euplotes focardii	cellular organisms;d_Eukaryota;-_Alveolata;p_Ciliophora;-_Intramacronucleata;c_Spirotrichea;-_Hypotrichia;o_Euplotida;f_Euplotidae;g_Euplotes;s_Euplotes focardii	serine/threonine-protein kinase N2-like
UniRef90_A0A448Z1E3	81__k141_1141565	|+|617|1.429e-175|2|0|1359|0[0]:311[311]:312[312]|424[427]:1359[1359]:936[933]	2836	phylum	Bacillariophyta	cellular organisms;d_Eukaryota;-_Stramenopiles;-_Ochrophyta;p_Bacillariophyta	Serine/threonine-protein kinase RIO1
UniRef90_A0A078A6Y8	81__k141_1142562	|+|161|2.659e-38|1|109|1569|109[109]:1569[1569]:1461[1461]	36767	species	Euplotes focardii	cellular organisms;d_Eukaryota;-_Alveolata;p_Ciliophora;-_Intramacronucleata;c_Spirotrichea;-_Hypotrichia;o_Euplotida;f_Euplotidae;g_Euplotes;s_Euplotes focardii	Centrosomal protein of 135 kDa
UniRef90_J9ING1	81__k141_1142595	|-|606|2.927e-172|2|170|2155|2155[2155]:761[761]:1395[1395]|718[718]:170[170]:549[549]	5936	species	Moneuplotes crassus	cellular organisms;d_Eukaryota;-_Alveolata;p_Ciliophora;-_Intramacronucleata;c_Spirotrichea;-_Hypotrichia;o_Euplotida;f_Euplotidae;g_Moneuplotes;s_Moneuplotes crassus	Cullin C
UniRef90_A0A661CSR4	81__k141_1142617	|+|146|8.714e-34|1|346|1125|346[346]:1125[1125]:780[780]	151035	species	Euplotes harpa	cellular organisms;d_Eukaryota;-_Alveolata;p_Ciliophora;-_Intramacronucleata;c_Spirotrichea;-_Hypotrichia;o_Euplotida;f_Euplotidae;g_Euplotes;s_Euplotes harpa	Histidine kinase
UniRef90_A0A0V0Q925	81__k141_1142867	|-|77|5.144e-13|1|1645|2031|2031[2031]:1645[1645]:387[387]	151035	species	Euplotes harpa	cellular organisms;d_Eukaryota;-_Alveolata;p_Ciliophora;-_Intramacronucleata;c_Spirotrichea;-_Hypotrichia;o_Euplotida;f_Euplotidae;g_Euplotes;s_Euplotes harpa	Endonuclease/exonuclease/phosphatase
UniRef90_I7LUQ5	81__k141_1142867	|+|200|4.837e-50|1|93|1043|93[93]:1043[1043]:951[951]	33630	no rank	Alveolata	cellular organisms;d_Eukaryota;-_Alveolata	Papain family cysteine protease
UniRef90_A0A534IWQ7	81__k141_1145886	|-|160|5.318e-38|1|854|1369|1369[1369]:854[854]:516[516]	131567	no rank	cellular organisms		Bifunctional folylpolyglutamate synthase/dihydrofolate synthase (Fragment)
UniRef90_A0A077ZSX3	81__k141_1145946	|+|249|8.592e-65|2|204|1778|204[204]:752[752]:549[549]|780[780]:1778[1778]:999[999]	57506	family	Oxytrichidae	cellular organisms;d_Eukaryota;-_Alveolata;p_Ciliophora;-_Intramacronucleata;c_Spirotrichea;-_Stichotrichia;o_Sporadotrichida;f_Oxytrichidae	Uncharacterized protein
UniRef90_UPI0010563CAD	81__k141_1146168	|+|329|7.108e-89|1|99|1508|99[99]:1508[1508]:1410[1410]	100127	family	Euplotidae	cellular organisms;d_Eukaryota;-_Alveolata;p_Ciliophora;-_Intramacronucleata;c_Spirotrichea;-_Hypotrichia;o_Euplotida;f_Euplotidae	M20/M25/M40 family metallo-hydrolase
UniRef90_G0QXE0	81__k141_1146396	|+|192|1.238e-47|1|1219|1866|1219[1219]:1866[1866]:648[648]	36767	species	Euplotes focardii	cellular organisms;d_Eukaryota;-_Alveolata;p_Ciliophora;-_Intramacronucleata;c_Spirotrichea;-_Hypotrichia;o_Euplotida;f_Euplotidae;g_Euplotes;s_Euplotes focardii	Abhydrolase_3 domain-containing protein
UniRef90_A0A397VPM0	81__k141_1148579	|-|250|4.296e-65|1|109|1140|1140[1140]:109[109]:1032[1032]	57506	family	Oxytrichidae	cellular organisms;d_Eukaryota;-_Alveolata;p_Ciliophora;-_Intramacronucleata;c_Spirotrichea;-_Stichotrichia;o_Sporadotrichida;f_Oxytrichidae	Oxysterol-binding protein
UniRef90_A0A0N5A867	81__k141_1148765	|-|167|4.155e-40|2|476|1106|1106[1106]:594[594]:513[513]|577[577]:476[476]:102[102]	33829	class	Spirotrichea	cellular organisms;d_Eukaryota;-_Alveolata;p_Ciliophora;-_Intramacronucleata;c_Spirotrichea	PPM-type phosphatase domain-containing protein
UniRef90_A0A078ARG7	81__k141_1149208	|-|651|8.319e-186|1|93|2027|2027[2027]:93[93]:1935[1935]	57506	family	Oxytrichidae	cellular organisms;d_Eukaryota;-_Alveolata;p_Ciliophora;-_Intramacronucleata;c_Spirotrichea;-_Stichotrichia;o_Sporadotrichida;f_Oxytrichidae	Peptidase c14 caspase catalytic subunit
UniRef90_J9HPC2	81__k141_1149443	|-|225|1.442e-57|2|727|1395|1395[1395]:1051[1051]:345[345]|1011[1011]:727[727]:285[285]	33829	class	Spirotrichea	cellular organisms;d_Eukaryota;-_Alveolata;p_Ciliophora;-_Intramacronucleata;c_Spirotrichea	Carboxypeptidase
UniRef90_UPI0010FBBAF1	81__k141_1150026	|-|274|2.561e-72|2|34|1230|1230[1230]:322[322]:909[909]|297[297]:34[34]:264[264]	131567	no rank	cellular organisms		CoA transferase
UniRef90_G0R5D9	81__k141_1151482	|-|107|4.79e-22|2|2188|3132|3132[3132]:2893[2893]:240[240]|2532[2532]:2188[2188]:345[345]	2759	superkingdom	Eukaryota	cellular organisms;d_Eukaryota	Uncharacterized protein
UniRef90_I7M1M8	81__k141_1152436	|-|102|1.533e-20|1|275|1243|1243[1243]:275[275]:969[969]	36767	species	Euplotes focardii	cellular organisms;d_Eukaryota;-_Alveolata;p_Ciliophora;-_Intramacronucleata;c_Spirotrichea;-_Hypotrichia;o_Euplotida;f_Euplotidae;g_Euplotes;s_Euplotes focardii	Endonuclease/exonuclease/phosphatase family protein
UniRef90_G0R0N2	81__k141_1152490	|-|353|4.236e-96|1|74|1069|1069[1069]:74[74]:996[996]	5936	species	Moneuplotes crassus	cellular organisms;d_Eukaryota;-_Alveolata;p_Ciliophora;-_Intramacronucleata;c_Spirotrichea;-_Hypotrichia;o_Euplotida;f_Euplotidae;g_Moneuplotes;s_Moneuplotes crassus	Protein kinase domain protein
UniRef90_UPI0005CE7854	81__k141_1152490	|-|62|1.685e-08|1|2814|3269|3269[3269]:2814[2814]:456[456]	5936	species	Moneuplotes crassus	cellular organisms;d_Eukaryota;-_Alveolata;p_Ciliophora;-_Intramacronucleata;c_Spirotrichea;-_Hypotrichia;o_Euplotida;f_Euplotidae;g_Moneuplotes;s_Moneuplotes crassus	ankyrin repeat domain-containing protein 39
UniRef90_A0A392MJM2	81__k141_1152573	|-|57|5.394e-07|1|358|696|696[696]:358[358]:339[339]	36767	species	Euplotes focardii	cellular organisms;d_Eukaryota;-_Alveolata;p_Ciliophora;-_Intramacronucleata;c_Spirotrichea;-_Hypotrichia;o_Euplotida;f_Euplotidae;g_Euplotes;s_Euplotes focardii	Transcription factor E2FB-like (Fragment)
UniRef90_A0A4Q3FKX0	81__k141_1152622	|+|76|1.029e-12|1|487|1332|487[487]:1332[1332]:846[846]	151035	species	Euplotes harpa	cellular organisms;d_Eukaryota;-_Alveolata;p_Ciliophora;-_Intramacronucleata;c_Spirotrichea;-_Hypotrichia;o_Euplotida;f_Euplotidae;g_Euplotes;s_Euplotes harpa	Uncharacterized protein (Fragment)
UniRef90_A0A6A3CKX5	81__k141_1152725	|+|123|7.31e-27|1|2482|3765|2482[2482]:3765[3765]:1284[1284]	36767	species	Euplotes focardii	cellular organisms;d_Eukaryota;-_Alveolata;p_Ciliophora;-_Intramacronucleata;c_Spirotrichea;-_Hypotrichia;o_Euplotida;f_Euplotidae;g_Euplotes;s_Euplotes focardii	Structural maintenance of chromosomes protein 3
UniRef90_A0A078AFI0	81__k141_1152783	|-|505|7.421e-142|1|198|1880|1880[1880]:198[198]:1683[1683]	100127	family	Euplotidae	cellular organisms;d_Eukaryota;-_Alveolata;p_Ciliophora;-_Intramacronucleata;c_Spirotrichea;-_Hypotrichia;o_Euplotida;f_Euplotidae	Abc transporter family protein
UniRef90_A0A0P0WZ00	81__k141_1152783	|+|61|3.371e-08|1|1237|1443|1237[1237]:1443[1443]:207[207]	2759	superkingdom	Eukaryota	cellular organisms;d_Eukaryota	Os06g0607750 protein
UniRef90_A0A645DES9	81__k141_1152963	|+|66|1.053e-09|1|1390|1782|1390[1390]:1782[1782]:393[393]	2759	superkingdom	Eukaryota	cellular organisms;d_Eukaryota	Uncharacterized protein
UniRef90_J9FD82	81__k141_1152963	|-|1039|1.32e-302|2|45|2918|2918[2918]:2601[2601]:318[318]|2483[2483]:45[45]:2439[2439]	57506	family	Oxytrichidae	cellular organisms;d_Eukaryota;-_Alveolata;p_Ciliophora;-_Intramacronucleata;c_Spirotrichea;-_Stichotrichia;o_Sporadotrichida;f_Oxytrichidae	Lon proteolytic domain-containing protein
UniRef90_UPI00047DEE01	81__k141_1153088	|+|123|7.31e-27|1|394|765|394[394]:765[765]:372[372]	100127	family	Euplotidae	cellular organisms;d_Eukaryota;-_Alveolata;p_Ciliophora;-_Intramacronucleata;c_Spirotrichea;-_Hypotrichia;o_Euplotida;f_Euplotidae	50S ribosomal protein L13
UniRef90_A0A0K2VB80	81__k141_1153340	|-|81|3.215e-14|1|475|741|741[741]:475[475]:267[267]	2759	superkingdom	Eukaryota	cellular organisms;d_Eukaryota	Uncharacterized protein
UniRef90_A0A1B6F0R2	81__k141_1153340	|+|78|2.572e-13|1|2402|2677|2402[2402]:2677[2677]:276[276]	2759	superkingdom	Eukaryota	cellular organisms;d_Eukaryota	Na_Ca_ex domain-containing protein
UniRef90_A0A553NCZ4	81__k141_1153340	|+|291|1.954e-77|2|371|2398|371[371]:853[853]:483[483]|1241[1241]:2398[2398]:1158[1158]	5936	species	Moneuplotes crassus	cellular organisms;d_Eukaryota;-_Alveolata;p_Ciliophora;-_Intramacronucleata;c_Spirotrichea;-_Hypotrichia;o_Euplotida;f_Euplotidae;g_Moneuplotes;s_Moneuplotes crassus	Uncharacterized protein (Fragment)
UniRef90_A0A643C4E5	81__k141_1153364	|-|69|1.317e-10|1|3373|3657|3657[3657]:3373[3373]:285[285]	5936	species	Moneuplotes crassus	cellular organisms;d_Eukaryota;-_Alveolata;p_Ciliophora;-_Intramacronucleata;c_Spirotrichea;-_Hypotrichia;o_Euplotida;f_Euplotidae;g_Moneuplotes;s_Moneuplotes crassus	Uncharacterized protein (Fragment)
UniRef90_A0A5N5T7P1	81__k141_1153368	|-|98|2.453e-19|1|2599|3411|3411[3411]:2599[2599]:813[813]	5936	species	Moneuplotes crassus	cellular organisms;d_Eukaryota;-_Alveolata;p_Ciliophora;-_Intramacronucleata;c_Spirotrichea;-_Hypotrichia;o_Euplotida;f_Euplotidae;g_Moneuplotes;s_Moneuplotes crassus	Multidrug resistance-associated protein 4
UniRef90_M1EC51	81__k141_1153368	|-|247|3.437e-64|2|345|1630|1630[1630]:584[584]:1047[1047]|485[485]:345[345]:141[141]	5936	species	Moneuplotes crassus	cellular organisms;d_Eukaryota;-_Alveolata;p_Ciliophora;-_Intramacronucleata;c_Spirotrichea;-_Hypotrichia;o_Euplotida;f_Euplotidae;g_Moneuplotes;s_Moneuplotes crassus	ATP-binding cassette, sub-family C, member 4 (Fragment)
UniRef90_H3G5K9	81__k141_1153374	|+|228|1.802e-58|1|550|1122|550[550]:1122[1122]:573[573]	33630	no rank	Alveolata	cellular organisms;d_Eukaryota;-_Alveolata	Uncharacterized protein
UniRef90_A0A078A3V3	81__k141_1153684	|+|286|6.252e-76|1|649|1788|649[649]:1788[1788]:1140[1140]	57506	family	Oxytrichidae	cellular organisms;d_Eukaryota;-_Alveolata;p_Ciliophora;-_Intramacronucleata;c_Spirotrichea;-_Stichotrichia;o_Sporadotrichida;f_Oxytrichidae	Uncharacterized protein
UniRef90_A0A553PBS7	81__k141_1153684	|+|109|1.198e-22|1|1867|2211|1867[1867]:2211[2211]:345[345]	100127	family	Euplotidae	cellular organisms;d_Eukaryota;-_Alveolata;p_Ciliophora;-_Intramacronucleata;c_Spirotrichea;-_Hypotrichia;o_Euplotida;f_Euplotidae	Uncharacterized protein
UniRef90_A0A699YSX3	81__k141_1153684	|+|52|1.726e-05|1|192|380|192[192]:380[380]:189[189]	100127	family	Euplotidae	cellular organisms;d_Eukaryota;-_Alveolata;p_Ciliophora;-_Intramacronucleata;c_Spirotrichea;-_Hypotrichia;o_Euplotida;f_Euplotidae	Uncharacterized protein (Fragment)
UniRef90_A0A383Z0I1	81__k141_1153851	|-|77|5.144e-13|1|248|514|514[514]:248[248]:267[267]	2759	superkingdom	Eukaryota	cellular organisms;d_Eukaryota	ras-related protein Rab-2A
UniRef90_A0A078AZQ2	81__k141_1154208	|-|1012|1.771e-294|1|147|2777|2777[2777]:147[147]:2631[2631]	5936	species	Moneuplotes crassus	cellular organisms;d_Eukaryota;-_Alveolata;p_Ciliophora;-_Intramacronucleata;c_Spirotrichea;-_Hypotrichia;o_Euplotida;f_Euplotidae;g_Moneuplotes;s_Moneuplotes crassus	Flagella associated protein
UniRef90_J9GEP8	81__k141_1154232	|-|520|2.265e-146|1|215|1216|1216[1216]:215[215]:1002[1002]	1172189	species	Oxytricha trifallax	cellular organisms;d_Eukaryota;-_Alveolata;p_Ciliophora;-_Intramacronucleata;c_Spirotrichea;-_Stichotrichia;o_Sporadotrichida;f_Oxytrichidae;-_Oxytrichinae;g_Oxytricha;s_Oxytricha trifallax	TPR Domain containing protein
UniRef90_G0QWD0	81__k141_1154264	|+|332|8.884e-90|2|725|3619|725[725]:1489[1489]:765[765]|2162[2162]:3619[3619]:1458[1458]	2759	superkingdom	Eukaryota	cellular organisms;d_Eukaryota	Phospholipid-transporting ATPase
UniRef90_UPI0005F4ED50	81__k141_1154264	|+|102|1.533e-20|1|218|589|218[218]:589[589]:372[372]	2759	superkingdom	Eukaryota	cellular organisms;d_Eukaryota	phospholipid-transporting ATPase FetA-like
UniRef90_J9HX08	81__k141_1154302	|+|147|4.357e-34|1|71|601|71[71]:601[601]:531[531]	194286	subclass	Stichotrichia	cellular organisms;d_Eukaryota;-_Alveolata;p_Ciliophora;-_Intramacronucleata;c_Spirotrichea;-_Stichotrichia	Uncharacterized protein
UniRef90_A0A431L215	81__k141_1154506	|-|115|1.871e-24|2|410|1435|1435[1435]:983[983]:453[453]|904[904]:410[410]:495[495]	151035	species	Euplotes harpa	cellular organisms;d_Eukaryota;-_Alveolata;p_Ciliophora;-_Intramacronucleata;c_Spirotrichea;-_Hypotrichia;o_Euplotida;f_Euplotidae;g_Euplotes;s_Euplotes harpa	Histidine-type phosphatase
UniRef90_A0A2K3JN20	81__k141_1154571	|-|63|8.427e-09|1|831|1052|1052[1052]:831[831]:222[222]	2759	superkingdom	Eukaryota	cellular organisms;d_Eukaryota	Respiratory burst oxidase protein C-like (Fragment)
UniRef90_A0A2U4CM03	81__k141_1154571	|-|51|3.452e-05|1|144|716|716[716]:144[144]:573[573]	100127	family	Euplotidae	cellular organisms;d_Eukaryota;-_Alveolata;p_Ciliophora;-_Intramacronucleata;c_Spirotrichea;-_Hypotrichia;o_Euplotida;f_Euplotidae	LOW QUALITY PROTEIN: NADPH oxidase 5
UniRef90_A0A195EHB8	81__k141_1154810	|-|54|4.315e-06|1|1233|1424|1424[1424]:1233[1233]:192[192]	2966	species	Noctiluca scintillans	cellular organisms;d_Eukaryota;-_Alveolata;c_Dinophyceae;o_Noctilucales;f_Noctilucaceae;g_Noctiluca;s_Noctiluca scintillans	Uncharacterized protein (Fragment)
UniRef90_UPI000FFC7B96	81__k141_1154810	|+|52|1.726e-05|1|291|638|291[291]:638[638]:348[348]	100127	family	Euplotidae	cellular organisms;d_Eukaryota;-_Alveolata;p_Ciliophora;-_Intramacronucleata;c_Spirotrichea;-_Hypotrichia;o_Euplotida;f_Euplotidae	cactin-like
UniRef90_W7TV84	81__k141_1154810	|+|201|2.419e-50|1|1242|1619|1242[1242]:1619[1619]:378[378]	100127	family	Euplotidae	cellular organisms;d_Eukaryota;-_Alveolata;p_Ciliophora;-_Intramacronucleata;c_Spirotrichea;-_Hypotrichia;o_Euplotida;f_Euplotidae	CactinC_cactus domain-containing protein
UniRef90_A0A1R2CAC0	81__k141_1155046	|-|379|6.313e-104|1|377|2716|2716[2716]:377[377]:2340[2340]	100127	family	Euplotidae	cellular organisms;d_Eukaryota;-_Alveolata;p_Ciliophora;-_Intramacronucleata;c_Spirotrichea;-_Hypotrichia;o_Euplotida;f_Euplotidae	Kinesin motor domain-containing protein
UniRef90_UPI00101623E6	81__k141_1155046	|-|162|1.33e-38|1|2720|3253|3253[3253]:2720[2720]:534[534]	151035	species	Euplotes harpa	cellular organisms;d_Eukaryota;-_Alveolata;p_Ciliophora;-_Intramacronucleata;c_Spirotrichea;-_Hypotrichia;o_Euplotida;f_Euplotidae;g_Euplotes;s_Euplotes harpa	kinesin-like protein KIF28P
UniRef90_A0A1R1X873	81__k141_1155148	|+|104|3.832e-21|2|111|794|111[111]:332[332]:222[222]|402[402]:794[794]:393[393]	2759	superkingdom	Eukaryota	cellular organisms;d_Eukaryota	Mitochondrial substrate carrier family protein S
UniRef90_A0A1R2CHV2	81__k141_1155185	|+|159|1.064e-37|1|868|1980|868[868]:1980[1980]:1113[1113]	5878	phylum	Ciliophora	cellular organisms;d_Eukaryota;-_Alveolata;p_Ciliophora	Cyclic nucleotide-binding domain-containing protein
UniRef90_J9HSA8	81__k141_1155348	|-|529|4.423e-149|3|122|1804|1804[1804]:1712[1712]:93[93]|1692[1701]:571[571]:1122[1113]|544[544]:122[122]:423[423]	57506	family	Oxytrichidae	cellular organisms;d_Eukaryota;-_Alveolata;p_Ciliophora;-_Intramacronucleata;c_Spirotrichea;-_Stichotrichia;o_Sporadotrichida;f_Oxytrichidae	Serine/threonine-protein phosphatase 2A 65 kDa regulatory subunit A alpha isoform
UniRef90_G0R1D5	81__k141_1155518	|-|92|1.57e-17|1|1388|1858|1858[1858]:1388[1388]:471[471]	5936	species	Moneuplotes crassus	cellular organisms;d_Eukaryota;-_Alveolata;p_Ciliophora;-_Intramacronucleata;c_Spirotrichea;-_Hypotrichia;o_Euplotida;f_Euplotidae;g_Moneuplotes;s_Moneuplotes crassus	Small-conductance calcium-activated potassium channel protein, putative
UniRef90_A0A078BF06	81__k141_1155669	|+|1115|0|1|128|4180|128[128]:4180[4180]:4053[4053]	57506	family	Oxytrichidae	cellular organisms;d_Eukaryota;-_Alveolata;p_Ciliophora;-_Intramacronucleata;c_Spirotrichea;-_Stichotrichia;o_Sporadotrichida;f_Oxytrichidae	Ubiquitin-conjugating enzyme family protein
UniRef90_A0A078BD23	81__k141_1156041	|+|498|9.498e-140|1|116|1450|116[116]:1450[1450]:1335[1335]	151035	species	Euplotes harpa	cellular organisms;d_Eukaryota;-_Alveolata;p_Ciliophora;-_Intramacronucleata;c_Spirotrichea;-_Hypotrichia;o_Euplotida;f_Euplotidae;g_Euplotes;s_Euplotes harpa	Carboxypeptidase
UniRef90_A0A078AYJ5	81__k141_1156123	|+|67|5.267e-10|1|229|1353|229[229]:1353[1353]:1125[1125]	5936	species	Moneuplotes crassus	cellular organisms;d_Eukaryota;-_Alveolata;p_Ciliophora;-_Intramacronucleata;c_Spirotrichea;-_Hypotrichia;o_Euplotida;f_Euplotidae;g_Moneuplotes;s_Moneuplotes crassus	Uncharacterized protein
UniRef90_A0A078A8A5	81__k141_1156190	|+|316|5.822e-85|1|183|1436|183[183]:1436[1436]:1254[1254]	100127	family	Euplotidae	cellular organisms;d_Eukaryota;-_Alveolata;p_Ciliophora;-_Intramacronucleata;c_Spirotrichea;-_Hypotrichia;o_Euplotida;f_Euplotidae	Serine carboxypeptidase s28 family protein
UniRef90_A0A078AQX4	81__k141_1156274	|+|414|1.837e-114|1|51|1427|51[51]:1427[1427]:1377[1377]	5936	species	Moneuplotes crassus	cellular organisms;d_Eukaryota;-_Alveolata;p_Ciliophora;-_Intramacronucleata;c_Spirotrichea;-_Hypotrichia;o_Euplotida;f_Euplotidae;g_Moneuplotes;s_Moneuplotes crassus	Peptidase m20
UniRef90_J9J2X9	81__k141_1156306	|-|170|5.194e-41|1|436|1344|1344[1344]:436[436]:909[909]	5936	species	Moneuplotes crassus	cellular organisms;d_Eukaryota;-_Alveolata;p_Ciliophora;-_Intramacronucleata;c_Spirotrichea;-_Hypotrichia;o_Euplotida;f_Euplotidae;g_Moneuplotes;s_Moneuplotes crassus	Uncharacterized protein
UniRef90_A0A078AJE5	81__k141_1156373	|+|399|6.02e-110|1|491|2038|491[491]:2038[2038]:1548[1548]	151035	species	Euplotes harpa	cellular organisms;d_Eukaryota;-_Alveolata;p_Ciliophora;-_Intramacronucleata;c_Spirotrichea;-_Hypotrichia;o_Euplotida;f_Euplotidae;g_Euplotes;s_Euplotes harpa	Acyl-coenzyme A oxidase
UniRef90_A0A2H1CDM2	81__k141_1156398	|-|58|2.697e-07|1|1172|1411|1411[1411]:1172[1172]:240[240]	33630	no rank	Alveolata	cellular organisms;d_Eukaryota;-_Alveolata	Non-specific serine/threonine protein kinase
UniRef90_A0A4W5MMT8	81__k141_1156398	|-|73|8.23e-12|1|397|687|687[687]:397[397]:291[291]	2759	superkingdom	Eukaryota	cellular organisms;d_Eukaryota	Uncharacterized protein
UniRef90_J9HUW7	81__k141_1156456	|-|177|4.058e-43|1|2259|3263|3263[3263]:2259[2259]:1005[1005]	100127	family	Euplotidae	cellular organisms;d_Eukaryota;-_Alveolata;p_Ciliophora;-_Intramacronucleata;c_Spirotrichea;-_Hypotrichia;o_Euplotida;f_Euplotidae	Chitin synthase
UniRef90_A0A2I4FQ72	81__k141_1156518	|+|110|5.988e-23|2|1080|1559|1080[1080]:1280[1280]:201[201]|1326[1326]:1559[1559]:234[234]	2759	superkingdom	Eukaryota	cellular organisms;d_Eukaryota	heptahelical transmembrane protein 4-like isoform X3
UniRef90_M7XRT7	81__k141_1156551	|-|155|1.702e-36|4|75|1318|1318[1318]:1031[1031]:288[288]|1000[1000]:764[764]:237[237]|736[736]:587[587]:150[150]|530[530]:75[75]:456[456]	36767	species	Euplotes focardii	cellular organisms;d_Eukaryota;-_Alveolata;p_Ciliophora;-_Intramacronucleata;c_Spirotrichea;-_Hypotrichia;o_Euplotida;f_Euplotidae;g_Euplotes;s_Euplotes focardii	GDP-Man:Man(3)GlcNAc(2)-PP-Dol alpha-1,2-mannosyltransferase
UniRef90_A0A078AMD9	81__k141_1156582	|-|376|5.05e-103|1|277|1545|1545[1545]:277[277]:1269[1269]	100127	family	Euplotidae	cellular organisms;d_Eukaryota;-_Alveolata;p_Ciliophora;-_Intramacronucleata;c_Spirotrichea;-_Hypotrichia;o_Euplotida;f_Euplotidae	Poc1 centriolar protein homolog a isoform 1
UniRef90_A0A1Y1WRL1	81__k141_1156646	|-|205|1.512e-51|2|303|1067|1067[1067]:597[597]:471[471]|563[563]:303[303]:261[261]	100127	family	Euplotidae	cellular organisms;d_Eukaryota;-_Alveolata;p_Ciliophora;-_Intramacronucleata;c_Spirotrichea;-_Hypotrichia;o_Euplotida;f_Euplotidae	CRAL-TRIO domain-containing protein
UniRef90_A0A0A9EFL1	81__k141_1156770	|+|58|2.697e-07|1|1060|1200|1060[1060]:1200[1200]:141[141]	582737	species	Tetraselmis sp. GSL018	cellular organisms;d_Eukaryota;k_Viridiplantae;p_Chlorophyta;-_core chlorophytes;c_Chlorodendrophyceae;o_Chlorodendrales;f_Chlorodendraceae;g_Tetraselmis;-_unclassified Tetraselmis;s_Tetraselmis sp. GSL018	Pco106335
UniRef90_J9IHW6	81__k141_1156770	|-|734|8.601e-211|1|69|1454|1454[1454]:69[69]:1386[1386]	151035	species	Euplotes harpa	cellular organisms;d_Eukaryota;-_Alveolata;p_Ciliophora;-_Intramacronucleata;c_Spirotrichea;-_Hypotrichia;o_Euplotida;f_Euplotidae;g_Euplotes;s_Euplotes harpa	Fumarate hydratase
UniRef90_G0R554	81__k141_1156954	|-|64|4.214e-09|1|84|320|320[320]:84[84]:237[237]	431838	subphylum	Intramacronucleata	cellular organisms;d_Eukaryota;-_Alveolata;p_Ciliophora;-_Intramacronucleata	Uncharacterized protein
UniRef90_A0A287TZA5	81__k141_1157056	|+|63|8.427e-09|1|2567|3025|2567[2567]:3025[3025]:459[459]	5936	species	Moneuplotes crassus	cellular organisms;d_Eukaryota;-_Alveolata;p_Ciliophora;-_Intramacronucleata;c_Spirotrichea;-_Hypotrichia;o_Euplotida;f_Euplotidae;g_Moneuplotes;s_Moneuplotes crassus	Uncharacterized protein
UniRef90_J9G859	81__k141_1157056	|+|833|1.357e-240|3|194|2563|194[194]:1141[1141]:948[948]|1157[1157]:1651[1651]:495[495]|1667[1667]:2563[2563]:897[897]	151035	species	Euplotes harpa	cellular organisms;d_Eukaryota;-_Alveolata;p_Ciliophora;-_Intramacronucleata;c_Spirotrichea;-_Hypotrichia;o_Euplotida;f_Euplotidae;g_Euplotes;s_Euplotes harpa	ABC transporter A family protein
UniRef90_J9HZQ5	81__k141_1157272	|-|204|3.023e-51|1|172|1392|1392[1392]:172[172]:1221[1221]	100127	family	Euplotidae	cellular organisms;d_Eukaryota;-_Alveolata;p_Ciliophora;-_Intramacronucleata;c_Spirotrichea;-_Hypotrichia;o_Euplotida;f_Euplotidae	Major Facilitator Superfamily protein
UniRef90_G0QS95	81__k141_1157344	|+|331|1.777e-89|2|137|1117|137[137]:703[703]:567[567]|821[821]:1117[1117]:297[297]	33630	no rank	Alveolata	cellular organisms;d_Eukaryota;-_Alveolata	Protein kinase domain protein (Fragment)
UniRef90_A0A078AJP3	81__k141_1157362	|+|239|8.799e-62|2|93|1070|93[93]:464[464]:372[372]|705[705]:1070[1070]:366[366]	33829	class	Spirotrichea	cellular organisms;d_Eukaryota;-_Alveolata;p_Ciliophora;-_Intramacronucleata;c_Spirotrichea	26s proteasome non-atpase regulatory subunit 6
UniRef90_A0A078AV82	81__k141_1157373	|+|411|1.47e-113|1|372|1403|372[372]:1403[1403]:1032[1032]	151035	species	Euplotes harpa	cellular organisms;d_Eukaryota;-_Alveolata;p_Ciliophora;-_Intramacronucleata;c_Spirotrichea;-_Hypotrichia;o_Euplotida;f_Euplotidae;g_Euplotes;s_Euplotes harpa	Uncharacterized protein
UniRef90_A0A2E0YD12	81__k141_1157389	|+|585|6.138e-166|3|381|1973|381[381]:887[887]:507[507]|903[903]:1148[1148]:246[246]|1188[1188]:1973[1973]:786[786]	131567	no rank	cellular organisms		CTP synthase
UniRef90_O59457	81__k141_1157389	|-|85|2.009e-15|1|1115|1531|1531[1531]:1115[1115]:417[417]	2759	superkingdom	Eukaryota	cellular organisms;d_Eukaryota	Uncharacterized protein
UniRef90_A0A077ZY78	81__k141_1157401	|-|245|1.375e-63|1|816|1673|1673[1673]:816[816]:858[858]	36767	species	Euplotes focardii	cellular organisms;d_Eukaryota;-_Alveolata;p_Ciliophora;-_Intramacronucleata;c_Spirotrichea;-_Hypotrichia;o_Euplotida;f_Euplotidae;g_Euplotes;s_Euplotes focardii	Protein kinase domain containing protein
UniRef90_J9I929	81__k141_1157446	|-|1143|0|2|139|5007|5007[5007]:3529[3529]:1479[1479]|3501[3501]:139[139]:3363[3363]	57506	family	Oxytrichidae	cellular organisms;d_Eukaryota;-_Alveolata;p_Ciliophora;-_Intramacronucleata;c_Spirotrichea;-_Stichotrichia;o_Sporadotrichida;f_Oxytrichidae	EF hand family protein
UniRef90_A0A5J5C5M6	81__k141_1157496	|+|182|1.268e-44|1|166|645|166[166]:645[645]:480[480]	36767	species	Euplotes focardii	cellular organisms;d_Eukaryota;-_Alveolata;p_Ciliophora;-_Intramacronucleata;c_Spirotrichea;-_Hypotrichia;o_Euplotida;f_Euplotidae;g_Euplotes;s_Euplotes focardii	Uncharacterized protein
UniRef90_A0A077ZXS2	81__k141_1157618	|+|239|8.799e-62|1|231|1961|231[231]:1961[1961]:1731[1731]	151035	species	Euplotes harpa	cellular organisms;d_Eukaryota;-_Alveolata;p_Ciliophora;-_Intramacronucleata;c_Spirotrichea;-_Hypotrichia;o_Euplotida;f_Euplotidae;g_Euplotes;s_Euplotes harpa	Uncharacterized protein
UniRef90_A0A077ZY19	81__k141_1157634	|-|357|2.648e-97|1|74|1303|1303[1303]:74[74]:1230[1230]	5936	species	Moneuplotes crassus	cellular organisms;d_Eukaryota;-_Alveolata;p_Ciliophora;-_Intramacronucleata;c_Spirotrichea;-_Hypotrichia;o_Euplotida;f_Euplotidae;g_Moneuplotes;s_Moneuplotes crassus	Cyclic nucleotide-binding domain containing protein
UniRef90_A0A077ZZ03	81__k141_1157651	|-|199|9.674e-50|1|349|1293|1293[1293]:349[349]:945[945]	5935	genus	Euplotes	cellular organisms;d_Eukaryota;-_Alveolata;p_Ciliophora;-_Intramacronucleata;c_Spirotrichea;-_Hypotrichia;o_Euplotida;f_Euplotidae;g_Euplotes	Protein kinase domain containing protein
UniRef90_C4Y4A2	81__k141_1157719	|-|61|3.371e-08|1|1023|1352|1352[1352]:1023[1023]:330[330]	131567	no rank	cellular organisms		Uncharacterized protein
UniRef90_J9ETR5	81__k141_1157719	|+|416|4.593e-115|2|122|1535|122[122]:250[250]:129[129]|498[498]:1535[1535]:1038[1038]	5935	genus	Euplotes	cellular organisms;d_Eukaryota;-_Alveolata;p_Ciliophora;-_Intramacronucleata;c_Spirotrichea;-_Hypotrichia;o_Euplotida;f_Euplotidae;g_Euplotes	Succinate--CoA ligase [ADP-forming] subunit beta, mitochondrial
UniRef90_A0A078AKW3	81__k141_1157793	|+|143|6.971e-33|1|528|1805|528[528]:1805[1805]:1278[1278]	2759	superkingdom	Eukaryota	cellular organisms;d_Eukaryota	Uncharacterized protein
UniRef90_A0A5B6ZYL8	81__k141_1157880	|+|87|5.023e-16|1|781|1194|781[781]:1194[1194]:414[414]	431838	subphylum	Intramacronucleata	cellular organisms;d_Eukaryota;-_Alveolata;p_Ciliophora;-_Intramacronucleata	Protein kinase domain-containing protein
UniRef90_A0A0V0QNH2	81__k141_1157968	|-|144|3.486e-33|1|63|584|584[584]:63[63]:522[522]	5878	phylum	Ciliophora	cellular organisms;d_Eukaryota;-_Alveolata;p_Ciliophora	HAD-like domain
UniRef90_A0A0A9NVW1	81__k141_1158029	|+|56|1.079e-06|1|957|1202|957[957]:1202[1202]:246[246]	2759	superkingdom	Eukaryota	cellular organisms;d_Eukaryota	Bipolar kinesin KRP-130, putative
UniRef90_A0A0V0QRQ1	81__k141_1158029	|-|258|1.678e-67|2|65|1354|1354[1354]:1067[1067]:288[288]|946[946]:65[65]:882[882]	57506	family	Oxytrichidae	cellular organisms;d_Eukaryota;-_Alveolata;p_Ciliophora;-_Intramacronucleata;c_Spirotrichea;-_Stichotrichia;o_Sporadotrichida;f_Oxytrichidae	Kinesin-like protein
UniRef90_A0A418B8K2	81__k141_1158029	|-|124|3.655e-27|1|1376|1759|1759[1759]:1376[1376]:384[384]	5936	species	Moneuplotes crassus	cellular organisms;d_Eukaryota;-_Alveolata;p_Ciliophora;-_Intramacronucleata;c_Spirotrichea;-_Hypotrichia;o_Euplotida;f_Euplotidae;g_Moneuplotes;s_Moneuplotes crassus	Kinesin motor domain-containing protein
UniRef90_UPI000378E55B	81__k141_1158080	|-|350|3.389e-95|3|48|1462|1462[1462]:1019[1019]:444[444]|817[817]:698[698]:120[120]|614[614]:48[48]:567[567]	131567	no rank	cellular organisms		asparagine--tRNA ligase
UniRef90_J9INJ0	81__k141_1158125	|-|248|1.718e-64|1|156|1046|1046[1046]:156[156]:891[891]	36767	species	Euplotes focardii	cellular organisms;d_Eukaryota;-_Alveolata;p_Ciliophora;-_Intramacronucleata;c_Spirotrichea;-_Hypotrichia;o_Euplotida;f_Euplotidae;g_Euplotes;s_Euplotes focardii	Protein kinase domain containing protein
UniRef90_A0A1R1PW41	81__k141_1158288	|-|117|4.678e-25|1|915|1253|1253[1253]:915[915]:339[339]	2759	superkingdom	Eukaryota	cellular organisms;d_Eukaryota	Uncharacterized protein
UniRef90_A0A1R2ALV4	81__k141_1158288	|+|431|1.402e-119|3|109|2871|109[109]:330[330]:222[222]|412[412]:879[879]:468[468]|901[901]:2871[2871]:1971[1971]	33829	class	Spirotrichea	cellular organisms;d_Eukaryota;-_Alveolata;p_Ciliophora;-_Intramacronucleata;c_Spirotrichea	Kinesin-like protein
UniRef90_J9I412	81__k141_1158320	|+|151|2.723e-35|1|110|1630|110[110]:1630[1630]:1521[1521]	5936	species	Moneuplotes crassus	cellular organisms;d_Eukaryota;-_Alveolata;p_Ciliophora;-_Intramacronucleata;c_Spirotrichea;-_Hypotrichia;o_Euplotida;f_Euplotidae;g_Moneuplotes;s_Moneuplotes crassus	Uncharacterized protein
UniRef90_A0A2T7A8X0	81__k141_1158374	|+|52|1.726e-05|1|2096|2296|2096[2096]:2296[2296]:201[201]	1528098	species	Rickettsiales bacterium Ac37b	cellular organisms;d_Bacteria;p_Proteobacteria;c_Alphaproteobacteria;o_Rickettsiales;-_unclassified Rickettsiales;-_unclassified Rickettsiales (miscellaneous);s_Rickettsiales bacterium Ac37b	Ankyrin repeat-containing domain protein (Fragment)
UniRef90_A0A4P9XSJ5	81__k141_1158417	|-|245|1.375e-63|2|68|1858|1858[1858]:1355[1355]:504[504]|472[472]:68[68]:405[405]	2759	superkingdom	Eukaryota	cellular organisms;d_Eukaryota	Ubiquitin carboxyl-terminal hydrolase
UniRef90_A0A078AGK0	81__k141_1158585	|-|319|7.278e-86|1|113|1141|1141[1141]:113[113]:1029[1029]	100127	family	Euplotidae	cellular organisms;d_Eukaryota;-_Alveolata;p_Ciliophora;-_Intramacronucleata;c_Spirotrichea;-_Hypotrichia;o_Euplotida;f_Euplotidae	Cathepsin h
UniRef90_A0A1Y1YQA1	81__k141_1158605	|+|277|3.201e-73|3|1609|2523|1609[1609]:1821[1821]:213[213]|1848[1848]:2054[2054]:207[207]|2086[2086]:2523[2523]:438[438]	57506	family	Oxytrichidae	cellular organisms;d_Eukaryota;-_Alveolata;p_Ciliophora;-_Intramacronucleata;c_Spirotrichea;-_Stichotrichia;o_Sporadotrichida;f_Oxytrichidae	Putative exonuclease
UniRef90_A0A1R2B589	81__k141_1158610	|+|545|6.749e-154|1|262|2127|262[262]:2127[2127]:1866[1866]	151035	species	Euplotes harpa	cellular organisms;d_Eukaryota;-_Alveolata;p_Ciliophora;-_Intramacronucleata;c_Spirotrichea;-_Hypotrichia;o_Euplotida;f_Euplotidae;g_Euplotes;s_Euplotes harpa	Kinesin-like protein
UniRef90_A0A078B6A6	81__k141_1158622	|+|205|1.512e-51|1|308|838|308[308]:838[838]:531[531]	151035	species	Euplotes harpa	cellular organisms;d_Eukaryota;-_Alveolata;p_Ciliophora;-_Intramacronucleata;c_Spirotrichea;-_Hypotrichia;o_Euplotida;f_Euplotidae;g_Euplotes;s_Euplotes harpa	Methenyltetrahydrofolate cyclohydrolase
UniRef90_A0A350ATK7	81__k141_1158622	|+|99|1.226e-19|1|842|1072|842[842]:1072[1072]:231[231]	5935	genus	Euplotes	cellular organisms;d_Eukaryota;-_Alveolata;p_Ciliophora;-_Intramacronucleata;c_Spirotrichea;-_Hypotrichia;o_Euplotida;f_Euplotidae;g_Euplotes	Bifunctional 5,10-methylene-tetrahydrofolate dehydrogenase/5,10-methylene-tetrahydrofolate cyclohydrolase (Fragment)
UniRef90_A0A1B6H1D2	81__k141_1158631	|-|140|5.577e-32|2|268|710|710[710]:621[621]:90[90]|588[588]:268[268]:321[321]	100127	family	Euplotidae	cellular organisms;d_Eukaryota;-_Alveolata;p_Ciliophora;-_Intramacronucleata;c_Spirotrichea;-_Hypotrichia;o_Euplotida;f_Euplotidae	26S proteasome non-ATPase regulatory subunit 8 (Fragment)
UniRef90_Q1PPX2	81__k141_1158777	|+|119|1.17e-25|1|895|1233|895[895]:1233[1233]:339[339]	5940	species	Euplotes aediculatus	cellular organisms;d_Eukaryota;-_Alveolata;p_Ciliophora;-_Intramacronucleata;c_Spirotrichea;-_Hypotrichia;o_Euplotida;f_Euplotidae;g_Euplotes;s_Euplotes aediculatus	Em1-tg19B
UniRef90_Q1PPX3	81__k141_1158777	|-|253|5.37e-66|1|928|1359|1359[1359]:928[928]:432[432]	100127	family	Euplotidae	cellular organisms;d_Eukaryota;-_Alveolata;p_Ciliophora;-_Intramacronucleata;c_Spirotrichea;-_Hypotrichia;o_Euplotida;f_Euplotidae	Em1-tg19A
UniRef90_M5RPR5	81__k141_1158807	|+|357|2.648e-97|3|531|1997|531[531]:971[971]:441[441]|1005[1005]:1655[1655]:651[651]|1785[1785]:1997[1997]:213[213]	131567	no rank	cellular organisms		Pyridine nucleotide-disulfide oxidoreductase dimerization region
UniRef90_A0A078AEB5	81__k141_1158883	|-|473|3.187e-132|3|65|1329|1329[1329]:1219[1219]:111[111]|1203[1203]:418[418]:786[786]|397[403]:65[65]:333[327]	100127	family	Euplotidae	cellular organisms;d_Eukaryota;-_Alveolata;p_Ciliophora;-_Intramacronucleata;c_Spirotrichea;-_Hypotrichia;o_Euplotida;f_Euplotidae	Tyrosine aminotransferase
UniRef90_A0DE29	81__k141_1158941	|+|338|1.388e-91|1|177|1430|177[177]:1430[1430]:1254[1254]	151035	species	Euplotes harpa	cellular organisms;d_Eukaryota;-_Alveolata;p_Ciliophora;-_Intramacronucleata;c_Spirotrichea;-_Hypotrichia;o_Euplotida;f_Euplotidae;g_Euplotes;s_Euplotes harpa	Uncharacterized protein
UniRef90_A0A0A9KSV1	81__k141_1159000	|-|64|4.214e-09|1|341|481|481[481]:341[341]:141[141]	2759	superkingdom	Eukaryota	cellular organisms;d_Eukaryota	26S proteasome non-ATPase regulatory subunit 14
UniRef90_A0A2P6N5M6	81__k141_1159000	|+|424|1.794e-117|2|83|1034|83[83]:223[223]:141[141]|279[285]:1034[1034]:756[750]	5936	species	Moneuplotes crassus	cellular organisms;d_Eukaryota;-_Alveolata;p_Ciliophora;-_Intramacronucleata;c_Spirotrichea;-_Hypotrichia;o_Euplotida;f_Euplotidae;g_Moneuplotes;s_Moneuplotes crassus	26S proteasome regulatory subunit RPN11
UniRef90_A0A077ZNX8	81__k141_1159087	|-|258|1.678e-67|3|89|1225|1225[1225]:767[767]:459[459]|751[751]:473[473]:279[279]|289[289]:89[89]:201[201]	5936	species	Moneuplotes crassus	cellular organisms;d_Eukaryota;-_Alveolata;p_Ciliophora;-_Intramacronucleata;c_Spirotrichea;-_Hypotrichia;o_Euplotida;f_Euplotidae;g_Moneuplotes;s_Moneuplotes crassus	Uncharacterized protein
UniRef90_A0A061QWD0	81__k141_1159116	|+|157|4.255e-37|2|2425|3012|2425[2425]:2538[2538]:114[114]|2620[2620]:3012[3012]:393[393]	2759	superkingdom	Eukaryota	cellular organisms;d_Eukaryota	Dual specificity tyrosine-phosphorylation-regulated kinase 4-like (Fragment)
UniRef90_J9JBV6	81__k141_1159170	|-|522|5.661e-147|1|132|1364|1364[1364]:132[132]:1233[1233]	33829	class	Spirotrichea	cellular organisms;d_Eukaryota;-_Alveolata;p_Ciliophora;-_Intramacronucleata;c_Spirotrichea	Nucleosome remodeling factor, p48 subunit
UniRef90_A0A078ABM6	81__k141_1159272	|+|682|3.874e-195|1|72|1934|72[72]:1934[1934]:1863[1863]	100127	family	Euplotidae	cellular organisms;d_Eukaryota;-_Alveolata;p_Ciliophora;-_Intramacronucleata;c_Spirotrichea;-_Hypotrichia;o_Euplotida;f_Euplotidae	Papain family cysteine protease containing protein
UniRef90_A0DZJ0	81__k141_1159292	|+|161|2.659e-38|3|644|1654|644[644]:964[964]:321[321]|1073[1073]:1372[1372]:300[300]|1550[1550]:1654[1654]:105[105]	2759	superkingdom	Eukaryota	cellular organisms;d_Eukaryota	Uncharacterized protein
UniRef90_A0A078AB46	81__k141_1159325	|+|649|3.328e-185|1|80|1435|80[80]:1435[1435]:1356[1356]	33829	class	Spirotrichea	cellular organisms;d_Eukaryota;-_Alveolata;p_Ciliophora;-_Intramacronucleata;c_Spirotrichea	Cilia- and flagella-associated protein 206
UniRef90_A0A418FG63	81__k141_1159325	|+|113|7.485e-24|1|1472|1852|1472[1472]:1852[1852]:381[381]	5936	species	Moneuplotes crassus	cellular organisms;d_Eukaryota;-_Alveolata;p_Ciliophora;-_Intramacronucleata;c_Spirotrichea;-_Hypotrichia;o_Euplotida;f_Euplotidae;g_Moneuplotes;s_Moneuplotes crassus	Cilia- and flagella-associated protein 206
UniRef90_A5JUQ9	81__k141_1159347	|+|216|7.381e-55|1|77|928|77[77]:928[928]:852[852]	36767	species	Euplotes focardii	cellular organisms;d_Eukaryota;-_Alveolata;p_Ciliophora;-_Intramacronucleata;c_Spirotrichea;-_Hypotrichia;o_Euplotida;f_Euplotidae;g_Euplotes;s_Euplotes focardii	Sorbitol-6-phosphate dehydrogenase
UniRef90_A0A078B7P9	81__k141_1159413	|-|279|8.002e-74|2|142|1368|1368[1368]:568[568]:801[801]|549[549]:142[142]:408[408]	2759	superkingdom	Eukaryota	cellular organisms;d_Eukaryota	Major facilitator superfamily protein
UniRef90_A0A078AKW3	81__k141_1159459	|+|245|1.375e-63|3|356|1638|356[356]:481[481]:126[126]|504[528]:686[686]:183[159]|910[910]:1638[1638]:729[729]	2759	superkingdom	Eukaryota	cellular organisms;d_Eukaryota	Uncharacterized protein
UniRef90_S8CXQ0	81__k141_1159537	|-|70|6.584e-11|1|1061|1252|1252[1252]:1061[1061]:192[192]	5936	species	Moneuplotes crassus	cellular organisms;d_Eukaryota;-_Alveolata;p_Ciliophora;-_Intramacronucleata;c_Spirotrichea;-_Hypotrichia;o_Euplotida;f_Euplotidae;g_Moneuplotes;s_Moneuplotes crassus	HTH myb-type domain-containing protein (Fragment)
UniRef90_J9INF1	81__k141_1159555	|+|319|7.278e-86|1|242|1630|242[242]:1630[1630]:1389[1389]	5936	species	Moneuplotes crassus	cellular organisms;d_Eukaryota;-_Alveolata;p_Ciliophora;-_Intramacronucleata;c_Spirotrichea;-_Hypotrichia;o_Euplotida;f_Euplotidae;g_Moneuplotes;s_Moneuplotes crassus	Lysine ketoglutarate reductase/saccharopine dehydrogenase
UniRef90_J9F648	81__k141_1159593	|-|391|1.541e-107|1|729|1637|1637[1637]:729[729]:909[909]	2759	superkingdom	Eukaryota	cellular organisms;d_Eukaryota	Serine/threonine protein kinase
UniRef90_A0A077ZYF4	81__k141_1159643	|+|917|7.016e-266|2|72|2629|72[72]:1097[1097]:1026[1026]|1205[1205]:2629[2629]:1425[1425]	151035	species	Euplotes harpa	cellular organisms;d_Eukaryota;-_Alveolata;p_Ciliophora;-_Intramacronucleata;c_Spirotrichea;-_Hypotrichia;o_Euplotida;f_Euplotidae;g_Euplotes;s_Euplotes harpa	Uncharacterized protein
UniRef90_A0A1X2IIA2	81__k141_1159670	|-|168|2.078e-40|2|327|2108|2108[2108]:1053[1053]:1056[1056]|908[908]:327[327]:582[582]	57506	family	Oxytrichidae	cellular organisms;d_Eukaryota;-_Alveolata;p_Ciliophora;-_Intramacronucleata;c_Spirotrichea;-_Stichotrichia;o_Sporadotrichida;f_Oxytrichidae	Ubiquitin elongating factor core-domain-containing protein
UniRef90_A0A078BAM3	81__k141_1159698	|-|364|2.069e-99|2|59|1429|1429[1429]:617[617]:813[813]|454[454]:59[59]:396[396]	33829	class	Spirotrichea	cellular organisms;d_Eukaryota;-_Alveolata;p_Ciliophora;-_Intramacronucleata;c_Spirotrichea	tRNA (guanine(37)-N1)-methyltransferase
UniRef90_J9HZJ8	81__k141_1159720	|+|137|4.461e-31|1|323|1066|323[323]:1066[1066]:744[744]	36767	species	Euplotes focardii	cellular organisms;d_Eukaryota;-_Alveolata;p_Ciliophora;-_Intramacronucleata;c_Spirotrichea;-_Hypotrichia;o_Euplotida;f_Euplotidae;g_Euplotes;s_Euplotes focardii	Uncharacterized protein
UniRef90_M7C0S0	81__k141_1159815	|-|211|2.362e-53|1|3089|4462|4462[4462]:3089[3089]:1374[1374]	100127	family	Euplotidae	cellular organisms;d_Eukaryota;-_Alveolata;p_Ciliophora;-_Intramacronucleata;c_Spirotrichea;-_Hypotrichia;o_Euplotida;f_Euplotidae	Ubiquitinyl hydrolase 1
UniRef90_A0A026WYG0	81__k141_1160072	|-|77|5.144e-13|1|957|1118|1118[1118]:957[957]:162[162]	2015173	species	Ooceraea biroi	cellular organisms;d_Eukaryota;-_Opisthokonta;k_Metazoa;-_Eumetazoa;-_Bilateria;-_Protostomia;-_Ecdysozoa;-_Panarthropoda;p_Arthropoda;-_Mandibulata;-_Pancrustacea;-_Hexapoda;c_Insecta;-_Dicondylia;-_Pterygota;-_Neoptera;-_Holometabola;o_Hymenoptera;-_Apocrita;-_Aculeata;-_Formicoidea;f_Formicidae;-_Dorylinae;g_Ooceraea;s_Ooceraea biroi	Uncharacterized protein
UniRef90_A0A078ABQ8	81__k141_1160072	|+|603|2.342e-171|1|226|1308|226[226]:1308[1308]:1083[1083]	5949	species	Stylonychia lemnae	cellular organisms;d_Eukaryota;-_Alveolata;p_Ciliophora;-_Intramacronucleata;c_Spirotrichea;-_Stichotrichia;o_Sporadotrichida;f_Oxytrichidae;-_Stylonychinae;g_Stylonychia;s_Stylonychia lemnae	26s proteasome regulatory atpase rpt4
UniRef90_A0A1Y1ZEP0	81__k141_1160093	|-|156|8.51e-37|2|1150|1785|1785[1785]:1372[1372]:414[414]|1353[1353]:1150[1150]:204[204]	2759	superkingdom	Eukaryota	cellular organisms;d_Eukaryota	PIN domain-like protein (Fragment)
UniRef90_UPI0013CF134B	81__k141_1160144	|-|210|4.724e-53|2|250|1230|1230[1230]:730[730]:501[501]|696[696]:250[250]:447[447]	33829	class	Spirotrichea	cellular organisms;d_Eukaryota;-_Alveolata;p_Ciliophora;-_Intramacronucleata;c_Spirotrichea	lipase 3 isoform X1
UniRef90_A0A1S3IBJ5	81__k141_1160276	|+|84|4.019e-15|1|198|410|198[198]:410[410]:213[213]	5936	species	Moneuplotes crassus	cellular organisms;d_Eukaryota;-_Alveolata;p_Ciliophora;-_Intramacronucleata;c_Spirotrichea;-_Hypotrichia;o_Euplotida;f_Euplotidae;g_Moneuplotes;s_Moneuplotes crassus	kinesin-II 95 kDa subunit-like
UniRef90_A0A2I0TGK3	81__k141_1160276	|+|184|3.17e-45|2|429|1335|429[429]:710[710]:282[282]|1048[1048]:1335[1335]:288[288]	2759	superkingdom	Eukaryota	cellular organisms;d_Eukaryota	Kinesin-like protein
UniRef90_J9IFM7	81__k141_1160378	|-|463|3.264e-129|1|113|2311|2311[2311]:113[113]:2199[2199]	5936	species	Moneuplotes crassus	cellular organisms;d_Eukaryota;-_Alveolata;p_Ciliophora;-_Intramacronucleata;c_Spirotrichea;-_Hypotrichia;o_Euplotida;f_Euplotidae;g_Moneuplotes;s_Moneuplotes crassus	Protein SDA1
UniRef90_A0A4Y2EHV3	81__k141_1160442	|+|56|1.079e-06|1|4718|4981|4718[4718]:4981[4981]:264[264]	431838	subphylum	Intramacronucleata	cellular organisms;d_Eukaryota;-_Alveolata;p_Ciliophora;-_Intramacronucleata	Dynein heavy chain 7, axonemal (Fragment)
UniRef90_A0A078AC94	81__k141_1160490	|+|213|5.905e-54|1|539|1711|539[539]:1711[1711]:1173[1173]	36767	species	Euplotes focardii	cellular organisms;d_Eukaryota;-_Alveolata;p_Ciliophora;-_Intramacronucleata;c_Spirotrichea;-_Hypotrichia;o_Euplotida;f_Euplotidae;g_Euplotes;s_Euplotes focardii	Peptidylprolyl isomerase
UniRef90_A0A4Z1KNU2	81__k141_1160544	|+|73|8.23e-12|1|772|1014|772[772]:1014[1014]:243[243]	3165	species	Tetraselmis striata	cellular organisms;d_Eukaryota;k_Viridiplantae;p_Chlorophyta;-_core chlorophytes;c_Chlorodendrophyceae;o_Chlorodendrales;f_Chlorodendraceae;g_Tetraselmis;s_Tetraselmis striata	Uncharacterized protein
UniRef90_J9IPS6	81__k141_1160544	|-|460|2.611e-128|1|183|1079|1079[1079]:183[183]:897[897]	36767	species	Euplotes focardii	cellular organisms;d_Eukaryota;-_Alveolata;p_Ciliophora;-_Intramacronucleata;c_Spirotrichea;-_Hypotrichia;o_Euplotida;f_Euplotidae;g_Euplotes;s_Euplotes focardii	RabGAP/TBC domain-containing protein
UniRef90_A0A077ZP86	81__k141_1160556	|-|611|9.147e-174|1|104|1639|1639[1639]:104[104]:1536[1536]	5936	species	Moneuplotes crassus	cellular organisms;d_Eukaryota;-_Alveolata;p_Ciliophora;-_Intramacronucleata;c_Spirotrichea;-_Hypotrichia;o_Euplotida;f_Euplotidae;g_Moneuplotes;s_Moneuplotes crassus	Signal recognition particle 54 kDa protein
UniRef90_A0A147BFC8	81__k141_1160556	|+|82|1.607e-14|2|492|875|492[492]:695[695]:204[204]|738[738]:875[875]:138[138]	151035	species	Euplotes harpa	cellular organisms;d_Eukaryota;-_Alveolata;p_Ciliophora;-_Intramacronucleata;c_Spirotrichea;-_Hypotrichia;o_Euplotida;f_Euplotidae;g_Euplotes;s_Euplotes harpa	Putative secreted protein
UniRef90_A0A1R2AWF4	81__k141_1160600	|+|599|3.746e-170|1|91|2115|91[91]:2115[2115]:2025[2025]	2759	superkingdom	Eukaryota	cellular organisms;d_Eukaryota	Vesicle-fusing ATPase
UniRef90_A0A0B6YZ83	81__k141_1160669	|+|53|8.63e-06|1|1597|1791|1597[1597]:1791[1791]:195[195]	36767	species	Euplotes focardii	cellular organisms;d_Eukaryota;-_Alveolata;p_Ciliophora;-_Intramacronucleata;c_Spirotrichea;-_Hypotrichia;o_Euplotida;f_Euplotidae;g_Euplotes;s_Euplotes focardii	PUM-HD domain-containing protein (Fragment)
UniRef90_A0A0E9UG94	81__k141_1160718	|+|56|1.079e-06|1|949|1170|949[949]:1170[1170]:222[222]	36767	species	Euplotes focardii	cellular organisms;d_Eukaryota;-_Alveolata;p_Ciliophora;-_Intramacronucleata;c_Spirotrichea;-_Hypotrichia;o_Euplotida;f_Euplotidae;g_Euplotes;s_Euplotes focardii	Aa_trans domain-containing protein
UniRef90_A0A2R7VVT4	81__k141_1160726	|+|132|1.428e-29|1|721|1035|721[721]:1035[1035]:315[315]	36767	species	Euplotes focardii	cellular organisms;d_Eukaryota;-_Alveolata;p_Ciliophora;-_Intramacronucleata;c_Spirotrichea;-_Hypotrichia;o_Euplotida;f_Euplotidae;g_Euplotes;s_Euplotes focardii	Coproporphyrinogen oxidase
UniRef90_J9JBP6	81__k141_1160762	|+|156|8.51e-37|2|319|1027|319[319]:573[573]:255[255]|608[614]:1027[1027]:420[414]	100127	family	Euplotidae	cellular organisms;d_Eukaryota;-_Alveolata;p_Ciliophora;-_Intramacronucleata;c_Spirotrichea;-_Hypotrichia;o_Euplotida;f_Euplotidae	Ribosomal protein L22
UniRef90_A0A078ANE5	81__k141_1160805	|+|156|8.51e-37|1|72|1124|72[72]:1124[1124]:1053[1053]	36767	species	Euplotes focardii	cellular organisms;d_Eukaryota;-_Alveolata;p_Ciliophora;-_Intramacronucleata;c_Spirotrichea;-_Hypotrichia;o_Euplotida;f_Euplotidae;g_Euplotes;s_Euplotes focardii	Cilia- and flagella-associated protein 36
UniRef90_A0A1B6JNW1	81__k141_1161153	|+|53|8.63e-06|1|87|314|87[87]:314[314]:228[228]	1172189	species	Oxytricha trifallax	cellular organisms;d_Eukaryota;-_Alveolata;p_Ciliophora;-_Intramacronucleata;c_Spirotrichea;-_Stichotrichia;o_Sporadotrichida;f_Oxytrichidae;-_Oxytrichinae;g_Oxytricha;s_Oxytricha trifallax	Uncharacterized protein (Fragment)
UniRef90_A0A0V0QMU6	81__k141_1161220	|+|156|8.51e-37|1|537|1301|537[537]:1301[1301]:765[765]	57506	family	Oxytrichidae	cellular organisms;d_Eukaryota;-_Alveolata;p_Ciliophora;-_Intramacronucleata;c_Spirotrichea;-_Stichotrichia;o_Sporadotrichida;f_Oxytrichidae	Protein kinase-like domain
UniRef90_A0A2T9YPC5	81__k141_1161357	|+|310|3.726e-83|3|227|1779|227[227]:382[382]:156[156]|694[694]:1242[1242]:549[549]|1258[1258]:1779[1779]:522[522]	5936	species	Moneuplotes crassus	cellular organisms;d_Eukaryota;-_Alveolata;p_Ciliophora;-_Intramacronucleata;c_Spirotrichea;-_Hypotrichia;o_Euplotida;f_Euplotidae;g_Moneuplotes;s_Moneuplotes crassus	WD_REPEATS_REGION domain-containing protein
UniRef90_J9IW96	81__k141_1161456	|+|132|1.428e-29|1|731|1750|731[731]:1750[1750]:1020[1020]	36767	species	Euplotes focardii	cellular organisms;d_Eukaryota;-_Alveolata;p_Ciliophora;-_Intramacronucleata;c_Spirotrichea;-_Hypotrichia;o_Euplotida;f_Euplotidae;g_Euplotes;s_Euplotes focardii	Solute carrier family 22, member 5 (Predicted)
UniRef90_A0A2T7IGJ4	81__k141_1161474	|-|67|5.267e-10|1|238|438|438[438]:238[238]:201[201]	5936	species	Moneuplotes crassus	cellular organisms;d_Eukaryota;-_Alveolata;p_Ciliophora;-_Intramacronucleata;c_Spirotrichea;-_Hypotrichia;o_Euplotida;f_Euplotidae;g_Moneuplotes;s_Moneuplotes crassus	tRNA 3' processing endoribonuclease
UniRef90_B3RMG1	81__k141_1161474	|-|102|1.533e-20|2|1693|2418|2418[2418]:2254[2254]:165[165]|2238[2238]:1693[1693]:546[546]	57506	family	Oxytrichidae	cellular organisms;d_Eukaryota;-_Alveolata;p_Ciliophora;-_Intramacronucleata;c_Spirotrichea;-_Stichotrichia;o_Sporadotrichida;f_Oxytrichidae	Ribonuclease Z
UniRef90_UPI0007AD41C6	81__k141_1161474	|-|62|1.685e-08|1|625|987|987[987]:625[625]:363[363]	151035	species	Euplotes harpa	cellular organisms;d_Eukaryota;-_Alveolata;p_Ciliophora;-_Intramacronucleata;c_Spirotrichea;-_Hypotrichia;o_Euplotida;f_Euplotidae;g_Euplotes;s_Euplotes harpa	zinc phosphodiesterase ELAC protein 2-like
UniRef90_A0A4W5LED5	81__k141_1161495	|-|63|8.427e-09|1|350|631|631[631]:350[350]:282[282]	36767	species	Euplotes focardii	cellular organisms;d_Eukaryota;-_Alveolata;p_Ciliophora;-_Intramacronucleata;c_Spirotrichea;-_Hypotrichia;o_Euplotida;f_Euplotidae;g_Euplotes;s_Euplotes focardii	Protein kinase domain-containing protein
UniRef90_A0A5S9NVS7	81__k141_1161508	|-|81|3.215e-14|1|71|1105|1105[1105]:71[71]:1035[1035]	100127	family	Euplotidae	cellular organisms;d_Eukaryota;-_Alveolata;p_Ciliophora;-_Intramacronucleata;c_Spirotrichea;-_Hypotrichia;o_Euplotida;f_Euplotidae	Uncharacterized protein
UniRef90_J9F1E2	81__k141_1161617	|-|542|5.399e-153|1|139|2532|2532[2532]:139[139]:2394[2394]	36767	species	Euplotes focardii	cellular organisms;d_Eukaryota;-_Alveolata;p_Ciliophora;-_Intramacronucleata;c_Spirotrichea;-_Hypotrichia;o_Euplotida;f_Euplotidae;g_Euplotes;s_Euplotes focardii	Phosphatidylinositol phosphate kinase
UniRef90_A0A078AP74	81__k141_1161711	|-|97|4.905e-19|1|4150|4851|4851[4851]:4150[4150]:702[702]	5936	species	Moneuplotes crassus	cellular organisms;d_Eukaryota;-_Alveolata;p_Ciliophora;-_Intramacronucleata;c_Spirotrichea;-_Hypotrichia;o_Euplotida;f_Euplotidae;g_Moneuplotes;s_Moneuplotes crassus	HIT-type domain-containing protein
UniRef90_A0A392N053	81__k141_1161711	|+|86|1.005e-15|1|1131|1610|1131[1131]:1610[1610]:480[480]	151035	species	Euplotes harpa	cellular organisms;d_Eukaryota;-_Alveolata;p_Ciliophora;-_Intramacronucleata;c_Spirotrichea;-_Hypotrichia;o_Euplotida;f_Euplotidae;g_Euplotes;s_Euplotes harpa	Respiratory burst oxidase protein B-like (Fragment)
UniRef90_A0A1R2BLL4	81__k141_1161785	|-|217|3.69e-55|3|246|857|857[857]:675[675]:183[183]|659[659]:435[435]:225[225]|419[419]:246[246]:174[174]	57506	family	Oxytrichidae	cellular organisms;d_Eukaryota;-_Alveolata;p_Ciliophora;-_Intramacronucleata;c_Spirotrichea;-_Stichotrichia;o_Sporadotrichida;f_Oxytrichidae	FCP1 homology domain-containing protein
UniRef90_A0A078A5U6	81__k141_1161905	|-|202|1.209e-50|1|60|596|596[596]:60[60]:537[537]	431838	subphylum	Intramacronucleata	cellular organisms;d_Eukaryota;-_Alveolata;p_Ciliophora;-_Intramacronucleata	Methionine aminopeptidase
UniRef90_A0A699YVD6	81__k141_1161905	|-|72|1.646e-11|1|606|812|812[812]:606[606]:207[207]	151035	species	Euplotes harpa	cellular organisms;d_Eukaryota;-_Alveolata;p_Ciliophora;-_Intramacronucleata;c_Spirotrichea;-_Hypotrichia;o_Euplotida;f_Euplotidae;g_Euplotes;s_Euplotes harpa	Peptidase_M24 domain-containing protein (Fragment)
UniRef90_A0A2M4DIE3	81__k141_1161988	|-|68|2.634e-10|1|2562|2780|2780[2780]:2562[2562]:219[219]	151035	species	Euplotes harpa	cellular organisms;d_Eukaryota;-_Alveolata;p_Ciliophora;-_Intramacronucleata;c_Spirotrichea;-_Hypotrichia;o_Euplotida;f_Euplotidae;g_Euplotes;s_Euplotes harpa	Putative secreted protein
UniRef90_I7M7L6	81__k141_1161988	|+|801|5.829e-231|1|544|3651|544[544]:3651[3651]:3108[3108]	5936	species	Moneuplotes crassus	cellular organisms;d_Eukaryota;-_Alveolata;p_Ciliophora;-_Intramacronucleata;c_Spirotrichea;-_Hypotrichia;o_Euplotida;f_Euplotidae;g_Moneuplotes;s_Moneuplotes crassus	Calcium-translocating P-type ATPase, PMCA-type protein
UniRef90_A0A1R3JJ98	81__k141_1162067	|+|240|4.399e-62|2|46|1482|46[46]:1161[1161]:1116[1116]|1201[1201]:1482[1482]:282[282]	57506	family	Oxytrichidae	cellular organisms;d_Eukaryota;-_Alveolata;p_Ciliophora;-_Intramacronucleata;c_Spirotrichea;-_Stichotrichia;o_Sporadotrichida;f_Oxytrichidae	Major facilitator superfamily
UniRef90_A0A564Q7Y6	81__k141_1162103	|+|72|1.646e-11|1|1080|1295|1080[1080]:1295[1295]:216[216]	2692248	no rank	core chlorophytes	cellular organisms;d_Eukaryota;k_Viridiplantae;p_Chlorophyta;-_core chlorophytes	Uncharacterized protein
UniRef90_J9IX50	81__k141_1162103	|-|662|4.062e-189|1|98|2518|2518[2518]:98[98]:2421[2421]	5936	species	Moneuplotes crassus	cellular organisms;d_Eukaryota;-_Alveolata;p_Ciliophora;-_Intramacronucleata;c_Spirotrichea;-_Hypotrichia;o_Euplotida;f_Euplotidae;g_Moneuplotes;s_Moneuplotes crassus	Heavy metal ATPase
UniRef90_A0A1R2BGY6	81__k141_1162236	|-|294|2.442e-78|1|708|2102|2102[2102]:708[708]:1395[1395]	194286	subclass	Stichotrichia	cellular organisms;d_Eukaryota;-_Alveolata;p_Ciliophora;-_Intramacronucleata;c_Spirotrichea;-_Stichotrichia	Cyclic nucleotide-binding domain-containing protein
UniRef90_A0A0G4FJU8	81__k141_1162260	|+|428|1.121e-118|1|144|1409|144[144]:1409[1409]:1266[1266]	100127	family	Euplotidae	cellular organisms;d_Eukaryota;-_Alveolata;p_Ciliophora;-_Intramacronucleata;c_Spirotrichea;-_Hypotrichia;o_Euplotida;f_Euplotidae	Serine hydroxymethyltransferase
UniRef90_A0A3M7QTF1	81__k141_1162260	|-|50|6.904e-05|1|282|485|485[485]:282[282]:204[204]	2759	superkingdom	Eukaryota	cellular organisms;d_Eukaryota	Uncharacterized protein
UniRef90_W7X3I4	81__k141_1162354	|+|299|7.632e-80|2|294|1149|294[294]:554[554]:261[261]|601[601]:1149[1149]:549[549]	57506	family	Oxytrichidae	cellular organisms;d_Eukaryota;-_Alveolata;p_Ciliophora;-_Intramacronucleata;c_Spirotrichea;-_Stichotrichia;o_Sporadotrichida;f_Oxytrichidae	DNA-(apurinic or apyrimidinic site) endonuclease
UniRef90_A0A078A6X3	81__k141_1162390	|-|212|1.181e-53|1|80|1201|1201[1201]:80[80]:1122[1122]	151035	species	Euplotes harpa	cellular organisms;d_Eukaryota;-_Alveolata;p_Ciliophora;-_Intramacronucleata;c_Spirotrichea;-_Hypotrichia;o_Euplotida;f_Euplotidae;g_Euplotes;s_Euplotes harpa	Elongation factor 1
UniRef90_Q9ATG2	81__k141_1162437	|-|66|1.053e-09|1|740|973|973[973]:740[740]:234[234]	36767	species	Euplotes focardii	cellular organisms;d_Eukaryota;-_Alveolata;p_Ciliophora;-_Intramacronucleata;c_Spirotrichea;-_Hypotrichia;o_Euplotida;f_Euplotidae;g_Euplotes;s_Euplotes focardii	Calmodulin (Fragment)
UniRef90_E2LID4	81__k141_1162451	|+|92|1.57e-17|1|1682|2125|1682[1682]:2125[2125]:444[444]	2759	superkingdom	Eukaryota	cellular organisms;d_Eukaryota	PPM-type phosphatase domain-containing protein (Fragment)
UniRef90_Q22L38	81__k141_1162458	|+|165|1.662e-39|1|99|902|99[99]:902[902]:804[804]	36767	species	Euplotes focardii	cellular organisms;d_Eukaryota;-_Alveolata;p_Ciliophora;-_Intramacronucleata;c_Spirotrichea;-_Hypotrichia;o_Euplotida;f_Euplotidae;g_Euplotes;s_Euplotes focardii	DnaJ domain protein
UniRef90_A0A5D6XEZ4	81__k141_1162487	|+|53|8.63e-06|1|523|684|523[523]:684[684]:162[162]	151035	species	Euplotes harpa	cellular organisms;d_Eukaryota;-_Alveolata;p_Ciliophora;-_Intramacronucleata;c_Spirotrichea;-_Hypotrichia;o_Euplotida;f_Euplotidae;g_Euplotes;s_Euplotes harpa	Uncharacterized protein (Fragment)
UniRef90_A0A0B2UL88	81__k141_1162514	|-|66|1.053e-09|1|1350|1583|1583[1583]:1350[1350]:234[234]	36767	species	Euplotes focardii	cellular organisms;d_Eukaryota;-_Alveolata;p_Ciliophora;-_Intramacronucleata;c_Spirotrichea;-_Hypotrichia;o_Euplotida;f_Euplotidae;g_Euplotes;s_Euplotes focardii	Putative amino acid permease F13H10.3
UniRef90_A0A212C7Z6	81__k141_1162514	|-|81|3.215e-14|1|573|887|887[887]:573[573]:315[315]	36767	species	Euplotes focardii	cellular organisms;d_Eukaryota;-_Alveolata;p_Ciliophora;-_Intramacronucleata;c_Spirotrichea;-_Hypotrichia;o_Euplotida;f_Euplotidae;g_Euplotes;s_Euplotes focardii	SLC38A9 (Fragment)
UniRef90_A0A0C5VSL4	81__k141_1162732	|-|51|3.452e-05|1|133|411|411[411]:133[133]:279[279]	131567	no rank	cellular organisms		Ankyrin repeat
UniRef90_A0A0A9NMX3	81__k141_1162756	|+|93|7.849e-18|1|1031|1375|1031[1031]:1375[1375]:345[345]	36767	species	Euplotes focardii	cellular organisms;d_Eukaryota;-_Alveolata;p_Ciliophora;-_Intramacronucleata;c_Spirotrichea;-_Hypotrichia;o_Euplotida;f_Euplotidae;g_Euplotes;s_Euplotes focardii	Cyc3
UniRef90_A0A1B6JB45	81__k141_1162780	|+|123|7.31e-27|2|956|1681|956[956]:1180[1180]:225[225]|1385[1385]:1681[1681]:297[297]	2759	superkingdom	Eukaryota	cellular organisms;d_Eukaryota	WD_REPEATS_REGION domain-containing protein
UniRef90_A0A077ZVE8	81__k141_1162797	|-|167|4.155e-40|2|135|1808|1808[1808]:1629[1629]:180[180]|1568[1568]:135[135]:1434[1434]	36767	species	Euplotes focardii	cellular organisms;d_Eukaryota;-_Alveolata;p_Ciliophora;-_Intramacronucleata;c_Spirotrichea;-_Hypotrichia;o_Euplotida;f_Euplotidae;g_Euplotes;s_Euplotes focardii	DUF1619 domain-containing protein
UniRef90_A0A1R1PLW5	81__k141_1162853	|+|54|4.315e-06|1|1797|2081|1797[1797]:2081[2081]:285[285]	2759	superkingdom	Eukaryota	cellular organisms;d_Eukaryota	Uncharacterized protein
UniRef90_A0A2P8XEI3	81__k141_1162853	|-|105|1.916e-21|1|620|1246|1246[1246]:620[620]:627[627]	36767	species	Euplotes focardii	cellular organisms;d_Eukaryota;-_Alveolata;p_Ciliophora;-_Intramacronucleata;c_Spirotrichea;-_Hypotrichia;o_Euplotida;f_Euplotidae;g_Euplotes;s_Euplotes focardii	Putative phospholipid-transporting ATPase IA
UniRef90_J9J8L7	81__k141_1162853	|-|810|1.138e-233|3|1253|3739|3739[3739]:3476[3476]:264[264]|3448[3448]:2432[2432]:1017[1017]|2416[2416]:1253[1253]:1164[1164]	33829	class	Spirotrichea	cellular organisms;d_Eukaryota;-_Alveolata;p_Ciliophora;-_Intramacronucleata;c_Spirotrichea	Phospholipid-transporting ATPase
UniRef90_Q5BXK0	81__k141_1162913	|+|76|1.029e-12|1|174|518|174[174]:518[518]:345[345]	151035	species	Euplotes harpa	cellular organisms;d_Eukaryota;-_Alveolata;p_Ciliophora;-_Intramacronucleata;c_Spirotrichea;-_Hypotrichia;o_Euplotida;f_Euplotidae;g_Euplotes;s_Euplotes harpa	SJCHGC08170 protein (Fragment)
UniRef90_W7FIL0	81__k141_1162913	|+|60|6.742e-08|1|1203|1388|1203[1203]:1388[1388]:186[186]	151035	species	Euplotes harpa	cellular organisms;d_Eukaryota;-_Alveolata;p_Ciliophora;-_Intramacronucleata;c_Spirotrichea;-_Hypotrichia;o_Euplotida;f_Euplotidae;g_Euplotes;s_Euplotes harpa	Calcium-dependent protein kinase 1
UniRef90_UPI00053CEBDB	81__k141_1163083	|+|467|2.04e-130|1|1262|2851|1262[1262]:2851[2851]:1590[1590]	57506	family	Oxytrichidae	cellular organisms;d_Eukaryota;-_Alveolata;p_Ciliophora;-_Intramacronucleata;c_Spirotrichea;-_Stichotrichia;o_Sporadotrichida;f_Oxytrichidae	probable global transcription activator SNF2L1 isoform X5
UniRef90_UPI00057763FF	81__k141_1163083	|+|98|2.453e-19|1|908|1255|908[908]:1255[1255]:348[348]	2759	superkingdom	Eukaryota	cellular organisms;d_Eukaryota	probable global transcription activator SNF2L1
UniRef90_A0A0V0QSQ9	81__k141_1163139	|+|342|8.676e-93|1|605|2230|605[605]:2230[2230]:1626[1626]	5936	species	Moneuplotes crassus	cellular organisms;d_Eukaryota;-_Alveolata;p_Ciliophora;-_Intramacronucleata;c_Spirotrichea;-_Hypotrichia;o_Euplotida;f_Euplotidae;g_Moneuplotes;s_Moneuplotes crassus	p-loop containing nucleoside triphosphate hydrolase
UniRef90_J9J9X5	81__k141_1163180	|-|138|2.231e-31|1|56|1288|1288[1288]:56[56]:1233[1233]	151035	species	Euplotes harpa	cellular organisms;d_Eukaryota;-_Alveolata;p_Ciliophora;-_Intramacronucleata;c_Spirotrichea;-_Hypotrichia;o_Euplotida;f_Euplotidae;g_Euplotes;s_Euplotes harpa	Uncharacterized protein
UniRef90_J9I8C8	81__k141_1163379	|-|143|6.971e-33|1|1546|2595|2595[2595]:1546[1546]:1050[1050]	5936	species	Moneuplotes crassus	cellular organisms;d_Eukaryota;-_Alveolata;p_Ciliophora;-_Intramacronucleata;c_Spirotrichea;-_Hypotrichia;o_Euplotida;f_Euplotidae;g_Moneuplotes;s_Moneuplotes crassus	Cyclic nucleotide-binding domain containing protein
UniRef90_UPI000592A4AB	81__k141_1163448	|+|61|3.371e-08|1|495|1391|495[495]:1391[1391]:897[897]	100127	family	Euplotidae	cellular organisms;d_Eukaryota;-_Alveolata;p_Ciliophora;-_Intramacronucleata;c_Spirotrichea;-_Hypotrichia;o_Euplotida;f_Euplotidae	hypothetical protein
UniRef90_A0A3F3GI63	81__k141_1163914	|+|50|6.904e-05|1|653|1087|653[653]:1087[1087]:435[435]	2759	superkingdom	Eukaryota	cellular organisms;d_Eukaryota	CHAT domain-containing protein
UniRef90_A0A078AQI0	81__k141_1164039	|-|164|3.324e-39|1|93|1445|1445[1445]:93[93]:1353[1353]	151035	species	Euplotes harpa	cellular organisms;d_Eukaryota;-_Alveolata;p_Ciliophora;-_Intramacronucleata;c_Spirotrichea;-_Hypotrichia;o_Euplotida;f_Euplotidae;g_Euplotes;s_Euplotes harpa	B-box zinc finger family protein
UniRef90_A0A261C8F1	81__k141_1164039	|-|61|3.371e-08|1|1473|1748|1748[1748]:1473[1473]:276[276]	223996	species	Protocruzia adherens	cellular organisms;d_Eukaryota;-_Alveolata;p_Ciliophora;-_Intramacronucleata;c_Spirotrichea;-_Protocruziidia;g_Protocruzia;s_Protocruzia adherens	RING-type domain-containing protein (Fragment)
UniRef90_J9G1B1	81__k141_1164152	|+|241|2.2e-62|1|111|1262|111[111]:1262[1262]:1152[1152]	5936	species	Moneuplotes crassus	cellular organisms;d_Eukaryota;-_Alveolata;p_Ciliophora;-_Intramacronucleata;c_Spirotrichea;-_Hypotrichia;o_Euplotida;f_Euplotidae;g_Moneuplotes;s_Moneuplotes crassus	DUF862 multi-domain protein
UniRef90_A0A5J5DKN6	81__k141_1164166	|+|100|6.132e-20|1|281|643|281[281]:643[643]:363[363]	151035	species	Euplotes harpa	cellular organisms;d_Eukaryota;-_Alveolata;p_Ciliophora;-_Intramacronucleata;c_Spirotrichea;-_Hypotrichia;o_Euplotida;f_Euplotidae;g_Euplotes;s_Euplotes harpa	GP-PDE domain-containing protein
UniRef90_J9F2D2	81__k141_1164225	|+|274|2.561e-72|2|159|1091|159[159]:683[683]:525[525]|699[699]:1091[1091]:393[393]	5936	species	Moneuplotes crassus	cellular organisms;d_Eukaryota;-_Alveolata;p_Ciliophora;-_Intramacronucleata;c_Spirotrichea;-_Hypotrichia;o_Euplotida;f_Euplotidae;g_Moneuplotes;s_Moneuplotes crassus	MORN repeat protein
UniRef90_J9IDK5	81__k141_1164489	|+|592|4.795e-168|3|82|2592|82[82]:2103[2103]:2022[2022]|2233[2233]:2397[2397]:165[165]|2473[2473]:2592[2592]:120[120]	57506	family	Oxytrichidae	cellular organisms;d_Eukaryota;-_Alveolata;p_Ciliophora;-_Intramacronucleata;c_Spirotrichea;-_Stichotrichia;o_Sporadotrichida;f_Oxytrichidae	TOG domain-containing protein
UniRef90_A0A077ZZ18	81__k141_1164587	|+|327|2.843e-88|3|142|1016|142[142]:246[246]:105[105]|267[270]:701[701]:435[432]|750[750]:1016[1016]:267[267]	33630	no rank	Alveolata	cellular organisms;d_Eukaryota;-_Alveolata	Cyclin-dependent kinase 10-like
UniRef90_J9IB79	81__k141_1164653	|-|229|9.01e-59|1|76|837|837[837]:76[76]:762[762]	36767	species	Euplotes focardii	cellular organisms;d_Eukaryota;-_Alveolata;p_Ciliophora;-_Intramacronucleata;c_Spirotrichea;-_Hypotrichia;o_Euplotida;f_Euplotidae;g_Euplotes;s_Euplotes focardii	Uncharacterized protein
UniRef90_A0A4W4G3X9	81__k141_1164694	|+|148|2.178e-34|2|334|811|334[334]:537[537]:204[204]|617[617]:811[811]:195[195]	2759	superkingdom	Eukaryota	cellular organisms;d_Eukaryota	Protein kinase domain-containing protein
UniRef90_UPI0005585F9B	81__k141_1164694	|+|140|5.577e-32|1|830|1126|830[830]:1126[1126]:297[297]	431838	subphylum	Intramacronucleata	cellular organisms;d_Eukaryota;-_Alveolata;p_Ciliophora;-_Intramacronucleata	serine/threonine-protein kinase Nek1-like
UniRef90_A0A078A9Z9	81__k141_1164735	|+|147|4.357e-34|1|173|862|173[173]:862[862]:690[690]	5936	species	Moneuplotes crassus	cellular organisms;d_Eukaryota;-_Alveolata;p_Ciliophora;-_Intramacronucleata;c_Spirotrichea;-_Hypotrichia;o_Euplotida;f_Euplotidae;g_Moneuplotes;s_Moneuplotes crassus	Ribosome maturation protein sbds-like
UniRef90_J9JC39	81__k141_1164777	|-|361|1.655e-98|1|282|1478|1478[1478]:282[282]:1197[1197]	57506	family	Oxytrichidae	cellular organisms;d_Eukaryota;-_Alveolata;p_Ciliophora;-_Intramacronucleata;c_Spirotrichea;-_Stichotrichia;o_Sporadotrichida;f_Oxytrichidae	3'5'-cyclic nucleotide phosphodiesterase family protein
UniRef90_Q9BMX1	81__k141_1164777	|-|730|1.376e-209|1|2501|3814|3814[3814]:2501[2501]:1314[1314]	100127	family	Euplotidae	cellular organisms;d_Eukaryota;-_Alveolata;p_Ciliophora;-_Intramacronucleata;c_Spirotrichea;-_Hypotrichia;o_Euplotida;f_Euplotidae	Eukaryotic peptide chain release factor subunit 1
UniRef90_L1IHW7	81__k141_1164927	|+|58|2.697e-07|1|2154|2273|2154[2154]:2273[2273]:120[120]	36767	species	Euplotes focardii	cellular organisms;d_Eukaryota;-_Alveolata;p_Ciliophora;-_Intramacronucleata;c_Spirotrichea;-_Hypotrichia;o_Euplotida;f_Euplotidae;g_Euplotes;s_Euplotes focardii	RING-type domain-containing protein
UniRef90_J9HJM0	81__k141_1164982	|+|367|2.586e-100|3|1547|2336|1547[1547]:1639[1639]:93[93]|1663[1666]:2019[2019]:357[354]|2046[2046]:2336[2336]:291[291]	36767	species	Euplotes focardii	cellular organisms;d_Eukaryota;-_Alveolata;p_Ciliophora;-_Intramacronucleata;c_Spirotrichea;-_Hypotrichia;o_Euplotida;f_Euplotidae;g_Euplotes;s_Euplotes focardii	Phosphoglycerate mutase
UniRef90_A0A077ZTV3	81__k141_1165022	|+|507|1.855e-142|5|3450|5316|3450[3450]:3878[3878]:429[429]|4014[4014]:4490[4490]:477[477]|4617[4617]:4778[4778]:162[162]|4800[4800]:4961[4961]:162[162]|4999[5002]:5316[5316]:318[315]	57506	family	Oxytrichidae	cellular organisms;d_Eukaryota;-_Alveolata;p_Ciliophora;-_Intramacronucleata;c_Spirotrichea;-_Stichotrichia;o_Sporadotrichida;f_Oxytrichidae	Tubulin-tyrosine ligase family protein
UniRef90_J9GCC9	81__k141_1165077	|-|357|2.648e-97|1|59|1384|1384[1384]:59[59]:1326[1326]	151035	species	Euplotes harpa	cellular organisms;d_Eukaryota;-_Alveolata;p_Ciliophora;-_Intramacronucleata;c_Spirotrichea;-_Hypotrichia;o_Euplotida;f_Euplotidae;g_Euplotes;s_Euplotes harpa	Uncharacterized protein
UniRef90_A0A167F144	81__k141_1165111	|+|85|2.009e-15|1|351|605|351[351]:605[605]:255[255]	33154	no rank	Opisthokonta	cellular organisms;d_Eukaryota;-_Opisthokonta	Uncharacterized protein
UniRef90_A0EE35	81__k141_1165111	|-|425|8.971e-118|1|272|1255|1255[1255]:272[272]:984[984]	5936	species	Moneuplotes crassus	cellular organisms;d_Eukaryota;-_Alveolata;p_Ciliophora;-_Intramacronucleata;c_Spirotrichea;-_Hypotrichia;o_Euplotida;f_Euplotidae;g_Moneuplotes;s_Moneuplotes crassus	Iso_dh domain-containing protein
UniRef90_A0A060YUL0	81__k141_1165218	|-|169|1.039e-40|1|1912|3174|3174[3174]:1912[1912]:1263[1263]	151035	species	Euplotes harpa	cellular organisms;d_Eukaryota;-_Alveolata;p_Ciliophora;-_Intramacronucleata;c_Spirotrichea;-_Hypotrichia;o_Euplotida;f_Euplotidae;g_Euplotes;s_Euplotes harpa	TOG domain-containing protein
UniRef90_A0A0C2BVG0	81__k141_1165218	|-|78|2.572e-13|1|3211|3729|3729[3729]:3211[3211]:519[519]	151035	species	Euplotes harpa	cellular organisms;d_Eukaryota;-_Alveolata;p_Ciliophora;-_Intramacronucleata;c_Spirotrichea;-_Hypotrichia;o_Euplotida;f_Euplotidae;g_Euplotes;s_Euplotes harpa	Uncharacterized protein (Fragment)
UniRef90_Q06183	81__k141_1165251	|+|674|9.917e-193|2|174|1617|174[174]:1220[1220]:1047[1047]|1372[1372]:1617[1617]:246[246]	5936	species	Moneuplotes crassus	cellular organisms;d_Eukaryota;-_Alveolata;p_Ciliophora;-_Intramacronucleata;c_Spirotrichea;-_Hypotrichia;o_Euplotida;f_Euplotidae;g_Moneuplotes;s_Moneuplotes crassus	Telomere-binding protein homolog
UniRef90_A0A1R2BDZ6	81__k141_1165353	|+|111|2.994e-23|1|475|1227|475[475]:1227[1227]:753[753]	57506	family	Oxytrichidae	cellular organisms;d_Eukaryota;-_Alveolata;p_Ciliophora;-_Intramacronucleata;c_Spirotrichea;-_Stichotrichia;o_Sporadotrichida;f_Oxytrichidae	Uncharacterized protein
UniRef90_A0A0G4ER15	81__k141_1165385	|+|620|1.786e-176|1|373|1842|373[373]:1842[1842]:1470[1470]	151035	species	Euplotes harpa	cellular organisms;d_Eukaryota;-_Alveolata;p_Ciliophora;-_Intramacronucleata;c_Spirotrichea;-_Hypotrichia;o_Euplotida;f_Euplotidae;g_Euplotes;s_Euplotes harpa	Asparagine--tRNA ligase
UniRef90_A0A2P2KAG7	81__k141_1165385	|-|50|6.904e-05|1|1698|1841|1841[1841]:1698[1698]:144[144]	61149	species	Rhizophora mucronata	cellular organisms;d_Eukaryota;k_Viridiplantae;p_Streptophyta;-_Streptophytina;-_Embryophyta;-_Tracheophyta;-_Euphyllophyta;-_Spermatophyta;c_Magnoliopsida;-_Mesangiospermae;-_eudicotyledons;-_Gunneridae;-_Pentapetalae;-_rosids;-_fabids;o_Malpighiales;f_Rhizophoraceae;g_Rhizophora;s_Rhizophora mucronata	AsparaginetRNA ligase cytoplasmic 1-like
UniRef90_A0A0D2WQ80	81__k141_1165424	|-|103|7.665e-21|1|304|855|855[855]:304[304]:552[552]	5936	species	Moneuplotes crassus	cellular organisms;d_Eukaryota;-_Alveolata;p_Ciliophora;-_Intramacronucleata;c_Spirotrichea;-_Hypotrichia;o_Euplotida;f_Euplotidae;g_Moneuplotes;s_Moneuplotes crassus	Uncharacterized protein
UniRef90_A0A078A787	81__k141_1165446	|-|702|3.694e-201|3|316|3069|3069[3069]:1207[1207]:1863[1863]|795[795]:604[604]:192[192]|588[588]:316[316]:273[273]	57506	family	Oxytrichidae	cellular organisms;d_Eukaryota;-_Alveolata;p_Ciliophora;-_Intramacronucleata;c_Spirotrichea;-_Stichotrichia;o_Sporadotrichida;f_Oxytrichidae	Iq calmodulin-binding motif family protein
UniRef90_A0A077ZMR8	81__k141_1165450	|-|683|1.937e-195|1|74|1324|1324[1324]:74[74]:1251[1251]	36767	species	Euplotes focardii	cellular organisms;d_Eukaryota;-_Alveolata;p_Ciliophora;-_Intramacronucleata;c_Spirotrichea;-_Hypotrichia;o_Euplotida;f_Euplotidae;g_Euplotes;s_Euplotes focardii	26s protease regulatory subunit 4
UniRef90_A0A0A9R0R6	81__k141_1165450	|+|55|2.157e-06|1|315|449|315[315]:449[449]:135[135]	2759	superkingdom	Eukaryota	cellular organisms;d_Eukaryota	RPT2a
UniRef90_G0QUS8	81__k141_1165532	|+|317|2.911e-85|1|491|1696|491[491]:1696[1696]:1206[1206]	57506	family	Oxytrichidae	cellular organisms;d_Eukaryota;-_Alveolata;p_Ciliophora;-_Intramacronucleata;c_Spirotrichea;-_Stichotrichia;o_Sporadotrichida;f_Oxytrichidae	GB1/RHD3-type G domain-containing protein
UniRef90_A0A1E3IKX3	81__k141_1165601	|-|124|3.655e-27|1|456|1265|1265[1265]:456[456]:810[810]	57506	family	Oxytrichidae	cellular organisms;d_Eukaryota;-_Alveolata;p_Ciliophora;-_Intramacronucleata;c_Spirotrichea;-_Stichotrichia;o_Sporadotrichida;f_Oxytrichidae	mRNA-capping enzyme subunit alpha
UniRef90_A0BJB8	81__k141_1165672	|-|186|7.925e-46|1|1078|2532|2532[2532]:1078[1078]:1455[1455]	1172189	species	Oxytricha trifallax	cellular organisms;d_Eukaryota;-_Alveolata;p_Ciliophora;-_Intramacronucleata;c_Spirotrichea;-_Stichotrichia;o_Sporadotrichida;f_Oxytrichidae;-_Oxytrichinae;g_Oxytricha;s_Oxytricha trifallax	Kinesin-like protein
UniRef90_G0QJ88	81__k141_1165689	|+|221|2.307e-56|2|74|680|74[74]:313[313]:240[240]|357[357]:680[680]:324[324]	33630	no rank	Alveolata	cellular organisms;d_Eukaryota;-_Alveolata	Protein kinase domain protein
UniRef90_J9II00	81__k141_1165783	|+|283|5.001e-75|1|202|897|202[202]:897[897]:696[696]	100127	family	Euplotidae	cellular organisms;d_Eukaryota;-_Alveolata;p_Ciliophora;-_Intramacronucleata;c_Spirotrichea;-_Hypotrichia;o_Euplotida;f_Euplotidae	Uncharacterized protein
UniRef90_A0E0B5	81__k141_1165805	|-|97|4.905e-19|1|218|616|616[616]:218[218]:399[399]	36767	species	Euplotes focardii	cellular organisms;d_Eukaryota;-_Alveolata;p_Ciliophora;-_Intramacronucleata;c_Spirotrichea;-_Hypotrichia;o_Euplotida;f_Euplotidae;g_Euplotes;s_Euplotes focardii	C2H2-type domain-containing protein
UniRef90_A0A078AYI8	81__k141_1165882	|-|139|1.115e-31|1|729|2657|2657[2657]:729[729]:1929[1929]	151035	species	Euplotes harpa	cellular organisms;d_Eukaryota;-_Alveolata;p_Ciliophora;-_Intramacronucleata;c_Spirotrichea;-_Hypotrichia;o_Euplotida;f_Euplotidae;g_Euplotes;s_Euplotes harpa	Uncharacterized protein
UniRef90_A0A1Y2B9N5	81__k141_1166021	|+|109|1.198e-22|1|500|952|500[500]:952[952]:453[453]	57506	family	Oxytrichidae	cellular organisms;d_Eukaryota;-_Alveolata;p_Ciliophora;-_Intramacronucleata;c_Spirotrichea;-_Stichotrichia;o_Sporadotrichida;f_Oxytrichidae	Uncharacterized protein
UniRef90_Q22HJ7	81__k141_1166182	|+|503|2.968e-141|1|182|1990|182[182]:1990[1990]:1809[1809]	100127	family	Euplotidae	cellular organisms;d_Eukaryota;-_Alveolata;p_Ciliophora;-_Intramacronucleata;c_Spirotrichea;-_Hypotrichia;o_Euplotida;f_Euplotidae	Peptidase M1 family aminopeptidase
UniRef90_T1GF77	81__k141_1166281	|+|104|3.832e-21|1|1231|1707|1231[1231]:1707[1707]:477[477]	36767	species	Euplotes focardii	cellular organisms;d_Eukaryota;-_Alveolata;p_Ciliophora;-_Intramacronucleata;c_Spirotrichea;-_Hypotrichia;o_Euplotida;f_Euplotidae;g_Euplotes;s_Euplotes focardii	ATE_C domain-containing protein
UniRef90_A0A2D4MA12	81__k141_1166292	|+|137|4.461e-31|1|340|630|340[340]:630[630]:291[291]	33829	class	Spirotrichea	cellular organisms;d_Eukaryota;-_Alveolata;p_Ciliophora;-_Intramacronucleata;c_Spirotrichea	Uncharacterized protein (Fragment)
UniRef90_A0EI28	81__k141_1166292	|+|375|1.01e-102|1|634|1317|634[634]:1317[1317]:684[684]	36767	species	Euplotes focardii	cellular organisms;d_Eukaryota;-_Alveolata;p_Ciliophora;-_Intramacronucleata;c_Spirotrichea;-_Hypotrichia;o_Euplotida;f_Euplotidae;g_Euplotes;s_Euplotes focardii	Uncharacterized protein
UniRef90_K3W711	81__k141_1166292	|-|90|6.279e-17|1|708|1001|1001[1001]:708[708]:294[294]	2608131	no rank	Prymnesiophyceae	cellular organisms;d_Eukaryota;p_Haptista;c_Haptophyta;-_Prymnesiophyceae	Uncharacterized protein
UniRef90_J9IHK5	81__k141_1166342	|+|263|5.244e-69|1|151|1101|151[151]:1101[1101]:951[951]	36767	species	Euplotes focardii	cellular organisms;d_Eukaryota;-_Alveolata;p_Ciliophora;-_Intramacronucleata;c_Spirotrichea;-_Hypotrichia;o_Euplotida;f_Euplotidae;g_Euplotes;s_Euplotes focardii	Amidinotransferase
UniRef90_A0A1R2BF00	81__k141_1166374	|-|481|1.245e-134|2|329|2164|2164[2164]:1241[1241]:924[924]|1225[1225]:329[329]:897[897]	5957	order	Heterotrichida	cellular organisms;d_Eukaryota;-_Alveolata;p_Ciliophora;-_Postciliodesmatophora;c_Heterotrichea;o_Heterotrichida	Kinesin-like protein
UniRef90_UPI00097528FF	81__k141_1166767	|+|84|4.019e-15|1|1509|1922|1509[1509]:1922[1922]:414[414]	151035	species	Euplotes harpa	cellular organisms;d_Eukaryota;-_Alveolata;p_Ciliophora;-_Intramacronucleata;c_Spirotrichea;-_Hypotrichia;o_Euplotida;f_Euplotidae;g_Euplotes;s_Euplotes harpa	growth hormone-regulated TBC protein 1-A-like
UniRef90_A0A402EA79	81__k141_1166779	|+|224|2.883e-57|2|242|983|242[242]:691[691]:450[450]|726[726]:983[983]:258[258]	5936	species	Moneuplotes crassus	cellular organisms;d_Eukaryota;-_Alveolata;p_Ciliophora;-_Intramacronucleata;c_Spirotrichea;-_Hypotrichia;o_Euplotida;f_Euplotidae;g_Moneuplotes;s_Moneuplotes crassus	VWFA domain-containing protein
UniRef90_A0A1L8D821	81__k141_1166785	|-|178|2.029e-43|1|603|1091|1091[1091]:603[603]:489[489]	2759	superkingdom	Eukaryota	cellular organisms;d_Eukaryota	Uncharacterized protein (Fragment)
UniRef90_A0A3M1JD96	81__k141_1166785	|+|222|1.153e-56|1|1021|1437|1021[1021]:1437[1437]:417[417]	100127	family	Euplotidae	cellular organisms;d_Eukaryota;-_Alveolata;p_Ciliophora;-_Intramacronucleata;c_Spirotrichea;-_Hypotrichia;o_Euplotida;f_Euplotidae	NADH-quinone oxidoreductase subunit F (Fragment)
UniRef90_A0A645A2W8	81__k141_1166785	|-|61|3.371e-08|1|288|494|494[494]:288[288]:207[207]	2759	superkingdom	Eukaryota	cellular organisms;d_Eukaryota	Uncharacterized protein
UniRef90_Q1M169	81__k141_1166785	|+|567|1.609e-160|1|79|1017|79[79]:1017[1017]:939[939]	5935	genus	Euplotes	cellular organisms;d_Eukaryota;-_Alveolata;p_Ciliophora;-_Intramacronucleata;c_Spirotrichea;-_Hypotrichia;o_Euplotida;f_Euplotidae;g_Euplotes	NADH dehydrogenase [ubiquinone] flavoprotein 1, mitochondrial
UniRef90_J9EHP8	81__k141_1166852	|+|80|6.43e-14|2|336|911|336[336]:638[638]:303[303]|744[744]:911[911]:168[168]	151035	species	Euplotes harpa	cellular organisms;d_Eukaryota;-_Alveolata;p_Ciliophora;-_Intramacronucleata;c_Spirotrichea;-_Hypotrichia;o_Euplotida;f_Euplotidae;g_Euplotes;s_Euplotes harpa	Uncharacterized protein
UniRef90_A0A2V2UXU2	81__k141_1166858	|-|198|1.935e-49|1|242|628|628[628]:242[242]:387[387]	36767	species	Euplotes focardii	cellular organisms;d_Eukaryota;-_Alveolata;p_Ciliophora;-_Intramacronucleata;c_Spirotrichea;-_Hypotrichia;o_Euplotida;f_Euplotidae;g_Euplotes;s_Euplotes focardii	Putative casein kinase
UniRef90_V9LFU0	81__k141_1166858	|-|142|1.394e-32|1|638|997|997[997]:638[638]:360[360]	36767	species	Euplotes focardii	cellular organisms;d_Eukaryota;-_Alveolata;p_Ciliophora;-_Intramacronucleata;c_Spirotrichea;-_Hypotrichia;o_Euplotida;f_Euplotidae;g_Euplotes;s_Euplotes focardii	Casein kinase 1 epsilon-like protein (Fragment)
UniRef90_A0A078AER3	81__k141_1167499	|+|286|6.252e-76|1|583|1632|583[583]:1632[1632]:1050[1050]	57506	family	Oxytrichidae	cellular organisms;d_Eukaryota;-_Alveolata;p_Ciliophora;-_Intramacronucleata;c_Spirotrichea;-_Stichotrichia;o_Sporadotrichida;f_Oxytrichidae	Serine threonine protein kinase
UniRef90_J9HVM8	81__k141_1167817	|-|371|1.616e-101|2|55|1548|1548[1548]:577[577]:972[972]|552[552]:55[55]:498[498]	151035	species	Euplotes harpa	cellular organisms;d_Eukaryota;-_Alveolata;p_Ciliophora;-_Intramacronucleata;c_Spirotrichea;-_Hypotrichia;o_Euplotida;f_Euplotidae;g_Euplotes;s_Euplotes harpa	Protein kinase domain containing protein
UniRef90_A0A078ASJ2	81__k141_1167827	|-|507|1.855e-142|1|79|1311|1311[1311]:79[79]:1233[1233]	5936	species	Moneuplotes crassus	cellular organisms;d_Eukaryota;-_Alveolata;p_Ciliophora;-_Intramacronucleata;c_Spirotrichea;-_Hypotrichia;o_Euplotida;f_Euplotidae;g_Moneuplotes;s_Moneuplotes crassus	Acetyl-acyltransferases family protein
UniRef90_J9EHG3	81__k141_1167840	|-|135|1.785e-30|2|396|1256|1256[1256]:939[939]:318[318]|893[893]:396[396]:498[498]	100127	family	Euplotidae	cellular organisms;d_Eukaryota;-_Alveolata;p_Ciliophora;-_Intramacronucleata;c_Spirotrichea;-_Hypotrichia;o_Euplotida;f_Euplotidae	Uncharacterized protein
UniRef90_A0A078AFY5	81__k141_1167952	|-|112|1.497e-23|2|248|958|958[958]:476[476]:483[483]|454[457]:248[248]:207[204]	151035	species	Euplotes harpa	cellular organisms;d_Eukaryota;-_Alveolata;p_Ciliophora;-_Intramacronucleata;c_Spirotrichea;-_Hypotrichia;o_Euplotida;f_Euplotidae;g_Euplotes;s_Euplotes harpa	Coq5 family protein
UniRef90_A0A1S3H5D0	81__k141_1168021	|-|175|1.623e-42|2|1319|2087|2087[2087]:1695[1695]:393[393]|1585[1588]:1319[1319]:267[264]	131567	no rank	cellular organisms		putative hydrolase RBBP9
UniRef90_A0A3M1ANE4	81__k141_1168021	|+|80|6.43e-14|2|7354|8147|7354[7354]:7644[7644]:291[291]|8013[8013]:8147[8147]:135[135]	131567	no rank	cellular organisms		Sulfotransferase family protein (Fragment)
UniRef90_A0A443SE05	81__k141_1168021	|+|69|1.317e-10|1|6449|6826|6449[6449]:6826[6826]:378[378]	81824	species	Monosiga brevicollis	cellular organisms;d_Eukaryota;-_Opisthokonta;c_Choanoflagellata;o_Craspedida;f_Salpingoecidae;g_Monosiga;s_Monosiga brevicollis	Membrane-associated guanylate kinase: WW and PDZ domain-containing protein 2-like protein (Fragment)
UniRef90_A0A5K1CXC3	81__k141_1168021	|-|53|8.63e-06|1|4439|4579|4579[4579]:4439[4439]:141[141]	2759	superkingdom	Eukaryota	cellular organisms;d_Eukaryota	WD_REPEATS_REGION domain-containing protein (Fragment)
UniRef90_A9V1L7	81__k141_1168021	|+|135|1.785e-30|1|2340|3128|2340[2340]:3128[3128]:789[789]	81824	species	Monosiga brevicollis	cellular organisms;d_Eukaryota;-_Opisthokonta;c_Choanoflagellata;o_Craspedida;f_Salpingoecidae;g_Monosiga;s_Monosiga brevicollis	Predicted protein
UniRef90_A0A077ZUR8	81__k141_1168087	|+|311|1.863e-83|1|109|1494|109[109]:1494[1494]:1386[1386]	36767	species	Euplotes focardii	cellular organisms;d_Eukaryota;-_Alveolata;p_Ciliophora;-_Intramacronucleata;c_Spirotrichea;-_Hypotrichia;o_Euplotida;f_Euplotidae;g_Euplotes;s_Euplotes focardii	DNA primase large subunit
UniRef90_A0A077ZPU9	81__k141_1168303	|-|126|9.137e-28|1|134|997|997[997]:134[134]:864[864]	36767	species	Euplotes focardii	cellular organisms;d_Eukaryota;-_Alveolata;p_Ciliophora;-_Intramacronucleata;c_Spirotrichea;-_Hypotrichia;o_Euplotida;f_Euplotidae;g_Euplotes;s_Euplotes focardii	Uncharacterized protein
UniRef90_A0A368GSW9	81__k141_1168365	|-|79|1.286e-13|1|840|1097|1097[1097]:840[840]:258[258]	151035	species	Euplotes harpa	cellular organisms;d_Eukaryota;-_Alveolata;p_Ciliophora;-_Intramacronucleata;c_Spirotrichea;-_Hypotrichia;o_Euplotida;f_Euplotidae;g_Euplotes;s_Euplotes harpa	Non-specific serine/threonine protein kinase
UniRef90_Q8I7B4	81__k141_1168607	|+|368|1.293e-100|1|525|1325|525[525]:1325[1325]:801[801]	151035	species	Euplotes harpa	cellular organisms;d_Eukaryota;-_Alveolata;p_Ciliophora;-_Intramacronucleata;c_Spirotrichea;-_Hypotrichia;o_Euplotida;f_Euplotidae;g_Euplotes;s_Euplotes harpa	Dolichyl-diphosphooligosaccharide--protein glycosyltransferase subunit 1 (Fragment)
UniRef90_UPI0012FA6244	81__k141_1168895	|-|109|1.198e-22|1|334|843|843[843]:334[334]:510[510]	33829	class	Spirotrichea	cellular organisms;d_Eukaryota;-_Alveolata;p_Ciliophora;-_Intramacronucleata;c_Spirotrichea	alpha/beta fold hydrolase
UniRef90_Q7XZ62	81__k141_1169060	|-|57|5.394e-07|1|4038|4223|4223[4223]:4038[4038]:186[186]	5936	species	Moneuplotes crassus	cellular organisms;d_Eukaryota;-_Alveolata;p_Ciliophora;-_Intramacronucleata;c_Spirotrichea;-_Hypotrichia;o_Euplotida;f_Euplotidae;g_Moneuplotes;s_Moneuplotes crassus	DnaJ protein
UniRef90_UPI0010FB2742	81__k141_1169231	|-|270|4.097e-71|2|1704|2507|2507[2507]:1911[1911]:597[597]|1865[1865]:1704[1704]:162[162]	431838	subphylum	Intramacronucleata	cellular organisms;d_Eukaryota;-_Alveolata;p_Ciliophora;-_Intramacronucleata	probable serine/threonine-protein kinase WNK4 isoform X3
UniRef90_UPI00053B7ACB	81__k141_1169292	|+|173|6.492e-42|2|1277|2328|1277[1277]:1438[1438]:162[162]|1486[1486]:2328[2328]:843[843]	57506	family	Oxytrichidae	cellular organisms;d_Eukaryota;-_Alveolata;p_Ciliophora;-_Intramacronucleata;c_Spirotrichea;-_Stichotrichia;o_Sporadotrichida;f_Oxytrichidae	ribosome biogenesis GTPase YqeH
UniRef90_A0A1B6HTJ7	81__k141_1170468	|+|68|2.634e-10|1|456|1004|456[456]:1004[1004]:549[549]	100127	family	Euplotidae	cellular organisms;d_Eukaryota;-_Alveolata;p_Ciliophora;-_Intramacronucleata;c_Spirotrichea;-_Hypotrichia;o_Euplotida;f_Euplotidae	DUF5110 domain-containing protein (Fragment)
UniRef90_A0A1R2B1N6	81__k141_1170468	|+|404|1.881e-111|1|1723|3642|1723[1723]:3642[3642]:1920[1920]	100127	family	Euplotidae	cellular organisms;d_Eukaryota;-_Alveolata;p_Ciliophora;-_Intramacronucleata;c_Spirotrichea;-_Hypotrichia;o_Euplotida;f_Euplotidae	NtCtMGAM_N domain-containing protein
UniRef90_UPI0009DE3192	81__k141_1170581	|-|51|3.452e-05|1|478|624|624[624]:478[478]:147[147]	33829	class	Spirotrichea	cellular organisms;d_Eukaryota;-_Alveolata;p_Ciliophora;-_Intramacronucleata;c_Spirotrichea	protein kinase family protein
UniRef90_A0A167C164	81__k141_1171435	|-|107|4.79e-22|2|2019|2501|2501[2501]:2238[2238]:264[264]|2138[2138]:2019[2019]:120[120]	151035	species	Euplotes harpa	cellular organisms;d_Eukaryota;-_Alveolata;p_Ciliophora;-_Intramacronucleata;c_Spirotrichea;-_Hypotrichia;o_Euplotida;f_Euplotidae;g_Euplotes;s_Euplotes harpa	Uncharacterized protein
UniRef90_G0QN43	81__k141_1171435	|+|817|8.894e-236|1|136|3276|136[136]:3276[3276]:3141[3141]	33829	class	Spirotrichea	cellular organisms;d_Eukaryota;-_Alveolata;p_Ciliophora;-_Intramacronucleata;c_Spirotrichea	Uncharacterized protein
UniRef90_A0A078B0S9	81__k141_1171610	|+|114|3.743e-24|1|187|1170|187[187]:1170[1170]:984[984]	100127	family	Euplotidae	cellular organisms;d_Eukaryota;-_Alveolata;p_Ciliophora;-_Intramacronucleata;c_Spirotrichea;-_Hypotrichia;o_Euplotida;f_Euplotidae	Uncharacterized protein
UniRef90_A0A078A8L1	81__k141_1171767	|+|216|7.381e-55|1|514|1725|514[514]:1725[1725]:1212[1212]	36767	species	Euplotes focardii	cellular organisms;d_Eukaryota;-_Alveolata;p_Ciliophora;-_Intramacronucleata;c_Spirotrichea;-_Hypotrichia;o_Euplotida;f_Euplotidae;g_Euplotes;s_Euplotes focardii	DNA polymerase alpha subunit B
UniRef90_A0A6B2LQY5	81__k141_1172022	|+|53|8.63e-06|1|271|495|271[271]:495[495]:225[225]	5936	species	Moneuplotes crassus	cellular organisms;d_Eukaryota;-_Alveolata;p_Ciliophora;-_Intramacronucleata;c_Spirotrichea;-_Hypotrichia;o_Euplotida;f_Euplotidae;g_Moneuplotes;s_Moneuplotes crassus	Uncharacterized protein (Fragment)
UniRef90_A0A078AEE5	81__k141_1172340	|-|601|9.366e-171|4|0|2556|2556[2556]:2389[2389]:168[168]|2369[2369]:1098[1098]:1272[1272]|995[995]:651[651]:345[345]|581[581]:0[0]:582[582]	57506	family	Oxytrichidae	cellular organisms;d_Eukaryota;-_Alveolata;p_Ciliophora;-_Intramacronucleata;c_Spirotrichea;-_Stichotrichia;o_Sporadotrichida;f_Oxytrichidae	V-type proton ATPase subunit a
UniRef90_A0A078AXI9	81__k141_1172562	|+|171|2.597e-41|1|619|1428|619[619]:1428[1428]:810[810]	151035	species	Euplotes harpa	cellular organisms;d_Eukaryota;-_Alveolata;p_Ciliophora;-_Intramacronucleata;c_Spirotrichea;-_Hypotrichia;o_Euplotida;f_Euplotidae;g_Euplotes;s_Euplotes harpa	Rna-binding protein 34
UniRef90_A0A078BB90	81__k141_1172613	|+|91|3.139e-17|1|75|410|75[75]:410[410]:336[336]	5936	species	Moneuplotes crassus	cellular organisms;d_Eukaryota;-_Alveolata;p_Ciliophora;-_Intramacronucleata;c_Spirotrichea;-_Hypotrichia;o_Euplotida;f_Euplotidae;g_Moneuplotes;s_Moneuplotes crassus	Uncharacterized protein
UniRef90_J9J6Z0	81__k141_1172754	|-|261|2.098e-68|2|67|2010|2010[2010]:1438[1438]:573[573]|912[921]:67[67]:846[837]	100127	family	Euplotidae	cellular organisms;d_Eukaryota;-_Alveolata;p_Ciliophora;-_Intramacronucleata;c_Spirotrichea;-_Hypotrichia;o_Euplotida;f_Euplotidae	EF hand family protein
UniRef90_A0A078B5G5	81__k141_1172761	|+|258|1.678e-67|1|148|927|148[148]:927[927]:780[780]	151035	species	Euplotes harpa	cellular organisms;d_Eukaryota;-_Alveolata;p_Ciliophora;-_Intramacronucleata;c_Spirotrichea;-_Hypotrichia;o_Euplotida;f_Euplotidae;g_Euplotes;s_Euplotes harpa	Morn repeat protein
UniRef90_M2XVL1	81__k141_1172827	|+|103|7.665e-21|2|377|886|377[377]:679[679]:303[303]|716[716]:886[886]:171[171]	36767	species	Euplotes focardii	cellular organisms;d_Eukaryota;-_Alveolata;p_Ciliophora;-_Intramacronucleata;c_Spirotrichea;-_Hypotrichia;o_Euplotida;f_Euplotidae;g_Euplotes;s_Euplotes focardii	Translation initiation factor eIF-4E
UniRef90_A0A212D8Q6	81__k141_1172851	|-|125|1.827e-27|1|121|930|930[930]:121[121]:810[810]	5878	phylum	Ciliophora	cellular organisms;d_Eukaryota;-_Alveolata;p_Ciliophora	Piwi domain-containing protein (Fragment)
UniRef90_J9J4P6	81__k141_1172859	|-|173|6.492e-42|1|617|1645|1645[1645]:617[617]:1029[1029]	100127	family	Euplotidae	cellular organisms;d_Eukaryota;-_Alveolata;p_Ciliophora;-_Intramacronucleata;c_Spirotrichea;-_Hypotrichia;o_Euplotida;f_Euplotidae	SGS domain containing protein
UniRef90_J9IR42	81__k141_1172904	|+|338|1.388e-91|2|449|1333|449[449]:880[880]:432[432]|908[908]:1333[1333]:426[426]	36767	species	Euplotes focardii	cellular organisms;d_Eukaryota;-_Alveolata;p_Ciliophora;-_Intramacronucleata;c_Spirotrichea;-_Hypotrichia;o_Euplotida;f_Euplotidae;g_Euplotes;s_Euplotes focardii	ATPase, AAA family protein
UniRef90_A0A1E7FUF0	81__k141_1172997	|+|672|3.967e-192|2|149|1422|149[149]:1045[1045]:897[897]|1129[1132]:1422[1422]:294[291]	2856	species	Cylindrotheca closterium	cellular organisms;d_Eukaryota;-_Stramenopiles;-_Ochrophyta;p_Bacillariophyta;c_Bacillariophyceae;-_Bacillariophycidae;o_Bacillariales;f_Bacillariaceae;g_Cylindrotheca;s_Cylindrotheca closterium	Ubiquitin carboxyl-terminal hydrolase
UniRef90_R7UK69	81__k141_1173151	|-|59|1.348e-07|1|1469|1681|1681[1681]:1469[1469]:213[213]	33829	class	Spirotrichea	cellular organisms;d_Eukaryota;-_Alveolata;p_Ciliophora;-_Intramacronucleata;c_Spirotrichea	ANK_REP_REGION domain-containing protein (Fragment)
UniRef90_G0QN65	81__k141_1173194	|+|59|1.348e-07|1|1319|1609|1319[1319]:1609[1609]:291[291]	151035	species	Euplotes harpa	cellular organisms;d_Eukaryota;-_Alveolata;p_Ciliophora;-_Intramacronucleata;c_Spirotrichea;-_Hypotrichia;o_Euplotida;f_Euplotidae;g_Euplotes;s_Euplotes harpa	Protein transport protein sec13, putative
UniRef90_A0A1R2CR44	81__k141_1173222	|+|672|3.967e-192|1|138|1985|138[138]:1985[1985]:1848[1848]	36767	species	Euplotes focardii	cellular organisms;d_Eukaryota;-_Alveolata;p_Ciliophora;-_Intramacronucleata;c_Spirotrichea;-_Hypotrichia;o_Euplotida;f_Euplotidae;g_Euplotes;s_Euplotes focardii	Uncharacterized protein
UniRef90_A0A6A3PDJ0	81__k141_1173373	|-|61|3.371e-08|1|1430|1684|1684[1684]:1430[1430]:255[255]	5936	species	Moneuplotes crassus	cellular organisms;d_Eukaryota;-_Alveolata;p_Ciliophora;-_Intramacronucleata;c_Spirotrichea;-_Hypotrichia;o_Euplotida;f_Euplotidae;g_Moneuplotes;s_Moneuplotes crassus	Uncharacterized protein
UniRef90_A0A078BAE1	81__k141_1173490	|+|757|1.025e-217|3|1297|5724|1297[1297]:4953[4953]:3657[3657]|5062[5062]:5430[5430]:369[369]|5467[5467]:5724[5724]:258[258]	57506	family	Oxytrichidae	cellular organisms;d_Eukaryota;-_Alveolata;p_Ciliophora;-_Intramacronucleata;c_Spirotrichea;-_Stichotrichia;o_Sporadotrichida;f_Oxytrichidae	CC2D2AN-C2 domain-containing protein
UniRef90_A0A078B155	81__k141_1173726	|+|652|4.159e-186|2|640|2612|640[640]:795[795]:156[156]|936[936]:2612[2612]:1677[1677]	57506	family	Oxytrichidae	cellular organisms;d_Eukaryota;-_Alveolata;p_Ciliophora;-_Intramacronucleata;c_Spirotrichea;-_Stichotrichia;o_Sporadotrichida;f_Oxytrichidae	Tpr domain containing protein
UniRef90_J9FTZ4	81__k141_1173745	|-|117|4.678e-25|3|217|1030|1030[1030]:782[782]:249[249]|612[612]:517[517]:96[96]|462[462]:217[217]:246[246]	33829	class	Spirotrichea	cellular organisms;d_Eukaryota;-_Alveolata;p_Ciliophora;-_Intramacronucleata;c_Spirotrichea	Uncharacterized protein
UniRef90_A0A1R2CWR6	81__k141_1173926	|+|78|2.572e-13|1|1078|1593|1078[1078]:1593[1593]:516[516]	5878	phylum	Ciliophora	cellular organisms;d_Eukaryota;-_Alveolata;p_Ciliophora	Ion_trans_2 domain-containing protein
UniRef90_A0A078AIG5	81__k141_1173938	|+|301|1.908e-80|1|321|1016|321[321]:1016[1016]:696[696]	57506	family	Oxytrichidae	cellular organisms;d_Eukaryota;-_Alveolata;p_Ciliophora;-_Intramacronucleata;c_Spirotrichea;-_Stichotrichia;o_Sporadotrichida;f_Oxytrichidae	Uracil-DNA glycosylase
UniRef90_J9EMB5	81__k141_1173950	|-|204|3.023e-51|1|55|1449|1449[1449]:55[55]:1395[1395]	100127	family	Euplotidae	cellular organisms;d_Eukaryota;-_Alveolata;p_Ciliophora;-_Intramacronucleata;c_Spirotrichea;-_Hypotrichia;o_Euplotida;f_Euplotidae	Uncharacterized protein
UniRef90_A0A078B6V9	81__k141_1174066	|-|159|1.064e-37|2|352|1580|1580[1580]:1197[1197]:384[384]|1170[1170]:352[352]:819[819]	2759	superkingdom	Eukaryota	cellular organisms;d_Eukaryota	Uncharacterized protein
UniRef90_J9JAZ7	81__k141_1174087	|+|455|8.355e-127|2|458|1885|458[458]:1366[1366]:909[909]|1388[1388]:1885[1885]:498[498]	33829	class	Spirotrichea	cellular organisms;d_Eukaryota;-_Alveolata;p_Ciliophora;-_Intramacronucleata;c_Spirotrichea	Uncharacterized protein
UniRef90_A0A1X2J284	81__k141_1174120	|+|195|1.548e-48|3|2231|3326|2231[2231]:2662[2662]:432[432]|2871[2871]:2999[2999]:129[129]|3072[3072]:3326[3326]:255[255]	2759	superkingdom	Eukaryota	cellular organisms;d_Eukaryota	Dual-specificity kinase
UniRef90_J9HJ57	81__k141_1174140	|+|196|7.739e-49|1|374|1609|374[374]:1609[1609]:1236[1236]	57506	family	Oxytrichidae	cellular organisms;d_Eukaryota;-_Alveolata;p_Ciliophora;-_Intramacronucleata;c_Spirotrichea;-_Stichotrichia;o_Sporadotrichida;f_Oxytrichidae	Uncharacterized protein
UniRef90_J9IE21	81__k141_1174654	|+|179|1.014e-43|1|271|1506|271[271]:1506[1506]:1236[1236]	151035	species	Euplotes harpa	cellular organisms;d_Eukaryota;-_Alveolata;p_Ciliophora;-_Intramacronucleata;c_Spirotrichea;-_Hypotrichia;o_Euplotida;f_Euplotidae;g_Euplotes;s_Euplotes harpa	MFS domain-containing protein
UniRef90_J9HWL1	81__k141_1174873	|+|486|3.891e-136|1|116|1336|116[116]:1336[1336]:1221[1221]	5936	species	Moneuplotes crassus	cellular organisms;d_Eukaryota;-_Alveolata;p_Ciliophora;-_Intramacronucleata;c_Spirotrichea;-_Hypotrichia;o_Euplotida;f_Euplotidae;g_Moneuplotes;s_Moneuplotes crassus	Uncharacterized protein
UniRef90_A0A0A9FCF0	81__k141_1175094	|+|110|5.988e-23|2|571|1153|571[571]:720[720]:150[150]|761[761]:1153[1153]:393[393]	33829	class	Spirotrichea	cellular organisms;d_Eukaryota;-_Alveolata;p_Ciliophora;-_Intramacronucleata;c_Spirotrichea	AB hydrolase-1 domain-containing protein
UniRef90_A0A1J3G1S6	81__k141_1175330	|+|57|5.394e-07|1|190|399|190[190]:399[399]:210[210]	2759	superkingdom	Eukaryota	cellular organisms;d_Eukaryota	Uncharacterized protein (Fragment)
UniRef90_P0DJ52	81__k141_1175330	|-|370|3.232e-101|3|121|903|903[903]:790[790]:114[114]|773[785]:612[612]:162[150]|591[597]:121[121]:471[465]	2759	superkingdom	Eukaryota	cellular organisms;d_Eukaryota	60S ribosomal protein L8
UniRef90_A0A1B9H3Z5	81__k141_1175349	|-|183|6.34e-45|1|241|642|642[642]:241[241]:402[402]	151035	species	Euplotes harpa	cellular organisms;d_Eukaryota;-_Alveolata;p_Ciliophora;-_Intramacronucleata;c_Spirotrichea;-_Hypotrichia;o_Euplotida;f_Euplotidae;g_Euplotes;s_Euplotes harpa	SER_THR_PHOSPHATASE domain-containing protein
UniRef90_A0A2H9TJK6	81__k141_1175349	|-|188|1.981e-46|1|646|996|996[996]:646[646]:351[351]	5936	species	Moneuplotes crassus	cellular organisms;d_Eukaryota;-_Alveolata;p_Ciliophora;-_Intramacronucleata;c_Spirotrichea;-_Hypotrichia;o_Euplotida;f_Euplotidae;g_Moneuplotes;s_Moneuplotes crassus	Serine/threonine-protein phosphatase
UniRef90_G0QIP9	81__k141_1175569	|-|68|2.634e-10|1|604|1035|1035[1035]:604[604]:432[432]	5878	phylum	Ciliophora	cellular organisms;d_Eukaryota;-_Alveolata;p_Ciliophora	Uncharacterized protein
UniRef90_A0A011NFI4	81__k141_1175607	|-|57|5.394e-07|1|1857|1991|1991[1991]:1857[1857]:135[135]	28216	class	Betaproteobacteria	cellular organisms;d_Bacteria;p_Proteobacteria;c_Betaproteobacteria	Uncharacterized protein
UniRef90_A0A1I7ZPS6	81__k141_1175607	|-|85|2.009e-15|1|2128|2385|2385[2385]:2128[2128]:258[258]	131567	no rank	cellular organisms		Uncharacterized protein
UniRef90_A0A1V6DGG8	81__k141_1175607	|-|51|3.452e-05|1|1107|1292|1292[1292]:1107[1107]:186[186]	1852928	species	Verrucomicrobia bacterium ADurb.Bin118	cellular organisms;d_Bacteria;-_PVC group;p_Verrucomicrobia;-_unclassified Verrucomicrobia;-_unclassified Verrucomicrobia (miscellaneous);s_Verrucomicrobia bacterium ADurb.Bin118	Uncharacterized protein
UniRef90_A0A645AV08	81__k141_1175607	|-|84|4.019e-15|1|1402|1692|1692[1692]:1402[1402]:291[291]	131567	no rank	cellular organisms		Uncharacterized protein
UniRef90_A3JG25	81__k141_1175607	|-|447|2.139e-124|1|151|858|858[858]:151[151]:708[708]	270374	species	Marinobacter sp. ELB17	cellular organisms;d_Bacteria;p_Proteobacteria;c_Gammaproteobacteria;o_Alteromonadales;f_Alteromonadaceae;g_Marinobacter;-_unclassified Marinobacter;s_Marinobacter sp. ELB17	Predicted hydrolase of the alpha/beta-hydrolase fold protein
UniRef90_M1FGJ6	81__k141_1175607	|+|915|2.806e-265|1|1078|2385|1078[1078]:2385[2385]:1308[1308]	50741	species	Marinobacter sp.	cellular organisms;d_Bacteria;p_Proteobacteria;c_Gammaproteobacteria;o_Alteromonadales;f_Alteromonadaceae;g_Marinobacter;-_unclassified Marinobacter;s_Marinobacter sp.	Cytochrome-c oxidase
UniRef90_A0A1E4LFN9	81__k141_1175710	|+|55|2.157e-06|1|2513|2695|2513[2513]:2695[2695]:183[183]	1762	family	Mycobacteriaceae	cellular organisms;d_Bacteria;-_Terrabacteria group;p_Actinobacteria;c_Actinobacteria;o_Corynebacteriales;f_Mycobacteriaceae	Uncharacterized protein
UniRef90_A0A1G3ACD5	81__k141_1175710	|-|89|1.256e-16|1|14|460|460[460]:14[14]:447[447]	131567	no rank	cellular organisms		Uncharacterized protein
UniRef90_A0A655VTU7	81__k141_1175710	|+|52|1.726e-05|1|1729|1959|1729[1729]:1959[1959]:231[231]	286	genus	Pseudomonas	cellular organisms;d_Bacteria;p_Proteobacteria;c_Gammaproteobacteria;o_Pseudomonadales;f_Pseudomonadaceae;g_Pseudomonas	Uncharacterized protein
UniRef90_M1F6Y1	81__k141_1175710	|+|343|4.338e-93|1|761|1273|761[761]:1273[1273]:513[513]	1761796	species	Marinobacter sp. LV10R520-4	cellular organisms;d_Bacteria;p_Proteobacteria;c_Gammaproteobacteria;o_Alteromonadales;f_Alteromonadaceae;g_Marinobacter;-_unclassified Marinobacter;s_Marinobacter sp. LV10R520-4	Dihydrofolate reductase
UniRef90_M1FAC0	81__k141_1175710	|+|374|2.02e-102|1|2|526|2[2]:526[526]:525[525]	1849167	species	Marinobacter sp. EhN04	cellular organisms;d_Bacteria;p_Proteobacteria;c_Gammaproteobacteria;o_Alteromonadales;f_Alteromonadaceae;g_Marinobacter;-_unclassified Marinobacter;s_Marinobacter sp. EhN04	Thymidylate synthase
UniRef90_M1FCJ9	81__k141_1175710	|-|956|1.276e-277|1|1258|2769|2769[2769]:1258[1258]:1512[1512]	1761796	species	Marinobacter sp. LV10R520-4	cellular organisms;d_Bacteria;p_Proteobacteria;c_Gammaproteobacteria;o_Alteromonadales;f_Alteromonadaceae;g_Marinobacter;-_unclassified Marinobacter;s_Marinobacter sp. LV10R520-4	ATP-dependent RNA helicase DeaD
UniRef90_A0A0J9UA00	81__k141_1175713	|+|343|4.338e-93|3|1762|3861|1762[1762]:2643[2643]:882[882]|2671[2671]:3003[3003]:333[333]|3184[3184]:3861[3861]:678[678]	2759	superkingdom	Eukaryota	cellular organisms;d_Eukaryota	Cation-transporting ATPase
UniRef90_A0A0R3PLZ3	81__k141_1175713	|+|67|5.267e-10|1|1339|1674|1339[1339]:1674[1674]:336[336]	33829	class	Spirotrichea	cellular organisms;d_Eukaryota;-_Alveolata;p_Ciliophora;-_Intramacronucleata;c_Spirotrichea	Cation_ATPase_N domain-containing protein
UniRef90_A0A1Y2C5K4	81__k141_1175778	|-|57|5.394e-07|1|484|1497|1497[1497]:484[484]:1014[1014]	2759	superkingdom	Eukaryota	cellular organisms;d_Eukaryota	Uncharacterized protein
UniRef90_A0A078A7W1	81__k141_1175996	|+|95|1.962e-18|1|403|1278|403[403]:1278[1278]:876[876]	5936	species	Moneuplotes crassus	cellular organisms;d_Eukaryota;-_Alveolata;p_Ciliophora;-_Intramacronucleata;c_Spirotrichea;-_Hypotrichia;o_Euplotida;f_Euplotidae;g_Moneuplotes;s_Moneuplotes crassus	Uncharacterized protein
UniRef90_A0A1H5PVM0	81__k141_1176179	|-|108|2.395e-22|1|1097|1567|1567[1567]:1097[1097]:471[471]	131567	no rank	cellular organisms		Uncharacterized protein
UniRef90_A0A224XLG4	81__k141_1176179	|+|474|1.594e-132|1|168|1595|168[168]:1595[1595]:1428[1428]	36767	species	Euplotes focardii	cellular organisms;d_Eukaryota;-_Alveolata;p_Ciliophora;-_Intramacronucleata;c_Spirotrichea;-_Hypotrichia;o_Euplotida;f_Euplotidae;g_Euplotes;s_Euplotes focardii	Succinyl-CoA:3-ketoacid-coenzyme A transferase
UniRef90_A0A078AA49	81__k141_1176355	|+|572|5.028e-162|2|329|2979|329[329]:1936[1936]:1608[1608]|2065[2065]:2979[2979]:915[915]	33829	class	Spirotrichea	cellular organisms;d_Eukaryota;-_Alveolata;p_Ciliophora;-_Intramacronucleata;c_Spirotrichea	Insulin-degrading enzyme
UniRef90_A0A485KSF9	81__k141_1176486	|+|79|1.286e-13|1|497|883|497[497]:883[883]:387[387]	2759	superkingdom	Eukaryota	cellular organisms;d_Eukaryota	Aste57867_10974 protein
UniRef90_A0A078AE71	81__k141_1177080	|+|484|1.556e-135|4|65|3560|65[65]:238[238]:174[174]|291[294]:584[584]:294[291]|927[927]:2858[2858]:1932[1932]|2892[2892]:3560[3560]:669[669]	5936	species	Moneuplotes crassus	cellular organisms;d_Eukaryota;-_Alveolata;p_Ciliophora;-_Intramacronucleata;c_Spirotrichea;-_Hypotrichia;o_Euplotida;f_Euplotidae;g_Moneuplotes;s_Moneuplotes crassus	Fatty acyl-CoA reductase
UniRef90_J9IF67	81__k141_1177331	|+|63|8.427e-09|1|481|1167|481[481]:1167[1167]:687[687]	151035	species	Euplotes harpa	cellular organisms;d_Eukaryota;-_Alveolata;p_Ciliophora;-_Intramacronucleata;c_Spirotrichea;-_Hypotrichia;o_Euplotida;f_Euplotidae;g_Euplotes;s_Euplotes harpa	Zinc finger (C3HC4 RING finger) protein, putative
UniRef90_G0R2I5	81__k141_1177555	|-|61|3.371e-08|1|1440|1658|1658[1658]:1440[1440]:219[219]	151035	species	Euplotes harpa	cellular organisms;d_Eukaryota;-_Alveolata;p_Ciliophora;-_Intramacronucleata;c_Spirotrichea;-_Hypotrichia;o_Euplotida;f_Euplotidae;g_Euplotes;s_Euplotes harpa	Sorting nexin 1, putative (Fragment)
UniRef90_J9J3A8	81__k141_1177586	|+|769|2.503e-221|3|527|3256|527[527]:1702[1702]:1176[1176]|1946[1946]:2791[2791]:846[846]|2813[2813]:3256[3256]:444[444]	57506	family	Oxytrichidae	cellular organisms;d_Eukaryota;-_Alveolata;p_Ciliophora;-_Intramacronucleata;c_Spirotrichea;-_Stichotrichia;o_Sporadotrichida;f_Oxytrichidae	Phospholipid-transporting ATPase
UniRef90_H2Z4U6	81__k141_1177676	|+|389|6.165e-107|2|1279|3671|1279[1279]:2049[2049]:771[771]|3042[3042]:3671[3671]:630[630]	2759	superkingdom	Eukaryota	cellular organisms;d_Eukaryota	Phospholipase D
UniRef90_A0A077ZPU0	81__k141_1177705	|+|156|8.51e-37|1|450|1349|450[450]:1349[1349]:900[900]	36767	species	Euplotes focardii	cellular organisms;d_Eukaryota;-_Alveolata;p_Ciliophora;-_Intramacronucleata;c_Spirotrichea;-_Hypotrichia;o_Euplotida;f_Euplotidae;g_Euplotes;s_Euplotes focardii	Kelch repeat
UniRef90_F0ZGT7	81__k141_1177705	|+|115|1.871e-24|1|1401|1955|1401[1401]:1955[1955]:555[555]	5878	phylum	Ciliophora	cellular organisms;d_Eukaryota;-_Alveolata;p_Ciliophora	BTB domain-containing protein
UniRef90_UPI0014256D07	81__k141_1177836	|-|122|1.462e-26|1|656|1009|1009[1009]:656[656]:354[354]	100127	family	Euplotidae	cellular organisms;d_Eukaryota;-_Alveolata;p_Ciliophora;-_Intramacronucleata;c_Spirotrichea;-_Hypotrichia;o_Euplotida;f_Euplotidae	ADP-ribosylation factor 4-like
UniRef90_A0A1Y1RAP5	81__k141_1177864	|+|64|4.214e-09|1|217|564|217[217]:564[564]:348[348]	151035	species	Euplotes harpa	cellular organisms;d_Eukaryota;-_Alveolata;p_Ciliophora;-_Intramacronucleata;c_Spirotrichea;-_Hypotrichia;o_Euplotida;f_Euplotidae;g_Euplotes;s_Euplotes harpa	Rhodanese domain-containing protein
UniRef90_A0A078A675	81__k141_1178132	|-|658|6.499e-188|1|94|1431|1431[1431]:94[94]:1338[1338]	100127	family	Euplotidae	cellular organisms;d_Eukaryota;-_Alveolata;p_Ciliophora;-_Intramacronucleata;c_Spirotrichea;-_Hypotrichia;o_Euplotida;f_Euplotidae	Rab GDP dissociation inhibitor
UniRef90_A0A5K1HQ68	81__k141_1178218	|+|55|2.157e-06|1|1688|1918|1688[1688]:1918[1918]:231[231]	36767	species	Euplotes focardii	cellular organisms;d_Eukaryota;-_Alveolata;p_Ciliophora;-_Intramacronucleata;c_Spirotrichea;-_Hypotrichia;o_Euplotida;f_Euplotidae;g_Euplotes;s_Euplotes focardii	Uncharacterized protein (Fragment)
UniRef90_A0A078A282	81__k141_1178242	|-|550|2.109e-155|1|195|1433|1433[1433]:195[195]:1239[1239]	5936	species	Moneuplotes crassus	cellular organisms;d_Eukaryota;-_Alveolata;p_Ciliophora;-_Intramacronucleata;c_Spirotrichea;-_Hypotrichia;o_Euplotida;f_Euplotidae;g_Moneuplotes;s_Moneuplotes crassus	Uncharacterized protein
UniRef90_A0A2M4C3V5	81__k141_1178271	|+|72|1.646e-11|1|328|582|328[328]:582[582]:255[255]	2759	superkingdom	Eukaryota	cellular organisms;d_Eukaryota	Putative transposase is481 family
UniRef90_A0A524KS57	81__k141_1178271	|-|98|2.453e-19|1|246|494|494[494]:246[246]:249[249]	5936	species	Moneuplotes crassus	cellular organisms;d_Eukaryota;-_Alveolata;p_Ciliophora;-_Intramacronucleata;c_Spirotrichea;-_Hypotrichia;o_Euplotida;f_Euplotidae;g_Moneuplotes;s_Moneuplotes crassus	ATP-binding cassette domain-containing protein (Fragment)
UniRef90_J9IZE2	81__k141_1178271	|-|582|4.911e-165|1|498|2039|2039[2039]:498[498]:1542[1542]	36767	species	Euplotes focardii	cellular organisms;d_Eukaryota;-_Alveolata;p_Ciliophora;-_Intramacronucleata;c_Spirotrichea;-_Hypotrichia;o_Euplotida;f_Euplotidae;g_Euplotes;s_Euplotes focardii	ABC transporter
UniRef90_A0A5K1HIS7	81__k141_1178304	|+|149|1.089e-34|1|726|1271|726[726]:1271[1271]:546[546]	100127	family	Euplotidae	cellular organisms;d_Eukaryota;-_Alveolata;p_Ciliophora;-_Intramacronucleata;c_Spirotrichea;-_Hypotrichia;o_Euplotida;f_Euplotidae	Protein kinase domain-containing protein (Fragment)
UniRef90_A0A1R2B0I0	81__k141_1178367	|-|801|5.829e-231|1|319|2601|2601[2601]:319[319]:2283[2283]	2759	superkingdom	Eukaryota	cellular organisms;d_Eukaryota	Threonyl-tRNA synthetase
UniRef90_A0A1U8Q4V5	81__k141_1178478	|-|129|1.142e-28|3|726|1595|1595[1595]:1353[1353]:243[243]|1337[1337]:1149[1149]:189[189]|989[989]:726[726]:264[264]	36767	species	Euplotes focardii	cellular organisms;d_Eukaryota;-_Alveolata;p_Ciliophora;-_Intramacronucleata;c_Spirotrichea;-_Hypotrichia;o_Euplotida;f_Euplotidae;g_Euplotes;s_Euplotes focardii	Histone deacetylase
UniRef90_A0A078ALM4	81__k141_1178689	|-|79|1.286e-13|1|810|1505|1505[1505]:810[810]:696[696]	33829	class	Spirotrichea	cellular organisms;d_Eukaryota;-_Alveolata;p_Ciliophora;-_Intramacronucleata;c_Spirotrichea	Uncharacterized protein
UniRef90_A0A1R2CX13	81__k141_118071	|+|111|2.994e-23|1|147|881|147[147]:881[881]:735[735]	151035	species	Euplotes harpa	cellular organisms;d_Eukaryota;-_Alveolata;p_Ciliophora;-_Intramacronucleata;c_Spirotrichea;-_Hypotrichia;o_Euplotida;f_Euplotidae;g_Euplotes;s_Euplotes harpa	TLC domain-containing protein
UniRef90_J9I303	81__k141_1181211	|-|752|3.281e-216|1|91|2634|2634[2634]:91[91]:2544[2544]	100127	family	Euplotidae	cellular organisms;d_Eukaryota;-_Alveolata;p_Ciliophora;-_Intramacronucleata;c_Spirotrichea;-_Hypotrichia;o_Euplotida;f_Euplotidae	V-type proton ATPase subunit a
UniRef90_A0A077ZN20	81__k141_1182417	|-|372|8.08e-102|1|208|1167|1167[1167]:208[208]:960[960]	5935	genus	Euplotes	cellular organisms;d_Eukaryota;-_Alveolata;p_Ciliophora;-_Intramacronucleata;c_Spirotrichea;-_Hypotrichia;o_Euplotida;f_Euplotidae;g_Euplotes	Rps6 protein kinase
UniRef90_R9UE17	81__k141_1182421	|+|99|1.226e-19|1|1407|1838|1407[1407]:1838[1838]:432[432]	5936	species	Moneuplotes crassus	cellular organisms;d_Eukaryota;-_Alveolata;p_Ciliophora;-_Intramacronucleata;c_Spirotrichea;-_Hypotrichia;o_Euplotida;f_Euplotidae;g_Moneuplotes;s_Moneuplotes crassus	VPS11
UniRef90_A0A1Y2D9K6	81__k141_1182740	|+|559|4.119e-158|2|0|1931|0[0]:674[674]:675[675]|705[705]:1931[1931]:1227[1227]	1172189	species	Oxytricha trifallax	cellular organisms;d_Eukaryota;-_Alveolata;p_Ciliophora;-_Intramacronucleata;c_Spirotrichea;-_Stichotrichia;o_Sporadotrichida;f_Oxytrichidae;-_Oxytrichinae;g_Oxytricha;s_Oxytricha trifallax	RNA cytidine acetyltransferase
UniRef90_A0A1R2B4H3	81__k141_1182960	|+|225|1.442e-57|3|647|1592|647[647]:787[787]:141[141]|999[999]:1415[1415]:417[417]|1482[1482]:1592[1592]:111[111]	2759	superkingdom	Eukaryota	cellular organisms;d_Eukaryota	Uncharacterized protein
UniRef90_A0A2J6LE31	81__k141_1183078	|+|60|6.742e-08|1|792|1463|792[792]:1463[1463]:672[672]	57506	family	Oxytrichidae	cellular organisms;d_Eukaryota;-_Alveolata;p_Ciliophora;-_Intramacronucleata;c_Spirotrichea;-_Stichotrichia;o_Sporadotrichida;f_Oxytrichidae	WD_REPEATS_REGION domain-containing protein
UniRef90_J9HSR4	81__k141_1183724	|+|325|1.137e-87|2|78|1571|78[78]:248[248]:171[171]|276[276]:1571[1571]:1296[1296]	100127	family	Euplotidae	cellular organisms;d_Eukaryota;-_Alveolata;p_Ciliophora;-_Intramacronucleata;c_Spirotrichea;-_Hypotrichia;o_Euplotida;f_Euplotidae	WD_REPEATS_REGION domain-containing protein
UniRef90_A0A1R2B434	81__k141_1183814	|+|350|3.389e-95|1|112|864|112[112]:864[864]:753[753]	431838	subphylum	Intramacronucleata	cellular organisms;d_Eukaryota;-_Alveolata;p_Ciliophora;-_Intramacronucleata	Protein kinase domain-containing protein
UniRef90_A0A078A4E4	81__k141_1183825	|+|370|3.232e-101|1|77|1423|77[77]:1423[1423]:1347[1347]	36767	species	Euplotes focardii	cellular organisms;d_Eukaryota;-_Alveolata;p_Ciliophora;-_Intramacronucleata;c_Spirotrichea;-_Hypotrichia;o_Euplotida;f_Euplotidae;g_Euplotes;s_Euplotes focardii	COP9 signalosome complex subunit 2
UniRef90_A0A1B6KL51	81__k141_1184140	|+|134|3.569e-30|1|88|525|88[88]:525[525]:438[438]	2759	superkingdom	Eukaryota	cellular organisms;d_Eukaryota	Coatomer subunit delta (Fragment)
UniRef90_A0A093PUS1	81__k141_1184278	|+|65|2.107e-09|1|361|522|361[361]:522[522]:162[162]	151035	species	Euplotes harpa	cellular organisms;d_Eukaryota;-_Alveolata;p_Ciliophora;-_Intramacronucleata;c_Spirotrichea;-_Hypotrichia;o_Euplotida;f_Euplotidae;g_Euplotes;s_Euplotes harpa	Ras-related protein Rab-8A (Fragment)
UniRef90_G1XTU6	81__k141_1184278	|+|86|1.005e-15|1|16|300|16[16]:300[300]:285[285]	151035	species	Euplotes harpa	cellular organisms;d_Eukaryota;-_Alveolata;p_Ciliophora;-_Intramacronucleata;c_Spirotrichea;-_Hypotrichia;o_Euplotida;f_Euplotidae;g_Euplotes;s_Euplotes harpa	Uncharacterized protein
UniRef90_A0A077ZX09	81__k141_1184294	|-|563|2.575e-159|1|115|1407|1407[1407]:115[115]:1293[1293]	5936	species	Moneuplotes crassus	cellular organisms;d_Eukaryota;-_Alveolata;p_Ciliophora;-_Intramacronucleata;c_Spirotrichea;-_Hypotrichia;o_Euplotida;f_Euplotidae;g_Moneuplotes;s_Moneuplotes crassus	Gtp-binding protein 1-like
UniRef90_A0A3S5CQZ6	81__k141_1184315	|+|66|1.053e-09|1|1640|2218|1640[1640]:2218[2218]:579[579]	2759	superkingdom	Eukaryota	cellular organisms;d_Eukaryota	HDAC_interact domain-containing protein
UniRef90_A0A3Q0JDB6	81__k141_1184863	|-|122|1.462e-26|1|3|338|338[338]:3[3]:336[336]	5936	species	Moneuplotes crassus	cellular organisms;d_Eukaryota;-_Alveolata;p_Ciliophora;-_Intramacronucleata;c_Spirotrichea;-_Hypotrichia;o_Euplotida;f_Euplotidae;g_Moneuplotes;s_Moneuplotes crassus	probable cation-transporting ATPase 13A3
UniRef90_UPI000B423636	81__k141_1185045	|+|226|7.208e-58|2|914|2191|914[914]:1060[1060]:147[147]|1088[1088]:2191[2191]:1104[1104]	2759	superkingdom	Eukaryota	cellular organisms;d_Eukaryota	DNA topoisomerase 3-beta-1
UniRef90_A0A0A9B677	81__k141_1185265	|+|72|1.646e-11|1|5565|5768|5565[5565]:5768[5768]:204[204]	5936	species	Moneuplotes crassus	cellular organisms;d_Eukaryota;-_Alveolata;p_Ciliophora;-_Intramacronucleata;c_Spirotrichea;-_Hypotrichia;o_Euplotida;f_Euplotidae;g_Moneuplotes;s_Moneuplotes crassus	Cl31817_1
UniRef90_A0A0K8W388	81__k141_1185265	|+|64|4.214e-09|1|5074|5337|5074[5074]:5337[5337]:264[264]	151035	species	Euplotes harpa	cellular organisms;d_Eukaryota;-_Alveolata;p_Ciliophora;-_Intramacronucleata;c_Spirotrichea;-_Hypotrichia;o_Euplotida;f_Euplotidae;g_Euplotes;s_Euplotes harpa	Putative 1-phosphatidylinositol 3-phosphate 5-kinase (Fragment)
UniRef90_A0A392NTB7	81__k141_1185265	|+|83|8.037e-15|1|1785|2255|1785[1785]:2255[2255]:471[471]	57506	family	Oxytrichidae	cellular organisms;d_Eukaryota;-_Alveolata;p_Ciliophora;-_Intramacronucleata;c_Spirotrichea;-_Stichotrichia;o_Sporadotrichida;f_Oxytrichidae	1-phosphatidylinositol-3-phosphate 5-kinase fab1 (Fragment)
UniRef90_A0A078AJS6	81__k141_1185438	|+|178|2.029e-43|2|110|799|110[110]:526[526]:417[417]|542[542]:799[799]:258[258]	100127	family	Euplotidae	cellular organisms;d_Eukaryota;-_Alveolata;p_Ciliophora;-_Intramacronucleata;c_Spirotrichea;-_Hypotrichia;o_Euplotida;f_Euplotidae	PLD phosphodiesterase domain-containing protein
UniRef90_UPI0005291E3A	81__k141_1185530	|+|94|3.924e-18|1|83|400|83[83]:400[400]:318[318]	151035	species	Euplotes harpa	cellular organisms;d_Eukaryota;-_Alveolata;p_Ciliophora;-_Intramacronucleata;c_Spirotrichea;-_Hypotrichia;o_Euplotida;f_Euplotidae;g_Euplotes;s_Euplotes harpa	CDK-activating kinase assembly factor MAT1
UniRef90_A0A1R2BGX6	81__k141_1185578	|-|130|5.711e-29|1|309|911|911[911]:309[309]:603[603]	36767	species	Euplotes focardii	cellular organisms;d_Eukaryota;-_Alveolata;p_Ciliophora;-_Intramacronucleata;c_Spirotrichea;-_Hypotrichia;o_Euplotida;f_Euplotidae;g_Euplotes;s_Euplotes focardii	Rab-GAP TBC domain-containing protein
UniRef90_J9I525	81__k141_1185600	|+|213|5.905e-54|2|51|954|51[51]:185[185]:135[135]|274[277]:954[954]:681[678]	36767	species	Euplotes focardii	cellular organisms;d_Eukaryota;-_Alveolata;p_Ciliophora;-_Intramacronucleata;c_Spirotrichea;-_Hypotrichia;o_Euplotida;f_Euplotidae;g_Euplotes;s_Euplotes focardii	Proteasomal ubiquitin receptor ADRM1
UniRef90_A0A226DAD0	81__k141_1185604	|+|69|1.317e-10|1|268|945|268[268]:945[945]:678[678]	100127	family	Euplotidae	cellular organisms;d_Eukaryota;-_Alveolata;p_Ciliophora;-_Intramacronucleata;c_Spirotrichea;-_Hypotrichia;o_Euplotida;f_Euplotidae	Chloramphenicol resistance protein
UniRef90_A0A4P9Z2X8	81__k141_1185698	|-|51|3.452e-05|1|338|928|928[928]:338[338]:591[591]	2759	superkingdom	Eukaryota	cellular organisms;d_Eukaryota	Eukaryotic translation initiation factor 3 subunit H
UniRef90_A0A397TPE5	81__k141_1185731	|+|463|3.264e-129|3|257|1721|257[257]:346[346]:90[90]|444[447]:998[998]:555[552]|1026[1026]:1721[1721]:696[696]	100127	family	Euplotidae	cellular organisms;d_Eukaryota;-_Alveolata;p_Ciliophora;-_Intramacronucleata;c_Spirotrichea;-_Hypotrichia;o_Euplotida;f_Euplotidae	Cystathionine beta-synthase
UniRef90_A0A650MJV2	81__k141_1185731	|-|70|6.584e-11|2|443|955|955[955]:836[836]:120[120]|703[703]:443[443]:261[261]	2926	species	Alexandrium tamarense	cellular organisms;d_Eukaryota;-_Alveolata;c_Dinophyceae;o_Gonyaulacales;f_Gonyaulacaceae;g_Alexandrium;s_Alexandrium tamarense	Uncharacterized protein
UniRef90_S4UX81	81__k141_1185755	|+|164|3.324e-39|1|904|1809|904[904]:1809[1809]:906[906]	5936	species	Moneuplotes crassus	cellular organisms;d_Eukaryota;-_Alveolata;p_Ciliophora;-_Intramacronucleata;c_Spirotrichea;-_Hypotrichia;o_Euplotida;f_Euplotidae;g_Moneuplotes;s_Moneuplotes crassus	Chitin synthase (Fragment)
UniRef90_A0A6G1SDE2	81__k141_1185758	|-|87|5.023e-16|1|936|1163|1163[1163]:936[936]:228[228]	151035	species	Euplotes harpa	cellular organisms;d_Eukaryota;-_Alveolata;p_Ciliophora;-_Intramacronucleata;c_Spirotrichea;-_Hypotrichia;o_Euplotida;f_Euplotidae;g_Euplotes;s_Euplotes harpa	Eukaryotic initiation factor 4A-I (Fragment)
UniRef90_A0A078AB00	81__k141_1185772	|-|419|5.741e-116|2|403|1779|1779[1779]:1186[1186]:594[594]|999[999]:403[403]:597[597]	57506	family	Oxytrichidae	cellular organisms;d_Eukaryota;-_Alveolata;p_Ciliophora;-_Intramacronucleata;c_Spirotrichea;-_Stichotrichia;o_Sporadotrichida;f_Oxytrichidae	Calcium-dependent protein
UniRef90_A0A099NRC8	81__k141_1185803	|-|51|3.452e-05|1|1814|2044|2044[2044]:1814[1814]:231[231]	5936	species	Moneuplotes crassus	cellular organisms;d_Eukaryota;-_Alveolata;p_Ciliophora;-_Intramacronucleata;c_Spirotrichea;-_Hypotrichia;o_Euplotida;f_Euplotidae;g_Moneuplotes;s_Moneuplotes crassus	Uncharacterized protein (Fragment)
UniRef90_A0A1E1WCX3	81__k141_1185884	|-|121|2.924e-26|1|113|352|352[352]:113[113]:240[240]	2759	superkingdom	Eukaryota	cellular organisms;d_Eukaryota	SER_THR_PHOSPHATASE domain-containing protein (Fragment)
UniRef90_J9J4Q2	81__k141_1185884	|-|465|8.159e-130|1|359|1504|1504[1504]:359[359]:1146[1146]	36767	species	Euplotes focardii	cellular organisms;d_Eukaryota;-_Alveolata;p_Ciliophora;-_Intramacronucleata;c_Spirotrichea;-_Hypotrichia;o_Euplotida;f_Euplotidae;g_Euplotes;s_Euplotes focardii	Protein-serine/threonine phosphatase
UniRef90_A0A2A4T123	81__k141_1186059	|-|83|8.037e-15|1|1852|2031|2031[2031]:1852[1852]:180[180]	5936	species	Moneuplotes crassus	cellular organisms;d_Eukaryota;-_Alveolata;p_Ciliophora;-_Intramacronucleata;c_Spirotrichea;-_Hypotrichia;o_Euplotida;f_Euplotidae;g_Moneuplotes;s_Moneuplotes crassus	PPM-type phosphatase domain-containing protein
UniRef90_Q8MWR9	81__k141_1186072	|+|580|1.964e-164|2|84|1484|84[84]:611[611]:528[528]|672[675]:1484[1484]:813[810]	5936	species	Moneuplotes crassus	cellular organisms;d_Eukaryota;-_Alveolata;p_Ciliophora;-_Intramacronucleata;c_Spirotrichea;-_Hypotrichia;o_Euplotida;f_Euplotidae;g_Moneuplotes;s_Moneuplotes crassus	DNA primase
UniRef90_A0A078B979	81__k141_1186113	|-|87|5.023e-16|1|149|934|934[934]:149[149]:786[786]	100127	family	Euplotidae	cellular organisms;d_Eukaryota;-_Alveolata;p_Ciliophora;-_Intramacronucleata;c_Spirotrichea;-_Hypotrichia;o_Euplotida;f_Euplotidae	Aa_trans domain-containing protein
UniRef90_A0A077ZWR0	81__k141_1186151	|-|520|2.265e-146|1|96|1766|1766[1766]:96[96]:1671[1671]	151035	species	Euplotes harpa	cellular organisms;d_Eukaryota;-_Alveolata;p_Ciliophora;-_Intramacronucleata;c_Spirotrichea;-_Hypotrichia;o_Euplotida;f_Euplotidae;g_Euplotes;s_Euplotes harpa	Pyridine nucleotide-disulfide oxidoreductase family protein
UniRef90_A0A446XKV3	81__k141_1186175	|-|139|1.115e-31|1|782|1468|1468[1468]:782[782]:687[687]	36767	species	Euplotes focardii	cellular organisms;d_Eukaryota;-_Alveolata;p_Ciliophora;-_Intramacronucleata;c_Spirotrichea;-_Hypotrichia;o_Euplotida;f_Euplotidae;g_Euplotes;s_Euplotes focardii	Uncharacterized protein
UniRef90_A0A1D6NJW2	81__k141_1186248	|-|52|1.726e-05|1|1545|1895|1895[1895]:1545[1545]:351[351]	151035	species	Euplotes harpa	cellular organisms;d_Eukaryota;-_Alveolata;p_Ciliophora;-_Intramacronucleata;c_Spirotrichea;-_Hypotrichia;o_Euplotida;f_Euplotidae;g_Euplotes;s_Euplotes harpa	3'-5' exonuclease domain-containing protein / K homology domain-containing protein / KH domain-containing protein
UniRef90_A0A078B2S5	81__k141_1186271	|-|218|1.845e-55|1|340|912|912[912]:340[340]:573[573]	36767	species	Euplotes focardii	cellular organisms;d_Eukaryota;-_Alveolata;p_Ciliophora;-_Intramacronucleata;c_Spirotrichea;-_Hypotrichia;o_Euplotida;f_Euplotidae;g_Euplotes;s_Euplotes focardii	2-methoxy-6-polyprenyl-1,4-benzoquinol methylase, mitochondrial
UniRef90_A0A3D0G4I7	81__k141_1186271	|-|100|6.132e-20|1|115|336|336[336]:115[115]:222[222]	5936	species	Moneuplotes crassus	cellular organisms;d_Eukaryota;-_Alveolata;p_Ciliophora;-_Intramacronucleata;c_Spirotrichea;-_Hypotrichia;o_Euplotida;f_Euplotidae;g_Moneuplotes;s_Moneuplotes crassus	Bifunctional demethylmenaquinone methyltransferase/2-methoxy-6-polyprenyl-1,4-benzoquinol methylase (Fragment)
UniRef90_A0A6G1RXJ3	81__k141_1186341	|+|52|1.726e-05|1|817|1065|817[817]:1065[1065]:249[249]	100127	family	Euplotidae	cellular organisms;d_Eukaryota;-_Alveolata;p_Ciliophora;-_Intramacronucleata;c_Spirotrichea;-_Hypotrichia;o_Euplotida;f_Euplotidae	TOR signaling pathway regulator
UniRef90_J9G194	81__k141_1186341	|+|203|6.046e-51|1|109|813|109[109]:813[813]:705[705]	100127	family	Euplotidae	cellular organisms;d_Eukaryota;-_Alveolata;p_Ciliophora;-_Intramacronucleata;c_Spirotrichea;-_Hypotrichia;o_Euplotida;f_Euplotidae	TIP41-like family protein
UniRef90_F4PUW4	81__k141_1186358	|+|166|8.31e-40|3|2844|3887|2844[2844]:2999[2999]:156[156]|3042[3042]:3290[3290]:249[249]|3315[3315]:3887[3887]:573[573]	57506	family	Oxytrichidae	cellular organisms;d_Eukaryota;-_Alveolata;p_Ciliophora;-_Intramacronucleata;c_Spirotrichea;-_Stichotrichia;o_Sporadotrichida;f_Oxytrichidae	Prematurely terminated mRNA decay factor-like protein
UniRef90_A0A078B4L6	81__k141_1186373	|+|373|4.04e-102|1|196|1329|196[196]:1329[1329]:1134[1134]	5936	species	Moneuplotes crassus	cellular organisms;d_Eukaryota;-_Alveolata;p_Ciliophora;-_Intramacronucleata;c_Spirotrichea;-_Hypotrichia;o_Euplotida;f_Euplotidae;g_Moneuplotes;s_Moneuplotes crassus	Leucine-rich repeat and guanylate kinase domain-containing protein
UniRef90_UPI00004E17EA	81__k141_1186464	|+|164|3.324e-39|1|196|870|196[196]:870[870]:675[675]	5936	species	Moneuplotes crassus	cellular organisms;d_Eukaryota;-_Alveolata;p_Ciliophora;-_Intramacronucleata;c_Spirotrichea;-_Hypotrichia;o_Euplotida;f_Euplotidae;g_Moneuplotes;s_Moneuplotes crassus	3-PHOSPHOINOSITIDE DEPENDENT PROTEIN KINASE-1
UniRef90_A0D592	81__k141_1186491	|+|89|1.256e-16|2|167|1147|167[167]:691[691]:525[525]|917[917]:1147[1147]:231[231]	2759	superkingdom	Eukaryota	cellular organisms;d_Eukaryota	Non-specific serine/threonine protein kinase
UniRef90_T1PVW9	81__k141_1186495	|-|308|1.491e-82|1|134|1108|1108[1108]:134[134]:975[975]	151035	species	Euplotes harpa	cellular organisms;d_Eukaryota;-_Alveolata;p_Ciliophora;-_Intramacronucleata;c_Spirotrichea;-_Hypotrichia;o_Euplotida;f_Euplotidae;g_Euplotes;s_Euplotes harpa	Patatin-like phospholipase (Fragment)
UniRef90_A0A1R2BV14	81__k141_1186523	|-|357|2.648e-97|1|1893|3329|3329[3329]:1893[1893]:1437[1437]	57506	family	Oxytrichidae	cellular organisms;d_Eukaryota;-_Alveolata;p_Ciliophora;-_Intramacronucleata;c_Spirotrichea;-_Stichotrichia;o_Sporadotrichida;f_Oxytrichidae	Kinesin-like protein
UniRef90_A0A1S8VNP4	81__k141_1186639	|+|220|4.613e-56|2|450|1365|450[450]:662[662]:213[213]|727[727]:1365[1365]:639[639]	2759	superkingdom	Eukaryota	cellular organisms;d_Eukaryota	Kinesin-like protein (Fragment)
UniRef90_A0A078AKN4	81__k141_1186650	|-|415|9.186e-115|1|88|930|930[930]:88[88]:843[843]	100127	family	Euplotidae	cellular organisms;d_Eukaryota;-_Alveolata;p_Ciliophora;-_Intramacronucleata;c_Spirotrichea;-_Hypotrichia;o_Euplotida;f_Euplotidae	Uncharacterized protein
UniRef90_A0A078AHA3	81__k141_1186789	|+|352|8.473e-96|3|1296|3212|1296[1296]:2459[2459]:1164[1164]|2586[2586]:2855[2855]:270[270]|2877[2877]:3212[3212]:336[336]	151035	species	Euplotes harpa	cellular organisms;d_Eukaryota;-_Alveolata;p_Ciliophora;-_Intramacronucleata;c_Spirotrichea;-_Hypotrichia;o_Euplotida;f_Euplotidae;g_Euplotes;s_Euplotes harpa	Uncharacterized protein
UniRef90_A0C6C2	81__k141_1186796	|-|154|3.404e-36|1|870|1406|1406[1406]:870[870]:537[537]	36767	species	Euplotes focardii	cellular organisms;d_Eukaryota;-_Alveolata;p_Ciliophora;-_Intramacronucleata;c_Spirotrichea;-_Hypotrichia;o_Euplotida;f_Euplotidae;g_Euplotes;s_Euplotes focardii	Alpha-tubulin N-acetyltransferase
UniRef90_A0A2A9MQM9	81__k141_1186804	|+|229|9.01e-59|3|71|1114|71[71]:712[712]:642[642]|740[740]:883[883]:144[144]|905[905]:1114[1114]:210[210]	151035	species	Euplotes harpa	cellular organisms;d_Eukaryota;-_Alveolata;p_Ciliophora;-_Intramacronucleata;c_Spirotrichea;-_Hypotrichia;o_Euplotida;f_Euplotidae;g_Euplotes;s_Euplotes harpa	Acyl-CoA dehydrogenase domain-containing protein
UniRef90_A2YCN4	81__k141_1186804	|+|79|1.286e-13|1|1121|1303|1121[1121]:1303[1303]:183[183]	151035	species	Euplotes harpa	cellular organisms;d_Eukaryota;-_Alveolata;p_Ciliophora;-_Intramacronucleata;c_Spirotrichea;-_Hypotrichia;o_Euplotida;f_Euplotidae;g_Euplotes;s_Euplotes harpa	Acyl-CoA_dh_1 domain-containing protein
UniRef90_A0A1R2AWD6	81__k141_1186815	|-|280|4.001e-74|2|101|926|926[926]:633[633]:294[294]|613[619]:101[101]:513[507]	151035	species	Euplotes harpa	cellular organisms;d_Eukaryota;-_Alveolata;p_Ciliophora;-_Intramacronucleata;c_Spirotrichea;-_Hypotrichia;o_Euplotida;f_Euplotidae;g_Euplotes;s_Euplotes harpa	Uncharacterized protein
UniRef90_A0A4P9XPM4	81__k141_1186864	|-|117|4.678e-25|2|152|641|641[641]:393[393]:249[249]|343[343]:152[152]:192[192]	151035	species	Euplotes harpa	cellular organisms;d_Eukaryota;-_Alveolata;p_Ciliophora;-_Intramacronucleata;c_Spirotrichea;-_Hypotrichia;o_Euplotida;f_Euplotidae;g_Euplotes;s_Euplotes harpa	RNA exonuclease 4 (Fragment)
UniRef90_UPI0007E3EEFF	81__k141_1186896	|-|104|3.832e-21|1|1370|1807|1807[1807]:1370[1370]:438[438]	151035	species	Euplotes harpa	cellular organisms;d_Eukaryota;-_Alveolata;p_Ciliophora;-_Intramacronucleata;c_Spirotrichea;-_Hypotrichia;o_Euplotida;f_Euplotidae;g_Euplotes;s_Euplotes harpa	growth hormone-regulated TBC protein 1
UniRef90_A0A078AXN1	81__k141_1186921	|-|274|2.561e-72|1|201|2423|2423[2423]:201[201]:2223[2223]	36767	species	Euplotes focardii	cellular organisms;d_Eukaryota;-_Alveolata;p_Ciliophora;-_Intramacronucleata;c_Spirotrichea;-_Hypotrichia;o_Euplotida;f_Euplotidae;g_Euplotes;s_Euplotes focardii	Uncharacterized protein
UniRef90_A0A453AZ30	81__k141_1186949	|+|330|3.554e-89|2|411|1793|411[411]:731[731]:321[321]|780[780]:1793[1793]:1014[1014]	57506	family	Oxytrichidae	cellular organisms;d_Eukaryota;-_Alveolata;p_Ciliophora;-_Intramacronucleata;c_Spirotrichea;-_Stichotrichia;o_Sporadotrichida;f_Oxytrichidae	Kinesin-like protein
UniRef90_UPI0004422DA2	81__k141_1186949	|+|58|2.697e-07|1|171|404|171[171]:404[404]:234[234]	5957	order	Heterotrichida	cellular organisms;d_Eukaryota;-_Alveolata;p_Ciliophora;-_Postciliodesmatophora;c_Heterotrichea;o_Heterotrichida	kinesin-like protein KIF15-A
UniRef90_A0A3L8SIK9	81__k141_1186980	|-|140|5.577e-32|2|127|930|930[930]:676[676]:255[255]|600[600]:127[127]:474[474]	36767	species	Euplotes focardii	cellular organisms;d_Eukaryota;-_Alveolata;p_Ciliophora;-_Intramacronucleata;c_Spirotrichea;-_Hypotrichia;o_Euplotida;f_Euplotidae;g_Euplotes;s_Euplotes focardii	Ion_trans domain-containing protein
UniRef90_T1EGW6	81__k141_1186980	|-|52|1.726e-05|1|4264|4863|4863[4863]:4264[4264]:600[600]	33829	class	Spirotrichea	cellular organisms;d_Eukaryota;-_Alveolata;p_Ciliophora;-_Intramacronucleata;c_Spirotrichea	RYDR_ITPR domain-containing protein
UniRef90_A0A1R2C8M3	81__k141_1187010	|-|330|3.554e-89|1|68|865|865[865]:68[68]:798[798]	36767	species	Euplotes focardii	cellular organisms;d_Eukaryota;-_Alveolata;p_Ciliophora;-_Intramacronucleata;c_Spirotrichea;-_Hypotrichia;o_Euplotida;f_Euplotidae;g_Euplotes;s_Euplotes focardii	Iso_dh domain-containing protein
UniRef90_A0A077ZSH8	81__k141_1187030	|+|565|6.436e-160|1|500|1492|500[500]:1492[1492]:993[993]	151035	species	Euplotes harpa	cellular organisms;d_Eukaryota;-_Alveolata;p_Ciliophora;-_Intramacronucleata;c_Spirotrichea;-_Hypotrichia;o_Euplotida;f_Euplotidae;g_Euplotes;s_Euplotes harpa	Glycogen synthase kinase-3 beta
UniRef90_A0A078AWJ5	81__k141_1187082	|-|121|2.924e-26|2|62|480|480[480]:226[226]:255[255]|190[190]:62[62]:129[129]	33829	class	Spirotrichea	cellular organisms;d_Eukaryota;-_Alveolata;p_Ciliophora;-_Intramacronucleata;c_Spirotrichea	AMMECR1 domain-containing protein
UniRef90_A0A023BDG7	81__k141_1187091	|+|396|4.816e-109|2|73|1107|73[73]:513[513]:441[441]|553[553]:1107[1107]:555[555]	100127	family	Euplotidae	cellular organisms;d_Eukaryota;-_Alveolata;p_Ciliophora;-_Intramacronucleata;c_Spirotrichea;-_Hypotrichia;o_Euplotida;f_Euplotidae	Mitogen-activated protein kinase
UniRef90_A0A0A9R7J0	81__k141_1187091	|-|59|1.348e-07|1|597|776|776[776]:597[597]:180[180]	3027	phylum	Cryptophyta	cellular organisms;d_Eukaryota;p_Cryptophyta	Uncharacterized protein
UniRef90_Q238Z1	81__k141_1187102	|-|123|7.31e-27|1|188|850|850[850]:188[188]:663[663]	100127	family	Euplotidae	cellular organisms;d_Eukaryota;-_Alveolata;p_Ciliophora;-_Intramacronucleata;c_Spirotrichea;-_Hypotrichia;o_Euplotida;f_Euplotidae	Divergent CRAL/TRIO domain protein
UniRef90_UPI0006B09672	81__k141_1187110	|+|316|5.822e-85|2|89|1035|89[89]:193[193]:105[105]|346[346]:1035[1035]:690[690]	100127	family	Euplotidae	cellular organisms;d_Eukaryota;-_Alveolata;p_Ciliophora;-_Intramacronucleata;c_Spirotrichea;-_Hypotrichia;o_Euplotida;f_Euplotidae	cyclin-dependent kinase 1-like
UniRef90_J9IC45	81__k141_1187152	|+|525|7.077e-148|1|124|1476|124[124]:1476[1476]:1353[1353]	151035	species	Euplotes harpa	cellular organisms;d_Eukaryota;-_Alveolata;p_Ciliophora;-_Intramacronucleata;c_Spirotrichea;-_Hypotrichia;o_Euplotida;f_Euplotidae;g_Euplotes;s_Euplotes harpa	Alpha-amylase
UniRef90_J9FKY5	81__k141_1187271	|+|390|3.082e-107|1|86|1948|86[86]:1948[1948]:1863[1863]	36767	species	Euplotes focardii	cellular organisms;d_Eukaryota;-_Alveolata;p_Ciliophora;-_Intramacronucleata;c_Spirotrichea;-_Hypotrichia;o_Euplotida;f_Euplotidae;g_Euplotes;s_Euplotes focardii	Asparagine rich protein, putative
UniRef90_X6LTH1	81__k141_1187271	|+|103|7.665e-21|1|1961|2236|1961[1961]:2236[2236]:276[276]	100127	family	Euplotidae	cellular organisms;d_Eukaryota;-_Alveolata;p_Ciliophora;-_Intramacronucleata;c_Spirotrichea;-_Hypotrichia;o_Euplotida;f_Euplotidae	Calcium-dependent protein kinase (Fragment)
UniRef90_A0A078ACV8	81__k141_118732	|-|715|4.51e-205|1|169|1731|1731[1731]:169[169]:1563[1563]	5935	genus	Euplotes	cellular organisms;d_Eukaryota;-_Alveolata;p_Ciliophora;-_Intramacronucleata;c_Spirotrichea;-_Hypotrichia;o_Euplotida;f_Euplotidae;g_Euplotes	Chaperonin cpn60-mitochondrial-like
UniRef90_A0A224XVI4	81__k141_118732	|+|71|3.292e-11|2|851|1207|851[851]:1009[1009]:159[159]|1037[1037]:1207[1207]:171[171]	131567	no rank	cellular organisms		Uncharacterized protein
UniRef90_A0A2K6KSD8	81__k141_1187321	|+|625|5.583e-178|4|94|1522|94[94]:297[297]:204[204]|327[327]:755[755]:429[429]|846[846]:1412[1412]:567[567]|1439[1439]:1522[1522]:84[84]	5936	species	Moneuplotes crassus	cellular organisms;d_Eukaryota;-_Alveolata;p_Ciliophora;-_Intramacronucleata;c_Spirotrichea;-_Hypotrichia;o_Euplotida;f_Euplotidae;g_Moneuplotes;s_Moneuplotes crassus	Tubulin gamma chain
UniRef90_J9FKH2	81__k141_1187389	|+|325|1.137e-87|1|1034|2056|1034[1034]:2056[2056]:1023[1023]	33829	class	Spirotrichea	cellular organisms;d_Eukaryota;-_Alveolata;p_Ciliophora;-_Intramacronucleata;c_Spirotrichea	Serine/threonine protein kinase
UniRef90_U6LC99	81__k141_1187420	|-|124|3.655e-27|1|368|973|973[973]:368[368]:606[606]	100127	family	Euplotidae	cellular organisms;d_Eukaryota;-_Alveolata;p_Ciliophora;-_Intramacronucleata;c_Spirotrichea;-_Hypotrichia;o_Euplotida;f_Euplotidae	Calmodulin-like domain protein kinase isoform 2
UniRef90_UPI0001DD219C	81__k141_1187420	|-|181|2.536e-44|1|977|1582|1582[1582]:977[977]:606[606]	36767	species	Euplotes focardii	cellular organisms;d_Eukaryota;-_Alveolata;p_Ciliophora;-_Intramacronucleata;c_Spirotrichea;-_Hypotrichia;o_Euplotida;f_Euplotidae;g_Euplotes;s_Euplotes focardii	Calmodulin-domain protein kinase 1
UniRef90_A0A1I7SU87	81__k141_1187444	|-|70|6.584e-11|1|3982|4209|4209[4209]:3982[3982]:228[228]	6326	species	Bursaphelenchus xylophilus	cellular organisms;d_Eukaryota;-_Opisthokonta;k_Metazoa;-_Eumetazoa;-_Bilateria;-_Protostomia;-_Ecdysozoa;p_Nematoda;c_Chromadorea;o_Rhabditida;-_Tylenchina;-_Tylenchomorpha;-_Aphelenchoidea;f_Aphelenchoididae;g_Bursaphelenchus;s_Bursaphelenchus xylophilus	Uncharacterized protein
UniRef90_J9IJT0	81__k141_1187444	|+|1988|0|2|79|5214|79[79]:204[204]:126[126]|325[325]:5214[5214]:4890[4890]	2759	superkingdom	Eukaryota	cellular organisms;d_Eukaryota	Clathrin heavy chain
UniRef90_A0A2G9H142	81__k141_1187499	|+|72|1.646e-11|1|3420|4157|3420[3420]:4157[4157]:738[738]	36767	species	Euplotes focardii	cellular organisms;d_Eukaryota;-_Alveolata;p_Ciliophora;-_Intramacronucleata;c_Spirotrichea;-_Hypotrichia;o_Euplotida;f_Euplotidae;g_Euplotes;s_Euplotes focardii	Gamma-tubulin complex component
UniRef90_I7MKM3	81__k141_1187542	|+|298|1.526e-79|2|68|1277|68[68]:490[490]:423[423]|894[894]:1277[1277]:384[384]	36767	species	Euplotes focardii	cellular organisms;d_Eukaryota;-_Alveolata;p_Ciliophora;-_Intramacronucleata;c_Spirotrichea;-_Hypotrichia;o_Euplotida;f_Euplotidae;g_Euplotes;s_Euplotes focardii	AmmeMemoRadiSam system protein B
UniRef90_Q4RA88	81__k141_1187568	|+|51|3.452e-05|1|2833|2937|2833[2833]:2937[2937]:105[105]	194286	subclass	Stichotrichia	cellular organisms;d_Eukaryota;-_Alveolata;p_Ciliophora;-_Intramacronucleata;c_Spirotrichea;-_Stichotrichia	Chromosome undetermined SCAF24236, whole genome shotgun sequence (Fragment)
UniRef90_A0A1Y3NEL6	81__k141_1187708	|-|111|2.994e-23|1|993|1439|1439[1439]:993[993]:447[447]	5936	species	Moneuplotes crassus	cellular organisms;d_Eukaryota;-_Alveolata;p_Ciliophora;-_Intramacronucleata;c_Spirotrichea;-_Hypotrichia;o_Euplotida;f_Euplotidae;g_Moneuplotes;s_Moneuplotes crassus	Rab-GAP TBC domain-containing protein (Fragment)
UniRef90_I7MMZ3	81__k141_1187740	|+|302|9.54e-81|1|132|1544|132[132]:1544[1544]:1413[1413]	100127	family	Euplotidae	cellular organisms;d_Eukaryota;-_Alveolata;p_Ciliophora;-_Intramacronucleata;c_Spirotrichea;-_Hypotrichia;o_Euplotida;f_Euplotidae	Transporter
UniRef90_A0A6B2LBS2	81__k141_1187758	|-|165|1.662e-39|2|1493|2158|2158[2158]:1853[1853]:306[306]|1789[1789]:1493[1493]:297[297]	431838	subphylum	Intramacronucleata	cellular organisms;d_Eukaryota;-_Alveolata;p_Ciliophora;-_Intramacronucleata	Phosphatidylinositol-3,4,5-trisphosphate 3-phosphatase (Fragment)
UniRef90_A0A2M7XFF1	81__k141_1187972	|-|480|2.49e-134|2|110|1972|1972[1972]:1538[1538]:435[435]|1489[1489]:110[110]:1380[1380]	5936	species	Moneuplotes crassus	cellular organisms;d_Eukaryota;-_Alveolata;p_Ciliophora;-_Intramacronucleata;c_Spirotrichea;-_Hypotrichia;o_Euplotida;f_Euplotidae;g_Moneuplotes;s_Moneuplotes crassus	Glutamine--fructose-6-phosphate aminotransferase [isomerizing]
UniRef90_A0A2D4KII8	81__k141_1188006	|+|200|4.837e-50|1|362|820|362[362]:820[820]:459[459]	5935	genus	Euplotes	cellular organisms;d_Eukaryota;-_Alveolata;p_Ciliophora;-_Intramacronucleata;c_Spirotrichea;-_Hypotrichia;o_Euplotida;f_Euplotidae;g_Euplotes	Glycine hydroxymethyltransferase (Fragment)
UniRef90_A0A2N1ST06	81__k141_1188006	|+|233|5.631e-60|1|824|1462|824[824]:1462[1462]:639[639]	5936	species	Moneuplotes crassus	cellular organisms;d_Eukaryota;-_Alveolata;p_Ciliophora;-_Intramacronucleata;c_Spirotrichea;-_Hypotrichia;o_Euplotida;f_Euplotidae;g_Moneuplotes;s_Moneuplotes crassus	Serine hydroxymethyltransferase (Fragment)
UniRef90_UPI000FFC61D1	81__k141_1188200	|+|177|4.058e-43|2|48|832|48[48]:413[413]:366[366]|545[545]:832[832]:288[288]	2759	superkingdom	Eukaryota	cellular organisms;d_Eukaryota	LOW QUALITY PROTEIN: tubulin beta-2 chain
UniRef90_G9PBQ5	81__k141_1188406	|-|55|2.157e-06|1|1021|1269|1269[1269]:1021[1021]:249[249]	36767	species	Euplotes focardii	cellular organisms;d_Eukaryota;-_Alveolata;p_Ciliophora;-_Intramacronucleata;c_Spirotrichea;-_Hypotrichia;o_Euplotida;f_Euplotidae;g_Euplotes;s_Euplotes focardii	PX domain-containing protein YPT35 (Fragment)
UniRef90_A0A177B313	81__k141_1188430	|+|73|8.23e-12|1|114|269|114[114]:269[269]:156[156]	131567	no rank	cellular organisms		J domain-containing protein (Fragment)
UniRef90_A0A6G0WFW6	81__k141_1188430	|+|249|8.592e-65|2|293|1147|293[293]:565[565]:273[273]|587[587]:1147[1147]:561[561]	100127	family	Euplotidae	cellular organisms;d_Eukaryota;-_Alveolata;p_Ciliophora;-_Intramacronucleata;c_Spirotrichea;-_Hypotrichia;o_Euplotida;f_Euplotidae	Uncharacterized protein
UniRef90_T0KY43	81__k141_1188494	|-|143|6.971e-33|4|95|1562|1562[1562]:1311[1311]:252[252]|601[601]:482[482]:120[120]|454[454]:302[302]:153[153]|244[244]:95[95]:150[150]	2759	superkingdom	Eukaryota	cellular organisms;d_Eukaryota	Uncharacterized protein
UniRef90_A0A078B4W6	81__k141_1188566	|+|695|4.729e-199|2|183|3572|183[183]:839[839]:657[657]|1104[1104]:3572[3572]:2469[2469]	151035	species	Euplotes harpa	cellular organisms;d_Eukaryota;-_Alveolata;p_Ciliophora;-_Intramacronucleata;c_Spirotrichea;-_Hypotrichia;o_Euplotida;f_Euplotidae;g_Euplotes;s_Euplotes harpa	Phospholipid-transporting ATPase
UniRef90_A0A4R4Y5G8	81__k141_1188622	|-|158|2.127e-37|1|114|710|710[710]:114[114]:597[597]	36767	species	Euplotes focardii	cellular organisms;d_Eukaryota;-_Alveolata;p_Ciliophora;-_Intramacronucleata;c_Spirotrichea;-_Hypotrichia;o_Euplotida;f_Euplotidae;g_Euplotes;s_Euplotes focardii	Enoyl-CoA hydratase/isomerase family protein
UniRef90_A0A078A0B5	81__k141_1188652	|-|66|1.053e-09|1|207|410|410[410]:207[207]:204[204]	151035	species	Euplotes harpa	cellular organisms;d_Eukaryota;-_Alveolata;p_Ciliophora;-_Intramacronucleata;c_Spirotrichea;-_Hypotrichia;o_Euplotida;f_Euplotidae;g_Euplotes;s_Euplotes harpa	Ap2 erebp transcription factor-like protein
UniRef90_A0A0P0VY12	81__k141_1188661	|-|58|2.697e-07|1|368|643|643[643]:368[368]:276[276]	4479	family	Poaceae	cellular organisms;d_Eukaryota;k_Viridiplantae;p_Streptophyta;-_Streptophytina;-_Embryophyta;-_Tracheophyta;-_Euphyllophyta;-_Spermatophyta;c_Magnoliopsida;-_Mesangiospermae;-_Liliopsida;-_Petrosaviidae;-_commelinids;o_Poales;f_Poaceae	Os03g0334050 protein
UniRef90_I7M4Q4	81__k141_1188661	|+|195|1.548e-48|2|221|1126|221[221]:706[706]:486[486]|878[878]:1126[1126]:249[249]	100127	family	Euplotidae	cellular organisms;d_Eukaryota;-_Alveolata;p_Ciliophora;-_Intramacronucleata;c_Spirotrichea;-_Hypotrichia;o_Euplotida;f_Euplotidae	Serine/Threonine kinase domain protein
UniRef90_G0QXF6	81__k141_1188719	|+|86|1.005e-15|1|6128|6532|6128[6128]:6532[6532]:405[405]	57506	family	Oxytrichidae	cellular organisms;d_Eukaryota;-_Alveolata;p_Ciliophora;-_Intramacronucleata;c_Spirotrichea;-_Stichotrichia;o_Sporadotrichida;f_Oxytrichidae	IQ calmodulin-binding motif family protein, putative
UniRef90_A0A392PEB2	81__k141_1188805	|+|69|1.317e-10|1|951|1073|951[951]:1073[1073]:123[123]	2759	superkingdom	Eukaryota	cellular organisms;d_Eukaryota	S-acyltransferase (Fragment)
UniRef90_A0A078B934	81__k141_1188828	|+|165|1.662e-39|3|386|1101|386[386]:610[610]:225[225]|732[753]:926[926]:195[174]|955[955]:1101[1101]:147[147]	151035	species	Euplotes harpa	cellular organisms;d_Eukaryota;-_Alveolata;p_Ciliophora;-_Intramacronucleata;c_Spirotrichea;-_Hypotrichia;o_Euplotida;f_Euplotidae;g_Euplotes;s_Euplotes harpa	Uncharacterized protein
UniRef90_A0A2H5TGN0	81__k141_1188920	|+|54|4.315e-06|1|251|928|251[251]:928[928]:678[678]	57506	family	Oxytrichidae	cellular organisms;d_Eukaryota;-_Alveolata;p_Ciliophora;-_Intramacronucleata;c_Spirotrichea;-_Stichotrichia;o_Sporadotrichida;f_Oxytrichidae	Endosomal peripheral membrane protein
UniRef90_X6L7S6	81__k141_1188938	|-|55|2.157e-06|1|979|1170|1170[1170]:979[979]:192[192]	151035	species	Euplotes harpa	cellular organisms;d_Eukaryota;-_Alveolata;p_Ciliophora;-_Intramacronucleata;c_Spirotrichea;-_Hypotrichia;o_Euplotida;f_Euplotidae;g_Euplotes;s_Euplotes harpa	WD40 repeat-containing protein (Fragment)
UniRef90_A0A0K6S8X3	81__k141_1189032	|+|91|3.139e-17|1|625|903|625[625]:903[903]:279[279]	151035	species	Euplotes harpa	cellular organisms;d_Eukaryota;-_Alveolata;p_Ciliophora;-_Intramacronucleata;c_Spirotrichea;-_Hypotrichia;o_Euplotida;f_Euplotidae;g_Euplotes;s_Euplotes harpa	Uncharacterized protein
UniRef90_A0A1S5RRT6	81__k141_1189051	|+|223|5.766e-57|1|173|1654|173[173]:1654[1654]:1482[1482]	36767	species	Euplotes focardii	cellular organisms;d_Eukaryota;-_Alveolata;p_Ciliophora;-_Intramacronucleata;c_Spirotrichea;-_Hypotrichia;o_Euplotida;f_Euplotidae;g_Euplotes;s_Euplotes focardii	CYP5681B1 protein
UniRef90_Q3I4W2	81__k141_1189089	|+|213|5.905e-54|3|2692|4119|2692[2692]:3120[3120]:429[429]|3187[3187]:3339[3339]:153[153]|3613[3613]:4119[4119]:507[507]	33829	class	Spirotrichea	cellular organisms;d_Eukaryota;-_Alveolata;p_Ciliophora;-_Intramacronucleata;c_Spirotrichea	Putative serine/threonine protein kinase (Fragment)
UniRef90_A0DC86	81__k141_1189095	|-|91|3.139e-17|1|198|851|851[851]:198[198]:654[654]	151035	species	Euplotes harpa	cellular organisms;d_Eukaryota;-_Alveolata;p_Ciliophora;-_Intramacronucleata;c_Spirotrichea;-_Hypotrichia;o_Euplotida;f_Euplotidae;g_Euplotes;s_Euplotes harpa	Protein-serine/threonine phosphatase
UniRef90_R7TWS2	81__k141_1189187	|+|92|1.57e-17|1|838|1440|838[838]:1440[1440]:603[603]	5936	species	Moneuplotes crassus	cellular organisms;d_Eukaryota;-_Alveolata;p_Ciliophora;-_Intramacronucleata;c_Spirotrichea;-_Hypotrichia;o_Euplotida;f_Euplotidae;g_Moneuplotes;s_Moneuplotes crassus	Uncharacterized protein
UniRef90_A0A167D6D7	81__k141_1189277	|-|51|3.452e-05|1|2342|2551|2551[2551]:2342[2342]:210[210]	2759	superkingdom	Eukaryota	cellular organisms;d_Eukaryota	Uncharacterized protein
UniRef90_A0A1R2CQQ6	81__k141_1189277	|+|644|1.065e-183|2|372|3071|372[372]:803[803]:432[432]|933[933]:3071[3071]:2139[2139]	2759	superkingdom	Eukaryota	cellular organisms;d_Eukaryota	Phospholipid-transporting ATPase
UniRef90_A0A1A8WI47	81__k141_1189343	|-|138|2.231e-31|1|1859|2398|2398[2398]:1859[1859]:540[540]	57506	family	Oxytrichidae	cellular organisms;d_Eukaryota;-_Alveolata;p_Ciliophora;-_Intramacronucleata;c_Spirotrichea;-_Stichotrichia;o_Sporadotrichida;f_Oxytrichidae	Serine/threonine protein kinase, putative
UniRef90_A0A519R2F2	81__k141_1189343	|-|59|1.348e-07|1|1640|1855|1855[1855]:1640[1640]:216[216]	151035	species	Euplotes harpa	cellular organisms;d_Eukaryota;-_Alveolata;p_Ciliophora;-_Intramacronucleata;c_Spirotrichea;-_Hypotrichia;o_Euplotida;f_Euplotidae;g_Euplotes;s_Euplotes harpa	Protein kinase domain-containing protein (Fragment)
UniRef90_A0A078A8A2	81__k141_1189407	|+|293|4.884e-78|1|708|1736|708[708]:1736[1736]:1029[1029]	100127	family	Euplotidae	cellular organisms;d_Eukaryota;-_Alveolata;p_Ciliophora;-_Intramacronucleata;c_Spirotrichea;-_Hypotrichia;o_Euplotida;f_Euplotidae	Ankyrin repeat-containing protein
UniRef90_J9IVG4	81__k141_1189505	|+|261|2.098e-68|1|112|1458|112[112]:1458[1458]:1347[1347]	36767	species	Euplotes focardii	cellular organisms;d_Eukaryota;-_Alveolata;p_Ciliophora;-_Intramacronucleata;c_Spirotrichea;-_Hypotrichia;o_Euplotida;f_Euplotidae;g_Euplotes;s_Euplotes focardii	Major Facilitator Superfamily protein
UniRef90_Q9N9X3	81__k141_1189524	|+|1070|6.145e-312|1|106|2250|106[106]:2250[2250]:2145[2145]	100127	family	Euplotidae	cellular organisms;d_Eukaryota;-_Alveolata;p_Ciliophora;-_Intramacronucleata;c_Spirotrichea;-_Hypotrichia;o_Euplotida;f_Euplotidae	Ciliary WD repeat-containing protein ctxp80
UniRef90_A0A078AXK0	81__k141_1189650	|-|284|2.501e-75|1|483|1373|1373[1373]:483[483]:891[891]	5936	species	Moneuplotes crassus	cellular organisms;d_Eukaryota;-_Alveolata;p_Ciliophora;-_Intramacronucleata;c_Spirotrichea;-_Hypotrichia;o_Euplotida;f_Euplotidae;g_Moneuplotes;s_Moneuplotes crassus	Cral n-terminus family protein
UniRef90_A0A5J4VWG3	81__k141_1189673	|+|57|5.394e-07|1|603|848|603[603]:848[848]:246[246]	5936	species	Moneuplotes crassus	cellular organisms;d_Eukaryota;-_Alveolata;p_Ciliophora;-_Intramacronucleata;c_Spirotrichea;-_Hypotrichia;o_Euplotida;f_Euplotidae;g_Moneuplotes;s_Moneuplotes crassus	Putative NEK protein kinase
UniRef90_J9IIY9	81__k141_1189696	|-|751|6.562e-216|2|444|3156|3156[3156]:2710[2710]:447[447]|2603[2603]:444[444]:2160[2160]	57506	family	Oxytrichidae	cellular organisms;d_Eukaryota;-_Alveolata;p_Ciliophora;-_Intramacronucleata;c_Spirotrichea;-_Stichotrichia;o_Sporadotrichida;f_Oxytrichidae	Flagellar associated protein
UniRef90_A0A0V0QF04	81__k141_1189709	|-|111|2.994e-23|1|2360|3331|3331[3331]:2360[2360]:972[972]	5878	phylum	Ciliophora	cellular organisms;d_Eukaryota;-_Alveolata;p_Ciliophora	Uncharacterized protein
UniRef90_A0A078ANC7	81__k141_1189738	|+|173|6.492e-42|2|369|1469|369[369]:1259[1259]:891[891]|1281[1284]:1469[1469]:189[186]	100127	family	Euplotidae	cellular organisms;d_Eukaryota;-_Alveolata;p_Ciliophora;-_Intramacronucleata;c_Spirotrichea;-_Hypotrichia;o_Euplotida;f_Euplotidae	Equilibrative nucleoside transporter 1
UniRef90_A0A1V6F4X3	81__k141_1189829	|-|55|2.157e-06|1|462|662|662[662]:462[462]:201[201]	131567	no rank	cellular organisms		Uncharacterized protein
UniRef90_A0A534Y781	81__k141_1189829	|+|632|4.361e-180|1|115|1983|115[115]:1983[1983]:1869[1869]	57506	family	Oxytrichidae	cellular organisms;d_Eukaryota;-_Alveolata;p_Ciliophora;-_Intramacronucleata;c_Spirotrichea;-_Stichotrichia;o_Sporadotrichida;f_Oxytrichidae	Propionyl-CoA synthetase
UniRef90_A0A1R2D3D5	81__k141_1189880	|+|127|4.569e-28|2|1269|1952|1269[1269]:1697[1697]:429[429]|1761[1761]:1952[1952]:192[192]	33630	no rank	Alveolata	cellular organisms;d_Eukaryota;-_Alveolata	Uncharacterized protein
UniRef90_UPI00019D98D6	81__k141_1189880	|+|157|4.255e-37|2|678|1265|678[678]:917[917]:240[240]|969[969]:1265[1265]:297[297]	2759	superkingdom	Eukaryota	cellular organisms;d_Eukaryota	CALMODULIN-DOMAIN PROTEIN KINASE 1, PUTATIVE
UniRef90_A0A168J5S5	81__k141_1189887	|+|424|1.794e-117|1|4360|6129|4360[4360]:6129[6129]:1770[1770]	57506	family	Oxytrichidae	cellular organisms;d_Eukaryota;-_Alveolata;p_Ciliophora;-_Intramacronucleata;c_Spirotrichea;-_Stichotrichia;o_Sporadotrichida;f_Oxytrichidae	Uncharacterized protein (Fragment)
UniRef90_L1I4M7	81__k141_1189887	|+|92|1.57e-17|2|7397|8161|7397[7397]:7594[7594]:198[198]|7922[7922]:8161[8161]:240[240]	151035	species	Euplotes harpa	cellular organisms;d_Eukaryota;-_Alveolata;p_Ciliophora;-_Intramacronucleata;c_Spirotrichea;-_Hypotrichia;o_Euplotida;f_Euplotidae;g_Euplotes;s_Euplotes harpa	Uncharacterized protein
UniRef90_A0A078AWW2	81__k141_1189891	|-|92|1.57e-17|2|51|1106|1106[1106]:579[579]:528[528]|230[230]:51[51]:180[180]	431838	subphylum	Intramacronucleata	cellular organisms;d_Eukaryota;-_Alveolata;p_Ciliophora;-_Intramacronucleata	Uncharacterized protein
UniRef90_V4B5G4	81__k141_1189919	|-|52|1.726e-05|1|388|513|513[513]:388[388]:126[126]	151035	species	Euplotes harpa	cellular organisms;d_Eukaryota;-_Alveolata;p_Ciliophora;-_Intramacronucleata;c_Spirotrichea;-_Hypotrichia;o_Euplotida;f_Euplotidae;g_Euplotes;s_Euplotes harpa	Homeobox domain-containing protein (Fragment)
UniRef90_UPI000C6E2E50	81__k141_1189925	|+|97|4.905e-19|2|178|696|178[178]:465[465]:288[288]|481[481]:696[696]:216[216]	5936	species	Moneuplotes crassus	cellular organisms;d_Eukaryota;-_Alveolata;p_Ciliophora;-_Intramacronucleata;c_Spirotrichea;-_Hypotrichia;o_Euplotida;f_Euplotidae;g_Moneuplotes;s_Moneuplotes crassus	MFS-type transporter SLC18B1-like
UniRef90_UPI0014556FC9	81__k141_1189999	|+|111|2.994e-23|1|60|893|60[60]:893[893]:834[834]	36767	species	Euplotes focardii	cellular organisms;d_Eukaryota;-_Alveolata;p_Ciliophora;-_Intramacronucleata;c_Spirotrichea;-_Hypotrichia;o_Euplotida;f_Euplotidae;g_Euplotes;s_Euplotes focardii	calcyclin-binding protein-like
UniRef90_J9I332	81__k141_1190018	|+|83|8.037e-15|1|1364|1645|1364[1364]:1645[1645]:282[282]	36767	species	Euplotes focardii	cellular organisms;d_Eukaryota;-_Alveolata;p_Ciliophora;-_Intramacronucleata;c_Spirotrichea;-_Hypotrichia;o_Euplotida;f_Euplotidae;g_Euplotes;s_Euplotes focardii	Protein phosphatase 2C-like protein
UniRef90_A0A077ZSS9	81__k141_1190033	|+|147|4.357e-34|2|91|1443|91[91]:528[528]:438[438]|829[829]:1443[1443]:615[615]	100127	family	Euplotidae	cellular organisms;d_Eukaryota;-_Alveolata;p_Ciliophora;-_Intramacronucleata;c_Spirotrichea;-_Hypotrichia;o_Euplotida;f_Euplotidae	Uncharacterized protein
UniRef90_A0A250WZ66	81__k141_1190137	|-|360|3.31e-98|4|63|1374|1374[1374]:1285[1285]:90[90]|1256[1262]:750[750]:507[501]|728[728]:495[495]:234[234]|314[314]:63[63]:252[252]	100127	family	Euplotidae	cellular organisms;d_Eukaryota;-_Alveolata;p_Ciliophora;-_Intramacronucleata;c_Spirotrichea;-_Hypotrichia;o_Euplotida;f_Euplotidae	MHD domain-containing protein
UniRef90_UPI0007E48565	81__k141_1190161	|+|83|8.037e-15|2|151|417|151[151]:264[264]:114[114]|292[292]:417[417]:126[126]	151035	species	Euplotes harpa	cellular organisms;d_Eukaryota;-_Alveolata;p_Ciliophora;-_Intramacronucleata;c_Spirotrichea;-_Hypotrichia;o_Euplotida;f_Euplotidae;g_Euplotes;s_Euplotes harpa	serine-arginine protein 55 isoform X1
UniRef90_A0A1R2AQ04	81__k141_1190211	|+|227|3.604e-58|1|231|1397|231[231]:1397[1397]:1167[1167]	57506	family	Oxytrichidae	cellular organisms;d_Eukaryota;-_Alveolata;p_Ciliophora;-_Intramacronucleata;c_Spirotrichea;-_Stichotrichia;o_Sporadotrichida;f_Oxytrichidae	Uncharacterized protein
UniRef90_A0A078A939	81__k141_1190239	|+|308|1.491e-82|1|574|1449|574[574]:1449[1449]:876[876]	5936	species	Moneuplotes crassus	cellular organisms;d_Eukaryota;-_Alveolata;p_Ciliophora;-_Intramacronucleata;c_Spirotrichea;-_Hypotrichia;o_Euplotida;f_Euplotidae;g_Moneuplotes;s_Moneuplotes crassus	Vps4 oligomerisation domain containing protein
UniRef90_A0A0A9K5F8	81__k141_1190239	|-|79|1.286e-13|1|765|1103|1103[1103]:765[765]:339[339]	2759	superkingdom	Eukaryota	cellular organisms;d_Eukaryota	Uncharacterized protein
UniRef90_A0A6G0ZMS1	81__k141_1190269	|-|51|3.452e-05|1|1166|1336|1336[1336]:1166[1166]:171[171]	2759	superkingdom	Eukaryota	cellular organisms;d_Eukaryota	Uncharacterized protein
UniRef90_A0E4J3	81__k141_1190269	|+|122|1.462e-26|1|1455|1757|1455[1455]:1757[1757]:303[303]	5936	species	Moneuplotes crassus	cellular organisms;d_Eukaryota;-_Alveolata;p_Ciliophora;-_Intramacronucleata;c_Spirotrichea;-_Hypotrichia;o_Euplotida;f_Euplotidae;g_Moneuplotes;s_Moneuplotes crassus	Uncharacterized protein
UniRef90_F5AMM5	81__k141_1190269	|+|699|2.955e-200|1|96|1451|96[96]:1451[1451]:1356[1356]	100127	family	Euplotidae	cellular organisms;d_Eukaryota;-_Alveolata;p_Ciliophora;-_Intramacronucleata;c_Spirotrichea;-_Hypotrichia;o_Euplotida;f_Euplotidae	T-complex protein 1 subunit gamma
UniRef90_A0A078B5Q8	81__k141_1190284	|+|284|2.501e-75|1|117|821|117[117]:821[821]:705[705]	100127	family	Euplotidae	cellular organisms;d_Eukaryota;-_Alveolata;p_Ciliophora;-_Intramacronucleata;c_Spirotrichea;-_Hypotrichia;o_Euplotida;f_Euplotidae	40S ribosomal protein S3a
UniRef90_J9I6B1	81__k141_1190285	|-|299|7.632e-80|3|88|1762|1762[1762]:1421[1421]:342[342]|1344[1344]:877[877]:468[468]|522[522]:88[88]:435[435]	2759	superkingdom	Eukaryota	cellular organisms;d_Eukaryota	Bardet-Biedl syndrome 1 family protein
UniRef90_A0A5J4TFR7	81__k141_1190328	|-|72|1.646e-11|1|710|1012|1012[1012]:710[710]:303[303]	151035	species	Euplotes harpa	cellular organisms;d_Eukaryota;-_Alveolata;p_Ciliophora;-_Intramacronucleata;c_Spirotrichea;-_Hypotrichia;o_Euplotida;f_Euplotidae;g_Euplotes;s_Euplotes harpa	Putative heat shock protein 40
UniRef90_A0A367KSU6	81__k141_1190333	|+|60|6.742e-08|1|103|363|103[103]:363[363]:261[261]	431838	subphylum	Intramacronucleata	cellular organisms;d_Eukaryota;-_Alveolata;p_Ciliophora;-_Intramacronucleata	Uncharacterized protein (Fragment)
UniRef90_J9HTY8	81__k141_1190359	|+|401|1.505e-110|2|134|2560|134[134]:1381[1381]:1248[1248]|1481[1481]:2560[2560]:1080[1080]	5936	species	Moneuplotes crassus	cellular organisms;d_Eukaryota;-_Alveolata;p_Ciliophora;-_Intramacronucleata;c_Spirotrichea;-_Hypotrichia;o_Euplotida;f_Euplotidae;g_Moneuplotes;s_Moneuplotes crassus	Possibile polyglycylated protein 1
UniRef90_A0A0A9KTQ3	81__k141_1190396	|+|53|8.63e-06|1|2373|2573|2373[2373]:2573[2573]:201[201]	33090	kingdom	Viridiplantae	cellular organisms;d_Eukaryota;k_Viridiplantae	Uncharacterized protein
UniRef90_A0A2P5FBY4	81__k141_1190396	|+|133|7.138e-30|1|771|1052|771[771]:1052[1052]:282[282]	2759	superkingdom	Eukaryota	cellular organisms;d_Eukaryota	Uncharacterized protein (Fragment)
UniRef90_A0A3Q7JFP0	81__k141_1190396	|+|64|4.214e-09|1|516|668|516[516]:668[668]:153[153]	2759	superkingdom	Eukaryota	cellular organisms;d_Eukaryota	Uncharacterized protein
UniRef90_UPI0003C134FA	81__k141_1190396	|-|1333|0|2|77|3616|3616[3616]:1625[1625]:1992[1992]|1495[1495]:77[77]:1419[1419]	131567	no rank	cellular organisms		splicing factor 3B subunit 1
UniRef90_A0A2G9U1S3	81__k141_1190439	|-|51|3.452e-05|1|379|618|618[618]:379[379]:240[240]	100127	family	Euplotidae	cellular organisms;d_Eukaryota;-_Alveolata;p_Ciliophora;-_Intramacronucleata;c_Spirotrichea;-_Hypotrichia;o_Euplotida;f_Euplotidae	EF hand
UniRef90_A0A195C094	81__k141_1190450	|+|57|5.394e-07|1|1068|1226|1068[1068]:1226[1226]:159[159]	2759	superkingdom	Eukaryota	cellular organisms;d_Eukaryota	Uncharacterized protein
UniRef90_M9VMK7	81__k141_1190450	|-|1413|0|1|125|2650|2650[2650]:125[125]:2526[2526]	2759	superkingdom	Eukaryota	cellular organisms;d_Eukaryota	Elongation factor 2
UniRef90_J9IMT3	81__k141_1190577	|+|434|1.752e-120|2|254|1810|254[254]:802[802]:549[549]|818[818]:1810[1810]:993[993]	36767	species	Euplotes focardii	cellular organisms;d_Eukaryota;-_Alveolata;p_Ciliophora;-_Intramacronucleata;c_Spirotrichea;-_Hypotrichia;o_Euplotida;f_Euplotidae;g_Euplotes;s_Euplotes focardii	Sec1 family protein
UniRef90_A0A078AMF5	81__k141_1190688	|+|205|1.512e-51|1|493|1215|493[493]:1215[1215]:723[723]	5936	species	Moneuplotes crassus	cellular organisms;d_Eukaryota;-_Alveolata;p_Ciliophora;-_Intramacronucleata;c_Spirotrichea;-_Hypotrichia;o_Euplotida;f_Euplotidae;g_Moneuplotes;s_Moneuplotes crassus	Uridine-cytidine kinase 1
UniRef90_A0A077ZRM9	81__k141_1190705	|+|74|4.115e-12|1|793|1554|793[793]:1554[1554]:762[762]	36767	species	Euplotes focardii	cellular organisms;d_Eukaryota;-_Alveolata;p_Ciliophora;-_Intramacronucleata;c_Spirotrichea;-_Hypotrichia;o_Euplotida;f_Euplotidae;g_Euplotes;s_Euplotes focardii	Uncharacterized protein
UniRef90_A0A3Q4HGQ0	81__k141_1190756	|+|53|8.63e-06|1|102|368|102[102]:368[368]:267[267]	2759	superkingdom	Eukaryota	cellular organisms;d_Eukaryota	EH domain-containing protein
UniRef90_G0QKA1	81__k141_1190789	|+|367|2.586e-100|2|77|1285|77[77]:292[292]:216[216]|353[353]:1285[1285]:933[933]	5936	species	Moneuplotes crassus	cellular organisms;d_Eukaryota;-_Alveolata;p_Ciliophora;-_Intramacronucleata;c_Spirotrichea;-_Hypotrichia;o_Euplotida;f_Euplotidae;g_Moneuplotes;s_Moneuplotes crassus	Uncharacterized protein
UniRef90_A0A078AEB7	81__k141_1190819	|+|224|2.883e-57|2|126|2039|126[126]:1067[1067]:942[942]|1104[1104]:2039[2039]:936[936]	5936	species	Moneuplotes crassus	cellular organisms;d_Eukaryota;-_Alveolata;p_Ciliophora;-_Intramacronucleata;c_Spirotrichea;-_Hypotrichia;o_Euplotida;f_Euplotidae;g_Moneuplotes;s_Moneuplotes crassus	Replication protein a 70 kDa dna-binding subunit-like
UniRef90_A0A1J3ESU1	81__k141_1190849	|-|80|6.43e-14|1|100|444|444[444]:100[100]:345[345]	151035	species	Euplotes harpa	cellular organisms;d_Eukaryota;-_Alveolata;p_Ciliophora;-_Intramacronucleata;c_Spirotrichea;-_Hypotrichia;o_Euplotida;f_Euplotidae;g_Euplotes;s_Euplotes harpa	Ultraviolet-B receptor UVR8 (Fragment)
UniRef90_A0A2I0JNQ2	81__k141_1190849	|-|66|1.053e-09|1|3219|3479|3479[3479]:3219[3219]:261[261]	2759	superkingdom	Eukaryota	cellular organisms;d_Eukaryota	Kinesin motor domain-containing protein
UniRef90_UPI0003EBCCC4	81__k141_1190849	|-|98|2.453e-19|1|2702|3070|3070[3070]:2702[2702]:369[369]	5878	phylum	Ciliophora	cellular organisms;d_Eukaryota;-_Alveolata;p_Ciliophora	kinesin-like protein KIF11-A-like
UniRef90_UPI000530A23F	81__k141_1190849	|-|113|7.485e-24|1|712|1206|1206[1206]:712[712]:495[495]	57506	family	Oxytrichidae	cellular organisms;d_Eukaryota;-_Alveolata;p_Ciliophora;-_Intramacronucleata;c_Spirotrichea;-_Stichotrichia;o_Sporadotrichida;f_Oxytrichidae	RCC1 and BTB domain-containing protein 2-like
UniRef90_J9FLN8	81__k141_1190860	|-|190|4.953e-47|1|119|730|730[730]:119[119]:612[612]	36767	species	Euplotes focardii	cellular organisms;d_Eukaryota;-_Alveolata;p_Ciliophora;-_Intramacronucleata;c_Spirotrichea;-_Hypotrichia;o_Euplotida;f_Euplotidae;g_Euplotes;s_Euplotes focardii	mRNA (guanine-N(7)-)-methyltransferase
UniRef90_A0A0G4FZ08	81__k141_1190864	|+|723|1.762e-207|1|77|1750|77[77]:1750[1750]:1674[1674]	57506	family	Oxytrichidae	cellular organisms;d_Eukaryota;-_Alveolata;p_Ciliophora;-_Intramacronucleata;c_Spirotrichea;-_Stichotrichia;o_Sporadotrichida;f_Oxytrichidae	T-complex protein 1 subunit eta
UniRef90_A0A1R2D1C3	81__k141_1190880	|-|183|6.34e-45|2|631|1264|1264[1264]:1136[1136]:129[129]|1092[1095]:631[631]:462[459]	5936	species	Moneuplotes crassus	cellular organisms;d_Eukaryota;-_Alveolata;p_Ciliophora;-_Intramacronucleata;c_Spirotrichea;-_Hypotrichia;o_Euplotida;f_Euplotidae;g_Moneuplotes;s_Moneuplotes crassus	FCP1 homology domain-containing protein
UniRef90_J9I5M1	81__k141_1190927	|-|541|1.08e-152|1|156|1274|1274[1274]:156[156]:1119[1119]	36767	species	Euplotes focardii	cellular organisms;d_Eukaryota;-_Alveolata;p_Ciliophora;-_Intramacronucleata;c_Spirotrichea;-_Hypotrichia;o_Euplotida;f_Euplotidae;g_Euplotes;s_Euplotes focardii	Isovaleryl-CoA dehydrogenase
UniRef90_K1Y4A9	81__k141_1190927	|+|75|2.057e-12|1|685|990|685[685]:990[990]:306[306]	753684	species	Madagascaria erythrocladioides	cellular organisms;d_Eukaryota;p_Rhodophyta;c_Compsopogonophyceae;o_Erythropeltidales;f_Erythrotrichiaceae;g_Madagascaria;s_Madagascaria erythrocladioides	Uncharacterized protein
UniRef90_J9IW57	81__k141_1190969	|-|428|1.121e-118|1|146|1588|1588[1588]:146[146]:1443[1443]	57506	family	Oxytrichidae	cellular organisms;d_Eukaryota;-_Alveolata;p_Ciliophora;-_Intramacronucleata;c_Spirotrichea;-_Stichotrichia;o_Sporadotrichida;f_Oxytrichidae	Small GTP-binding protein domain containing protein
UniRef90_A0A077ZMK1	81__k141_1190993	|-|382|7.891e-105|1|85|2103|2103[2103]:85[85]:2019[2019]	151035	species	Euplotes harpa	cellular organisms;d_Eukaryota;-_Alveolata;p_Ciliophora;-_Intramacronucleata;c_Spirotrichea;-_Hypotrichia;o_Euplotida;f_Euplotidae;g_Euplotes;s_Euplotes harpa	Cell division cycle 5-like protein
UniRef90_A0A0D2KB48	81__k141_1190993	|-|155|1.702e-36|1|2109|2366|2366[2366]:2109[2109]:258[258]	151035	species	Euplotes harpa	cellular organisms;d_Eukaryota;-_Alveolata;p_Ciliophora;-_Intramacronucleata;c_Spirotrichea;-_Hypotrichia;o_Euplotida;f_Euplotidae;g_Euplotes;s_Euplotes harpa	Pre-mRNA-splicing factor CDC5/CEF1
UniRef90_C4J1H4	81__k141_1190993	|+|60|6.742e-08|1|2203|2355|2203[2203]:2355[2355]:153[153]	2759	superkingdom	Eukaryota	cellular organisms;d_Eukaryota	Uncharacterized protein
UniRef90_J9HSK0	81__k141_1191039	|+|177|4.058e-43|1|77|1087|77[77]:1087[1087]:1011[1011]	100127	family	Euplotidae	cellular organisms;d_Eukaryota;-_Alveolata;p_Ciliophora;-_Intramacronucleata;c_Spirotrichea;-_Hypotrichia;o_Euplotida;f_Euplotidae	Uncharacterized protein
UniRef90_A0A077ZRG8	81__k141_1191058	|+|918|3.508e-266|2|230|2794|230[230]:2476[2476]:2247[2247]|2510[2510]:2794[2794]:285[285]	5936	species	Moneuplotes crassus	cellular organisms;d_Eukaryota;-_Alveolata;p_Ciliophora;-_Intramacronucleata;c_Spirotrichea;-_Hypotrichia;o_Euplotida;f_Euplotidae;g_Moneuplotes;s_Moneuplotes crassus	Proteasome (Macropain) 26s non-2
UniRef90_A0A078A6B1	81__k141_1191117	|+|317|2.911e-85|2|209|1552|209[209]:391[391]:183[183]|563[563]:1552[1552]:990[990]	2759	superkingdom	Eukaryota	cellular organisms;d_Eukaryota	Mitogen-activated protein kinase
UniRef90_A0A2G5B4I2	81__k141_1191182	|-|56|1.079e-06|1|215|325|325[325]:215[215]:111[111]	5936	species	Moneuplotes crassus	cellular organisms;d_Eukaryota;-_Alveolata;p_Ciliophora;-_Intramacronucleata;c_Spirotrichea;-_Hypotrichia;o_Euplotida;f_Euplotidae;g_Moneuplotes;s_Moneuplotes crassus	FYVE-type domain-containing protein (Fragment)
UniRef90_A0A3P4M719	81__k141_1191228	|-|52|1.726e-05|1|279|497|497[497]:279[279]:219[219]	0	no rank	unclassified		Uncharacterized protein
UniRef90_A0A5B7FG04	81__k141_1191228	|-|63|8.427e-09|1|1281|1487|1487[1487]:1281[1281]:207[207]	2759	superkingdom	Eukaryota	cellular organisms;d_Eukaryota	Uncharacterized protein
UniRef90_Q27140	81__k141_1191228	|+|677|1.24e-193|1|205|1497|205[205]:1497[1497]:1293[1293]	151035	species	Euplotes harpa	cellular organisms;d_Eukaryota;-_Alveolata;p_Ciliophora;-_Intramacronucleata;c_Spirotrichea;-_Hypotrichia;o_Euplotida;f_Euplotidae;g_Euplotes;s_Euplotes harpa	Elongation factor 1-alpha 2
UniRef90_A0A226NXB5	81__k141_1191240	|+|154|3.404e-36|1|146|730|146[146]:730[730]:585[585]	5936	species	Moneuplotes crassus	cellular organisms;d_Eukaryota;-_Alveolata;p_Ciliophora;-_Intramacronucleata;c_Spirotrichea;-_Hypotrichia;o_Euplotida;f_Euplotidae;g_Moneuplotes;s_Moneuplotes crassus	U1 small nuclear ribonucleoprotein 70 kDa
UniRef90_A0A0A9J0B3	81__k141_1191264	|-|91|3.139e-17|1|1954|2250|2250[2250]:1954[1954]:297[297]	2759	superkingdom	Eukaryota	cellular organisms;d_Eukaryota	ATP-dependent RNA helicase, putative
UniRef90_A0A1U7LPV7	81__k141_1191264	|+|1041|3.299e-303|2|776|3670|776[776]:3445[3445]:2670[2670]|3464[3464]:3670[3670]:207[207]	2759	superkingdom	Eukaryota	cellular organisms;d_Eukaryota	Pre-mRNA-splicing factor ATP-dependent RNA helicase prp22
UniRef90_A0A4U6U4U0	81__k141_1191279	|-|91|3.139e-17|1|228|689|689[689]:228[228]:462[462]	151035	species	Euplotes harpa	cellular organisms;d_Eukaryota;-_Alveolata;p_Ciliophora;-_Intramacronucleata;c_Spirotrichea;-_Hypotrichia;o_Euplotida;f_Euplotidae;g_Euplotes;s_Euplotes harpa	Uncharacterized protein
UniRef90_A0A1R2B026	81__k141_1191315	|+|204|3.023e-51|4|239|2257|239[239]:493[493]:255[255]|728[728]:1087[1087]:360[360]|1712[1712]:1948[1948]:237[237]|1991[1991]:2257[2257]:267[267]	2759	superkingdom	Eukaryota	cellular organisms;d_Eukaryota	Serine/threonine-protein kinase PLK
UniRef90_UPI000E6FADA3	81__k141_1191346	|+|55|2.157e-06|1|1102|1305|1102[1102]:1305[1305]:204[204]	36767	species	Euplotes focardii	cellular organisms;d_Eukaryota;-_Alveolata;p_Ciliophora;-_Intramacronucleata;c_Spirotrichea;-_Hypotrichia;o_Euplotida;f_Euplotidae;g_Euplotes;s_Euplotes focardii	E3 ubiquitin-protein ligase ATL23-like
UniRef90_A0A1J4J6P9	81__k141_1191408	|+|122|1.462e-26|1|328|924|328[328]:924[924]:597[597]	100127	family	Euplotidae	cellular organisms;d_Eukaryota;-_Alveolata;p_Ciliophora;-_Intramacronucleata;c_Spirotrichea;-_Hypotrichia;o_Euplotida;f_Euplotidae	Protein kinase
UniRef90_L1I5J9	81__k141_1191430	|-|59|1.348e-07|1|1444|1650|1650[1650]:1444[1444]:207[207]	5878	phylum	Ciliophora	cellular organisms;d_Eukaryota;-_Alveolata;p_Ciliophora	Protein kinase domain-containing protein (Fragment)
UniRef90_V4BBW5	81__k141_1191430	|-|198|1.935e-49|1|1654|2220|2220[2220]:1654[1654]:567[567]	5878	phylum	Ciliophora	cellular organisms;d_Eukaryota;-_Alveolata;p_Ciliophora	Protein kinase domain-containing protein
UniRef90_C4M3C2	81__k141_1191482	|-|164|3.324e-39|1|344|1174|1174[1174]:344[344]:831[831]	5936	species	Moneuplotes crassus	cellular organisms;d_Eukaryota;-_Alveolata;p_Ciliophora;-_Intramacronucleata;c_Spirotrichea;-_Hypotrichia;o_Euplotida;f_Euplotidae;g_Moneuplotes;s_Moneuplotes crassus	Protein kinase, putative
UniRef90_J9GDY0	81__k141_1191580	|+|299|7.632e-80|2|156|1865|156[156]:1277[1277]:1122[1122]|1578[1578]:1865[1865]:288[288]	100127	family	Euplotidae	cellular organisms;d_Eukaryota;-_Alveolata;p_Ciliophora;-_Intramacronucleata;c_Spirotrichea;-_Hypotrichia;o_Euplotida;f_Euplotidae	Proline dehydrogenase
UniRef90_J9I5P0	81__k141_1191748	|+|344|2.169e-93|1|92|970|92[92]:970[970]:879[879]	5936	species	Moneuplotes crassus	cellular organisms;d_Eukaryota;-_Alveolata;p_Ciliophora;-_Intramacronucleata;c_Spirotrichea;-_Hypotrichia;o_Euplotida;f_Euplotidae;g_Moneuplotes;s_Moneuplotes crassus	Protein C21orf59, putative
UniRef90_UPI0009E34E4C	81__k141_1191764	|-|198|1.935e-49|2|218|1327|1327[1327]:632[632]:696[696]|415[415]:218[218]:198[198]	100127	family	Euplotidae	cellular organisms;d_Eukaryota;-_Alveolata;p_Ciliophora;-_Intramacronucleata;c_Spirotrichea;-_Hypotrichia;o_Euplotida;f_Euplotidae	suppressor of SWI4 1 homolog
UniRef90_G0R554	81__k141_1191805	|-|74|4.115e-12|1|68|334|334[334]:68[68]:267[267]	151035	species	Euplotes harpa	cellular organisms;d_Eukaryota;-_Alveolata;p_Ciliophora;-_Intramacronucleata;c_Spirotrichea;-_Hypotrichia;o_Euplotida;f_Euplotidae;g_Euplotes;s_Euplotes harpa	Uncharacterized protein
UniRef90_A0A2A4T1D4	81__k141_1191872	|+|62|1.685e-08|1|2534|2800|2534[2534]:2800[2800]:267[267]	151035	species	Euplotes harpa	cellular organisms;d_Eukaryota;-_Alveolata;p_Ciliophora;-_Intramacronucleata;c_Spirotrichea;-_Hypotrichia;o_Euplotida;f_Euplotidae;g_Euplotes;s_Euplotes harpa	Uncharacterized protein
UniRef90_A0A2A4T240	81__k141_1191872	|+|54|4.315e-06|1|3536|3709|3536[3536]:3709[3709]:174[174]	5935	genus	Euplotes	cellular organisms;d_Eukaryota;-_Alveolata;p_Ciliophora;-_Intramacronucleata;c_Spirotrichea;-_Hypotrichia;o_Euplotida;f_Euplotidae;g_Euplotes	Uncharacterized protein
UniRef90_A0A401QKR4	81__k141_1191914	|+|55|2.157e-06|1|1928|2107|1928[1928]:2107[2107]:180[180]	2759	superkingdom	Eukaryota	cellular organisms;d_Eukaryota	Abhydrolase_3 domain-containing protein (Fragment)
UniRef90_A0A6G3MMP0	81__k141_1191914	|+|56|1.079e-06|1|2165|2431|2165[2165]:2431[2431]:267[267]	151035	species	Euplotes harpa	cellular organisms;d_Eukaryota;-_Alveolata;p_Ciliophora;-_Intramacronucleata;c_Spirotrichea;-_Hypotrichia;o_Euplotida;f_Euplotidae;g_Euplotes;s_Euplotes harpa	Hormone-sensitive lipase (Trinotate prediction) (Fragment)
UniRef90_A0A329RHH6	81__k141_1191923	|-|134|3.569e-30|2|396|1103|1103[1103]:921[921]:183[183]|575[575]:396[396]:180[180]	2759	superkingdom	Eukaryota	cellular organisms;d_Eukaryota	UBC core domain-containing protein
UniRef90_X6LPB9	81__k141_1192046	|+|220|4.613e-56|1|2689|3336|2689[2689]:3336[3336]:648[648]	2759	superkingdom	Eukaryota	cellular organisms;d_Eukaryota	GAR domain-containing protein (Fragment)
UniRef90_A0A0A9UQQ0	81__k141_1192080	|+|60|6.742e-08|1|646|822|646[646]:822[822]:177[177]	2759	superkingdom	Eukaryota	cellular organisms;d_Eukaryota	Uncharacterized protein
UniRef90_A7WQF9	81__k141_1192080	|-|257|3.356e-67|1|147|1121|1121[1121]:147[147]:975[975]	151035	species	Euplotes harpa	cellular organisms;d_Eukaryota;-_Alveolata;p_Ciliophora;-_Intramacronucleata;c_Spirotrichea;-_Hypotrichia;o_Euplotida;f_Euplotidae;g_Euplotes;s_Euplotes harpa	Cysteine proteinase
UniRef90_A0A078ABA3	81__k141_1192175	|-|169|1.039e-40|1|230|1624|1624[1624]:230[230]:1395[1395]	151035	species	Euplotes harpa	cellular organisms;d_Eukaryota;-_Alveolata;p_Ciliophora;-_Intramacronucleata;c_Spirotrichea;-_Hypotrichia;o_Euplotida;f_Euplotidae;g_Euplotes;s_Euplotes harpa	Uncharacterized protein
UniRef90_J9I3N4	81__k141_1192191	|-|390|3.082e-107|1|101|1486|1486[1486]:101[101]:1386[1386]	151035	species	Euplotes harpa	cellular organisms;d_Eukaryota;-_Alveolata;p_Ciliophora;-_Intramacronucleata;c_Spirotrichea;-_Hypotrichia;o_Euplotida;f_Euplotidae;g_Euplotes;s_Euplotes harpa	Uncharacterized protein
UniRef90_A0A0L8HTB0	81__k141_1192242	|+|143|6.971e-33|1|478|1266|478[478]:1266[1266]:789[789]	36767	species	Euplotes focardii	cellular organisms;d_Eukaryota;-_Alveolata;p_Ciliophora;-_Intramacronucleata;c_Spirotrichea;-_Hypotrichia;o_Euplotida;f_Euplotidae;g_Euplotes;s_Euplotes focardii	Uncharacterized protein (Fragment)
UniRef90_A0A2G2WX71	81__k141_1192250	|-|145|1.743e-33|3|755|1362|1362[1362]:1207[1207]:156[156]|1102[1108]:1019[1019]:84[78]|934[934]:755[755]:180[180]	33630	no rank	Alveolata	cellular organisms;d_Eukaryota;-_Alveolata	tRNA-dihydrouridine(16/17) synthase [NAD(P)(+)] (Fragment)
UniRef90_A0A1R3JI18	81__k141_1192297	|+|111|2.994e-23|1|828|1256|828[828]:1256[1256]:429[429]	36767	species	Euplotes focardii	cellular organisms;d_Eukaryota;-_Alveolata;p_Ciliophora;-_Intramacronucleata;c_Spirotrichea;-_Hypotrichia;o_Euplotida;f_Euplotidae;g_Euplotes;s_Euplotes focardii	Uncharacterized protein (Fragment)
UniRef90_J9IKU7	81__k141_1192307	|+|234|2.816e-60|1|107|943|107[107]:943[943]:837[837]	151035	species	Euplotes harpa	cellular organisms;d_Eukaryota;-_Alveolata;p_Ciliophora;-_Intramacronucleata;c_Spirotrichea;-_Hypotrichia;o_Euplotida;f_Euplotidae;g_Euplotes;s_Euplotes harpa	Enoyl-CoA hydratase
UniRef90_Q4J9P2	81__k141_1192307	|-|107|4.79e-22|1|313|795|795[795]:313[313]:483[483]	330779	no rank	Sulfolobus acidocaldarius DSM 639	cellular organisms;d_Archaea;-_TACK group;p_Crenarchaeota;c_Thermoprotei;o_Sulfolobales;f_Sulfolobaceae;g_Sulfolobus;s_Sulfolobus acidocaldarius;-_Sulfolobus acidocaldarius DSM 639	Uncharacterized protein
UniRef90_J9IX82	81__k141_1192384	|-|727|1.101e-208|1|1118|3742|3742[3742]:1118[1118]:2625[2625]	151035	species	Euplotes harpa	cellular organisms;d_Eukaryota;-_Alveolata;p_Ciliophora;-_Intramacronucleata;c_Spirotrichea;-_Hypotrichia;o_Euplotida;f_Euplotidae;g_Euplotes;s_Euplotes harpa	Phospholipid-transporting ATPase
UniRef90_A0A671Z233	81__k141_1192399	|+|59|1.348e-07|1|1760|1981|1760[1760]:1981[1981]:222[222]	2759	superkingdom	Eukaryota	cellular organisms;d_Eukaryota	Uncharacterized protein
UniRef90_J9IBM3	81__k141_1192399	|-|457|2.089e-127|2|1423|2634|2634[2634]:1735[1735]:900[900]|1719[1719]:1423[1423]:297[297]	57506	family	Oxytrichidae	cellular organisms;d_Eukaryota;-_Alveolata;p_Ciliophora;-_Intramacronucleata;c_Spirotrichea;-_Stichotrichia;o_Sporadotrichida;f_Oxytrichidae	Kinesin-like protein
UniRef90_A0A2P2LKE1	81__k141_1192492	|-|78|2.572e-13|1|842|1123|1123[1123]:842[842]:282[282]	2759	superkingdom	Eukaryota	cellular organisms;d_Eukaryota	CBFD_NFYB_HMF domain-containing protein
UniRef90_A0A0S8B2Z0	81__k141_1192573	|+|242|1.1e-62|1|214|1014|214[214]:1014[1014]:801[801]	151035	species	Euplotes harpa	cellular organisms;d_Eukaryota;-_Alveolata;p_Ciliophora;-_Intramacronucleata;c_Spirotrichea;-_Hypotrichia;o_Euplotida;f_Euplotidae;g_Euplotes;s_Euplotes harpa	Glycine dehydrogenase (Fragment)
UniRef90_A0A2E0W3S1	81__k141_1192573	|+|822|2.779e-237|1|1021|3105|1021[1021]:3105[3105]:2085[2085]	131567	no rank	cellular organisms		Glycine dehydrogenase (decarboxylating)
UniRef90_J9ID63	81__k141_1192624	|+|382|7.891e-105|1|270|3797|270[270]:3797[3797]:3528[3528]	5936	species	Moneuplotes crassus	cellular organisms;d_Eukaryota;-_Alveolata;p_Ciliophora;-_Intramacronucleata;c_Spirotrichea;-_Hypotrichia;o_Euplotida;f_Euplotidae;g_Moneuplotes;s_Moneuplotes crassus	DUF3250 domain containing protein
UniRef90_A0A2H3JFT1	81__k141_1192684	|-|99|1.226e-19|2|146|769|769[769]:539[539]:231[231]|508[508]:146[146]:363[363]	100127	family	Euplotidae	cellular organisms;d_Eukaryota;-_Alveolata;p_Ciliophora;-_Intramacronucleata;c_Spirotrichea;-_Hypotrichia;o_Euplotida;f_Euplotidae	Mitochondrial carrier
UniRef90_A0A078B4M9	81__k141_1192728	|+|286|6.252e-76|1|221|1882|221[221]:1882[1882]:1662[1662]	5936	species	Moneuplotes crassus	cellular organisms;d_Eukaryota;-_Alveolata;p_Ciliophora;-_Intramacronucleata;c_Spirotrichea;-_Hypotrichia;o_Euplotida;f_Euplotidae;g_Moneuplotes;s_Moneuplotes crassus	Ribosome biogenesis
UniRef90_A0A453FZI7	81__k141_1192748	|+|73|8.23e-12|1|702|1091|702[702]:1091[1091]:390[390]	151035	species	Euplotes harpa	cellular organisms;d_Eukaryota;-_Alveolata;p_Ciliophora;-_Intramacronucleata;c_Spirotrichea;-_Hypotrichia;o_Euplotida;f_Euplotidae;g_Euplotes;s_Euplotes harpa	PX domain-containing protein
UniRef90_J9HXJ3	81__k141_1192798	|-|263|5.244e-69|2|65|883|883[883]:422[422]:462[462]|394[394]:65[65]:330[330]	2759	superkingdom	Eukaryota	cellular organisms;d_Eukaryota	Serine protease family S09X, putative
UniRef90_A0A1R2C839	81__k141_1192849	|+|266|6.556e-70|3|195|1185|195[195]:365[365]:171[171]|409[421]:564[564]:156[144]|703[703]:1185[1185]:483[483]	2759	superkingdom	Eukaryota	cellular organisms;d_Eukaryota	Protein kinase domain-containing protein
UniRef90_A0A196SE08	81__k141_1192868	|+|88|2.512e-16|2|778|1778|778[778]:1038[1038]:261[261]|1386[1386]:1778[1778]:393[393]	151035	species	Euplotes harpa	cellular organisms;d_Eukaryota;-_Alveolata;p_Ciliophora;-_Intramacronucleata;c_Spirotrichea;-_Hypotrichia;o_Euplotida;f_Euplotidae;g_Euplotes;s_Euplotes harpa	Protein kinase 2
UniRef90_A0A6A5B7R5	81__k141_1192894	|-|173|6.492e-42|1|138|1790|1790[1790]:138[138]:1653[1653]	36767	species	Euplotes focardii	cellular organisms;d_Eukaryota;-_Alveolata;p_Ciliophora;-_Intramacronucleata;c_Spirotrichea;-_Hypotrichia;o_Euplotida;f_Euplotidae;g_Euplotes;s_Euplotes focardii	Polyadenylate-binding protein
UniRef90_A0A2S1Q7G4	81__k141_1192934	|+|194|3.096e-48|2|316|1530|316[316]:576[576]:261[261]|592[592]:1530[1530]:939[939]	57506	family	Oxytrichidae	cellular organisms;d_Eukaryota;-_Alveolata;p_Ciliophora;-_Intramacronucleata;c_Spirotrichea;-_Stichotrichia;o_Sporadotrichida;f_Oxytrichidae	WD repeat domain 62 (Fragment)
UniRef90_A0A1R2AWM9	81__k141_1192970	|-|241|2.2e-62|1|211|861|861[861]:211[211]:651[651]	5936	species	Moneuplotes crassus	cellular organisms;d_Eukaryota;-_Alveolata;p_Ciliophora;-_Intramacronucleata;c_Spirotrichea;-_Hypotrichia;o_Euplotida;f_Euplotidae;g_Moneuplotes;s_Moneuplotes crassus	Cyclin N-terminal domain-containing protein
UniRef90_A0A388M5M2	81__k141_1192984	|+|457|2.089e-127|2|63|1166|63[63]:209[209]:147[147]|225[225]:1166[1166]:942[942]	5936	species	Moneuplotes crassus	cellular organisms;d_Eukaryota;-_Alveolata;p_Ciliophora;-_Intramacronucleata;c_Spirotrichea;-_Hypotrichia;o_Euplotida;f_Euplotidae;g_Moneuplotes;s_Moneuplotes crassus	OBG-type G domain-containing protein
UniRef90_A0DVN4	81__k141_1192993	|+|111|2.994e-23|1|677|1093|677[677]:1093[1093]:417[417]	5936	species	Moneuplotes crassus	cellular organisms;d_Eukaryota;-_Alveolata;p_Ciliophora;-_Intramacronucleata;c_Spirotrichea;-_Hypotrichia;o_Euplotida;f_Euplotidae;g_Moneuplotes;s_Moneuplotes crassus	Uncharacterized protein
UniRef90_A0A6A5MGS7	81__k141_1193000	|+|190|4.953e-47|2|67|1536|67[67]:1293[1293]:1227[1227]|1357[1357]:1536[1536]:180[180]	2759	superkingdom	Eukaryota	cellular organisms;d_Eukaryota	Putative transcription factor WD40-like family
UniRef90_J9J528	81__k141_1193081	|-|222|1.153e-56|1|363|2930|2930[2930]:363[363]:2568[2568]	5936	species	Moneuplotes crassus	cellular organisms;d_Eukaryota;-_Alveolata;p_Ciliophora;-_Intramacronucleata;c_Spirotrichea;-_Hypotrichia;o_Euplotida;f_Euplotidae;g_Moneuplotes;s_Moneuplotes crassus	Uncharacterized protein
UniRef90_A0A1R2D1Y9	81__k141_1193102	|+|94|3.924e-18|1|654|1280|654[654]:1280[1280]:627[627]	36767	species	Euplotes focardii	cellular organisms;d_Eukaryota;-_Alveolata;p_Ciliophora;-_Intramacronucleata;c_Spirotrichea;-_Hypotrichia;o_Euplotida;f_Euplotidae;g_Euplotes;s_Euplotes focardii	Uncharacterized protein
UniRef90_A0A6G1S3B0	81__k141_1193144	|+|92|1.57e-17|1|981|1547|981[981]:1547[1547]:567[567]	151035	species	Euplotes harpa	cellular organisms;d_Eukaryota;-_Alveolata;p_Ciliophora;-_Intramacronucleata;c_Spirotrichea;-_Hypotrichia;o_Euplotida;f_Euplotidae;g_Euplotes;s_Euplotes harpa	Beclin-1
UniRef90_A0A3C1S7T1	81__k141_1193189	|+|134|3.569e-30|1|1|1767|1[1]:1767[1767]:1767[1767]	57506	family	Oxytrichidae	cellular organisms;d_Eukaryota;-_Alveolata;p_Ciliophora;-_Intramacronucleata;c_Spirotrichea;-_Stichotrichia;o_Sporadotrichida;f_Oxytrichidae	Uncharacterized protein (Fragment)
UniRef90_A0A497SUQ8	81__k141_1193189	|+|327|2.843e-88|3|2995|4883|2995[2995]:3699[3699]:705[705]|3822[3822]:3944[3944]:123[123]|3969[3969]:4883[4883]:915[915]	100127	family	Euplotidae	cellular organisms;d_Eukaryota;-_Alveolata;p_Ciliophora;-_Intramacronucleata;c_Spirotrichea;-_Hypotrichia;o_Euplotida;f_Euplotidae	Uncharacterized protein (Fragment)
UniRef90_A0A078B5S8	81__k141_1193219	|-|898|3.678e-260|4|78|3839|3839[3839]:3258[3258]:582[582]|3218[3218]:2628[2628]:591[591]|2051[2051]:981[981]:1071[1071]|956[956]:78[78]:879[879]	57506	family	Oxytrichidae	cellular organisms;d_Eukaryota;-_Alveolata;p_Ciliophora;-_Intramacronucleata;c_Spirotrichea;-_Stichotrichia;o_Sporadotrichida;f_Oxytrichidae	Coiled-coil domain containing 108
UniRef90_UPI000947C72D	81__k141_1193284	|-|489|4.863e-137|2|81|2033|2033[2033]:672[672]:1362[1362]|632[632]:81[81]:552[552]	36767	species	Euplotes focardii	cellular organisms;d_Eukaryota;-_Alveolata;p_Ciliophora;-_Intramacronucleata;c_Spirotrichea;-_Hypotrichia;o_Euplotida;f_Euplotidae;g_Euplotes;s_Euplotes focardii	long-chain-fatty-acid--CoA ligase 1-like isoform X1
UniRef90_UPI000B9133B6	81__k141_1193311	|-|306|5.962e-82|2|243|2831|2831[2831]:1707[1707]:1125[1125]|1682[1682]:243[243]:1440[1440]	5936	species	Moneuplotes crassus	cellular organisms;d_Eukaryota;-_Alveolata;p_Ciliophora;-_Intramacronucleata;c_Spirotrichea;-_Hypotrichia;o_Euplotida;f_Euplotidae;g_Moneuplotes;s_Moneuplotes crassus	uncharacterized protein LOC110973400
UniRef90_V7B0U3	81__k141_1193331	|-|145|1.743e-33|1|412|1275|1275[1275]:412[412]:864[864]	151035	species	Euplotes harpa	cellular organisms;d_Eukaryota;-_Alveolata;p_Ciliophora;-_Intramacronucleata;c_Spirotrichea;-_Hypotrichia;o_Euplotida;f_Euplotidae;g_Euplotes;s_Euplotes harpa	Uncharacterized protein
UniRef90_A0A0A9K2I2	81__k141_1193350	|+|65|2.107e-09|1|399|686|399[399]:686[686]:288[288]	35708	species	Arundo donax	cellular organisms;d_Eukaryota;k_Viridiplantae;p_Streptophyta;-_Streptophytina;-_Embryophyta;-_Tracheophyta;-_Euphyllophyta;-_Spermatophyta;c_Magnoliopsida;-_Mesangiospermae;-_Liliopsida;-_Petrosaviidae;-_commelinids;o_Poales;f_Poaceae;-_PACMAD clade;-_Arundinoideae;-_Arundineae;g_Arundo;s_Arundo donax	S6K
UniRef90_A0A4W5PU28	81__k141_1193350	|-|61|3.371e-08|1|813|980|980[980]:813[813]:168[168]	33829	class	Spirotrichea	cellular organisms;d_Eukaryota;-_Alveolata;p_Ciliophora;-_Intramacronucleata;c_Spirotrichea	Protein kinase domain-containing protein
UniRef90_UPI0012F7FD2F	81__k141_1193350	|-|109|1.198e-22|1|501|803|803[803]:501[501]:303[303]	5936	species	Moneuplotes crassus	cellular organisms;d_Eukaryota;-_Alveolata;p_Ciliophora;-_Intramacronucleata;c_Spirotrichea;-_Hypotrichia;o_Euplotida;f_Euplotidae;g_Moneuplotes;s_Moneuplotes crassus	RAC-gamma serine/threonine-protein kinase-like
UniRef90_A0A1R2CS93	81__k141_1193396	|+|61|3.371e-08|1|682|1215|682[682]:1215[1215]:534[534]	36767	species	Euplotes focardii	cellular organisms;d_Eukaryota;-_Alveolata;p_Ciliophora;-_Intramacronucleata;c_Spirotrichea;-_Hypotrichia;o_Euplotida;f_Euplotidae;g_Euplotes;s_Euplotes focardii	Uncharacterized protein
UniRef90_A0A2L2YYF8	81__k141_1193451	|-|53|8.63e-06|1|960|1079|1079[1079]:960[960]:120[120]	33630	no rank	Alveolata	cellular organisms;d_Eukaryota;-_Alveolata	Zinc finger and BTB domain-containing protein 46 (Fragment)
UniRef90_J9IRF1	81__k141_1193867	|+|74|4.115e-12|1|228|647|228[228]:647[647]:420[420]	57506	family	Oxytrichidae	cellular organisms;d_Eukaryota;-_Alveolata;p_Ciliophora;-_Intramacronucleata;c_Spirotrichea;-_Stichotrichia;o_Sporadotrichida;f_Oxytrichidae	Uncharacterized protein
UniRef90_J9ILM9	81__k141_1193874	|-|150|5.446e-35|3|127|950|950[950]:801[801]:150[150]|587[587]:489[489]:99[99]|435[435]:127[127]:309[309]	5935	genus	Euplotes	cellular organisms;d_Eukaryota;-_Alveolata;p_Ciliophora;-_Intramacronucleata;c_Spirotrichea;-_Hypotrichia;o_Euplotida;f_Euplotidae;g_Euplotes	Uncharacterized protein
UniRef90_J9EFU8	81__k141_1193902	|+|246|6.874e-64|2|534|3077|534[534]:1967[1967]:1434[1434]|2034[2034]:3077[3077]:1044[1044]	151035	species	Euplotes harpa	cellular organisms;d_Eukaryota;-_Alveolata;p_Ciliophora;-_Intramacronucleata;c_Spirotrichea;-_Hypotrichia;o_Euplotida;f_Euplotidae;g_Euplotes;s_Euplotes harpa	Uncharacterized protein
UniRef90_A0A5J4Z305	81__k141_1193931	|+|233|5.631e-60|2|1090|3972|1090[1090]:2295[2295]:1206[1206]|2647[2647]:3972[3972]:1326[1326]	36767	species	Euplotes focardii	cellular organisms;d_Eukaryota;-_Alveolata;p_Ciliophora;-_Intramacronucleata;c_Spirotrichea;-_Hypotrichia;o_Euplotida;f_Euplotidae;g_Euplotes;s_Euplotes focardii	Protein dispatched-like 3
UniRef90_A0A0G3EH17	81__k141_1193946	|+|314|2.329e-84|3|278|1191|278[278]:451[451]:174[174]|484[490]:867[867]:384[378]|988[988]:1191[1191]:204[204]	2759	superkingdom	Eukaryota	cellular organisms;d_Eukaryota	Casein kinase II alpha-3
UniRef90_G9KK89	81__k141_1193974	|-|53|8.63e-06|1|833|1105|1105[1105]:833[833]:273[273]	151035	species	Euplotes harpa	cellular organisms;d_Eukaryota;-_Alveolata;p_Ciliophora;-_Intramacronucleata;c_Spirotrichea;-_Hypotrichia;o_Euplotida;f_Euplotidae;g_Euplotes;s_Euplotes harpa	RAS p21 protein activator 4 (Fragment)
UniRef90_A0A078AW59	81__k141_1193982	|+|318|1.456e-85|1|1213|3567|1213[1213]:3567[3567]:2355[2355]	151035	species	Euplotes harpa	cellular organisms;d_Eukaryota;-_Alveolata;p_Ciliophora;-_Intramacronucleata;c_Spirotrichea;-_Hypotrichia;o_Euplotida;f_Euplotidae;g_Euplotes;s_Euplotes harpa	G8 domain-containing protein
UniRef90_UPI000B90AFE9	81__k141_1194003	|-|223|5.766e-57|2|275|1606|1606[1606]:1109[1109]:498[498]|1075[1075]:275[275]:801[801]	151035	species	Euplotes harpa	cellular organisms;d_Eukaryota;-_Alveolata;p_Ciliophora;-_Intramacronucleata;c_Spirotrichea;-_Hypotrichia;o_Euplotida;f_Euplotidae;g_Euplotes;s_Euplotes harpa	nose resistant to fluoxetine protein 6-like
UniRef90_A0A078AXY7	81__k141_1194011	|-|143|6.971e-33|1|231|1700|1700[1700]:231[231]:1470[1470]	36767	species	Euplotes focardii	cellular organisms;d_Eukaryota;-_Alveolata;p_Ciliophora;-_Intramacronucleata;c_Spirotrichea;-_Hypotrichia;o_Euplotida;f_Euplotidae;g_Euplotes;s_Euplotes focardii	Aa_trans domain-containing protein
UniRef90_A0A078AW59	81__k141_1194012	|+|291|1.954e-77|2|1192|4605|1192[1192]:3117[3117]:1926[1926]|3571[3571]:4605[4605]:1035[1035]	151035	species	Euplotes harpa	cellular organisms;d_Eukaryota;-_Alveolata;p_Ciliophora;-_Intramacronucleata;c_Spirotrichea;-_Hypotrichia;o_Euplotida;f_Euplotidae;g_Euplotes;s_Euplotes harpa	G8 domain-containing protein
UniRef90_A0A078AQG6	81__k141_1194069	|+|91|3.139e-17|1|869|1528|869[869]:1528[1528]:660[660]	57506	family	Oxytrichidae	cellular organisms;d_Eukaryota;-_Alveolata;p_Ciliophora;-_Intramacronucleata;c_Spirotrichea;-_Stichotrichia;o_Sporadotrichida;f_Oxytrichidae	Uncharacterized protein
UniRef90_A0A1R2AXK5	81__k141_1194175	|-|664|1.015e-189|4|1094|2936|2936[2936]:2820[2820]:117[117]|2803[2803]:2672[2672]:132[132]|2522[2522]:1620[1620]:903[903]|1555[1555]:1094[1094]:462[462]	5878	phylum	Ciliophora	cellular organisms;d_Eukaryota;-_Alveolata;p_Ciliophora	Kinesin-like protein
UniRef90_A0A3B5BLB6	81__k141_1194175	|+|70|6.584e-11|1|1858|2151|1858[1858]:2151[2151]:294[294]	2759	superkingdom	Eukaryota	cellular organisms;d_Eukaryota	Uncharacterized protein
UniRef90_A0A1N1EEN2	81__k141_1194228	|-|85|2.009e-15|1|1853|2074|2074[2074]:1853[1853]:222[222]	2759	superkingdom	Eukaryota	cellular organisms;d_Eukaryota	Uncharacterized protein
UniRef90_A0A654TU54	81__k141_1194228	|-|64|4.214e-09|1|482|676|676[676]:482[482]:195[195]	1762	family	Mycobacteriaceae	cellular organisms;d_Bacteria;-_Terrabacteria group;p_Actinobacteria;c_Actinobacteria;o_Corynebacteriales;f_Mycobacteriaceae	Uncharacterized protein
UniRef90_J9FFH3	81__k141_1194228	|+|1066|9.831e-311|1|129|2264|129[129]:2264[2264]:2136[2136]	2759	superkingdom	Eukaryota	cellular organisms;d_Eukaryota	Methylmalonyl-CoA mutase
UniRef90_A0A078B9E9	81__k141_1194242	|+|213|5.905e-54|1|474|1178|474[474]:1178[1178]:705[705]	151035	species	Euplotes harpa	cellular organisms;d_Eukaryota;-_Alveolata;p_Ciliophora;-_Intramacronucleata;c_Spirotrichea;-_Hypotrichia;o_Euplotida;f_Euplotidae;g_Euplotes;s_Euplotes harpa	Proteasome subunit beta
UniRef90_A0A367K386	81__k141_1194253	|+|62|1.685e-08|1|104|295|104[104]:295[295]:192[192]	36767	species	Euplotes focardii	cellular organisms;d_Eukaryota;-_Alveolata;p_Ciliophora;-_Intramacronucleata;c_Spirotrichea;-_Hypotrichia;o_Euplotida;f_Euplotidae;g_Euplotes;s_Euplotes focardii	Uncharacterized protein (Fragment)
UniRef90_G0R410	81__k141_1194265	|+|208|1.889e-52|3|159|1057|159[159]:386[386]:228[228]|557[557]:790[790]:234[234]|833[833]:1057[1057]:225[225]	431838	subphylum	Intramacronucleata	cellular organisms;d_Eukaryota;-_Alveolata;p_Ciliophora;-_Intramacronucleata	Protein phosphatase 2c, putative
UniRef90_A0A287G0D4	81__k141_1194292	|+|170|5.194e-41|1|2342|3103|2342[2342]:3103[3103]:762[762]	36767	species	Euplotes focardii	cellular organisms;d_Eukaryota;-_Alveolata;p_Ciliophora;-_Intramacronucleata;c_Spirotrichea;-_Hypotrichia;o_Euplotida;f_Euplotidae;g_Euplotes;s_Euplotes focardii	Peptidase_S9 domain-containing protein
UniRef90_UPI0009E5E49F	81__k141_1194391	|+|67|5.267e-10|1|791|1114|791[791]:1114[1114]:324[324]	2759	superkingdom	Eukaryota	cellular organisms;d_Eukaryota	exportin-2-like
UniRef90_UPI000C25313F	81__k141_1194391	|+|109|1.198e-22|1|1771|3063|1771[1771]:3063[3063]:1293[1293]	5936	species	Moneuplotes crassus	cellular organisms;d_Eukaryota;-_Alveolata;p_Ciliophora;-_Intramacronucleata;c_Spirotrichea;-_Hypotrichia;o_Euplotida;f_Euplotidae;g_Moneuplotes;s_Moneuplotes crassus	exportin-2-like
UniRef90_A0A6B2LMZ7	81__k141_1194425	|+|68|2.634e-10|1|906|1229|906[906]:1229[1229]:324[324]	131567	no rank	cellular organisms		Uncharacterized protein
UniRef90_A0A061QZG9	81__k141_1194437	|-|50|6.904e-05|1|215|502|502[502]:215[215]:288[288]	5878	phylum	Ciliophora	cellular organisms;d_Eukaryota;-_Alveolata;p_Ciliophora	Rcc1 and btb domain-containing protein (Fragment)
UniRef90_UPI000F7C7575	81__k141_1194437	|-|154|3.404e-36|2|608|1519|1519[1519]:1217[1217]:303[303]|1186[1186]:608[608]:579[579]	223996	species	Protocruzia adherens	cellular organisms;d_Eukaryota;-_Alveolata;p_Ciliophora;-_Intramacronucleata;c_Spirotrichea;-_Protocruziidia;g_Protocruzia;s_Protocruzia adherens	ultraviolet-B receptor UVR8-like isoform X1
UniRef90_A0A078B0U9	81__k141_1194464	|-|171|2.597e-41|3|155|3526|3526[3526]:3425[3425]:102[102]|1503[1503]:1132[1132]:372[372]|796[796]:155[155]:642[642]	57506	family	Oxytrichidae	cellular organisms;d_Eukaryota;-_Alveolata;p_Ciliophora;-_Intramacronucleata;c_Spirotrichea;-_Stichotrichia;o_Sporadotrichida;f_Oxytrichidae	Uncharacterized protein
UniRef90_A0A078A0Z3	81__k141_1194477	|+|316|5.822e-85|1|221|967|221[221]:967[967]:747[747]	151035	species	Euplotes harpa	cellular organisms;d_Eukaryota;-_Alveolata;p_Ciliophora;-_Intramacronucleata;c_Spirotrichea;-_Hypotrichia;o_Euplotida;f_Euplotidae;g_Euplotes;s_Euplotes harpa	Uncharacterized protein
UniRef90_UPI0003F06A4A	81__k141_1194516	|-|53|8.63e-06|2|602|1219|1219[1219]:1124[1124]:96[96]|751[751]:602[602]:150[150]	2759	superkingdom	Eukaryota	cellular organisms;d_Eukaryota	protein phosphatase PTC7 homolog
UniRef90_A0A078AEZ1	81__k141_1194539	|-|456|4.177e-127|2|59|1631|1631[1631]:1290[1290]:342[342]|1261[1261]:59[59]:1203[1203]	151035	species	Euplotes harpa	cellular organisms;d_Eukaryota;-_Alveolata;p_Ciliophora;-_Intramacronucleata;c_Spirotrichea;-_Hypotrichia;o_Euplotida;f_Euplotidae;g_Euplotes;s_Euplotes harpa	Pescadillo homolog
UniRef90_A0A077ZXD7	81__k141_1194556	|+|146|8.714e-34|2|143|1741|143[143]:1342[1342]:1200[1200]|1361[1370]:1741[1741]:381[372]	151035	species	Euplotes harpa	cellular organisms;d_Eukaryota;-_Alveolata;p_Ciliophora;-_Intramacronucleata;c_Spirotrichea;-_Hypotrichia;o_Euplotida;f_Euplotidae;g_Euplotes;s_Euplotes harpa	Uncharacterized protein
UniRef90_A0A2V2WVB7	81__k141_1194592	|-|195|1.548e-48|1|1169|1573|1573[1573]:1169[1169]:405[405]	151035	species	Euplotes harpa	cellular organisms;d_Eukaryota;-_Alveolata;p_Ciliophora;-_Intramacronucleata;c_Spirotrichea;-_Hypotrichia;o_Euplotida;f_Euplotidae;g_Euplotes;s_Euplotes harpa	Putative casein kinase
UniRef90_A0A367K0W5	81__k141_1194645	|+|296|6.105e-79|2|13|1800|13[13]:729[729]:717[717]|760[760]:1800[1800]:1041[1041]	2759	superkingdom	Eukaryota	cellular organisms;d_Eukaryota	Dynamin-GTPase protein
UniRef90_A0A060W303	81__k141_1194666	|+|83|8.037e-15|1|2587|3081|2587[2587]:3081[3081]:495[495]	33829	class	Spirotrichea	cellular organisms;d_Eukaryota;-_Alveolata;p_Ciliophora;-_Intramacronucleata;c_Spirotrichea	Uncharacterized protein
UniRef90_M2MVH7	81__k141_1194703	|+|65|2.107e-09|1|1593|2438|1593[1593]:2438[2438]:846[846]	151035	species	Euplotes harpa	cellular organisms;d_Eukaryota;-_Alveolata;p_Ciliophora;-_Intramacronucleata;c_Spirotrichea;-_Hypotrichia;o_Euplotida;f_Euplotidae;g_Euplotes;s_Euplotes harpa	Phosphoglycerate kinase
UniRef90_U6DHV7	81__k141_1194703	|+|72|1.646e-11|1|198|626|198[198]:626[626]:429[429]	33829	class	Spirotrichea	cellular organisms;d_Eukaryota;-_Alveolata;p_Ciliophora;-_Intramacronucleata;c_Spirotrichea	MYCBP-associated protein (Fragment)
UniRef90_A0A0A0KIK2	81__k141_1194740	|+|125|1.827e-27|1|699|1154|699[699]:1154[1154]:456[456]	57506	family	Oxytrichidae	cellular organisms;d_Eukaryota;-_Alveolata;p_Ciliophora;-_Intramacronucleata;c_Spirotrichea;-_Stichotrichia;o_Sporadotrichida;f_Oxytrichidae	Myosin motor domain-containing protein
UniRef90_A0A0S7I5Q2	81__k141_1194740	|+|74|4.115e-12|1|2214|2552|2214[2214]:2552[2552]:339[339]	2759	superkingdom	Eukaryota	cellular organisms;d_Eukaryota	MYO10 (Fragment)
UniRef90_A0A2P4XWM7	81__k141_1194740	|+|155|1.702e-36|1|1296|1949|1296[1296]:1949[1949]:654[654]	2759	superkingdom	Eukaryota	cellular organisms;d_Eukaryota	Myosin-like protein (Fragment)
UniRef90_A0A6B2LPS5	81__k141_1194740	|+|72|1.646e-11|1|372|626|372[372]:626[626]:255[255]	57506	family	Oxytrichidae	cellular organisms;d_Eukaryota;-_Alveolata;p_Ciliophora;-_Intramacronucleata;c_Spirotrichea;-_Stichotrichia;o_Sporadotrichida;f_Oxytrichidae	Myosin motor domain-containing protein (Fragment)
UniRef90_G0QMX5	81__k141_1194817	|+|434|1.752e-120|2|497|1672|497[497]:1438[1438]:942[942]|1454[1454]:1672[1672]:219[219]	2759	superkingdom	Eukaryota	cellular organisms;d_Eukaryota	Phosphofructokinase family protein, putative
UniRef90_A0A1R2BX18	81__k141_1194847	|-|250|4.296e-65|1|204|1298|1298[1298]:204[204]:1095[1095]	5878	phylum	Ciliophora	cellular organisms;d_Eukaryota;-_Alveolata;p_Ciliophora	Uncharacterized protein
UniRef90_A0A1R1PCB1	81__k141_1194850	|-|63|8.427e-09|1|1269|1517|1517[1517]:1269[1269]:249[249]	2759	superkingdom	Eukaryota	cellular organisms;d_Eukaryota	Uncharacterized protein (Fragment)
UniRef90_F6I054	81__k141_1194850	|+|174|3.246e-42|2|1150|2181|1150[1150]:1509[1509]:360[360]|1684[1684]:2181[2181]:498[498]	2759	superkingdom	Eukaryota	cellular organisms;d_Eukaryota	DNA helicase
UniRef90_A0DXK0	81__k141_1194894	|+|512|5.797e-144|2|337|3552|337[337]:1761[1761]:1425[1425]|1801[1801]:3552[3552]:1752[1752]	151035	species	Euplotes harpa	cellular organisms;d_Eukaryota;-_Alveolata;p_Ciliophora;-_Intramacronucleata;c_Spirotrichea;-_Hypotrichia;o_Euplotida;f_Euplotidae;g_Euplotes;s_Euplotes harpa	Uncharacterized protein
UniRef90_G0QJF4	81__k141_1194926	|-|63|8.427e-09|1|984|1412|1412[1412]:984[984]:429[429]	5878	phylum	Ciliophora	cellular organisms;d_Eukaryota;-_Alveolata;p_Ciliophora	Uncharacterized protein
UniRef90_A0A078A4T6	81__k141_1194944	|-|549|4.218e-155|2|405|1919|1919[1919]:738[738]:1182[1182]|713[713]:405[405]:309[309]	33829	class	Spirotrichea	cellular organisms;d_Eukaryota;-_Alveolata;p_Ciliophora;-_Intramacronucleata;c_Spirotrichea	Central pair associated wd-repeat protein
UniRef90_J9IN18	81__k141_1194978	|-|376|5.05e-103|1|127|1722|1722[1722]:127[127]:1596[1596]	36767	species	Euplotes focardii	cellular organisms;d_Eukaryota;-_Alveolata;p_Ciliophora;-_Intramacronucleata;c_Spirotrichea;-_Hypotrichia;o_Euplotida;f_Euplotidae;g_Euplotes;s_Euplotes focardii	Leucine-rich repeat-containing protein 48
UniRef90_A0A077WGR3	81__k141_1195007	|+|149|1.089e-34|2|145|1071|145[145]:447[447]:303[303]|520[520]:1071[1071]:552[552]	5936	species	Moneuplotes crassus	cellular organisms;d_Eukaryota;-_Alveolata;p_Ciliophora;-_Intramacronucleata;c_Spirotrichea;-_Hypotrichia;o_Euplotida;f_Euplotidae;g_Moneuplotes;s_Moneuplotes crassus	Putative cAMP-dependent protein kinase 5
UniRef90_A0A3B8W573	81__k141_1195020	|+|53|8.63e-06|1|172|291|172[172]:291[291]:120[120]	131567	no rank	cellular organisms		Succinyl-CoA--3-ketoacid-CoA transferase (Fragment)
UniRef90_C1BMM0	81__k141_1195020	|+|228|1.802e-58|3|295|1630|295[295]:756[756]:462[462]|859[859]:1263[1263]:405[405]|1487[1487]:1630[1630]:144[144]	131567	no rank	cellular organisms		Succinyl-CoA:3-ketoacid-coenzyme A transferase
UniRef90_B3S1Q4	81__k141_1195098	|-|63|8.427e-09|1|647|949|949[949]:647[647]:303[303]	33829	class	Spirotrichea	cellular organisms;d_Eukaryota;-_Alveolata;p_Ciliophora;-_Intramacronucleata;c_Spirotrichea	MPN domain-containing protein (Fragment)
[truncated: 5,132 more rows]

## Sheet: Abundance data
Table S6│Taxonomy predictions for Euplotes sp. AntOrgLke bins and bin abundance data.
	Organic Lake metagenomes																						Metagenomes from other lakes
[truncated: 193 more rows]
