# Supplementary material for: Genome Analysis of a Verrucomicrobial Endosymbiont With a Tiny Genome Discovered in an Antarctic Lake
Source: Front Microbiol. 2021 Jun 1;12:674758. doi: 10.3389/fmicb.2021.674758 (PMC8204192; doi:10.3389/fmicb.2021.674758)
Supplement: Supplementary file 6 [file Table_9.xlsx]

## Sheet: ISC proteins
Table S9│Iron-sulfur cluster proteins identified in Euplotes genome data.
ISC proteins	Query	QueryGeneID	Query Genome	No. matches	Subject Contig	Subject Gene ID	Subject prediction Database	%ID	length	gap	mismatch	q-start	q-end	s-start	s-end	E-value	Bitscore
ISC-assembly machinery
Nfs1: cysteine desulfurase	PreTt13618	Contig9515.0.g104	Oxytrichia	1	1198630	MMETSP0795_Transcript_5889_6260215|81__1198630|-|728|1.955e-209|1|116|1321|1321[1321]:116[116]:1206[1206]	MERC_MMETSP_Uniclust50_profiles	67.413	402	131	0	47	448	1	402	0	596
	PreTt16358	TTHERM_00085100	Tetrahymena		1198630	MMETSP0795_Transcript_5889_6260215|81__1198630|-|728|1.955e-209|1|116|1321|1321[1321]:116[116]:1206[1206]	MERC_MMETSP_Uniclust50_profiles	66.162	396	134	0	38	433	7	402	0	561
	PreTt16358	Contig9515.0.g104	Oxytrichia		1198630	UniRef90_Q6A1P0|81__1198630|-|652|4.159e-186|1|104|1399|1399[1399]:104[104]:1296[1296]	TaxDB_Uniclust90_2018_08	64.72	428	150	1	24	450	3	430	0	603
	PreTt16358	TTHERM_00085100	Tetrahymena		1198630	UniRef90_Q6A1P0|81__1198630|-|652|4.159e-186|1|104|1399|1399[1399]:104[104]:1296[1296]	TaxDB_Uniclust90_2018_08	66.5	400	134	0	38	437	33	432	0	572
Isu1/Isu2	PreTt02137	TTHERM_00657530	Tetrahymena	-
	PreTt02137	Contig15817.0.g6	Oxytrichia	-
Isa1	PreTt28206	TTHERM_00633570	Tetrahymena	-
	PreTt28026	Contig3701.0.g58	Oxytrichia	-
Yah1: ferredoxin	PreTt28574	Contig21615.0.g3	Oxytrichia	1	1224734	ERR1712086_740590|81__1224734|-|75|7.305e-13|1|1132|1329|1329[1329]:1132[1132]:198[198]	MERC_MMETSP_Uniclust50_profiles	35	60	37	2	100	157	6	65	0.000287	35.8
Arh1: ferredoxin reductase	PreTt22600	Contig11900.0.g25	Oxytrichia	3	1239176	MMETSP0127_Transcript_23936_16308276|81__1239176|-|481|4.42e-135|2|98|1600|1600[1600]:1238[1238]:363[363]|1210[1210]:98[98]:1113[1113]	MERC_MMETSP_Uniclust50_profiles	46.869	527	219	10	3	504	2	492	1.69e-162	468
	PreTt22600	TTHERM_00471920	Tetrahymena		1239176	MMETSP0127_Transcript_23936_16308276|81__1239176|-|481|4.42e-135|2|98|1600|1600[1600]:1238[1238]:363[363]|1210[1210]:98[98]:1113[1113]	MERC_MMETSP_Uniclust50_profiles	37.853	531	263	11	1	503	1	492	5.87e-115	346
	PreTt22600	Contig11900.0.g25	Oxytrichia		1239176	UniRef90_J9IRI2|81__1239176|-|466|4.08e-130|2|95|1594|1594[1594]:1238[1238]:357[357]|1210[1210]:95[95]:1116[1116]	TaxDB_Uniclust90_2018_08	46.869	527	219	10	4	505	1	491	3.6e-163	469
	PreTt22600	TTHERM_00471920	Tetrahymena		1229773	UniRef90_A0A4Z2FST2|81__1229773|+|226|7.208e-58|1|4900|5997|4900[4900]:5997[5997]:1098[1098]	TaxDB_Uniclust90_2018_08	25.765	392	213	19	110	490	6	330	1.53e-10	60.1
	PreTt22600	TTHERM_00471920	Tetrahymena		1239698	UniRef90_UPI000C876C66|81__1239698|-|229|9.01e-59|1|1312|2706|2706[2706]:1312[1312]:1395[1395]	TaxDB_Uniclust90_2018_08	25.11	227	137	9	69	276	246	458	2.59e-07	50.4
Yfh1: frataxin	PreTt07836	TTHERM_00989460	Tetrahymena	-
	PreTt07836	Contig13334.0.g2	Oxytrichia	-
Nfu1	PreTt26839	TTHERM_00146320	Tetrahymena	-
	PreTt26839	Contig797.1.g88	Oxytrichia	-
Grx5: glutaredoxin	PreTt09308	Contig637.1.g136	Oxytrichia	3	1010124	ERR1719471_1970174|81__1010124|+|311|6.615e-84|2|450|1452|450[450]:1112[1112]:663[663]|1192[1201]:1452[1452]:261[252]	MERC_MMETSP_Uniclust50_profiles	43.39	295	164	3	138	430	1	294	1.46e-81	252
	PreTt09308	Contig637.1.g136	Oxytrichia		1010124	UniRef90_A0A078A461|81__1010124|+|270|4.097e-71|1|72|1112|72[72]:1112[1112]:1041[1041]	TaxDB_Uniclust90_2018_08	38.304	342	209	2	17	356	6	347	1.56e-82	255
	PreTt09308	TTHERM_00125460	Tetrahymena		1010124	ERR1719471_1970174|81__1010124|+|311|6.615e-84|2|450|1452|450[450]:1112[1112]:663[663]|1192[1201]:1452[1452]:261[252]	MERC_MMETSP_Uniclust50_profiles	28.814	295	204	5	124	413	2	295	1.26e-42	150
	PreTt09308	TTHERM_00125460	Tetrahymena		1010124	UniRef90_A0A078A461|81__1010124|+|270|4.097e-71|1|72|1112|72[72]:1112[1112]:1041[1041]	TaxDB_Uniclust90_2018_08	29.825	342	230	8	1	336	7	344	2.7e-48	166
	PreTt29301	TTHERM_00259350	Tetrahymena		1010124	ERR1719471_1970174|81__1010124|+|311|6.615e-84|2|450|1452|450[450]:1112[1112]:663[663]|1192[1201]:1452[1452]:261[252]	MERC_MMETSP_Uniclust50_profiles	26.712	292	208	5	125	411	2	292	2.69e-36	133
	PreTt29301	TTHERM_00259350	Tetrahymena		1010124	UniRef90_A0A078A461|81__1010124|+|270|4.097e-71|1|72|1112|72[72]:1112[1112]:1041[1041]	TaxDB_Uniclust90_2018_08	28.339	307	212	6	21	322	26	329	1.52e-43	153
	PreTt03016	Contig747.1.g19	Oxytrichia		922813	ERR1719473_2234399|81__922813|+|381|5.604e-105|1|418|1269|418[418]:1269[1269]:852[852]	MERC_MMETSP_Uniclust50_profiles	25.641	156	106	3	121	273	69	217	2.17e-11	63.5
	PreTt03016	Contig747.1.g19	Oxytrichia		1234973	MMETSP0209_Transcript_4_1058666|81__1234973|+|132|5.069e-30|1|116|718|116[116]:718[718]:603[603]	MERC_MMETSP_Uniclust50_profiles	38.86	193	115	1	70	262	12	201	2.08e-37	137
	PreTt03016	Contig747.1.g19	Oxytrichia		1234973	MMETSP0213_Transcript_771_12639357|81__1234973|+|115|6.644e-25|1|845|1132|845[845]:1132[1132]:288[288]	MERC_MMETSP_Uniclust50_profiles	34.483	87	57	0	330	416	1	87	1.16e-11	60.1
	PreTt03016	Contig747.1.g19	Oxytrichia		1234973	UniRef90_A0A1B6FK21|81__1234973|+|78|2.572e-13|1|227|727|227[227]:727[727]:501[501]	TaxDB_Uniclust90_2018_08	40	165	99	0	101	265	3	167	4.9e-33	123
Ssq1: Hsp70/DnaK	PreTt04605	Contig16452.0.g39	Oxytrichia	7	1220263	ERR1711907_857067|81__1220263|-|341|6.161e-93|3|599|1690|1690[1690]:1283[1283]:408[408]|1264[1264]:854[854]:411[411]|826[826]:599[599]:228[228]	MERC_MMETSP_Uniclust50_profiles	37.971	345	197	4	142	485	21	349	8.19e-75	242
	PreTt04605	Contig16452.0.g39	Oxytrichia		1234366	ERR1711976_146494|81__1234366|+|585|2.179e-166|1|686|2287|686[686]:2287[2287]:1602[1602]	MERC_MMETSP_Uniclust50_profiles	29.63	297	193	5	160	444	3	295	2.84e-28	117
	PreTt04605	Contig16452.0.g39	Oxytrichia		917600	ERR1719221_1234812|81__917600|-|1101|1.01778e-321|2|215|2070|2070[2070]:1903[1903]:168[168]|1846[1846]:215[215]:1632[1632]	MERC_MMETSP_Uniclust50_profiles	81.438	598	110	1	26	623	2	598	0	1018
	PreTt04605	TTHERM_01014750	Tetrahymena		917600	ERR1719221_1234812|81__917600|-|1101|1.01778e-321|2|215|2070|2070[2070]:1903[1903]:168[168]|1846[1846]:215[215]:1632[1632]	MERC_MMETSP_Uniclust50_profiles	64.959	605	206	2	24	628	1	599	0	818
	PreTt04605	Contig16452.0.g39	Oxytrichia		1240138	ERR1719271_1555396|81__1240138|+|1221|0|1|193|2115|193[193]:2115[2115]:1923[1923]	MERC_MMETSP_Uniclust50_profiles	52.91	567	248	10	28	582	3	562	0	555
	PreTt04605	Contig16452.0.g39	Oxytrichia		1240138	UniRef90_Q7Z1E0|81__1240138|+|1134|0|1|184|2199|184[184]:2199[2199]:2016[2016]	TaxDB_Uniclust90_2018_08	52.91	567	248	10	28	582	6	565	0	555
	PreTt04605	TTHERM_01014750	Tetrahymena		1240138	ERR1719271_1555396|81__1240138|+|1221|0|1|193|2115|193[193]:2115[2115]:1923[1923]	MERC_MMETSP_Uniclust50_profiles	53.131	559	245	8	27	573	3	556	0	560
	PreTt04605	TTHERM_01014750	Tetrahymena		1240138	UniRef90_Q7Z1E0|81__1240138|+|1134|0|1|184|2199|184[184]:2199[2199]:2016[2016]	TaxDB_Uniclust90_2018_08	52.931	563	248	8	23	573	2	559	0	561
	PreTt04605	Contig16452.0.g39	Oxytrichia		1238157	ERR1740138_1289987|81__1238157|+|1147|0|1|319|2157|319[319]:2157[2157]:1839[1839]	MERC_MMETSP_Uniclust50_profiles	49.597	621	280	12	27	625	3	612	0	558
	PreTt04605	Contig16452.0.g39	Oxytrichia		1238157	UniRef90_Q0Q5B2|81__1238157|+|962|1.994e-279|1|235|2220|235[235]:2220[2220]:1986[1986]	TaxDB_Uniclust90_2018_08	49.597	621	280	12	27	625	31	640	0	556
	PreTt04605	TTHERM_01014750	Tetrahymena		1238157	ERR1740138_1289987|81__1238157|+|1147|0|1|319|2157|319[319]:2157[2157]:1839[1839]	MERC_MMETSP_Uniclust50_profiles	49.273	619	291	11	26	629	3	613	0	563
	PreTt04605	TTHERM_01014750	Tetrahymena		1238157	UniRef90_Q0Q5B2|81__1238157|+|962|1.994e-279|1|235|2220|235[235]:2220[2220]:1986[1986]	TaxDB_Uniclust90_2018_08	49.194	620	292	11	26	630	31	642	0	561
	PreTt04605	Contig16452.0.g39	Oxytrichia		1190359	MMETSP1320_Transcript_20503_439496|81__1190359|+|340|1.232e-92|1|137|1300|137[137]:1300[1300]:1164[1164]	MERC_MMETSP_Uniclust50_profiles	24.935	385	248	10	26	376	2	379	1.69e-24	103
	PreTt04605	Contig16452.0.g39	Oxytrichia		218786	MMETSP1380_Transcript_11066_4662643|81__218786|-|593|8.513e-169|2|493|2633|2633[2633]:1455[1455]:1179[1179]|1152[1152]:493[493]:660[660]	MERC_MMETSP_Uniclust50_profiles	26.282	312	202	8	130	419	29	334	1.54e-20	94
	PreTt04605	Contig16452.0.g39	Oxytrichia		917600	UniRef90_A0A078AFB8|81__917600|-|993|9.285e-289|2|170|2085|2085[2085]:1903[1903]:183[183]|1849[1849]:170[170]:1680[1680]	TaxDB_Uniclust90_2018_08	81.063	602	114	0	26	627	7	608	0	1024
	PreTt04605	TTHERM_01014750	Tetrahymena		917600	UniRef90_A0A078AFB8|81__917600|-|993|9.285e-289|2|170|2085|2085[2085]:1903[1903]:183[183]|1849[1849]:170[170]:1680[1680]	TaxDB_Uniclust90_2018_08	64.745	607	209	1	24	630	6	607	0	824
Jac1: co-chaperone	PreTt11816	Contig11391.0.g70	Oxytrichia	4	922536	MMETSP1380_Transcript_22032_24460056|81__922536|+|168|7.376e-41|1|558|956|558[558]:956[956]:399[399]	MERC_MMETSP_Uniclust50_profiles	34.091	132	86	1	71	201	2	133	8.24e-18	74.3
	PreTt11816	Contig11391.0.g70	Oxytrichia		922536	UniRef90_UPI0008738BD1|81__922536|+|117|4.678e-25|1|363|950|363[363]:950[950]:588[588]	TaxDB_Uniclust90_2018_08	32.402	179	120	1	22	199	18	196	1.84e-28	103
	PreTt11816	TTHERM_00013100	Tetrahymena		922536	MMETSP1380_Transcript_22032_24460056|81__922536|+|168|7.376e-41|1|558|956|558[558]:956[956]:399[399]	MERC_MMETSP_Uniclust50_profiles	29.104	134	93	1	124	257	1	132	5.22e-13	62.8
	PreTt11816	TTHERM_00013100	Tetrahymena		922536	UniRef90_UPI0008738BD1|81__922536|+|117|4.678e-25|1|363|950|363[363]:950[950]:588[588]	TaxDB_Uniclust90_2018_08	31.122	196	132	2	59	254	2	194	6.2e-26	98.6
	PreTt21083	Contig12612.0.g77	Oxytrichia		1188430	A0A1X6PL03_20077202|81__1188430|+|336|1.972e-91|3|108|1147|108[108]:269[269]:162[162]|293[296]:550[550]:258[255]|587[587]:1147[1147]:561[561]	MERC_MMETSP_Uniclust50_profiles	27.913	369	202	8	64	424	3	315	4.01e-38	139
	PreTt21083	TTHERM_00318820	Tetrahymena		1188430	A0A1X6PL03_20077202|81__1188430|+|336|1.972e-91|3|108|1147|108[108]:269[269]:162[162]|293[296]:550[550]:258[255]|587[587]:1147[1147]:561[561]	MERC_MMETSP_Uniclust50_profiles	31.608	367	199	12	32	390	3	325	1.77e-39	142
	PreTt21083	Contig12612.0.g77	Oxytrichia		1084841	M2S185_30240668|81__1084841|+|356|1.88e-97|2|110|1153|110[110]:286[286]:177[177]|365[368]:1153[1153]:789[786]	MERC_MMETSP_Uniclust50_profiles	27.66	376	204	9	65	431	1	317	2.23e-33	126
	PreTt21083	TTHERM_00318820	Tetrahymena		1084841	M2S185_30240668|81__1084841|+|356|1.88e-97|2|110|1153|110[110]:286[286]:177[177]|365[368]:1153[1153]:789[786]	MERC_MMETSP_Uniclust50_profiles	27.913	369	206	11	33	390	1	320	2.85e-34	128
	PreTt21083	TTHERM_00318820	Tetrahymena		1084841	UniRef90_A0A078A1H2|81__1084841|+|365|1.034e-99|2|68|1153|68[68]:286[286]:219[219]|365[368]:1153[1153]:789[786]	TaxDB_Uniclust90_2018_08	28.032	371	207	11	31	390	13	334	5.22e-35	130
	PreTt21083	Contig12612.0.g77	Oxytrichia		908401	MMETSP0209_Transcript_30291_31163600|81__908401|-|346|1.925e-94|1|267|1265|1265[1265]:267[267]:999[999]	MERC_MMETSP_Uniclust50_profiles	51.786	336	153	3	64	393	1	333	1.62e-114	337
	PreTt21083	Contig12612.0.g77	Oxytrichia		908401	UniRef90_J9JBH0|81__908401|-|358|1.324e-97|1|267|1319|1319[1319]:267[267]:1053[1053]	TaxDB_Uniclust90_2018_08	50.565	354	165	4	47	393	1	351	8.93e-116	340
	PreTt21083	TTHERM_00318820	Tetrahymena		908401	UniRef90_J9JBH0|81__908401|-|358|1.324e-97|1|267|1319|1319[1319]:267[267]:1053[1053]	TaxDB_Uniclust90_2018_08	44.509	346	171	5	22	349	9	351	7.87e-90	274
	PreTt21083	TTHERM_00318820	Tetrahymena		908401	MMETSP0209_Transcript_30291_31163600|81__908401|-|346|1.925e-94|1|267|1265|1265[1265]:267[267]:999[999]	MERC_MMETSP_Uniclust50_profiles	44.643	336	165	5	32	349	1	333	3.88e-86	265
Mge1	PreTt16425	TTHERM_00086760	Tetrahymena	-
	PreTt16425	Contig15049.0.g101	Oxytrichia	-
ISC-export machinery
Atm1: ABC transporter	PreTt18156	Contig17175.0.g33	Oxytrichia	19	1233343	ERR1719266_1221578|81__1233343|+|514|5.146e-145|2|120|1859|120[120]:560[560]:441[441]|585[585]:1859[1859]:1275[1275]	MERC_MMETSP_Uniclust50_profiles	29.897	582	360	10	86	655	27	572	2.22e-72	243
	PreTt18156	Contig17175.0.g33	Oxytrichia		1233343	UniRef90_K8E944|81__1233343|+|379|6.313e-104|2|144|1859|144[144]:569[569]:426[426]|585[585]:1859[1859]:1275[1275]	TaxDB_Uniclust90_2018_08	29.966	584	360	10	86	655	19	567	2.47e-73	245
	PreTt05951	Contig21282.0.g14	Oxytrichia		1233343	ERR1719266_1221578|81__1233343|+|514|5.146e-145|2|120|1859|120[120]:560[560]:441[441]|585[585]:1859[1859]:1275[1275]	MERC_MMETSP_Uniclust50_profiles	33.239	352	204	7	471	807	236	571	1.15e-51	188
	PreTt05951	TTHERM_01084320	Tetrahymena		1233343	ERR1719266_1221578|81__1233343|+|514|5.146e-145|2|120|1859|120[120]:560[560]:441[441]|585[585]:1859[1859]:1275[1275]	MERC_MMETSP_Uniclust50_profiles	38.393	224	131	3	425	643	327	548	5.19e-39	150
	PreTt05951	TTHERM_01084320	Tetrahymena		1233343	UniRef90_K8E944|81__1233343|+|379|6.313e-104|2|144|1859|144[144]:569[569]:426[426]|585[585]:1859[1859]:1275[1275]	TaxDB_Uniclust90_2018_08	26.614	511	331	12	139	643	71	543	2.5e-40	153
	PreTt18156	TTHERM_00684430	Tetrahymena		1233343	ERR1719266_1221578|81__1233343|+|514|5.146e-145|2|120|1859|120[120]:560[560]:441[441]|585[585]:1859[1859]:1275[1275]	MERC_MMETSP_Uniclust50_profiles	30.085	585	385	7	53	628	3	572	2.39e-87	282
	PreTt18156	TTHERM_00684430	Tetrahymena		1233343	UniRef90_K8E944|81__1233343|+|379|6.313e-104|2|144|1859|144[144]:569[569]:426[426]|585[585]:1859[1859]:1275[1275]	TaxDB_Uniclust90_2018_08	30.208	576	383	7	63	628	1	567	1.05e-86	280
	PreTt18156	Contig17175.0.g33	Oxytrichia		1069567	ERR1719369_2738255|81__1069567|-|595|2.128e-169|1|216|1943|1943[1943]:216[216]:1728[1728]	MERC_MMETSP_Uniclust50_profiles	29.472	587	373	11	86	655	7	569	4.63e-84	275
	PreTt18156	Contig17175.0.g33	Oxytrichia		1069567	UniRef90_J9IZE2|81__1069567|-|636|2.726e-181|1|168|1943|1943[1943]:168[168]:1776[1776]	TaxDB_Uniclust90_2018_08	29.302	587	374	10	86	655	7	569	3.76e-84	275
	PreTt18156	TTHERM_00684430	Tetrahymena		1069567	ERR1719369_2738255|81__1069567|-|595|2.128e-169|1|216|1943|1943[1943]:216[216]:1728[1728]	MERC_MMETSP_Uniclust50_profiles	33.199	497	314	4	150	629	75	570	1.19e-88	286
	PreTt18156	TTHERM_00684430	Tetrahymena		1069567	UniRef90_J9IZE2|81__1069567|-|636|2.726e-181|1|168|1943|1943[1943]:168[168]:1776[1776]	TaxDB_Uniclust90_2018_08	33.199	497	314	4	150	629	75	570	1.03e-88	286
	PreTt18156	Contig17175.0.g33	Oxytrichia		1178271	ERR1719369_2738255|81__1178271|-|512|2.058e-144|1|498|2069|2069[2069]:498[498]:1572[1572]	MERC_MMETSP_Uniclust50_profiles	29.273	509	309	11	89	574	44	524	5.17e-62	214
	PreTt18156	Contig17175.0.g33	Oxytrichia		1178271	UniRef90_J9IZE2|81__1178271|-|582|4.911e-165|1|498|2039|2039[2039]:498[498]:1542[1542]	TaxDB_Uniclust90_2018_08	29.273	509	309	11	89	574	34	514	2.61e-62	214
	PreTt18156	Contig17175.0.g33	Oxytrichia		1238586	ERR1719369_2738255|81__1238586|-|426|1.593e-118|1|245|1702|1702[1702]:245[245]:1458[1458]	MERC_MMETSP_Uniclust50_profiles	49.698	497	239	2	126	622	1	486	1.33e-179	518
	PreTt18156	Contig17175.0.g33	Oxytrichia		1238586	UniRef90_J9IGZ6|81__1238586|-|510|2.319e-143|1|245|1768|1768[1768]:245[245]:1524[1524]	TaxDB_Uniclust90_2018_08	49.326	519	252	2	104	622	1	508	0	532
	PreTt05951	Contig21282.0.g14	Oxytrichia		1238586	ERR1719369_2738255|81__1238586|-|426|1.593e-118|1|245|1702|1702[1702]:245[245]:1458[1458]	MERC_MMETSP_Uniclust50_profiles	32.123	358	214	11	431	774	142	484	2.13e-39	150
	PreTt18156	TTHERM_00684430	Tetrahymena		1238586	ERR1719369_2738255|81__1238586|-|426|1.593e-118|1|245|1702|1702[1702]:245[245]:1458[1458]	MERC_MMETSP_Uniclust50_profiles	39.004	482	284	2	118	590	1	481	3.41e-120	365
	PreTt18156	TTHERM_00684430	Tetrahymena		1238586	UniRef90_J9IGZ6|81__1238586|-|510|2.319e-143|1|245|1768|1768[1768]:245[245]:1524[1524]	TaxDB_Uniclust90_2018_08	38.69	504	297	3	98	590	1	503	7.98e-122	370
	PreTt05951	Contig21282.0.g14	Oxytrichia		1153368	A0A059CBK9_8488696|81__1153368|-|190|1.759e-47|2|2404|3381|3381[3381]:2605[2605]:777[777]|2583[2583]:2404[2404]:180[180]	MERC_MMETSP_Uniclust50_profiles	28.198	344	179	13	428	742	6	310	2.51e-19	87.8
	PreTt05951	Contig21282.0.g14	Oxytrichia		1219871	A0A0L0TDI5_11187696|81__1219871|+|767|3.555e-221|3|430|3990|430[430]:2994[2994]:2565[2565]|3133[3133]:3573[3573]:441[441]|3592[3592]:3990[3990]:399[399]	MERC_MMETSP_Uniclust50_profiles	33.766	539	322	15	291	811	1	522	7.68e-78	271
	PreTt05951	Contig21282.0.g14	Oxytrichia		1219871	A0A0L0TDI5_11187696|81__1219871|+|767|3.555e-221|3|430|3990|430[430]:2994[2994]:2565[2565]|3133[3133]:3573[3573]:441[441]|3592[3592]:3990[3990]:399[399]	MERC_MMETSP_Uniclust50_profiles	39.544	263	126	5	546	786	881	1132	5.86e-47	179
	PreTt05951	Contig21282.0.g14	Oxytrichia		1219871	UniRef90_A0A1S5RRS7|81__1219871|+|756|2.051e-217|2|421|3585|421[421]:2943[2943]:2523[2523]|3025[3025]:3585[3585]:561[561]	TaxDB_Uniclust90_2018_08	33.766	539	322	15	291	811	4	525	2.81e-78	271
	PreTt05951	TTHERM_01084320	Tetrahymena		1219871	A0A0L0TDI5_11187696|81__1219871|+|767|3.555e-221|3|430|3990|430[430]:2994[2994]:2565[2565]|3133[3133]:3573[3573]:441[441]|3592[3592]:3990[3990]:399[399]	MERC_MMETSP_Uniclust50_profiles	26.499	517	332	16	125	629	1	481	3.09e-44	168
	PreTt05951	TTHERM_01084320	Tetrahymena		1219871	A0A0L0TDI5_11187696|81__1219871|+|767|3.555e-221|3|430|3990|430[430]:2994[2994]:2565[2565]|3133[3133]:3573[3573]:441[441]|3592[3592]:3990[3990]:399[399]	MERC_MMETSP_Uniclust50_profiles	34.498	229	118	2	429	633	901	1121	6.54e-37	146
	PreTt05951	TTHERM_01084320	Tetrahymena		1219871	UniRef90_A0A1S5RRS7|81__1219871|+|756|2.051e-217|2|421|3585|421[421]:2943[2943]:2523[2523]|3025[3025]:3585[3585]:561[561]	TaxDB_Uniclust90_2018_08	26.499	517	332	16	125	629	4	484	2.04e-44	168
	PreTt05951	Contig21282.0.g14	Oxytrichia		1091617	A0A176VC75_26025442|81__1091617|+|571|3.571e-162|4|331|3673|331[331]:1677[1677]:1347[1347]|1721[1727]:2038[2038]:318[312]|2069[2069]:2242[2242]:174[174]|2495[2495]:3673[3673]:1179[1179]	MERC_MMETSP_Uniclust50_profiles	24.584	541	333	20	290	797	89	587	2.41e-30	126
	PreTt05951	Contig21282.0.g14	Oxytrichia		1091628	A0A176VC75_26025442|81__1091628|+|689|1.075e-197|4|484|4154|484[484]:1809[1809]:1326[1326]|1974[1974]:2165[2165]:192[192]|2196[2196]:2759[2759]:564[564]|2799[2799]:4154[4154]:1356[1356]	MERC_MMETSP_Uniclust50_profiles	23.322	596	389	18	181	753	590	1140	7.64e-26	112
	PreTt05951	Contig21282.0.g14	Oxytrichia		1233668	A0A1S5RRS6_17153949|81__1233668|-|1022|6.141e-298|1|300|3002|3002[3002]:300[300]:2703[2703]	MERC_MMETSP_Uniclust50_profiles	30.921	608	335	17	238	792	324	899	4.32e-66	235
	PreTt05951	Contig21282.0.g14	Oxytrichia		1233668	UniRef90_A0A1S5RRS8|81__1233668|-|1203|0|3|279|4737|4737[4737]:4483[4483]:255[255]|3909[3921]:3640[3640]:270[258]|3002[3002]:279[279]:2724[2724]	TaxDB_Uniclust90_2018_08	29.255	711	401	21	140	797	414	1075	2.98e-65	234
	PreTt05951	Contig21282.0.g14	Oxytrichia		1233668	UniRef90_A0A1S5RRS8|81__1233668|-|1203|0|3|279|4737|4737[4737]:4483[4483]:255[255]|3909[3921]:3640[3640]:270[258]|3002[3002]:279[279]:2724[2724]	TaxDB_Uniclust90_2018_08	50.211	237	108	5	579	811	176	406	3.47e-62	224
	PreTt05951	TTHERM_01084320	Tetrahymena		1233668	A0A1S5RRS6_17153949|81__1233668|-|1022|6.141e-298|1|300|3002|3002[3002]:300[300]:2703[2703]	MERC_MMETSP_Uniclust50_profiles	40.291	206	117	3	441	643	4	206	2.53e-40	156
	PreTt05951	TTHERM_01084320	Tetrahymena		1233668	UniRef90_A0A1S5RRS8|81__1233668|-|1203|0|3|279|4737|4737[4737]:4483[4483]:255[255]|3909[3921]:3640[3640]:270[258]|3002[3002]:279[279]:2724[2724]	TaxDB_Uniclust90_2018_08	32.797	311	179	7	345	643	85	377	2.27e-40	156
	PreTt05951	Contig21282.0.g14	Oxytrichia		1237854	ERR1719357_447705|81__1237854|-|702|1.312e-201|3|87|2609|2609[2609]:2163[2163]:447[447]|2147[2147]:1356[1356]:792[792]|1223[1223]:87[87]:1137[1137]	MERC_MMETSP_Uniclust50_profiles	25	604	369	20	215	800	255	792	9.86e-36	143
	PreTt05951	Contig21282.0.g14	Oxytrichia		1241472	ERR1719357_447705|81__1241472|+|519|1.608e-146|4|1746|4256|1746[1746]:1862[1862]:117[117]|2004[2004]:2330[2330]:327[327]|2595[2595]:3014[3014]:420[420]|3051[3051]:4256[4256]:1206[1206]	MERC_MMETSP_Uniclust50_profiles	24.793	484	316	16	313	783	242	690	1.07e-30	127
	PreTt05951	Contig21282.0.g14	Oxytrichia		1069567	ERR1719369_2738255|81__1069567|-|595|2.128e-169|1|216|1943|1943[1943]:216[216]:1728[1728]	MERC_MMETSP_Uniclust50_profiles	33.135	504	309	10	326	811	79	572	9.67e-70	239
	PreTt05951	Contig21282.0.g14	Oxytrichia		1069567	UniRef90_J9IZE2|81__1069567|-|636|2.726e-181|1|168|1943|1943[1943]:168[168]:1776[1776]	TaxDB_Uniclust90_2018_08	33.135	504	309	10	326	811	79	572	4.95e-70	239
	PreTt05951	Contig21282.0.g14	Oxytrichia		1178271	ERR1719369_2738255|81__1178271|-|512|2.058e-144|1|498|2069|2069[2069]:498[498]:1572[1572]	MERC_MMETSP_Uniclust50_profiles	27.578	446	246	15	326	727	112	524	1.81e-33	134
	PreTt18156	TTHERM_00684430	Tetrahymena		1178271	ERR1719369_2738255|81__1178271|-|512|2.058e-144|1|498|2069|2069[2069]:498[498]:1572[1572]	MERC_MMETSP_Uniclust50_profiles	31.198	484	308	6	84	547	45	523	2.52e-68	230
	PreTt18156	TTHERM_00684430	Tetrahymena		1178271	UniRef90_J9IZE2|81__1178271|-|582|4.911e-165|1|498|2039|2039[2039]:498[498]:1542[1542]	TaxDB_Uniclust90_2018_08	31.198	484	308	6	84	547	35	513	1.87e-68	230
	PreTt05951	Contig21282.0.g14	Oxytrichia		1062292	ERR1719421_1556177|81__1062292|+|442|2.43e-123|2|1238|3514|1238[1238]:1681[1681]:444[444]|1697[1697]:3514[3514]:1818[1818]	MERC_MMETSP_Uniclust50_profiles	37.987	308	180	4	504	811	1	297	8.69e-56	203
	PreTt05951	Contig21282.0.g14	Oxytrichia		1068281	ERR1740138_1366394|81__1068281|+|596|1.064e-169|5|578|4045|578[578]:973[973]:396[396]|1157[1157]:2083[2083]:927[927]|2561[2561]:2824[2824]:264[264]|2900[2900]:3703[3703]:804[804]|3806[3806]:4045[4045]:240[240]	MERC_MMETSP_Uniclust50_profiles	31.568	491	280	11	328	813	4	443	1.07e-61	222
	PreTt05951	Contig21282.0.g14	Oxytrichia		1068281	ERR1740138_1366394|81__1068281|+|596|1.064e-169|5|578|4045|578[578]:973[973]:396[396]|1157[1157]:2083[2083]:927[927]|2561[2561]:2824[2824]:264[264]|2900[2900]:3703[3703]:804[804]|3806[3806]:4045[4045]:240[240]	MERC_MMETSP_Uniclust50_profiles	31.405	484	260	16	322	786	447	877	3.27e-47	179
	PreTt18156	TTHERM_00684430	Tetrahymena		1068281	ERR1740138_1366394|81__1068281|+|596|1.064e-169|5|578|4045|578[578]:973[973]:396[396]|1157[1157]:2083[2083]:927[927]|2561[2561]:2824[2824]:264[264]|2900[2900]:3703[3703]:804[804]|3806[3806]:4045[4045]:240[240]	MERC_MMETSP_Uniclust50_profiles	28.764	445	256	12	185	617	33	428	1.15e-50	187
	PreTt18156	TTHERM_00684430	Tetrahymena		1068281	UniRef90_A0A1S5RRS6|81__1068281|+|429|5.607e-119|4|542|4078|542[542]:1093[1093]:552[552]|1145[1145]:2095[2095]:951[951]|2906[2906]:3742[3742]:837[837]|3806[3806]:4078[4078]:273[273]	TaxDB_Uniclust90_2018_08	29.194	459	280	15	185	617	45	484	2.81e-52	191
	PreTt05951	TTHERM_01084320	Tetrahymena		1068281	ERR1740138_1366394|81__1068281|+|596|1.064e-169|5|578|4045|578[578]:973[973]:396[396]|1157[1157]:2083[2083]:927[927]|2561[2561]:2824[2824]:264[264]|2900[2900]:3703[3703]:804[804]|3806[3806]:4045[4045]:240[240]	MERC_MMETSP_Uniclust50_profiles	35.644	202	125	3	429	629	204	401	1.68e-36	144
	PreTt05951	TTHERM_01084320	Tetrahymena		1068281	UniRef90_A0A1S5RRS6|81__1068281|+|429|5.607e-119|4|542|4078|542[542]:1093[1093]:552[552]|1145[1145]:2095[2095]:951[951]|2906[2906]:3742[3742]:837[837]|3806[3806]:4078[4078]:273[273]	TaxDB_Uniclust90_2018_08	26.639	488	322	14	146	629	2	457	1.48e-41	159
	PreTt05951	Contig21282.0.g14	Oxytrichia		1068281	UniRef90_A0A1S5RRS6|81__1068281|+|429|5.607e-119|4|542|4078|542[542]:1093[1093]:552[552]|1145[1145]:2095[2095]:951[951]|2906[2906]:3742[3742]:837[837]|3806[3806]:4078[4078]:273[273]	TaxDB_Uniclust90_2018_08	31.569	510	325	13	313	811	1	497	3.16e-64	228
	PreTt05951	Contig21282.0.g14	Oxytrichia		720803	K1PGI9_29498273|81__720803|+|837|3.011e-242|4|929|4675|929[929]:3328[3328]:2400[2400]|3430[3430]:3723[3723]:294[294]|3785[3785]:4474[4474]:690[690]|4538[4538]:4675[4675]:138[138]	MERC_MMETSP_Uniclust50_profiles	24.346	612	383	26	181	774	624	1173	1.77e-29	124
	PreTt05951	Contig21282.0.g14	Oxytrichia		720803	K1PGI9_29498273|81__720803|+|837|3.011e-242|4|929|4675|929[929]:3328[3328]:2400[2400]|3430[3430]:3723[3723]:294[294]|3785[3785]:4474[4474]:690[690]|4538[4538]:4675[4675]:138[138]	MERC_MMETSP_Uniclust50_profiles	27.881	269	136	8	584	809	367	620	8.46e-19	89.7
	PreTt05951	Contig21282.0.g14	Oxytrichia		877385	K1PGI9_29498273|81__877385|-|740|4.772e-213|5|78|3571|3571[3571]:3275[3275]:297[297]|3244[3244]:2930[2930]:315[315]|2377[2377]:1448[1448]:930[930]|1348[1348]:1031[1031]:318[318]|1004[1007]:78[78]:927[924]	MERC_MMETSP_Uniclust50_profiles	25.794	504	320	16	317	809	467	927	1.36e-37	149
	PreTt05951	Contig21282.0.g14	Oxytrichia		916356	MMETSP0321_Transcript_20825_6008046|81__916356|+|725|1.564e-208|5|1157|5275|1157[1157]:2296[2296]:1140[1140]|2544[2544]:3149[3149]:606[606]|3165[3165]:4220[4220]:1056[1056]|4437[4437]:4997[4997]:561[561]|5027[5027]:5275[5275]:249[249]	MERC_MMETSP_Uniclust50_profiles	30.078	256	116	5	585	797	386	621	6.03e-23	103
	PreTt05951	Contig21282.0.g14	Oxytrichia		1239160	MMETSP0956_Transcript_17945_11347691|81__1239160|-|337|9.858e-92|2|161|1669|1669[1669]:617[617]:1053[1053]|394[394]:161[161]:234[234]	MERC_MMETSP_Uniclust50_profiles	23.483	511	279	17	319	800	2	429	7.38e-26	109
	PreTt05951	Contig21282.0.g14	Oxytrichia		598480	R1DER6_33027611|81__598480|+|764|2.844e-220|2|1376|3955|1376[1376]:2665[2665]:1290[1290]|2687[2687]:3955[3955]:1269[1269]	MERC_MMETSP_Uniclust50_profiles	31.107	524	305	10	290	775	348	853	6.85e-68	239
	PreTt05951	Contig21282.0.g14	Oxytrichia		598480	UniRef90_A0A314YN06|81__598480|+|312|9.316e-84|1|2705|4054|2705[2705]:4054[4054]:1350[1350]	TaxDB_Uniclust90_2018_08	34.136	457	254	8	384	804	1	446	2.34e-73	244
	PreTt05951	Contig21282.0.g14	Oxytrichia		1055043	UniRef90_A0A3L6VXF9|81__1055043|+|263|5.244e-69|1|66|1901|66[66]:1901[1901]:1836[1836]	TaxDB_Uniclust90_2018_08	45.868	242	124	5	571	811	1	236	1.36e-61	216
	PreTt05951	TTHERM_01084320	Tetrahymena		1055043	A0A0B7ALX3_34063580|81__1055043|+|418|4.077e-116|1|63|1979|63[63]:1979[1979]:1917[1917]	MERC_MMETSP_Uniclust50_profiles	37	200	120	3	432	629	1	196	8.05e-40	153
Erv1	PreTt04264	Contig9418.0.g20	Oxytrichia	2	1163379	UniRef90_J9I8C8|81__1163379|-|143|6.971e-33|1|1546|2595|2595[2595]:1546[1546]:1050[1050]	TaxDB_Uniclust90_2018_08	23.562	365	247	7	166	514	1	349	2.64e-23	99.4
	PreTt04264	Contig9418.0.g20	Oxytrichia		913676	UniRef90_J9J8Y9|81__913676|+|96|9.811e-19|1|357|1445|357[357]:1445[1445]:1089[1089]	TaxDB_Uniclust90_2018_08	22.443	352	223	9	191	502	4	345	8.11e-12	64.7
