# Supplementary material for: Genome Analysis of a Verrucomicrobial Endosymbiont With a Tiny Genome Discovered in an Antarctic Lake
Source: Front Microbiol. 2021 Jun 1;12:674758. doi: 10.3389/fmicb.2021.674758 (PMC8204192; doi:10.3389/fmicb.2021.674758)
Supplement: Supplementary file 8 [file Data_Sheet_2.ZIP]

Archive with 3 entries (2 files):
- Euplotes_MAG.fna.txt
- __MACOSX/
- __MACOSX/._Euplotes_MAG.fna.txt
