# Supplementary material for: Genome Analysis of a Verrucomicrobial Endosymbiont With a Tiny Genome Discovered in an Antarctic Lake
Source: Front Microbiol. 2021 Jun 1;12:674758. doi: 10.3389/fmicb.2021.674758 (PMC8204192; doi:10.3389/fmicb.2021.674758)
Supplement: Supplementary file 8 [file Data_Sheet_2.ZIP › Euplotes_MAG.fna.txt]

>un__k141_859071
CCCCAAAACCCCAAAACCCCAAAACCCCAAGGTAGCATATAAAGTTGACATAAATAATTA
AAATGATATAGTAAATACACATGATGCCATACTAAAGCAACGACTACGCATTCATTGATA
TACATCAAATCTCTAAGCGACAAACTAGTAACAAAGAGGTAAGGGTCTGACGATACTAAT
GACAACTTCGCAGGGTCTAGTAACATCTTGAACAATATTGACGATGGCGAACATTGCAAA
TAGTGAAATTAAGGACTCCATTCAGATTCAACGTAGGTAGCGTGTGCAATGAGCACAGTT
GGCCTACAGGTTTATGAAGAACACCGGTATACCTGCCCACTAACAACCTCGACCACACCA
AGATCTCAAGACCAATAGCACCTCAGACGACGTTGCACATGCTCTAGACTCTAATGATGC
TGAAGACCATACTAATGCCAAATGGCACATAATAAGACATATAATGATAGTGCAGGAGAA
TGTGCTACTCCCTATGTGTGCAGTGTAACCTTCACGCACATGACCATGTGTGGTGCTAAT
GACAACACACACTTCTCCTCATACGCTGAGTTGTGACACCTATTTGACGGTCGTCCTCAC
AAATAACGATACTAGTGATGAATCCCTGCATGGCCATAGGTGCTGGGCCACTGGGATGGT
GCTTCCCCCAGCAGACACTGTGACCACCCAGGTTGTTATCTATATTCTGTGTGACGTGGG
AAGTCTGTAGGACAGTTTCAGTCAACTTATGGGTGTATGAGTGGCAACTTCTCGTCCACA
AAATTTCTGGCCAAATGTTGCCCGATGCCCATTCTGGAAATCCGATGACCTGATCTGGCC
TTTCGTCAGAAATCTCAAATGAAATTGTTAAATCTTGAAAAATGGAGTGTTTTTCACGAC
AAAAGGCGTCCCAGCACTATGCCTGCACACCCAATGGATGAACTTTGGGTGCGACACAGG
ACCCTCTGCATTGGTCGATCCCCTCACACACATCAGTCTTGCTGAACATAAGGGACAGAA
CAGAAAATCGCATTTCAAGTGCTCAATCGGTGCTCAGAATTTCTTGAAGTCTGGGAAAAG
TCAAAAAAGTTACGGGTCAATGCAAATGCATATTTATGAAAGAGTAAATTTGTTGATTTT
GAATTAATTTTCAAAGTGAAGATTTACTCAGAATGAAACGTGACTTGTTCATCGTTTCGT
TCGGTGCAAAAGAAACTTTTGTAAGACACTGACGCCTACGCGAAAAGTGTAGGAGTTGTA
CGTGAGTCCTGCCTAGCAGGAACAAACAGTGAATATACGAATTAGTCAATAGAATTGCTA
ATCGACTAAGTGCAGATGCTGCTCCTACCAGGATAAATTTTTTGTCCTGGGCGGAGTAAG
TCTGCATCGTAGAGGCATACGTGGTAAATACAGCTGATCACTCAACTGCTACTTTTCCAC
CTTGACTCTAGCCGATTCAAATACTATCTGATTGCTTTGGGTACGAGGCCGTGAAATATT
GCGGTCCTCTGTACTCAATGAAAACTCGTTTTTCTCGACACAAACCTACTATCTGCTCGC
TTCTGCCCTCGTGGCTGGAGGTGAGTGCAAGAATAGTAATCTGGTTGATCCTGCCAGTAG
TCATACGCTTGTCTCAAAGATTAAGCCATGCATGTCTAAGTATAAAGGTTACATACAATG
AAACTGCGAATGGCTCATTCAAACAGTTATAGTTTATTTGATATTCAAACTTATATTTCT
GATATTAGTTTAAATGGATAACCGTAGTAATTCTAGAGCTAATACATGCGTTACGAGGGA
CTTTACGGAACCTCAGTATTTATTAGATTATTAAACCAATATTCCGCAAGGTCTACTGAG
ATGATTCATGATAACTGATCGAATTGCTGGGTCTACCGGCAATAAATCATTCATGTTTCT
GCTTCCCATCAGCTTGATGGTAGTGTATTGGACAACCATGGCAGTCACGGGCTATCGGGG
GATTAGGGTTCGATTCCGGAGAGGGAGCCTGAGAAACGGCTACCACTTCTACGGAAGGCA
GCAGGCGCGAAAATTATCCAATCCTAACTCAGGGAGGTAGTGAAAGAAATAATGAACTAG
GATTTATCCTGGGATCACAATGGGCTTGATTTGCAAACTTTATTTTAGCGAGGAACGATT
GGAGGGCAAGTCTGGTGCCAGCAGCCGCGGTAATTCCAGCTCCAATAGTGTATATTAATG
TTCCTGCAGTTATTCGATGCTCGTAGTTGGATTTCTGGAGGCTGCGGAGGGCCGGTGACT
ATGGTTGCCGCCCTTTGCTTCCTTCATCCACCTGTCAACGTCGTCCGGGATTCATTTTTC
GGCTTCGGGCTCAGGTATTTTACCCTTTCTACACATATCGTATTATGTAAACTTTTTGAG
CAAATTATAGTGTTTCAGGCAGGCGTGCGCCGGAATACATTAGCATGGAATAATCGAACA
GGACCGTGTATTCATCATTTGAATTTCTCCTTATTTGTTGGTTTCGAAGGACACGGAAAT
GGTTAATAGGGATAGTAATTTTTTCAGGGGAGGCATTAGTATTTAATTTCCAGAGGTGAA
ATTCTTTGAAATATTAAAGACTAACTTATGCGAAAGCATTTATTTTGCCAATAATGTTTT
CATTAATCATTGAACGAAAGTTAGGGGATCAAAGACGATCAGATACCGTCCTAGTCTTAA
CCATAAACGTTGCCGACTAGGGATCGGAGGGCGTGCACATTCCGCCTTCGGCACCTTACG
AGAAATCAAAGTCTTTTGGGTTCTGGGGGTAGTATGGTCGCAAGGCTGAAACTTAAAGGA
ATTGACGGAAGGGCACCACCAGGAGTGGAGCTTGCGGCTCAATTTGACTCAACACGGGAA
ATCTTACCAGGTCCAGACATAGCGAGGATTGACAGATTGATAGCTCTTTCTTGATTCTAT
GGGTATTTTTGGTGGTGCATGGCCGTTCTTAGTTGGTGGAGTGATTTGTCTGGTTAATTC
CGTTAAACGAACGAGACCTCAGCCTGCTAAATAGTTACCTGTCTTTCCATTTACCGAGAC
GTGCTAACTTCTTAGAGGGACGTTGTGTGCAACCACAAGGAAGTTGAGGCAATAACAGGT
CTGTGATGCCCTTAGATGTCCTGGGCCGCACGCGTGCTACACTGATACGTACAACGAGGT
ATATGCATTTATGCATCTAGGCTGCTCCGAAATAGACAAAGCTAAATCTTCGAAAAATAC
GTATCGTGCTGCGGATAGATCGTTGAAATTATGAATCTTGAAGGTGGAATTCCTAGTAAG
CGCGGGTCATTAACCCGCGTTGATTACGTCCCTGCCCTTTGTACACACCGCCCGTCGCTC
CTACCAATTTCGAGTGGCTCGGTGAACCTCTTTGGACTGTCGAGCAATCGCGAAATTAGA
GTGAACCTGGTCACTTAGAGGAAGGAAAAGTCGTAACAAGGTTTCCGTAGGTGAACCTGC
GGAAGGATCAATCAAAATATTATACTAACCTAAACTCAGCCTGTGCTCCACGTGAGTAAC
GAGTATGACGTTAATTTACAACAAAAAATTTTCAACGGTGGATGTCTTGGCTCTCATATC
GATGAAGAACGCAGCAAAGTGCGATAAGCAATGCGAATTGCAGGCCGTGAGTCATTAGAA
TTTCGAAAGCAACTTGCGCCTCCGCCTGGCGAGAGGCATGTTTGCTTCAGTGTGTCTTTA
ACACCATATTATCATAACTAACCAAATCATGAAGTGAGTGAGTTGAATACTCTCGTTCAC
AACGTGCGCAAGTAGCTTAGTCTACATTACTCATTGACCCGATCACCTCGTGTGAACTTG
GACAATAGAGGGTGGACTACAGGCGATTACGCGACTACTTAGCTATTCGTAACTAATAAT
ATTATCTGAAGTCAAGCAAGAGCACGCGCTGAACTTAAGCATATCACTAAGCGCAGGTAA
ACAAAAATAACAATGATTGCCTCAGTAACGGCGAGTGAACCGGCAAAAGCCCAAGATGAG
AATCGCGAGTCTTCGGCTCCGCGAATTGTAATCTACAGAGTGGTCGCTGACCAGCTTTTT
GAGGCCCAAGTGTCCTGGAACGGACCGCCAGGGAGGGTGAAAGCCCCGTACGGCCTCGGA
AAAACGCTAGGCGTCCGCTTGAAGAGTCGAGTTGTTCGGGACTGCAGCTCTAAGTGGGAG
GTAGACTTCTCCTAAGGCTAAATAACTATGAGAGACCGATAGCGAACAAGTAATGTGAAT
GAAAGATGAAAAATTAAATTTATACGTAAGAACTTTTATCTAAAAGAGAATTAAAGAGAC
CTGAAACCGTTGAGGTGGAAGCGATAGGAAGTTTTCATTTGGCTTGGAGATGGCAAAGCG
GCGTCGAGCATGTCGGGTTCCGGTTACCGTAAGGGGCCGTGCCTGGCTGGCGTAGCTGCG
AGTTTTCTCCCTGCCAAAAAGCAAGATAGGCTTCGCCTGCGGCATACACCCGGCTGGGTC
AGAGCTTCGGCATCACCCGGTTGGTTTCCGTCGCGGGCGGGGTCGAGGGACTTCGTGTGA
TCTTGCTAAATGTCGATATTTTCCTACCGACTCGTCTTGAAACACGAACCAAGGAGTCTA
ACAAATATGCGATTATGTTGGTGTTCTGAAAACCAAACATGAGCAATGAAAGTGAGCGGT
GCCAATCGTAAGATGCAGCATCGGCCAATTGCAATCCTCTGGAGAAGCGTATTGGCTGCG
AGCATATCTGTTAGGACCCGAAAGATGGTGAACTACGCTTGAGTAGGATGAAGCCAGGGG
AAACTCTTGTGGAAGTCCGAAGCGGTACTGACGTGCAAATCGTTCGTCGAACTTGAGTGT
AGGGGCGAAAGACTAATCGAACCATCTAGTAGCTGGTTCCCTCCGAAGTTTCTCTCAGGA
TAGCAAGGACAGTAAAAGCAGTTTTTCTTATTAGGTAAAGAATAAATGATTAGAAGATAC
GGGAGTTTTATTATGTTCTCGACTTAGTTCTCAAACTCTAAATATTTGTAATAACTCGGT
ATTCCTTAATTGAAGATCGAGGCAGAATGCTTGTCCTTAGTGGGCCATTTTTGGTAAGCA
GAACTGGCGATGAGGGATGAACCTAACTTCAAGTTAAGGTGCCAAACTGCACGCGCATCA
GATACCTCAAAGGGTGTGTTGATTCATTTAGACAGCAGGACGGTGGCCATGGAAGTCGGA
ACCCGCTAAGGAGTGTGTAACAACTCACCTGCCGAATGAATTAGCCCCGAAAATTTTGAT
GGCTCTCCAGCGTGCGACCGATACTTGAACATTGCAGCGAAAGTTTGACTGCAATGAGTA
GGAGAGGGCGTGGGCGTCTTGTTGAAGCTTTGAGCGTGAGCCTGAGTCGAAAGGCGTCCA
GTGCAGATCTTGGTGGTAGTAGCAATTATTCAAATGAGAACTTTGAAGGCCGAAGTGGAG
AAGGTTTCCATGAGAACAGCAATTGGTCATGGGTGACTCGGTCCTAAGATATTGGTAAAC
GACCTTGCAAATGGGCTTCGGCCCGCAATCGAAGAAGGGAAAATGAGGTTAATATTCCTC
AAGCTGGTCATGGATGTCACGGCAACGTTTGTGAGCTCGGTGACGCCGGCGCGTGCCTCT
GGAAGAGTTATCTTTTCTTTGTTAACAGCTCAGCGACCCTGAAATCGGATTACCCGGAGA
TGAGGGTTGCAAAGCTGGAATAGTGTGTTTTCCTTATTAGATAATCGCATCGTAGAAGCG
CTCGCGACGGTCCTTGAAAATCCGAGTGAGGTAATTTATTCCATGCCAGGCCGTACCAAC
AACCGCATCAGGTCTCCAAGGTTAGCAGCCTCTGGTCGATTAGAATAATGTAGATAAGGG
AAGTCGGCAAATTAGATCTGTAACTTCGGGATAAGGATTGGCTCTGAGGATAATATTTCG
TGCGGGGTGGCACCTGGGATGAAGGCTGAGCCAGTTGTGGTCTGCTTGCCTTCGGGCTTG
CGGATCGCTTCTCAGCGAGGTTCTGATTTACCACGGTTCGCCTCCCGCACACGTTTATAT
TCGTATAATCACAAATCAACTCTGAACTGGAGCAGACTAGGGGAATCCGACTGTTTAATT
AAAACAAAGTATTGTGATGGCCTTAACAGGTGTTGACACAATTTGATTTCTGCCCAGTGC
TCTGAATGTCAAACTGGAGATAATACAAGTAACACAAATTCAAGCAAGCGCGGGTAAACG
GCGGGAGTAACTATGACTCTCTTAAGGTAGCCAAATGCCTCGTCATCTAATTAGTGACGC
GCATGAATGGATTAATGAGATTCCCACTGTCCCTATCTACTATCTAGCGAAGCCACAGCC
AAGGGAGCGGGCTTGGAAGAATCAGCGGGGAAAGAAGACCCTGTTGAGCTTGACTCTAGT
CTGACGTTGTGAAATGACTTGTGAGGTGTAGAATAAGTGGGAGCCTAGTCGACCTTGAAA
TACCACTACTCGCAACGTTGTTTTACTTATTTCGTGAGGTACAGCCCCCTCGCAAGAGGG
ATTCTGGATCAAACCTTCGGGTGATGTACGCGGAAGACAACGTCAGGTGGGGAGTTTGGC
TGGGGCGGCACATCTGTTAAATGATACCACAGGTGTCCTAAGGTCAGCTCAATGAGAACA
GAAATCTCATGTGGAATATAAGGGTAAAAGCTGACTTGATTTTGATTTTCAGTATGAATA
CAAACCGTGAAAGCGTGGCCTAACGATCCTTTAGCCTTTCAGGACTTGAAGCTAGAGGTG
TCAGAAAAGTTACCACAGGGATAACTGGCTTGTGGCAGCCAAGCGTTCATAGCGACGTTG
CTTTTTGATTCTTCGATGTCGGCTCTTCCTATCATACCGCCGCAGAAGACGGTAAGTGTC
GGATTGTTCACCCGCTAATAGGGAACGTGAGCTGGGTTTAGACCGTCGTGAGACAGGTTA
GTTTTACCCTACTGATGAGTGCGTTGTCGCGACAGTAATCCAACCCAGTACGAGAGGAAC
CGTTGGGTCACATAATTGGTAAATGCGGTTGCCTGAGGAGGCAATGCCGCGAAGCTACCA
TGTGCAGGATAACGGCTGAACGCCTCTAAGCCAGAATCCATGCTGAAAAGCGACGATACA
TGGGGACGAGACACACGCGAGTAGCGATAGGCCTCTGGCCCTGGATCATACAAAGCTTTA
AGCGGATCACAACTCGAACTCTCGGACCACTAGATCCATTGTAGACGACTTTCTCGAGAC
CGGGTATTGTAAGCGTGAGAGTAAGCTTGTCTTACGATCCGCTGAGATTCAGCCCGTGCT
TTCTCCGATCTGTTGATTCAAGGACGAACCTCTCTGCAGTTTCATCCAACCAACACTCCT
TCCATTCTTAACATACAAAACATACAACACCAACCGAAACACATCCACGGATCCAACGCT
CTTCAAACCTGCGCGCGTCCACGTTTGCTGCTTCTCCCTCTCGCCTTCGAGACCCCTCGA
TAGCGCAAGAGCCAACAAGCAGCACCACGTGCGCCGCCGCAGCCCAACAGAGCCGCAGGT
ACCCCGTAGATCAACAAATCGCCGCAAGGACGAATCCCGACAACACCAGTCACGCCTCAC
ACGCTACGAGCGTGTCGGCCTGCCGCGGTCTGCCGGTATCCTCTCCCTGTGTGGTAACTT
GGATGATGATGCGCGCCCCCCTTACCACGGGGACAACCATCTCTCCTCTCAACACCAAAG
TCCGGTCTCCTCACGAGGGGAGTCCGCGACTTGTGCGCTCATCTCGCCACTGCAGGTAGT
GTGCAGCTCCCCTGCGGCTGCCTGCCTGTGGCTGGGGCAGTGTCTGGCGGTGTGCCGAGT
TCGCTCCTCCCACCACTGCAGGTAGTGTGCAGCTCCCCTGCGCCAGCCAGTGGCTGGGGC
AGTGTCTGTATGTGTGCCGCGGGCGCTCAAAGAGGAGTACCAATTTGGTCTGGATCGTCT
AAAGCTGACTTGACTGTCTCCGTCGCTACGTCAGGAACTTTTCTGCGCGATATCAGTGTC
CATGTGTGTTCAGAATCTGATGCAAGAGCGCACCTTAGAGG
>149__k141_1189297
CCCAAAACCCCAAAACCCCAAAACCCCATGCAAATAATACTGATTGAAACATTGCATTAT
TGTAAATTATGAGTTACTCTTTATCACCTTCTGCTTCAGTTTCTTTAGCAAGTAGATTTG
AGGATTCCTGAAGGATATAGAAAAAGCTAGAGTGCTTGTCAGTAAATTTCATCCAGTTCT
TCGTCTTTGTATCTTCTAGTTCCTTTTCATCTTCTTCTGATATCTCATTCATCTGTTGTA
TTTCAGGGTAATCAACAACTCATTTTTGAACATAAGACGCAAGGTTTAGTCTAAGGTATC
TATGGATCAAACTTATGCCTTTGCTTGATCTTTCACGTCTAAAAGTGAAGTATCTCACTT
CATCAATCAGTGATTTGAGAACACTAATAATCTCTCCTGAATCAACCTTTGATTTAACAG
CCTTTTTTAGTGTGCTCCACAGATCTGGCTCCATAGTCTCATTAACTGATTCGAGGAAAA
CCGAAGATTGGATGGCCTGATTTTCAAAGATTTCATGTAAGAACTCATTTGGGATTTTGC
TGGGATCAGTCAAGTTAGTCTGAATAATAACGTGATAGTTTTCAGCAAGTTCATTTCTTG
CCTTCATCAGTTCATGACCAAGTGATAAATACTCCTGAGCTTCTTTTCTTAGGTTGAGAA
CTTCAAGATTTTCGTGTTGCAGTTGCTCTTTCTCCCATTTAGCAAATAGATCGACTGGCT
TCTCTTCACCTTCTTCTGGTTCCTGTGGGTTGATATTACTTCTCTTCTTATATATCTGTT
CATATTCGACATATTTATACTTCTTGACAGATTCTCTGTACTCAGAGAGTAAATAGCAAA
CCTCTGCCAAACTGTAGGCTCAATCTGAGAAGTCAATGCTGAATTCACCAAAGACACACT
CTGACTTAGACACTTCTAGAGCTTTGGTGAAGTGGTCCTTAGCAGTCTGCAGCAGTTCCT
TCCACCCGTTCCTGATGTTGTTGCTGTAGTTTGGCAGCAGGTGGAACAGATGTCCTGGGG
CAAGTCCTTGCTGTGGCACCCCCTCAATGAACTCTTGGTACTTGCTTGGTCCCTTGACAG
CGGTGACCACTGCGTACTGCTTCTGATACTCCTTGATCTTGCTGAGGAATAGCATTTTGC
TACAGTGGCCAAGCAAGAAATGAGCCATGTACTTGTGGTATGGGTTGAGGTAGATTCACC
GAGAAATTATTTTGAGAGACTCTTTTATTATCATGATACTCAAATCGTATTTGGTGTCCA
ATGTGCATAATGCTTGGGCATATCTAATATTGGCTTTGATCAGGTTGTCAAGTTGGAAAA
GATAGATGTTACTATTCATATTCTTCTTAGATGCTTCTTGGTCATCAATGATGAATAGTT
CGTGATGGAGATCCTTTTCGTATTTAATTACTCTTGGAATCTGAGAATAGTCTTTTTCAA
CTGATGCTTCTGCTTTAGGATCAACTTTACCTTTCTGTTTAGGATCTTTCTTTTCTTCGA
CAGGAGCTTTATTCTCTTCCTTTTTATCTTTGCTGTCTGGAATCTTCTCTTGTTTAATGC
TTCCATTTTCAGCATCAATATGTTCATGTACATCTATGATTTTGAGACCTCTTGATTTCA
TATTGATCCAAAAAAGATCTCTACTTTCCTTAAAAATATCAACAGCAAATTCAGGGAATG
AGGTATACATGAATTCTCCTATATTCGAGTAGAATTGAGCAAGTTTAATATCGTCATGAC
TTAGTCTCTTTGCATATGCTTTTAAACCATGGAACATATCCATACTCCCACTAAGGTCTC
CTTGATGTACCTTAATCATTGTGAGTAATTCATAGTATAACCTCATATAATAAGTGTCGT
TAATAGCCTCAAGTTCAACCTTAGCAACCTCGATCTGTGCAATAGTCTCATCGTACCTGC
CTTGAGTAAAGAGAACATCGATGAACTCATACTTGGCCATGGCCCACATGTATGCGCAAG
GCAGCTCGCTCTTCTCACCATTTTCGAGGTTCATTTCTGTCCAGATGCGTCTGTCTTCCA
TTTCGTATTGTCTATCTTCCTCTTCATTTTGATCTGGCTCTTCCACTTTGCCTTTTCCTT
TATCCTTCTTAGTGTCGGCCTTCTTGTCTTCCTTGCCTGGGGCTGCCTTTTTGCCTGCAG
GAGCTCCCCCACTGATGTCTTCAGGGATTTTGAATTTGGAGTCAGAGTATTGCTTCTCCA
CATCGTTGGTGATACCAATGGGCATGTTCATCTTGGCAATCTCAAGCAGATTGTCTCTGG
TGATGTAGAAAGCATCGAGGAGACTTCCTCTCTTTCGGAACAGTTCAGCAAGTCTGAGTT
TACACCTTATTATCCAGGAAAGTCTACACGACCTTCTGATTGAGTGAGGCTGCTCTTCAT
CAGTATTGTCGAATTTAGTCTTTGGAACAAATTCAGGATTGTCTTCCTCAGCTACTTCGA
ATTGGAGTGCCTTCTTGAGTTTACGCCTTAAAAATTCAACATACTTTCCAGTCCTGGCAT
CTTGATGTGGATTATGGATGACTGATTTAATTTTATACTTTAAGAGAATAACTTCTTCTT
CCTCTTTAATCATTTTAATAACTTGGTTGAATCCTTCTTCTGCTTGTGAGAAGTACTTGC
TCCTCAAATCCTCTGTCGCAGAGATATCAAATGGGTCCTTGCACACAGTCAGCAAAATTA
GATGTTTGAGGTAGTGAACTTGACTGTTCAGCAGAGGGGACACTTTACTCGTCTCACATA
AGTTGAAGGTTACCATTAGTAGGTTATTGATTGTATTGACGTTTTCTTCTGATTCAGGAG
GTAAATCATTTCTGTAGGAGTACTTTGCATCTTTGAATTTGAAAGAATTACCCTCCTTTT
GCTTCAGGTACTCACTTTCATTGATCACATTGATGATCTTATCCTTGTTTTCAACAATTT
GGTAAAAGAGATTGACGGACTCTGAGATATAACCGAGATGGCACAATGCAATTCCCTTAA
GTACTCTAGCTTTGATAGAAAATGATATAGTTTTCACAAGGTCAGTGGCTACATAATTCA
TTAAGGTTGCTAATGGGAGAACCCTTGAGTATAGCTGGTAGTCAATCAACATTTCAGACA
TAATGTCAAGGCCACTAAGTAGATCAACTGGCTTGATCATTTGTTTTTCAGTCAAAAGAG
TAATATCAGGTAGGAATTCTTTCATTCTGTAATTAACAAAATCATGTTTCTCATGTGGAT
GGAACATTGATAATTTGAATGGGGCAGCAAACAACTCTGAACCCATTATAATACTTTCTC
TTTGTAAGTGTGCATTCGTGTTGTAACATAATTTAGCAAGCTTAGCCAACACAATTCCTC
CTATCAAACACTGCATTGGTCCAAAAACTGCTGCTAGATTTGGGTTTTCTTTGAATACAT
TTCTGAAGACTCTGAGAATGCCAACATCTTTTTGGAAAATAGTATCTACACAGTCATTCC
ATTGAGTCTCTGCTTGTTTGAGCTGGTTGTCTGAGTAGTACAGGTTACCAATCTCATGTA
AACTTTGAAGCAACAAGAACTTTTCTTGCCTCTTTCTGATAAGCTCAATAGCTTTGTTGT
AACTGCTGATAACCATGTTCGTCATAACAGCGTGTGATTTTTTCCTGATAGCAATCATAT
TGCTGTACCCATGAGTTTCAATTTGCTTATCAAGATCAGCAGTCTCAAGTCCAAACTTCT
TGTACAGTTTCCTTGACTGTCTCAGTTTCTCTTTGGCCATGCTGAAGCTTTTGTTGATTC
TGTCTAAAGCCACTTCACTCTCGCTTTTATCCGACTTCAAGATGGTTTCGTGTACTTCAA
GTCTAAAGGTTTCTCTCTCGAGTTCAGCCTTTTCTTTTCTAAAGTCTAGCTCTTCTTTTG
GTACTTCCCCTGTTAAGAGGGCTCTCCTGGACTTGCTCTTTTTGGAGGTGGCCTTCCAGT
GAGTGAACTGCTTGATCCTGTTGTCGAGAGTGTTCTTGACCTTTGTAGTTTTTTGACTAG
CTTCTGTGAATAGCTTATTTTCTCCATATATGGTGTACTGGAGAAGATATCCCAGTAAGA
ATAGCATCTCGTTTTCTGGATCAGGAAACAAAACCCAAATTTGCTTCGATGCTGTATCTG
CTAGGTCAACCATACTTTCCCATTTTTCCGCTACAAATAAGCATTGGATAGTGAATGAGA
TGAAATCAAGATAGAATTTGATGTCTGAGTAACTAGCAGTAACCTTCTTTCCAAATCCAC
CGATCTTTGTTTCGTCAGCAAATTTCACTGTTCTTCCTCCTCTGGAGCTCTCGGAAGTAG
CAGACTGGTTGTCATCAATTTTATTAACCATTTTAGTTAAAGACAATAGATTCAGAACAC
ATTCAGTCATCAAGAATACATCCTTGTATGCTCCTGTCTGACTCATTTCAAGTGGAGAAA
CGAGCTCGTAAGTGATCAAGTTCCAAGTATACTTTACAATGTTCTCAAGAAGCACCCATG
ATTTAGATACTCTGCTATACTGGCATGATCTTGAGAGTAGATTGATGCATTCACTAATAG
CTTTTACTCTAACGTCTACTGGTACTTCAATTTCATCTTCTTCAGGGATCTTTGTTTCTT
CTTCACCGTCAGCTGGAGGATTTTCTTGATTTTCTTTTTCAGCTTTTTCAATAATTTCAC
TTCTGATCCTTCCACGTTCTGAAACGATAGTCTCTCTGAAGTCATTGACTTGTGAGATAA
AGTCTGAAAAGTCTAATAGTTGAATATCTTGGTATGATGGTAGCCCAGTGTCTTTCTTAT
AATCAAAGTCCTTTCTATGGACTAAAGTTGTCACCATTGCTTTCAGGAACAAGAATTGAG
AGACTTGGAGCAAATAACGTGTCTTCGCTACATTGAACTCTGTTTTCTCAAATTGTTCAG
AACTTGCAAGTTCTCTTCTGATATCATTGAATAGTTTATCGAGGTCAACCATAGAGATAT
GTACTTCGTCTGCTCTATCGATGATGATTCTTACTTTTTCTTCAATCAAGTTATATCTAT
TCTGTCTTCGCTGCACAATGTCATGTGATAGATCCTCTCTTGTTTTGTTAATATTTTCTT
CAACAGTTTGGATTTCCTCTTCGCCAATATCAACGTTATCGACAAGCTCCTTGATTTCTT
CATTTGACTTTTGACCAAGCTCAATAATTCTCTGAAAAGCTTTGTACACAAATTCAAGGA
ATTTAGGATGTTCTTTAAGAGCTTCGTTTTTAATTTGAGATTCCGGATCTTCCTTAACTC
CTTTCCAAAAATTAACGTTGGTCTGAATATCAGAAATCAAGCTTTCAATAACCTCATCAC
CATTAGTCAATTTTGGAGCTAGTTTATGGAGTTTTGCTTTCCATTTGTCAGCTCTTTCTT
CTGTATACTGATCTTTGAACATAGCTAAGAATTGTTCGTAAGCATCTCCTTCCTTTTCAA
GTTCAGTGCAGTAAGTTTCTGTGACATCATAAGGTTCAGGGTCTTTAACCAGGTCCTCTG
GAGGCACCTCCTCACCATTCTGAATAGCCTCCTGCTGTTTTTTCTGCTTCTCAAGGTCTT
CTTCGGTTAGTTGGTCAATCTTGGTCACAATCTGGCTGTAAGTCTGCCACTTTCTGAGTT
CCAAGGTGAGTTCAGTCTTGAGCACAGTGTGATAGAGCTCATGTTCTTCCCCTTGGAGGT
GGAATATGAAGTCCTTGCTGACTTCATATGAAAGGCATGACCCTATTCTACGCATGGAGG
AGTCCATTTGGTCAGCTGGGATAGTAAGCACTGCCTGATGGAAGTACAGCAAGTAGCCCC
TCATGAATTCTGGACGAGGATCAAAACTAAGGAATGGCAATGTGTGACTGAACAACTCGC
CAATCGTCCTTTTTATCAAAATTGGATTCTTGAGAAGGATCGAAAGTTCAAGTGAAAGTA
ATAAGAAATTGCAAATTCTAAGTTGTAATTTTGTCCTTTTAACTTCTACTGAATCGATGC
TGCTCGGAGATTTATCAAACTTTGGCTTATGAATTTTGGAGATGTTTGCTAACATGAGGA
ATGCTTCAACAATTTGTCTGATAGTTGTGACAGAAATTAAGTTGATATCTGAATATTTGA
GTTTATACAAAAGAGCTGGATTCTTCTCTCCATTCAGTAATCTATATCTTGTTTCATTCT
TTTCGATAAATTGCATAAGAAGTGATTCAGCAGCTTTCTTGGAAATAGCAAACTGTCTTA
ACTTGAACGCTATCTGAGACAGATATCCATACAAAATATTGAAATTCAATGGCAAGCAAG
TTAAGATCTCTTCACTAGTCTCACCAATACCATTAACACAGATGTTCTCATTAGTATATC
CACCACATGCGAATACATACTTCCTATTTGGAGTAAGCCCACTAATAGTGATAGTAGTTC
CTGGGTCTACTCTGTCGCCTGTACCTGGGAATTCAGTGTTATTGAGGGAGACAGCAACGC
CTGATCCAGATTCTTTACCGAATAGAGACATCTTGCTCACGTTCCTCCACTCCTTATGGT
CTGTGATAGGTCTGAAATAAGGGAGTTTCATCGTAATTGTAGTGGTTGTCCTGCCAAGGA
AGATTGGCTTTGGTGGCACATTGGTCTTCTTGATGTATCTTGGTTTGTCCATCAAGTTCA
ATGGAGGTTTATCATACAATTTTGCACCTCTCTCTTCGTAGTTCATAATATGTTCAGCGA
TCTTGACTGAAGCTGAGTTATCAATTATTATTCTTTTCAGCTTTTCTTCATCTTCGACTG
CCTTTCTGATGTACTCAAAACTTTCAGAGAGGAGTGATTTCTGTTCAACTGGATTATCTT
TTGAAATTGCTACTTGCATGCTAAATAATGCATTTTGATAAACGTTATGACTGTTTTCAA
GCATCACTATCTTTTCAAAATTTGTGGCTTGTGGACGAGCAACAGCTAAAAATGTCAATA
ATTATAAACTTACGAATTTTTCCTGCCTCTTGTAATGTTTGCTGTAATCCTGAGAAATCC
GTGATAGCTTTAGCAATACTCTTTGCATTTTTCATCGAATATCTTTTCTTCAGAGATGTA
CCTAATCCAGCAGTTGCTTCGTTGGGTGCTTTGATTCCTTTGATCTTGAGCATTTTAGTA
GTTTTGAGGTTGACATCTCTAAAGTCTTGCCCAAGTTTTATCTCACATCTATACAGACAT
GCAAGCACTTCGATGTGAAGATCATTGATTAGATCATCCAATTTCATTCGTTGTGATTTA
TTCGAAGAGTTTCCATCAGCTTCGTCGCCATGACCAAATCCATACGTTTTTTCAGTCCAC
TGATGTTTCTTCGCTTCACCTTCTTCAGCATCACCCTCTTTTTGCTGCTGCTCAATAATA
TAGTCTTGAAAAGCATGCTTCTCTTTCTCAATCATTTCGATCTCTGCAGCTTCTTCATCA
GCTTCATCTTCGTCAAGTGGTTGTTGTCCCAGTTCAGCTCTCTTGCGTTCTCTCTCCCTC
CTCAAAATGAGGCTTTCCCATATTTTGTACCTCTGCTGTTTTTCTCTCTGTATCTCAATT
ATCTTGTGGGTGTGGGAGTGTACATGCATCGCAGCCACTGGGTTGGAGGAGTAGTCAGCG
TTCTTCTTCAGGTTGTTCTCACGAGTTTCTACAACTCTGCTCAGGGCAGACCTCATTATC
TGGATTGCAGTTCTGTAGTCGCCATCTTCCTCACATAAGTTAGCTAGGTAAATTGATGAG
ATCAGGTAGATCATAATAATCTCTGATTTGGTTTGCACTCCTTTTGAAAGCATTTGGTGG
ACTCTGAGTAAAGTCTCTTTGAACGATACTCTGTCGGCATCAACCAGTTCTCCCTGCAGC
TTGAGTTCGAAGAACTGTTCCATCTTTTTCCTTACTGGAAAGATGAACTTGTTGAGCAAA
ATTTTGGCTAGTCAATTCATTTGGTCCTTCCTTTCATTGAGGTAATAGGTGCCGACTGGT
CCGAGCAGAGAATCCTTCAAGTTCTTGCTGATTTCAAGCAGCAATTCAAAGTCATAGATC
ATATTTACATTTTTGGCGCCTTGTGGAATTTCTTCAAATTTTGGGCTGATTGTGGGAACG
ATACTTTGAGTCAGGTCGGATAGCTTTTTGAGAGTAAGCAGATCACGTTCGTAGACGTTG
ATGTCTTTGTCAGTCTTGTAACATACAAACACAAAGTCTACATCTGGAGATCTTTCAAGT
TCATGTGGAGTTTGCCTTAGATCAACTGGAATTTTGATATATCCAATTGGTGGCTGGATG
TTTGGGCTCTTTCCAGAAATTATTGTTACATCAGTTATGAGAGAGAGAAGGTCATCTTCA
TCTCTTAAAAAGTTTGGAGTTCTTTTGAACATAACATATGGGATAGTCCTAGTTCTTTCA
AATACTCCTTCATGTTGTCTGATTGGGATAGCAACTGCATAATGATTCTCAGGAATTTCA
TAATCATTATTCTCGTCTACCATACAGACACTGACTCCAACAATAGCATTTTTTGGATTC
TTAGATCTCTGAACGAGCAAGTTAACAAAGATATGTTTGATGAGCTCAAGTTCCTCAGGA
GTTGCTACGACTTCCTCTTCATCTTTTGGCTCGTCGGCAGGTTTCTCTTTGGACTTATCT
TTATCTTTGCCCTTATTTTCCTTACCCTTAGCAGGTTCCTTCTTTTCTTCCTCCTTCTCT
TCTTTTTTCTTGGGAGCTTGCTGTAACTTCGCTAGTTCAGTTCTCAAATTGGCAGCATTT
AGATCTTTAGGAAGCTTCTCAAAGCTATTAGGGATATTGGCAGTCTTAGAGTATGACATT
AGCACATCAATAGTTGACACGTAGGGTACTTCATATCTTCTGAACTTCAGTCTGATCAAC
GCAGACTTCAGCAAGCTTTCGAATGCTTCTTTGTTGTCAGTCTCATATGCGAAAATGATC
AACTGAATATGGATCTCGAGAGGTGCACTGTAAGATGCTTGCTTCCATTGACTCTCTTTA
ATCATTTCACTGTGTATCTTCTTGTGGGTGGCGAGTAATTCATCAATTTCAGCATCTGGG
TCTTCAGATTTCATCGTAGTCTCTGCCTGTTCTTTATTCTTCTTTTTCTGTTCATGAATT
TGGATCATGGCCTCCTTAACAATTTCAATATCTGGGTTGATCAGCTGGATTCCCTGAACG
AGCGCATCTTTTTTCCAAGGTACATTTTTTGTCTTTTTCTCGATTGGAATAGAGTCATTT
GGCTGCTCTGTTGACAAGGATTCTATGACACTCAAAGACCTATGATATCTGTTATTTGGG
AAGGTCTCTTCAATTTTCTTTTTCCATTGGTCTGGAGTAAGAGCACCTGACTGAAGTTCA
TACTTGATTTGCATCTCTCTAAGCATTCTGAATCCATTATCAATTGCCTCTATATAAATT
AGGATTTAATAACTTACGTTGGTCAGCATCAAGAACAGGCATGTCCTGCTTCTCTATTGT
CAGAAGGATTTCAACTTTTTCAATTCCTTTCTTTAAGGTTTCGAGTGACTTGTCAAACTC
CTTCGAATCAGCGTGAGCCCTTGCACATTCGATATAGTTTCTGACTCTCCAGTGTAAGTA
TTTACCAGTGGTCAGCAAGAGGTTATGGTCAAGAGTCAAACAGTTGAAGGTTAGATATCT
GGCCGCGAGTTTATAAAAATTGGCTTTTCTCAAGATTTTGCAGACTTCGAACATAACTAT
TGTTCCATTGTACACAATGTAGTAATGGTGCTCTCTGTCGTCTGAGCTTAAGTTGTTGAT
TCGAGTAAGAGCTATGTGAAGTTTTTTGAGTATTCCCTTAATTATTCTTAAATTGATGTT
CTCTGCTTCTGGATTTGTTTCTTTAAAATACCTAAAATCTTTCTGAACTTCATCAATCAT
GTCAGCTGAAGCTTTTGCAATTTCATTAGGATCATCCTGTTGATGACTTAAGTCACGATT
GTTATCTGGGGCAATACTTGCCTCATGATTTCCGTCCATTGCTATAAAAATTTAAATTTT
ATTTTATAAGAATTTAAATTTGGCTTCAACCATGCAAATATCGTTTGGGGTTTTGGGGTT
TT
>149__k141_1189655
AAAACCCCAAAACCCCAAAAGTTGAGGTAAATAGAAATATTTCAATTGTTAGTTATACAA
GAAGTATTAAGTTCGGATAGAGCGACAAATCAATGCCACAACTAGCCTATGGGTTGGATT
TACTCGTTGAGCTGAGTGATCATTGCTACACCTCTCTTTATCCAGAAGTCAACGTCGTGC
TGCTCTTGCATTGGCAGTGTCATGTCCTGCACGAAGTTGGTAGAATGACCAGTGGTACTC
AGGGTTCCTCTCCTTTCAATTGTTTTGTACACTGGGCATACGTAGGTGTGTTTCTTTTCA
ATTTCATCTCGTTTGTTTGGCACTAACCAAATCTCTGGCATTGGTTCGAATAGTACTTTT
GGTAGGGAGTCTGCAAGTACCTCATTTTCTGAATCCCATCTACATCCTTCAATAAAGAGG
CCGTAGATGTAGCAGCCATCTGGAGCTTTCTTGGAGGTGTCTATCTTTTCAGGGTTGCTG
ATGACTTCAAAATCGAATTCGATCTGATCGATAGGGATTACGTACTTTCTGGCGTGGTTC
TGTTTAATACCTGTGAGGAAACTTTGAGTAAAGAAGAATCCTGAGATCCAGAAGGAAGGT
GGTGCGAAATCCTTAATCCATTTTTCCATGAATTCTAGCCTCTTCACAAGATCATTGATG
TATGACCCGAGAGGTTTAAGTGATGGATAAGAGACCTTACTCCACAGAGATGGCACTCTG
TTATCAAAAATAGCGTTTCCGAGCTGCTCAAGGTCAACTGACATGACTACTTCTCCTTTG
ATAGCTCTGATCAAATTGTTGAGTGTCATCTTAATCTGCTTAATCAACTTGTTGAATCTA
AGCAGTTCCTGCTGCAACACAGTATTCATACTTTCATCTTTCTTAATAGGGTGCTTCCTG
GCAACATCCACAATGTCGAATTCGTCTGGCACTTTCTGAAGAATTTCCTTCGCTCTGTCT
TGAAGCTCTTCTTCTTGAGACTTGCCAGCACCTCCAGACACTCTTGGCATGAGAGAAAGC
ACATTTTCTAGAAGTCTGGTGGTCTCATTGATCGCACTTGTGATGTCAGCGTTGTCGTGC
AAAGCGAAGATTTCTGTCAGATCGTTGATTGGGAGATCATTTTGAATATAGTCCTTGTAA
GTCGATAATTCACCTTCTGGTGGGCAATAGTAGACTCCGCCTTCTGAGAACTTATGACCG
TCATTGATAACTTTCGGATCGTAGAAGTCGTTCAAAATGGTGTTAATCAGGATTCTGTCT
TTCGGATCTGTGACTCTGCCACCATAATTTGCTTCGGCTGCCATGTACCTTAATGCTTCG
TAAGGAATCTGTTCATAGGTGTTCAAGAACATGAGGAGCTGAGATTGGGAGATCTTCAAA
TCTGAGTTAGAGAACTCATATGGGATGTTCCAGCCAAGAGACCCATACTTTCTTCTTTCT
AGGATCAAAGCGTTGAAGAAGCAAAGGGAGAATAGAAGTTTTTTGTATGCTGCTGGCTTC
TCACATGACTCGAATTCATCTTCGTCAATTCCTAAGTAAGATCTGTACATGTTATTCTTG
ATTCCCTTTGGAGGTTCATTTGTGACCTTTACACCATTTTGCAAAATAGACACAGGGAAC
AAGCTACTTGGCATTGACGTCAACCAAACTCTGAATTCGTTCATTGGATCTTCTTCAATT
TCATTCACAAGTTTTTCTAGTGTGGGCATGAAACTTGGACATAAGTGACAGTTCTGCATT
ACAACCCACTCACCTCTCTCTTTAGCATCATTGAAGGATTGGATAGCAATTTGTGCTTGT
CCTTGTCCAAGTGAAAGTGATGTCATTCTCTTACGGATCGATGGGTGGCGTGAAAGCTTG
TCTAAATCAACCATTGGATCTGCACCAGGACTTAGAATCAGAATAATTGGAGTATTTCAT
TTAGCTTCTTCATAGTTTCTCTTCAAATCGAATGGAGGTGGCTGAATGAACTTTGTACCT
AACTCTTTCTCTTCAGAAATCAATCCTTGGATAGCTGGGACAATCTTATCAGGTCTGAGG
ATCTTTAGAATCATTATTCTGTGGAACATTGTGTCTTCAACCCATTTCTCTGGCCATTCT
GATTCCTCAACATTATGTGGTTGAGGTGAGTTATAGATTTTCTCCCAGACTTTGACCTCA
TCTCTGAATTCCTTGTCAAATCCTTTGAAGTGTGGAATCTTATCAGACATCTCTTCAATA
GTGCACCACGCTTTATCGACAAGCCAGTGTGAAGCTGGATTTGGCTCTTTAGGCTCAACC
TGGATACCTCCAGTAAGCATGAATCTGTTTTCGATTTGATCGAGTTCGTCTCTTTCGTCC
ATCACCTTAAGACAGATCAGGTATGAGAACAGCAGCTTGTCTTTTTCAAAGAGCGATTGA
CAAACGTTGTTGTACAGCTGCAAAGTGAACTCCTCGATGATATTAAGACTCCTCGTTTGC
TTGTTATCGCTCTTCTCAGACTGCTCTAGTGATCTCTGGAAGATCATCGAATACCACTTG
AGTGAGTATTGGTACATTGGATCAATGTGGCCCATGTCTGACAAACAGAAGAAGTATCTG
GCAACACGTTTAGCGACTGGCTTGAAATGATCTCTCACTGCATTAATATTCTTGATATTG
TTCTCCATGTCCTTCAGCGATCTCTCAATTTGTTCGTACTTGGCCTTGGATTCATCAAGT
GTGTTGATGAGGTCATCATCTTCGAGTAGATTTGAGCTAGCTCCTGCAATCTGATTCAAG
ATCTTATCTTCAAGCTCTTTCTTGATCCTATTGTTCTCAGCCTCTTGTGTGATAAACTGG
TTTCTTTGCTCATATTTCTTAGGATCTTCGTTTTTGACGACTACTGAGAGCATTTGATCT
TCGAGTCCTTCTTCAGTGACCATGAAATTGAGCATGGCAACTTTAACGCATACTTCTGGT
GGGTAATGGGGTGACGACAACTTGGTAGTCAGGTAGAATCTGAAATCTGGTGAGTATTCC
TTGACTCCATCTCCAAGCTTGATTGTGAGTTTAGTACCTTGTCCTTCAATCTGTTTTTCA
AGAATTGGCTCATACATTGGGTCGATGGTTTCTAAGCAGTCTTCAAGAATGACTGGGGTA
CCAAGCATGAGTCAGTTCTCAAGAGTTCTGTAAACTTCTTTTGGATCTGTTGTTGGTTTC
AGTGTTCTAATATCATTTTCTTCTTCCATTGATTTGATCCAGATATTTGCTTGCATCTGA
GGATCGATCATTAGTGGCCATCAATCAGAGTGATCAAGAATAATTGCATTGTCAACTGAG
AAACTATCCGCTGGTAGTTTGAATATTTGCCATGTTCTGATTTGGACTGGATTTCCAAGT
ACACCTTGAAGAGAAAATTCTTCACTCGATTTAATTCCAAACTTAGTAAGCATTTCGCTC
CATGTTTTGATACATTCATCTCTATAAGAATGGATGAATACTCCAAGGTATGCAATAACT
CCTGAAGCAATGAGTACATCTCCAGTTAAGTGTTCGCTAGCTCTTTCATTTACATCGAGC
AAGTGCTCCCAACTTTCATTTTCACCAGCTAGCTTTTTGATCAAGTCTTTAGCTCTATCA
AGCTTCTTGGCACAGTTATCTCTATCTTTTTGAAGTTTCTTTTTCTTTTCTTCTGCTTCA
GTAAATGTCTCTTCAAGTTGTCTTACTTTTTCTCTGATTTCTTCAAGATTGGCTAAAGCT
TGGTCATACTGTTCCTTTGCTTCCTTCAATTGTGCTTGGGCTTCTGCTAGTTTTTGTTTC
TTTGGTGTGACGATCTTCATAGCTTCGTCGTAGGCAACCATTGCTCTTACCCAATTACCA
AGACCGAGGGCAGCCTTAGATGCTTTCTTTAGTTCAGCTTCACTATACTCAGGTGATTCA
GTATATTCTTTAATATTTGCAACAATTTCTGGGTCCATCTTATCTTTATCATAACTGATA
CAGTTCTTCAACAACTTAGCAGTGAGTAGTTTCTTCTTTGCAGGCTCCCAATAGTCATAC
TGAATACCTTCTTTAGCAGTTTGTCCTCTCTTTTTATCTGGTTTAACATCAAATAGCAAG
CATAGTGTCTTTGTGACGAGTAAAACACCTGCTGATGGCTTACCAATACCTCTGATTTCA
ACGATGTCACTACTACTCAAGTCAGCAACAGCTCTCATAGCTTTCTTGAGGATTGGTTCT
ACTTTTGCTAGTTCAGATTTACAATCTGCCTCGATTCCCTCTGCGGTTTCTTTCTTCTCT
CCACATTCTTTGGCCTCAGCTTCGACTTCAATAGTTTTCTCTGATACAATTTTTCTTTGT
TTTTCCAAGTCAATGAGCATAATATTCGTCTTTTTCTGCTGTTCTTCCAGCTGTGGGCCC
AATAGAGTCAGCTCTTCCTGAAGTTTGGCAACTTCTGTTTGAGCGTTTCTTAATTGACTG
AGACCCTTTCTGAATTTGTTAATGATTGAGCCAATTTCTTCACGTTTCTTGTCAAGTAAA
TTCTTGAATGTTTTAATGAGCTCTAGGTAACTGGTTGGAGTAACATAGTAGTATCTTCTC
AACTCATCATAGTACTTCGAGGTCAGGTTTCTGACTCTTTGCTGCATGTCTACACAAATA
TTGACAATACCATCTCTTTCTGGGAGATCGACATCTTCGAGGAAGTGGTGAGCAACACTT
GCTAAAGCATCTTTTGGCCATGGCAAAAACCAATCTATGGTGGTACAATTGACAATTGAC
GGGAACATTCTAAGTCTTCTTCTGAAATCTTCTCCAATCGGCGAGAATGCCAGCATCACG
TGGATATTATTTCTACATCTTTCTCTGAATAAATTGAACAGCTCTGTGTCACCCATATTT
CCAAACTTGGGGTCTCCTTTCACTGCATCTTTCATGCCTTCGGTAACGTTGAGTAAGTCT
TCGGGTGCCGAGAACAAGTTGGGGATTTCTCCATTGTTAAGAATATTGTTGACATCTTCA
AGGAAGTTCTCTCTCACAATATGGGTATCACTGAACAAGAAGACAGTGCCTCTTTCTTCG
ACACCTCCTCTGTTGAACATGTTGATCATGTCTTCTCTCCACTCGTTCATACCGTAAGAT
TTTGTGATTTCAATGATAAAGAGGTCGAAATCAGCGATGTACGTGGCAAGGGAAGCAAGT
GATTTTCTACCAGATCCACCAACTCCCACGAGGAGGCCGTTTCCTTTTGGTGTAGAAATG
ATTCTGTAGATCTTGACGATATGCTCGATGGCATCCAAGAATAACACCAAGTCCATTTTC
TTAGTGTCTGGCTCATCATTGAACTCCATAAGGGACTGCTCGCATTGCTTTTTGAGCTTC
TGTCTATCGGTGAGTTCGCAGTAAAGGTCCTTGAGTGGCTTCTTTGTCTCATCATCATCT
GGGAAAATTGTTGGTACAAATGAAGAGAATAGTAGTGGAGAAACCGTTACAAGCTTTGGC
CATTCTCTCTTAAATTTCTCTGTTGTTGTCTCTTGAAGAATTTCCATGAACTGGTCTCTG
TCATCTTGTGAAATTAATCTATCGTGGAAGACTCTGCAGCATTCATGTGCCCAAAGCTTG
ATCATTTCGGAGTCATTTCTGATACCTTTTGGCTTAGCGAAGAATATTCCTTGGAAGACC
TTTGAAACATCTCTTAAATTATATGTGTAGTGACTCTTGGTTGGTGTTGGCTTGAATCAT
GAAGTCACCTTGTCGTACATTTGGATAGTTGAGATAACCAAATTATCCTTGAGAGCCATG
ACAGCTTTTGAGAATGATGGTGCATTATTGGTCATGAATAATGATTCTAGTACATTGTTG
AAGATATATTTGAGTGAGTCATCGGAATAAGGTGATACGTAAACTGTAGAGAAGTGTCTG
ACGTATCTTTCAGTCACAAAGTTTCTACCACCACCTGGAGGAGACATAGCTGCTACGAAT
CTAATACTTTGGACTTGTTTGAATGTCTTTTCAGATGTCTCAAGATCATACCAACCTCCA
TAGTCCATCCACTGCCTAAGCAATTCAATTGGTGGCTGAGCACCATACTCTTCTTTCTGA
GGCATATTCAGATCATCAACAAAGATGATTCCTTTCTTTCCCATTGGTGGTCCAAAGATT
CCCATCCTTCTCTTTTCCATTCCTTGGTCAATAATATTCTGAGTCTGATTGGCAGTTGTC
TGAGCAGAAAATGAGAGACCAATACTCATCCACTCATCTTGGTTAAATCCATTTTCGATC
TCATTGACAATCGAAATTGTCTTTCCTGTTCCAGTTGGGCCAACGAAAAGTGCATGCTTG
TTGTTGCTCACTAGTAAATTCATTATTTTGGCAACTCTAATGGAATCCTCTGTTGGTACA
ATAATGCTATTGTAATCGACGTTTTGAGGAACCACGTAATTTGGAATGGTTCTATTCCAA
GAGATCCATGACATCTTAACCTTTTCATAGTAAATACCAAAGACTGAATTGAAATCAGCG
GGGAGCTTGATGTTGTGCTTCAGTGGAATATACTCTTCTTTGTAATCTACAAGCTTGTAC
TTTTCAACAACGTTTTCTCCATAAGTCATGTCGAGTATGAACTTTTCGAACTCTGGTCTT
GTCTTTTCATGCAGTGGACCTCCAACTCCCCACACGAAAGCGAAGAATAATAAGTTTGGT
AGCATCTCATCGATTTCTTTTGGGATCTTTGCATCCTCTTCTTTGTATTCAGCAATTAAT
GAGTCGAAGATATTGAGTGTAGAGTCAATTAAAAACATCTTATCTGTTGGAGATGGGTAG
TTCCAGTGATCAACAATCCATAAACTGATGATGTCTGCATACCAGGTAAGTAGTTCAAAT
ATTGTTTCCCATTGTCCTTCAAAGATCTCTTTTATAGAATTGCAGTATGAGTAAATCAGT
ACATCATATCCAAGTCTACTTGGTTCGAGGAAGACCATTCCACATCTGGATACTGTAGCT
GGTGATGCTACTGATAAATCAGCAACTTCGAACATGATTGTCATGGTGGGCTTAAGCTTG
ATGATAGAACCTGATGTTAGGCACAGTTTCTTGTTGTCATCAAGCACTGTATTCATACTT
TCAATCCAGATGGCATCAACTGGGCCATCGAACACAACCCACTTTTTGGCAGTAGTAAGA
CTTGCTGCACAGCTTGAAATTGTCAAGGCGAGGACTCCATCTGTCCACTCACCAGAATCA
AGGTCGTTAAATCCGTAAAGTTGGCCAAGAGTGATACTCTTTGGGTTCATGTAAAAGGTT
TCGACAATTTCACCCATTGGGTCTTTGTCTTTTAGAGAAGTGATGGATTCCTTCAAAGTT
CTGATAACTTGACTCTTTCCTGAGAAGGCTCTTCCAACAAGCATCAGTCCATGTCTGACG
CATAAAGTTTCATACAGCTGAATGCATTTCTCGAGGTAAGCTTCTTTAGGCTTGAGATTA
TTATCCACACAGTTTTCTTTCAATGCTTCCATGAACTTTCCGTAGTTTGGCTTTGGTAGA
TCAATACTTGGGAACAAATCGCTGGTGATGCCAAGGAACAAAGGAATATCGTTTGAGGTG
AATTTTGGAACGTTGACATCGTACAATGCTCTTAATGCGAGCATGTCTTCTTCATAATCT
AACTGTCTTCTTAAATTACCACAAGCAGTAAGCATGGCTTTGAGGGCTCTCATACCGAAA
TCGTAGTGATCTTGTGAAGATAACTGTTCTGAACTAAGTCTGAGTAAGGTGACTACTTTA
ACCGCAAGTTCACTAGCTTTTGAGAAACCGAATGAGTACAGTTCAATAGTAGCGATCAAA
GTATAGTCTGGGATCATCATTGCGCATGGTCTGAATAAAGCTTTAAGATTGTCTGGTAGT
TCTGATCTTCCTGCATATCCAGGGTTCATAGTAATATTGACTGCACAAGCTCTGTTGAGT
TTCAAGTTTGTTCCCTCAAATGCAAATGTTTTAGTCTTTGGATCAGCAGCTGCGTTTTGG
ATAGTAAGAATTTGTTGGGCAATAACTGATAACACCTCAAGATCAATTCTGTTAAACTCA
TCAAAGCAACACCAAGCTCCTGATGAAGCCAAACCTTTAAAGAATTTTCCCATAGCTCTG
AAATCTAGTCCATCTGAGCAATTGAATACCACACACTGTACAGCAATAGCCTTTGCAAGA
TCTTTGACTGACTCTGTCTTTCCAGTTCCTGCTGGTCCTTCTGGAGCACCACCATAGTTT
AAGTGTTTGGCACCCATCAGAGTTCTGTAACATCTATCTGTCAGTGGAGTAATGACCAAT
CTAAGTGAGTTTCCAAGGTACTCGTAACCGTAATCAAGAACAGCATTGACCATTTTTACT
AATAATGCATCTTTAGCCTCCATGTAGTATCTTAACTGAGCAGTCCAATCGAATTCATCA
ATGTCAGATACTTGGTTATCTATGAGTTCCCCAACAACGTCTCTTGCATGCACATCGATG
ACGACCAACGCCTTCAAAGTAACTCTTGTTTGTGTTGGGAGCTCTCCTCTGACTAACATG
ACAATGTCTTCAATTTGTTTGTTCAATTCATCTTTGAACTCAAGGATAGCGCTACTTGAT
CTGCTTCCTTGCTTGAAAGATGCTTCAACACCTTCAGTCCAGTAAATCTGACTAACAGCA
AGAATGATCTGACCTGGCCAGTTCATGACCCAGTTGGTTCTCTTAGTATTAGCGTAGGAG
TCTACAGAGTCTCTCATGATCTTCTTGAGGCATTTTCTCATCTGGTCTTCAACATCAGTC
AACCAGTTTTCTACATTTCCTTTGTTGTCACCTTCATCGACATTGATTTCTCCGTTAAAT
CTGACTTGTTCACCTTCAGCAGAGACCATTCCTCTGACCATGCATTTATCTTCGAAAATG
AGTTCTTGAATACCTTCGAAACATTTGTCCATGTGTGCCTGCACTGCGAGTGGGTTCTTG
GTCTCAGCCAAGATCAAGAGCAAGTCCTCATTTGCCAAGAAATAGAATCTTGGGAAGACT
CCTCTCTTTTGTTCGAGGTAATCGTTCAATGACTTTTGGATACTATCGAGTCGAGCGTTA
TGACCCTGGAAAGTGATCTTCAGACTTTCTCTATCTAGGAGGTCAAGGAGACCTGGGTCT
TGGAGGATCTGTTCCATTTGGTTTCTCCAGTATTGATCAACCGACTGGAACATTGGTCCT
TCAGTTGGTAATTGCTTGTTGATATCATCACTTGAAAAAATTGGCTCCAAGTACATCCAT
GCTTTCTGACATTTTCTCATCTCATCAACAATCTCACTTAATTCTTTTAACTTAGTTTCC
CATTGTTTAGCTTCTTTTCTGAGAGAAATATCCATAAACTGAGAACCAAGCATAGTCTGT
GTTGCAACAGTCTGGTCATCAAGTACAGTGAAAATGTCTACGTATCCTTTCAAAACTTGG
GTTCCACTCTTGTGTTCAAACAGTTCAATTTTAACTTCCTTGATTTCATCTCTCAAAGTC
TTGAGTTTGTTTCTCAAAGAGAGTTTCTTCTCTGCTTTCATGACAACCTCTTCAATCTCA
GTCAGATGGCTGGCAAAGTCATCTCTGATCATATCCTCAAGTTTGAGGTCTTCTCTTTCA
AGAGACTCTTGAGTGATGATCACTTTGATGGCGTTCCAGTCGTCATCCATGATGGCTTCA
CTACTCATGGCTTTGATAATTGGTAGATGCTTTCTGAAATCGTCAATGTGACCTCTAAGT
TCTTGAGCTGCCTCTGACACTTCAGGATTATCTTCCTCTAATTTCTTAGCAATTGTACCA
CATAAGGCTCTGTTTTGAATTACAGTCGTCTCAATTTCTTGGAATTGTGGGAGTTTATCG
AACTGTTGGGTCATCCAATCTTTGATCTTCCAACTGATTTCGTAGGCCATTGGAATGAGC
TTGTTGTATGGCTGGAACTCCTCATTGATAGATTCAAGATCTGGGTAATCACTCTTCTCA
AGATCGAACAAGCTTTCTCTGACATTAAATCTCATTACTTTCTCTACATCTGCCATAAGA
GCTTTCTCAAGCATGTCACAGTCAGCAGCGAAGTTTTTGCTGTCATCAAGATTCTTGAAC
TTCTTGATTTTCTCCAAAGTCTCTTGTCTGATTTTGAGTTGCTTCTTGAACTCTTCTTTT
TCGTTATCAAGTCTGTACATAAATACTTCTTCTTGTTTCTCAATATGTTGGGCTCCAAAG
GTAAGCTCAGTCGAGATTTCGAGTGGCCAGCGCTTACAATTCCAGTACTTCAGATACTCT
TTCTCATTGTAGTAGAAGCTGTAGTCTTCGAGCAATAACATGTGTTTTCCAACCTCATTG
ACCTTCAACTCTAAGTTTGCAACTTTGTTGGGAGAATCCTTGATAAATTCTCTGACTTCA
ACCAGAATCTCTTCGTCCTTTGGATCAGTTCCGATCTTTTCTTTCATGAATTTGTATTCA
TCGAGCACATCACTCACTGTCTTGATGCAGTAGTTATGAGTCGCCTCAAGAATTGAGTTT
TTGATCTTTTGGGCCTGCTCGGCTAGCTTTTCCTTCAAGCTCTTAGCCTCAATCTTGAAA
ATCGGGAAGTCTACGTAGTCGTTGGAAGTGTTACAGATATCAAAGTAAGTCTTTTCGTAG
AATTCAAGTTCTTCTCTGATTTCTTCGATTGGCTTTTTCTCATCAAACAAGCTTGAAACT
TTTTCTTTCTTCGAAGTCTTGAGAATCACTTCAAACTCTTTGTATTTGTTGAGCAGTTCT
GTTGGAGCATCAATATTTGCGTTGATCATTTCTGTTACCTTTTGAACGCCACTTTTGATC
CATGAAAAGTCAGAGTCAAGCTTGAAGTTAGGACCTCTCCTTGGGCCAAGTCTTTCTCCG
GTATTTGGGTCTACAGGAGTCTCCTCCTCTTCAAGTTTCTTGTCTTCCTCGTTTTTCTCC
TCCTTCTTGTTGTCATCGTCGTCAGACTCTTCATTTTGGCTGAAGTTCTTTAGGAAAGGC
ATGAGCTCAGATTCGAGGAAGCTAATTTTGTTGGTAGCTGAGATTATGCTGTCAAAAGCT
CCAGTGAAGAAATCAGCACATTCTTCGAGAGATGGTTTGAACACAACTGAGTTGTCAGGA
ATATCGTCTTTTTCTTCCTTTTCAGATTTACCATCTTTCCTCTTGCTTTTATCATCTATT
GTGGATTAGAGTGAGAACGTACCTTTCTTCTTTCTCTTACTGCTGTGAATACTCAGGTGG
ATAATGATCATTTGGTTTTGAGACAACTCCCACAATTCATTCTTTTCGTAGTTGGGCTTA
GTGTAGCTCATGATGAAATCGATCCAGTCGTCGATGGACTGCTTAACAAAGTCTCTCAGG
TAGCTGTGCAGGAGTAGTTCAAAACGAGTGACGATACGTTTGAGTTCACTTTCTTGGTAA
TTCTCCATTTTTGGCTCATAGAAAAAGTGAGCAGACTTGAGGTCGTCTTGGATCTCGGCC
ACGAAATAGTCTCTCCACTGAACAGAAATATTCTGCTGGACAGCTGCATGGTGGGCACTC
TGGGCGCTCATAAGGTCCTTTAGCTCTTTTGGTAGCTTGAGTGCAGTCTTATTTGTATTC
ATGAATCTTTGTTGTAGAGTTACCAGTGATCTGATGACGAGTTTCTCTGTGACACCAACT
TGGTTTTTGTCTTTATTCCAGTGATTAGCCTCAAATTTTCTATAGTTCTGTTTGTACTCA
AATTTTGGCACTTTGACAACAGCCAGGTATGGGGCTGCCTTTGCCTGTAGTCTAATTGGC
ACTCTAAGATTAGTAAATCTATCATGAGTACTGTTACTCTGCATTTCTCTCAAGATAATA
CACTTCTTCATCTGTCTAATATATTCTTCCTCTACAACTCTCAGTAGACTTCTGAAAGTC
TGTGCAGTTTTCTCTTTTGCTATTTCGTTTTTCTCTCTGACACTCTTCTTGAGAATGTTG
AATCTCTTCTGCTTGGACAACACTGATACATTATCCGGACTGATGGAGTCAACCAAACTG
GTGAACATGAGCTCATCATTCACTTGCTTCTGGAGCATTTTGCAATCTTTCACTCTCTTC
AGGAATGCTTGTGGGTCTTCATCTAGGAACAAGAGGCTGAGTCTAGTTACGTTCTTGATA
TGTCCTGTGGCTGAGTCCTTGACTCTCCATCTGTTGTTGACGTAGTCTATCACGTAGACT
GGCTTCCACACGTACTCGTAGTTATCATATGTTGGAGACAGCGCATGTACTACATCTGGC
TTAGCTTGGCATCTAGCAAGAATATCTGGGATACTGGCTTCCTCTTCAAAAGCTTGCAAG
TCAAATCTTGGAAGGAAAGTCGTTGGTGGTAAATCTGATACTGTAAAAATCTCATTTTCA
GCCTCAAGAAGTCTTAAAGCTTCCATAGTTTGCTCATCAGTGGTACTTGGCTCATGCTTG
TGGATAAAGGTTTGATCTCTGACTATGCTAGCGTTCTTTATCATTGCTGCTGATCTTGCT
GGTAATCCCTAAAATAGTCAGCAAACAAATCTTACCTTTGATCTCTGTAGAACCTCTCCG
TGAATGGCTTTATCTATCCAAGGATTATCGATCTTTCTGGCTTGTTTAGGTTGAGTGTGG
AGGAATCCTTTGGTGTTCTCTGAGGTGTCTCTAAACAGTTCCTTAGTCTCTTCGTAATAT
CCTACCAGTTAATAGATTAAGCTTACCATTTCCATCATCCGCATTTTCTGCATAATCTAT
GCCTTCCTCTTCATCTTGTCTCGTGAATCTTTTCATCTAAAGGTTTAGAAAAAAAAGCCT
ACCTTCTTGGTATTATGCTGGTTAGTCAAAGTTTCGTAATGCTTGTTAATCTTATTGAAA
TCCGGCACAGTCAGCTTAACCATTGGACCTACAGACAGTCAATAACAAATTTAATTTAAA
TATCTAGGATTAGGAGGTAAACACAGATATGTTTGAATCACGGGAACTAGCACATTAAGC
ATCTCTGAAATACTCAAAAGTTTCAGATCAACCAAAAGCCTTATTAGAACTCCATTTTTG
AGATTTTTCCGTCCCACTTACCGAAATTCTTATTTCCCTTCTTCAACTTCTTCCGATTCA
TTTTTAAATTAATATAATTTTATTTCAAATATTTTATTTGTATTGGGGTTTTGGGGTTTT
GGGGTTTTGGGA
>149__k141_1204448
CCCCAAAACCCCAAAACCCCAAAACCCCTTTTTATAGAGTATAAATGGAAAACTCAGATT
TAAATACGAGGATTTAAATTTATTTTTATAATTATTTTATTCGTAGTTTCAGAAATGGAA
GCGCTTTATTATGATATGGATAGGCTCTGCACAGAAGCTGTGGAACGGTAAGAGTTGTTT
TATGAGGGTTAGTCGGTGTATGGCAGGGTATTAGAGTCAACTGGTGCTTTTAGCTGGTAG
GAAAACCCCTAGTGCCGCTTTTTTAGATCTGGATTTATGTTAAGAAGAGCTCTACTTCTT
AAGAATTTTATAAGAGCTTTTGGTCATTGGAGATGTTGAGAGTTGTTCTTTTGTTTGATG
ATGCTTACAATTTGCTTTAGGAACTTTAAAGGAGACTCGAATACAGTAGGATCAGTAGTC
AGCCAGGCTACATATTCAGTTGTATGGAATTCATTCGTCAAGTAAGCATTCATCCTTCTA
AGACCACAGATGGTGTCACAGTCAGATTGATTTAGGAAGAGCCATTAACATCAACAACTT
TGGTAAGTCTAAAACTTTATCATGTATTTAACTCTAATATAGGATCTGTCGGATTCCAAA
TGAAAAATACTAAAATTGTTCACATTGAACTTTCAGATAGCTTTATGAATCAGTATGGAC
TTATGTGGAATGAAGCTGTTGAAGAGACTAAGGTTAAAGACACTTCAGCCAAGCCAAGTG
TCAAACCAAATTACAATGCGATCTCAAAGATCTCAGATAAAGATAAACAGACTGTCCAGG
TATCACTTACAAATATGTTCCAACTCATTGGAGAACTTCTTACAGAAGCAGGAAATGTAG
AAGTTGACTTAGGAACACTCGGAAAGTTCAGCTCGATTAACAGGTCGATTATTTACTCAT
CGATGAATACTCAGAAGCCGTCAGCCCTTCATGGATACCAGACTGTCAAAGGTCTCATGG
ATCAAGGGACTGATGGAAAGTATACTACAGGAAAAGCGGGTCAGCTAGACCCTCTCATAA
AAGGCTCAGACTCTATGAGAATGGATGGCGGTAAAGGACAAATGTATGCCAATGAATATT
ACTCAGGATCATTCAAAAACAAGACTATGGCCTCAGGAGGATCTCCAACTAGAAGATTCA
GGAAGCCTAGAGGAGATGGAAAGATTATCAATACTTTGCTGAGTGCAGGAGATAATCCAC
AAGCAAAAGATCAAGAATTCTCAATGATGGCTTCAGACCCATCCGCACTTATGTCAATGA
GCTTCAAAAAGCCAGGAAAAGCGAAGTCAAGATTCCCTCCTGTCATTGACCCATTCAGTA
GAACATTGGCTGCCCCAATTTCATCACTAAGACACTACCTTTCTGTGAGTCACAGAATTG
GAACAAGTTACACTCCAGCCTCCAAGGGCTACTACATTGATGTGGATCACAGGACCATTA
AATACAAGAACCTGTATGGAAAAACCAAGATGTTCCTCACTTCAGACCAGGACATCCTAG
AGCCAGCTGATGAGATGGAAGAGTACGAGAACCTTCAAAATCCAGGTTGTGTTGACCCTG
CGAGAATTAAAGCTAGGAAGGACTCCTACAACAGATACATGCAGTACATTGAAGAAGAGA
TCCCAGTGGACGTTATCGCTCCCATTAGAGTGTACTGGATCAACCATATCCTTGAGTTGA
TCCCAGCAGATTTGCATGCAATTGACCCTTCAAGAGTTACTGCTCTGGTTGACTCTATGT
TGAAAGAAATGAATGAGAACTACTACAATGCTGTCAAAAAGAGTATCCTCGACTATATTT
TAAAGGATGAGAATGAGATGAAGAGGCTTGAAATCTACCAAGTGCTCAACTGCCCAATTG
ACTGGGGAGACAACTACTATACTGGTATTGAACCAGAGGAGGAATGGAAGCAGAACGTCA
TGATGGCTAGAATGCTCATGAGTGAGAACCTCTGTATTTGTAGTCAGGCAACTCTCAGTT
TAATGAGTCTCTGGCAAGATTATGAGAATCTATTGTTTGTCAATTTACCAGGACCAAGAA
AAGAGCCAGTTTCTCTTGAAATCTTCACTAAAGCTCAGCATGATAAAGCTATTGACTTAA
AGACAAAATTATCTTCTGAGTGGAACAAGAAGGTGGTCGATATTCTCAGAAAAGAGCTAG
AGAGCATGGATGGAGAACAAACCAAGACCTTCTTTGAATCCATTGGTACCTTAATGGCCA
ACCAAGTGAGAGAACTCGTCACTAAGAGCATTGATACATACGTCGACTTCTTTGATAGAT
TTAAGAGTGATCAATACCCAGAACCAAAAGAAGTCATTAAAAGAGAATATGACCCAGATA
CTCCATTTGAAGACAACTTTTTGATTCTGAAATTGAAGATCAGTGGTCAGAGCATTGTGT
TCGAGAATCGTCTCCATGATGTTCAGAAAGAATTAACAAACGTTGTTGAACAGATAGTCA
ATCAGTCTCAGAATCTCCCTAGACCTGAGAACACCATCACCAAAGCTGATAAAATGCACT
TGTGGGCTGTACAGAAGGATGATGAGATTGTCAAGATTGCCAAATCAAAGATCGAAGATG
TCATTGAACAGAACATCAATATAGTTGAGAAAGTGTTCGGCATTTATGATGAGTACATCT
TCATTCTCAAAGAAGATGCCAGAATTGATAAGTTTGTTGAAGAAAATGAAGACAAAGATG
TCTTTATCGAGGAGATCAACAAATACAAAGCTACAATCCAGAGAATCAAGACTGAACTAC
CATTTGAGATCCGCATGAACATGTTCCTGATTGACTGTAATGACCTAAAGAATGAATTGG
TTGACAGATGTGAACAGCTCATTGGTAAGATCCTTGAAGCTATTTCTAAGTACATCATGC
AACAGAGTAGCAACATCAGCAAGAGATGCACTGCCAACAAGGAAACTCTATCCATGCAAA
TTAAGACTGCTGCAGAGTTGGTACAGATTGAGAATTTCCTAGAGACGTACAAAGAAATCG
AGAAGGGTCAGATTACTCAGGATTACCTCAAAGTTGTAGAATGGCTCATGACTCTGTATG
AATATCCTTCATATAAGGGAACCGAAGATGAAGTGAAGGTAGTCATTGATGCACACACCC
ATACGAGAGACATCGAGAAAAATATTGAGACAAAAGAAAAGATGCTGAAAGATAAAAGAA
CTGAGATCGAAGGAAAAATTGTTGACCAGAAATCCAAATTCATTGAGACTCTTGAAGAGA
TCAAGAGAGAAGTTGAAGACTTCAAGCAAAAGTCAGATGTCTATCAGGCTAAAGATAACC
AGAAGGAGATTGAAGTTATCAATAACAAACTTGCTTTTTGTGAGAGTGAAAGATTGGAGA
TCAACGAACAGGAAGAGACTGTTGGGTTTGAGTCTACTATATTCAATCAAGTTGGAATTC
TTCAAAAGAAGATTAAGCCTTTTGACAGCCTCTGGAACCTCTATTGTGAACAATTAGATA
AGATGGCAGAGTGGAAGAAGGTTCCATTCTATAAATTAGTCCCAGAAGAGATTGACAAAG
ACCATAAGAGAATGTTGCAAGCCTCAAACGGTTTGAAGAACACTTTTGAAAAGCAAAACT
TTACAAATCCTCTCAAAGTAGCAGAGAGTATCAATAAGACGCTTCAAGATTTCAGAAAAT
TTGTTCCGATAATCCAAGCAGTCTGTACTCAAGGTCTAAAAGATAGACATTGGGAGAAGA
TCCATACTATACTCGAAAACCCTGAGAAAGTTAAGGACAATATCAATTTTAGGAATATTG
ATCTTGTTTTGAACTCACATCAACATGAAATTAAGAAATTGGTGGACGAGCTTGAAGAAT
GCTCAGATACAGCCTCTAAAGAATTCAAAAATGAAAGTATGATGAAGAACATGAAGAAAG
ACTGGAATGAAGTAAACTACAACTGTAAGAAGTGGAAAGACTCCTACATCCTTGAAGGAG
AAGCCGTCGAGGAGATCCAGACTTTCTTGGATGACCATATTGTTAAAACCCAGACAATGA
AGGGATCTCCATACGCTAAGTTCATGCTTGATGATATCCTCGAATGGGAAAAGAGATTAC
TAAGGAGTCAAGACAACCTTGAAGTGTGGCTGAAGGTACAGTCAGTTTGGCTTTACCTTG
CTCCAGTCTTCTCTTCTGAAGATATCATGAAGCAAATGCCTGTTGAAGGAAGAAATTTCA
AAGAGGTAGACAGAGCATGGAAAAATATGATGGTAAAGATTAATGAGAATCCTGCTGCTC
TTACTGTAATGGAAATCTCAGATTTGGGCGATATTCTAAACAGCGCTAACTCAAAACTCG
AGCAGGTCCAAAAAGGTTTGAATGATTACCTTGAGTCAAAGAGGAAGCTATTCCCAAGAT
TCTTCTTCTTGTCAAATGATGAGCTTCTCGAAATTCTGTCAGAGACAAAAGAGCCACTAA
AAGTACAACCTCATTTGAAGAAATGCTTTGAGGGTATCAATGCTCTCGAGTTTGATGAAG
AGAAAAAGATCCATGGAATGTACTCCACTGAGAAGGAACACGTTCCATTCAAGAACATTA
TTGATCCAATTGCTGCCAAGGGATGTGTAGAGCAATGGCTTTCAGAAGTTGAAGAGACTA
TGATCAGTTCAGTCAGAGAGGTGTGTGACAACGCAATTCAAGACTACACCAAAAAACCAA
GAGATAAATGGATCTTGAACTGGCAAGGTCAGGCTGTACTCGCAGGATCCATGATTTTCT
GGACTGAGGAATCTGAGACTGCTATGAACAATAGCGGAGTGCAGGGTCTGATCCAGTATT
ATGACTCACTGAAGTCTCAGCTCAACGATACAGTTGCTGTTGTTAGACAAGAAATTGATA
AGTTGCAAAGATGTACTTTGGAAGCACTGATTGTCTTGGACGTACATAATAGAGACGTTA
TTCAAAAGGATCTGATCGAAAACAACATTAATGATCCAAATGAATTCTCATGGTTGGCTC
AGCTGAGATACTACTGGATGGAGAATGACGTCTGGGTAAAGATCACAAATGCTGTTCTTG
AATATAATTACGAGTATCTTGGAAACTCAGCAAGATTGGTTATCACTCCATTGACTGATA
GATGTTACAGAACGCTATGTGGAGCAATTCATTTAAATTATGGAGGTGCACCAGAAGGAC
CAGCAGGAACAGGAAAAACAGAAACTGTGAAAGATCTTTCAAAAGCCTTAGCTAGACAAT
GTGTTGTGTTCAACTGTTCTGATGGACTTGATTATCTACAGATGGGTAAATTCTTTAAAG
GACTTGCATCTTGTGGTGCATGGAGTTGCTTTGATGAGTTCAATAGAATTGATCTCGAGG
TATTGTCAGTTATTGCTCAACAGCTCCAAACTATTCAAAAGGCAGTCGATTTGAAACAAG
AAAAATTTGATTTTGAAGGCTCAATTATTCCATTAAAGTTAACATGTAACTGCTTCATTA
CTATGAATCCAGGATATGCAGGAAGAGCTGAATTACCAGATAATTTGAAGGCATTATTCA
GAACAGTGGCAATGATGGTCCCAGATTATGCAATGATCGCAGAAATTGTTCTCTACTCTT
TCGGATTTACTGATGCCAAACCTCTTTCTGGAAAGATTGTCACAACATATACACTCTGCT
CAGAGCAGCTATCAAGTCAAAAGCATTATGATTACGGAATGAGAGCAGTGAAGTCTGTCT
TGACTGCTGCTGGACAACTCAAGCGTAAATACCCTCAACAACAAGAAGCAATTTTATTGC
TCAGAGCTATCAATGATGTTAATTTGGCTAAATTCCTTGTGTATGATGTCCCACTATTCA
AGGGTATCACAAGTGACTTGTTCCCAGGTGTAGAATTACCAACACCAGACTATGGAGATT
TGATGGTGGCTTTGAAGAACCAAATCGAAACCAGAAAACTACAAAACCACGAGTATTTCT
TGACTAAAGTGATTCAGCTATATGAAACTATTTGTGTAAGACACGGACTCATGATTGTCG
GAAGACCATTCTCAGGCAAGACAACAGCTGTTCATGTCCTCTCTTCTGCATTGACGGATC
TTCACGAAAAGGGGCTGATGGATGAAATGAAGACAACTATCAGCACCCTCAACCCCAAGA
GTGTGAGTATGGGCCAGCTATACGGTAATTTTGACGAGGTCTCCCATGATTGGAGCGATG
GTGTCCTAGCTGTGCTTTACAGACAATTCGCTAATTCTCAGAACCATGAAACAAGAAAAT
GGTTGGTCTTTGATGGGCCAGTCGATGCTATCTGGATTGAGAACATGAATACTGTCCTTG
ATGATAATAAGAAACTTTGCCTAATGAGTGGAGAAATCATCCAGATGAGTCCAAACATGA
ACCTGATCTTTGAACCAATGGACTTGGAAGTTGCCTCTCCGGCTACAGTTTCAAGATGTG
GAATGATCTTCCTTGAACCAGAACTAATGGGCTGGGAACCTCTATTCAAATCATGGTTGA
TTGACCTTCCAGAAGGATTTGATGAAGAACTTGTCACAACGATTGAAGAGTTAGTCAATT
GGTTGATTCCTCCAGTAATCGAGTTTGTGAGACTACGTGCTGTTGAAACTACTCCAACTC
AAGATCAAAATTTAGTCAGAAGTTGTCTCAGAATTTTCAAATGTCTTTTGAAAATGTTTT
ATGATGACAAGAAAAAAGTCGAAGAAATGCAAAAGAAGGACATTATAAATATAATCGATG
GATCATTCATGTTCTCAATGATTTGGTCAGTTTGCGCTTCTATTACTACTCAATACAGAA
AGCAATGCAATGACTGTGTGAAGAAACTTCTACAGGGAGATTTGGATAGTGGTACTAAGC
CATTGAAGAAGATAACGTTCCCAGATAGAGGATCTATTTATGATCATGTTTACTATCCAG
AAGAAAACAAATGGGTTAACTGGCATGATCTCATTGACAAAAACGAAAAAATTCCAAACA
AGGCAACACCACAAGATATCATTGTTACGACTACTGATAAAATAAAATACAGTTTCTTGT
TAGAGCTATTCATCAAGAACAACATCCCAACTCTATATGTTGGTCCAACTGGTACTGGAA
AGTCAATCTACATTCAGAACGTGCTACAGCAAGCTCTACCAAAAGACTTATACAGCACAA
TTGAAGTTGGATTCTCAGCACAGACTTCTGCAGCTCAAGTGCAGGACATCATTGATGGAA
AACTAGATAAGAGACGAAAGGATCACTTCGGACCAAGGTTTGGGATGAACTGTATTATTC
ATGTTGATGACTTGAATATGCCTAAGAAGGAATTCTACGGTGCCCAACCTCCAGTTGAAC
TACTGCGTCAATTCCTCGATCAGGGAGGATGGTATGATCTCAAAGACAACAAGCATCCAT
TCAGAAACATTATTGACACTATGTTGATTTGTTCAATGGGACCCCCAGGTGGCGGTAAGA
CCTTCATCACTCCAAGAATGCAGAGGCATTTCAATATTATTGCTTTCACCGATGTTGATG
AGACAACCCTTACTCAAATTTTCAAGAAAATCCTGAGCTGGTACTTTGAGGTTGGAGGGT
TTAATCAAGAAGTTGCAAGAATGGACGACAAGATTGTTGCTGGAACTATGAAGATCTATC
ACAACATCCAAGAAGAGCTGAGGCCAACTCCAGCAAAATCTCATTACACTTTCAACTTGA
GAGATTTCTCTAAAGTGATTATGGGTATCTGTATGATTGATAAGACCAAGTGCACAACAG
TAGACACTACCATCAGACTTTGGGCTCATGAGACAATGAGAGTGTTCGGAGACAGACTCA
TCAACGACGAAGATAGGATGTGGATGCTTGAAGCAGTCAAGGACACAGTCAGAGCTCCCT
TCTCTGCTAGTTTTGATACTATATTCAGACATCTTGATATTGATGGTGATGGCAAGATCG
ACAAGTTAGATGAGATCAGAGGGCTATTGTTCGGAGACCTGCTGGTGCCATATGGTATCA
CAGAAAGACCATATGAAGAGATTTTAGATATTGATAAATGTATTGATTGCTGCCACGAAG
CCCTCGATCAGTATAATAATATGACAGATAAACCAATGAACCTTGTATTATTTAGATTCG
CGGTGGAGCATTTGATCAGAATTTCAAGAATTCTAAAACAACCTGGTTCACATGCACTCT
TAGTTGGTGTAGGAGGTTCAGGTCGTCAGTCATTAACCAGACTTGCATCAAGAATCTCAG
ATTTCAAAGTCTATCAAATTGAGATTAAGAAGAATTACGGTATGACCGAATGGAGAGAAG
ACATCAAAGAACTACTTAGAGAATGTGGAGGAAGAGGAGATATTACTTCTTTCTTATTTA
CAGATTCACAACTCAAAGAAGAAGGATTTTTAGAAGATATCAACAATATCTTGAACACTG
GAGAGGTCCCAAATCTTTTCCCAGCAGATGAAAAGGCTGATGTATGAGAGTTAGTCAGAC
CAATGGCTAAAGCTGAGAACAAATGCCCAGATGGTACTCCAGCACAACTTTTCTCATTCT
TCGTTGATAAATGTAGAAAGAACTTACATATTGTATTGTGCTTTTCACCAATTGGTGAAT
CATTGAGGAACAAAATCAGGAATTTCCCATCTCTCGTAAATTGTACTACTATCGACTGGT
TCTCTGAGTGGCCTCCAGATGCATTGGATGCAGTATCAAAGAAATTCTTACAAGATGTTG
ATATGGACAACGAAGTAAGAGATCAATGTGCAATCATGGTCAAGTATTTCCATACTACAA
CCGTTGAGTCGTCTCAAAAGTTTTTAACCAATCTCAAGAGACACTACTACGTAACTCCAA
CCTCTTACCTGGAGTTGATTTACACTTTCAAGGAGTTGCTGAAGAATAAGAGAGAAGAAG
TACTGGGACTCAAGGAGAGATATGAAAACGGTTATGAGTGCTTGATCTCCACAGAGGGAC
AAGTAAATGTTATGCAGAAAGAACTCGAAGAGCTTAAGCCACAGCTGATTGTTGCGTCTA
AGGAGACAGATGAGAAAATGGTCAGAGTTACTTCCGAGAAAGCTGAAGCTGATGTCATCG
CTTCTAAAGTATCATCAGAAGAATCCGAAGCACAGAAAATTGCTGATGAAGTCTCAGCTA
TGAAAGAAGAATGTGAGGCTGAGTTAGATAAAGCTCTACCTGTCCTTCAGCAAGCTGAAA
AGGCTCTAAAGTGTATCACCAATCAAGATATTAGTTACATCAAGAAGCTCGGACAACCTC
CTGAGGATGTTAGGATTGTATTGGAAGCTGTTTGTGTGCTACAAGGTAGAAAACCTAAGA
GAAGTATGGATCCTCTGACACAGAAAGTAGTCCATGAATACTGGTCAACCTCAAAGACTA
TGATGAATGAACAAGGTTTCTTAAAGAGTTTACTTGATTACAAAAAAGAAGATATCCAGG
AAGCAACTATTAACCAATTGAAGAAATACACAGACTCTCCAAAATTCAATAGAGAGTATC
TCTCAGGAGTGTCAGAAATTGCAGCCAATTTGGCAGACTGGGTTATTGCAATGAATAAAT
TCTACCACGTCAACTTGATTGTTAAACCAAAGCAGATTGCTTTAGAAAAGGCAAATAAAG
ATAAAAACAAAGTTATGTCTGAACTTGCTATCAAGCAGAGAGAGCTCAAAGAGGTCATGG
ATAAAGTGCAGATTCTTGAAGACGATCTTAATTTGACAAAACAGAATAAGGAAGACCTTG
AGGATAGAGTAGAAGACTGTACGCAGAAACTTGACAGAGCCACCAAACTTATCGGTGGTC
TTGGAGGAGAAAAGAAGAGGTGGTCTGAAACCGCAGCTAGTCTTAAGATTGTTTATACGA
ACTTGACAGGTGACGTCCTCATCTCAGCAGGAATGATTGCTTACCTTGGAGCTTTTACAA
GTGCCTACAGATCTGAATTAACTGATGATTGGGTAAAGAACTGTATTGATAGAGAAATAC
CATCATCTGGAAACTTTAACATAAATTCAGTGCTGGGAGATCCAGTCAGTGTGAGAAATT
GGATTGTTGCAGGTTTACCATCTGATCAGTTTTCTATTGAGAATGGTATCATTACATCAA
AGGCAAGAAGGTGGCCACTTTATATTGATCCTCAAGGACAAGCCAATAAATGGATTAGAA
AGATGGAGAAGGACAGAAAGATCGATATTATCAAATTTACAGACCCAACCTACATGAGAA
CACTTGAAACAGCTATTCAATTCGGAAAGCCAGTACTGCTAGAAAATGTTGGAGAAGAGC
TAGATCCATCTATTGAACCACTACTCCAAAAACAGATCTTCAAAAAGGGAGCATCATGGA
ATATCAGATTCGGAGATACAACAATCGAATATTCTCTCGACTTCAAATTCTACATCACGA
CTAAATTCAGGAACCCACACTACTTACCAGAAATCTCCACCAAAGTGACTCTTCTGAACT
TCATGATCACATACGAAGGTCTTTGTGACCAGCTGCTCGGTATCCTCGTAGCAAAGGAAA
AACCAGAACTTGAAATTGAAAAAGAGAAGCTTGTGGTTAATGGTGCCAAAAACAAGAATA
AGCTCGAGGAGATTGAAAACCAGATTCTAAAGACTCTACAAAACTCAGGAAATATCTTGG
GTGACTCTAAGGGTGTCAAAATCCTTTCAGATGCTAAAGTACTTTCAGATAAGATCCAGA
AGGAGCAAGCAGAAGCTGAAATTACTGAGAAGTTGATTGATGAGTCCAGACTTGGGTACA
AGCCAGTTGCCCTTAGAACCTCAGGCCTGTTCTTCTGTATTTCTGATCTAGCAAACGTAG
ATCCAATGTACCAATACTCTCTAGGTTTCTTCATCCAGATGTTCTCAACTGCTATTGCTA
ACTCAGAAAAGAGTGAGGAGATTGAGGAAAGACTCACGTTCCTAAATGCTGAATTCCTCA
TCTCTCTTTACAGAAATATCTGTCGTTCATTGTTCGAAAAAGATAAACTTATTTTCTCAT
TCTTGCTGAATATCAAACTAATGGAATTAAGTCAAGAACTTGATGCTGAAGAGTTCAGAT
TCTTCCTGACTGGAGGAATCTCTTTGGGTGAGAAACTCCCTGTTTGTCCAGCAACTTGGC
TTGAAGAGAAGTCATGGGGTGAAATGGCAAGAATGTCAAAGCTACCAGCTTTCAAAGGCT
TTATGGAATCATTCACAAAGGAGGTAGAAGGCTTTGCTAAGCTATATGAATCACAGAATC
CTCAAGATTTTGAAATTCCAGGAGGCTGGAATGATAAACTGACTTCACTCCAAAAGATGA
TTGTGATTAGATGTATTAGACCTGATAAAGTCATTCCATGCATATACAATTTCGTTAAAG
AAAATTTGGGTGAAGAATTCACAGATCCACCACCATTCGACCTGAAGGCAATCTACAATG
ATTCAACTGCTGTTTCACCACTAATTTTCGTGTTGTCTCCTGGTTCAGATCCACTCAACA
GTCTACAAAACTTCGCCACTCTGAAAAAGAAACAACTGACTCCAGTATCACTTGGTCAAG
GACAAGGGCCAATTGCTGAAAGACATATCAAAGAAGGAGTCGCTAGCGGCCAATGGGTTG
TCCTACAAAACTGTCATTTAGCTGTAAGTTGGATGGGTACCCTAGAAAAGATTTGCGAGG
AACTGTCCCCAGACCCAAAGAAGACCAATAGAGAATTCAGACTTTGGTTGACATCCTACC
CTTCAAAGGATTTCCCAGTTGCAGTACTGCAGAATGGTGTCAAAATGACGAACGAACCTC
CAAAGGGTCTCAGAGCTAATCTTCTAGGATCTTATAATATTGACCCAATTAGTGATCAAG
AGTTCTTTGATGGCTGAGTCAAGCCAAAGGAATGGAGAAAACTGCTGTTTGGTCTCTGCT
TCTTCCATGCAGTTATCCAAGAGAGAAGAAAATTCGGACCACTTGGTTGGAACATCCCAT
ATGAGTTTAATGAATCCGATTTAAGAATTAGTGTCAGACAGCTCAGAATGTTCTTGAACG
AATACCCTGACAAGATTCCATTTGACGCACTCAAATATCTGACTGGTGAATGTAACTATG
GAGGAAGAGTCACAGATGACAAAGACAGAAGACTCATATTATGTATTATGGATGGTTACT
ACACTGACAAGATATTTGATGACAACTACAAGTTCAGTTCTTCAGGAATCTTCTTTGCTC
CTAAGACAGGCAAGTATGAAGCATATATCGATTACATCAAGACATTGCCTGTTTCACCAC
TTCCAGAAGTGTTCGGTCTCCATGAAAATGCTGATATTACCAAAGACAGAAATGAGACAT
TGGAGATGTTCATATCTATTCTATCCACCCAATCTAATGAAGGTGGAGGAGAAGCCATTT
CAATTGAAGATACTGTTGTAGAAGTTGCGACTAAGATCCTTGATGATTTCCCAGAGCCAT
TTGATGTTCTCGCTGCTGAAAAGAAGTACCCCGTTTCTTATGAACAATCAATGAATACTG
TACTTACTCAAGAACTTCAAAGGTTCAACGGACTCGTTACTGTTATTAGAAGCTCCTTAA
GTGATTTAAAGAAAGCTATTGCTGGTGAAATTCTACTTTCTTCTGAACTTGAAACTGCAA
TGAACTCTCTGTTCGATGGTAGAGTTCCAGAGCTTTGGATGAAACAGTCCTTCCCATCTC
TAAAGCCACTTGGTGGGTATGTCATTGACACCAAGCAAAGACTTGCATATTTCCAAAAAT
GGATGGATGAAGGCATTCCACAACTATTCCACATCTCCAAATTCTTCTTCACTCAAGGTT
TCTTGACAGGTGCAAAGCAAAATTACGCAAGAAAAACCCACATTCCAATTGATGAGCTTG
AATTTGATTTCGAAGTCATCCAAGATAAGAACCCAGTCGCTCCTATTGACGGTATCAATA
TCATCGGTCTTTACTTAGAAGGATGCAGATGGAATGAAGAAGCAAGGATCTTAGATGAAT
CAAGACCAAAGATCTTGTTCGAGAAGTGTCCAATCATTTGGCTTAATCCAGGAAAAACAA
AGGATATGAAGCAGTTCCCACATTACAACTGCCCAGTTTACAAGACAAGTGCTAGAAGAG
GTACTTTATCAACCACTGGTCACTCAACCAACTTCGTCATGCTCATCAAACTGCCATCTG
ACCAGCCACAGGCATACTGGATCAGAAGAGGAGTTGCCTTACTGACCCAACTAGACGATT
AGGCCTCATAACCATTCTACTTACTCTACATTTACCAAAAGAATATTTAATTATAGAATT
TCAACCAAGCAGATACAGCTTGGGGTTTTGGGGTTTTGGGGTTTTGGGG
>149__k141_364476
ATCACTACATCAGTCATAATCTTGAATAGCTTTATAGTGTTGTGGTAAATGTATTTTGAG
TAGGTTGTGGCAGTTTCTTGAAGCTCATTTCCTCTCTGAATAAGCCCTTCAGATTTATTT
TTTCTCAATCTTTCATTATCGTATTTGTAAATAACCATCAAGACTTCGTTGATGATGACC
GGAACACAGATGAGTACCCAAAGAATCAACAGAATGATTCCAAGAATGAGCATAATGGCG
TTTGTTGCAGTGACTGGAAGTCCAAACAGCTTTGGGTCTTTGAACCTGTCTCCATGCTTC
GCACTGTACGATACCAGAATGATGAAGTTTATGGCCCAGATGATCGATATAAACAGAGTT
TTCCAGAGCACATTGTATTTGAGAAGGATCTTGCCAACTTCTGTGCTGTTGTTTTTAAGA
AGATAATCTGTTTTCATTTCCTTTATCAGGAACTTCGATTCCTGCATTAGTGACTCACAC
TTCACCTGCGGACTTGTTCTGTCCAGTTTCTGCAAAAACTCCTCTTTCTGTTCGTCAGAG
GCAAGTCGGCAATAGGGGAGTAGAATGAATGTGTAGGGGATCAGCTTTCCGTCATCTAGG
ATTTCAATTTGGGAGGTTGTGTCAGCATAGAACTTCATGTATTTGCTCACCAAAACATCA
TTGTTGATTTTATTCAGAGACTTTTCAAAGTTGATGCTACTTCCAGACCAGCTTCTCTTG
ATTCGTTTGTAGGTGTCTTCGCATAACTCGGTGAACTGAACGAAAGTGTTTTGACTGAAA
GGCACATCGTTTCTGACTTCTTCGGGCATAAGTCTCATGATCTGCTTCCTGTACCTTCTG
TCACTTCTGTGCTTGAGCTGAAACTCGTGAATCTTGATAAGCACATAGAATATCAAGTAT
CCAATCTCGATGATGAATCCAGATTGCGTTATTTTCTCAGGGTCTATCATTCCCCTGTTC
AGTAAACCAGTTCTGTACTTCTCCTTGTGGTAGCCTTTGAACATTTCTGACTGGAATATA
TAGTTCTTTCTGAGGATCACTGGATCCAACTCAGAGTAAATCGTCAGGAAAGCATTCTTT
GTGACAAGATCTCCAGAATTGGTCAACTCAAGGATGACTTCCAATACTTTTTGTTTCAAT
AATGTAATTCTGAAATTAGCCCTGATTTTTTGTACTTTTTCTCCGTCATGAGGCAGCAAA
GCGAATTCGTTTGACCTTGCTTGTGGGGAGACTCTCTCGTTCTTAAATTCGTTTTTCATC
CATGAGAGGACGTGAGTAGAGTTTTCGATCCAACTTATCTCCTCACTGCATGACTTGATA
GCTGTGAAGTTGTGTTCTATCACCCTTAGGAGAGGGTCAAGGATATCTTCTTGGTTACTC
ACACTACTCTCAAAAAAGTGGAGGTCAAGGATGCCCGCACATATAGATACAACTCCTTCT
TCGACAACTTTCTGAGTGTTATGATCACTTCTTGAGTCTCCGTCAACAAACTCTAATATT
GTGCCCAAGCACTCTTTGAGAGTGTCATATGTCACTTGATAATGCATGTACGGAATTAGT
GATCGGCAGTTGTCTATCACTGTCTGTACAAGTCCAAAGCTTTGGTCTGAGTATTTCTGG
TGGGCCATGTAGTCCTTCATCTTGTAGTTGAGTCTAGAACACATCAGAGCAATTAGTCTC
AGCATTTGCCTCTCTCTGTTTTGATCAACGAGGTAGCAAGCGGAAGATACTGTTGCTGTA
TCGTTCGCATACACATGGATAAAGTTTCCTGAGTTGAGCTTGTGGCAATGACTATTAAGA
TAATTGTAGATTTGTTCAAAGAACTTTTGGGAATATGCTCTCTTTTCAAACAACACCATC
AACTTGTTTTGGACTGTGGTTGGTCTGACTTCAAGCAAATTGTTCATGAAGTAACAGATA
ATCGTGAATACGTCATCAGAGTAGGTGTAGGAGCCGTTGCAACTTTCACAAAGTAGCTTA
AAGATGGCACTTACATGCTCTTCTGTATCGTAGAGGTTTAGAATTCTCTTTCGGATCATG
TTGACTTCTTCGTCTTCATCAAAATGCTCTCCTTTTTCTTTACGAGCAGTTTCGATATTT
TTTGCAGCGATTGCAATGACTTCAGCATGCACCTTATAAGTGTAGATCATGGGGTAGATG
TTGTACTTTTCTTTATCTCAGAAGAACGTGAACTCCAACATTGAAATTGAGTCAGAGTTG
CCTTTCATCAGAGCATCGTACACCCTTCAGGCAGAATGCTCAAAATCTTTTTGGACTAAG
CCTCTTGCAACTTTGCTGCTAATAATTTTTTGAAGTGCATTGTACCAAACAGATCTGAAG
TTTTGAGCAGTATAGTATTCGTTAAACCAATCTTTTTCATATTTATCATGATATGTGAAT
TTGTATTCTCCCAATTTTTCATTTTGATTATTGACAAAATTCATACTCTCCATCCAATAC
TCTACATCAAGTTAACTCACTGACTTACTCGTTTCTCCTTCAAATTCAGTGTCTCTATAA
AAAGTTGCTTCTATGTTTCTTCCATGAGGAGCCCTGAGAACAGATTCTGGCAATACTAAC
GACTCTCTTCCAACGATACTAGACTTGGTAAAATATGATGGCTTACTTTTGATTGAAGTT
GTATTCCTTTGAATTGTTGAGTTTGAGAGTTTTGACTCTTGATCTGGTCTGTACTACTTT
TGATATTCTTTCAAGTTCATCTTTTCAATTATCTAATAACGACTCCGGCGAATCTCTGAT
CATTGACTTTTCTGATATCACTTTCAGATAGGCTCCGATATTCTTCAAAAACTCAGTAAT
ATTTTTGCTGAGTAAAACGTGCACATTTTGGATATTATAATCATTTTTTGAGTACATGAA
CTGGTTGAGAGGCTTCAGAAACTCTTCATGTAAGTCAACTAGTTGGTCGCTCTGCTCAAT
ATGATTAATGAAGAAGTTGAAGTAGATCAAGTTATAAACGCTAAACAAAGACTCATAACA
TAATTGTAATTCTCCCACTATTTCATCTGACGTTTGGTTGAAGTCTTCCGAGAACTTTGC
GAAGACAAAAGCATAATTCTCGACTGTGATTCTCTCTTTTGAACTCTCAATTTGAGTCTC
CATAAAGAAGATCCTACGTCTTTCGTTACTGTCTTCTATGTCAGTTCGTCTAGACTCCGC
TTCTGGATCCTTCTTCTCAGGGATGTCAGAGACGTCAGTCAGCTTCTTGGAGTAGTCCTC
GCTCATTGCAATTACTTTGGAGCACAACTTGTCCAAAGTCAGCACCTTGCATAATTTATT
CCTCAAAATAATTGTTCTGTTGCTCTTCAGCAGGTTGTTCAGGATGATGCATAGATTGGA
GAAAGTCTTGTGGGAATGCTCATCCAGACTCCCAACTGACTTGCTGATTGGACCATCAGT
CAAGATGTCCATTGCAACTGTAGAAATAGTGGAGTTCATCGATGCCTTACTGATCTTCGC
CATTATATCCAGCACGGAGGGGAAATTTTCTTTGGACATACGCTTGACAAGGGTGTTAGT
GAAGCTGTCAAGAGTGTTGTCCTTCAGCAACAATACAGGATTATCAATAATTATGCTGAT
CAGGCTAAGTTCTCCATACTGTTCTAGAAGACCTCTCCTTTCAAGTAAGAAGAACTCCTT
GTTCTTCCACATGATCTTCTTCATCTTCTCATTCTTGTAGCACATTGCTTGCAAACAACT
GAAGATTTTAGTGAATAGAAGTGGCTGTAGTCTTGTCAATCTATCCACAGCATTTGCAAC
GTTAGAGAATGAAAAAGTGGAGAATTCTGCCATAATACGGAAGCGATGGAGAATCCACAT
GAGTATATCATACAGCTTTAGGCAACTGGCTGCATCCTGTGCATTTGGTTCAATATAAGC
CTTCTGTTTTGTCTCGTAATTTCTCATTAGATTGTCGTATATGTTGTCTACTGTGTAATT
CATGTAAGTCCAATTCTTGATCTGAGTCAGACAAGTTACGATTTTGGTGAAACTGTACTG
TGACTTATACTCCCCGTCTTTTAGTTCTGGTTCGTTGATAGTGTTCAAGTCTTGGATCTC
CAGATCAACTCCAGGAACACATCTGTGATCGAAGTTTGATGTGTTTGAAATACTTGCCAG
CAGAGACGTGAATTTGAATGAAGTATCACTTGAAGTAAATTGTGCTTTCTCTAGCTTTCT
GAACCTTAAAGTTGGCTCACTCTGAATCTTGGCAATGAGGGTAATGCAACTTTGCTGCAG
GTTAGTATCCATGATACTTAATCTCAATATTTTCATGAGAAAGTTGTCAAAACTTTCTGG
AATACTGTGAATTCCCAAATCAGAGTGTTCTTGCAAGAACGCTACTTCCTAAATAATTAG
AATGAATTGACGTTACCTGGTCGTTCGAACGAATGAGTGATATGAAGTCTTGGTAAAGCT
CCATCACAGTTGGGAAATGCTTTCACTTTGACATTGTATCTTCTTCATTTTCAATGCTGT
CAAGAACAGTTTTGCATACATCGTTACCGAGGTCTACTACTTTGGCTCCATCAATCAAAG
AATTACTCTCCTTCGACAGATTTTTTGCCCAGGTATTCTTATGGACCTTCTCGTTAACTG
AGGCTGTAAGGTGTTTATGCCTGAGCTCTACGAAGTAGTGAAGGATTTCAAACGACTCTG
TTAGGATTTTTTGGGTGGTGGCGTCATCGATTCCAGATTTCTCTTTGTGATTTGATTCGT
CATCTTGATTTTCAGAAGTATGGCTACTCTTGTTGATGACTGTTCTGAACCAAAAGTGCA
AGTCGAACACTGACCGCTGAGATGAGTAATCTTGAGGGAAACTCTCAGTTACTTCATAAC
TTTTGTGTGTTTTGCTACTGTGGAGTTTTGTCATGTACTTGAGTACAGCCAACAAGATCA
TTTTACAGGTGTGGTCAAAAACCTTGTTGATCCACTCGTCTCTGTCGACTCCCATATCAA
AGAACATGTTGTACTTGAGCATTGAACTGAAAAATCTGATTTTCTGAGTTTCAAATGAAA
TATTGGTGTACATGCTTCTGAAGTCTTGAGGGTTACTTAGCATAATAGGATAAACATCTT
TTGCAATTTGTAACGAGTCTTTTTGTTCAACTTCCCAAAAGTCATCTTGAATTTTGTCTT
CTATCTTGTTGACTGGATGGAAACTATTTGATGAAATGGTTCTTCCTCTGATACTGTTCT
TGAATGATTGTAGTATAACGTTCATAAACTCACTTCTTAAATCAAAATCAATAGAAGTGT
CTTTGATAAACTCAATGAGTGGCAAACTATCATCTCCTATACAACATTTAAGCCAAGGCA
TGACGTTGAGGTCAGCCATGCTGGCGATCATCTTCATGTAATGGATGATGAACTTCCTGT
CTTCTTCTGAGAATGTGTTGAATTGGTTCAACGGGTACTTGCATACCTCCCCTGGGCCCG
TCCTTTCAATCAATATCTTATTGTCCTCGTATCTGAACTTGAAGTGAGCCAAGAATGTCT
TTTTATTAATAAAAGAGTCGTCAATTTCGATGTAGAGGTTATCTTGATTTAATCCATAGG
GAATACTGTTTGGAGATGTTATCAACATCAGCAGGTCGAAAGCTTCATGAGGGTCAGAAG
TAAACTCCTTGTTAATAATCTTGACAACTAAATCATTGCAAAGGTTGGCAATTGGCTTAT
AATGAGAAATCATTCTGACTTTGAAATTCAAGTCTTTGCTTCTATAAGGATGTTCAAGTT
CTTTGAATACTGCTCTGAAGAAGTCAAGATAACTTGCATAGTCCTCCCCAACAGTGTAAT
ACTTGATGATGTATTCAGTATACAAAATAGGAGGCTTTTGGCCTTCAAGCATAAACCTGT
AAACCTTGAAAAGCATTGCCTTCAGTTTGTTTTGCTTCTCCTTAATAATAATATCGTTTG
GAGATAATTTTGTTTCACCATTTTGAGCTGCATCATCTGCCTTCTTCATGTCATAGAACT
TGAGTAAGTAAAGAAGTGTTGCTGACAATAAATGTTTATGGTACAATAAGTTATTTCTAT
TAGATTAATGAACAAATATTACCTGAGCTTGACAACTTTTCCTGAACCAAAAGCAGGCTT
TAACTGATCTGGAGGCTCATTGACGAGGTAATCGCTGAATACTTGAAATAATTTAATATT
TTCATCAAATAGCAAGTGATCGAGAGTTTCATGCAAGTTTGCGCCTTGATTTTTAATTTT
GAGATGATAATATAGTCTCAAAATCCGTGAGAGAGATTGACTGAACTCTATCTCTTGCTT
CCAAACATTCTCTAGTTTAACAACTGAAAATATAGCTGCTGAAGAATCTGGGATCGTTGA
ATCTGCTTCAAATCTGGTGGTCTCAGACCCCACATTACCAAATGACTCGTTGAAGTACTC
CTGCTGAGATATCAATGGTGGAGCCATCCATTCTTCAACATCTCCCTTCTTGATTAAACT
ATCATCTGTAAATGGCAACTGATATGCCTTGATAAATGCCTCAGTTCCTCCAGTATTTTT
GATCATCCTGAAGTCTCCTTCTTTGATGAGAGTGTTGTTCATGTTCTCTCCGTATTCAAT
AGGACTTAGCTTGAATGCTCACTCCTGTGACTCCAACATTGATAGAACTTGTTGGTTTCG
AGTATCTCCATTTTCACCATTGCTGCCTTCCCAGTTTTTACCCTTATCAAATGAGAGGAG
AATTCCACTGTTGCAATGGATAAATGAGACCATGTCTTCAGAATGCAGAATGCACTTCCA
CACAAAGTCGAACTTCAAACCTGTGGTTTCCGAAATCTTGGCGAGTCCAACATGCTGGAG
TTTGTACTGCATAAACTCATGGTCGAACACTGGGACAACGAAATTGTTTCCCTGGCCATG
TCTGAGGTAAACGTATTTGACCTTCTGCTGCATCTCATTCTCCTGGCAACCCATCTCGTT
CTGCAGCTTGACCACAGTCATGTTTTGCTTTTCGTTAGATTTGAGTAAAAACTCTTCGTC
CCCTGCAACCAAGTGGTATTCAATTTTATCTTCGACCATTGCCAAATAAGCTTTGTCTTG
GTTGTGAATCACCTTGTTTTCCATAATTTTGTTTTTGTTGAAAAGTGAAGCAAACGAGAA
ATGAGTGTACTTGTCTGGATGCTTCGAAAATCCAAGTTTGAAAGTCATGAATGTCTCCTT
GTTTCCTGTTTCTTTGGCTGAAATATCAACTGGGATGGCCTTTAAGTATCTCCCTGTGGC
TTCATGGTATAATTGGATCTGGTCGTCATAACATACAACCTTTCCTTTAGTTTCCTTTTG
ATGTTGAATATTACTCTCACCTTCTTGAAAGAATAAATCGTACATATTGCTCAGAGTACT
GACATCTGACTTGCCCTCTTTGAGATAATGCATTAATTTTAAATGGTTTTGGTACTTCAG
CTGAGTGACTATCTTGAACCTTGATAGTTCACTAAACTTTTCCTCGTTAATCTTCAATGG
GTAGCAAGCATCTGTGGCATAGCACCTTGCAGATAGCTGATTTACATCTGTAGAGCCTTT
CTCTTCATTAATCATCTCAAAATTGAGAAGTATAACTGATTCGTATGTCAGGCAGTTTTC
AATAGAATCTGGGTCAATTTGTCCTTCCTCCTGCTGCTGAATATCATAGTGCTTGAAATC
CTCCCTATAATCATGTAAGAAACTATTGTTGGTAAATTACTCACTTTAGGATTTCGCTTG
CATCGACTCCTTTGACGAGAGTATCGATGAATGTCATTTCGAAGTTGTATTTCTTGTCCT
TGTTGACTGCATTTTTGAGACAAAAGTCTTGAACATGTTGGTCTATAAATTAGACAAGAG
CAATCTTACCGAATACTCGTCTATCCACGACATCGTCAACTGAGTGATACTTGTCGTTGA
TGTCATCTAAAGTAGGCATTAGGAATCTTAATCATGTTTGAAGGGCAATATTGATCTAAC
TTACCCATGGTGGCGTCTCTATAGTGGTTGTTGTTTTTGGTCATCGACTCTGTGTGCACC
TTATTGTTCTTCTTCGTCACCTTCTTTATATCATTGTCTTCTTTCCCTTCTTCAAGGGTG
TTGTGATTATTCTGGTCAGTGTCTCCTACTTTATCTTCTTCTTCATCTTGCTTCCATGTA
TCTTTTTCATTTTCGTCATCTGAGGGTTTGGGATCTAATGGGGTCAAAACTTCTGAAACT
TCTTTCTCAATCCCTAATACAATATGTGAGTCTATGATAAAAGTGTAGAGATATAAGAGA
GTATCAAAGTTTATTACTAAAAACTAAAACAGAGTCACTTACGACATTAATGCTAGCATT
AATTATGCAATCCAAAAAAATTCGACCAAAAATATTTTTCTCCGAATTTGATAAGAATTG
GAATGTACGGATTGGTGGAAGATGTTCACATAAAAAAAATCGTTTGGATACTGCATAATA
AGATGATCCGTATTTAGATTCATTTTTGATAAGTTAAGTGAGTCGATGGGAAATACTAAT
TTGTCATACTGGTATTGTTGAAAATAGCCCATATTTAAAAGGTCAAGTAACCAACACAAA
ATCAAATAAATATTGGATACTTTCATCCAATGAATTTTTAACGTACGGAGTCTAAAGTAT
CCAAATTCTTGGAAATAAAGTCATTGGCAATATCTCCTTAACTAGTTTCATTCCTATCGA
ATACTAATTTTAACTTTCAAACATACCATGAGAGAAGGCTCACGTTTGAAAAAAACATCC
TCAACTAGCTTAAAGTCAAAGGTCAAATTAACTAGTCATTTCTAATGGGTTCTAATAGAT
CACTTAGAACCACGATCACTCAAATAGGTGAGTATACTACTACCATGGCGACGGTGGTCT
ATAGATAAGCATTTCATTCAGCTTTAAAGAATCAAATCCAGCCAGGGCCTATCATGCGAG
CAAGTTAAAACATTCCTCCAAAGAATCTTGATCGATAGAAAATGTCCATTAACTTGATGT
TCATTAATTCAAAGCTTCAAAAGAACAAGCATTTGCTTTTAGGAGGAGATTATGCAACTC
CCCGAAACAACTATTGAAGAAGTACTCTCATCCAATTAATCTTATTGAGGTTTAAAAAAT
CTTTATCGATCTTGGAAGGCTGTTGTTAGATCACAATTTACTCCTTCTAACCAAGTTGGG
AGTATCCATACTTCGGAACTAAGGTATCTACACATGCTGTGTATGTCGTCAACGCTAATA
GATATACGAACTCCAAGTACTTTGTATTCGATAGTAGAATCATATCAAGTGGGAAACAAA
ACGAATGAACGAAGCAGAGGGCTGATGTATCTAACAAGCTTAAAAGCATACAAATACTGT
AAAGCTAGATTGTGGATTGTTATTAGTACAAGTCACTATTGATGTGTGATGCTTTACCTT
CCATTCTCTTTGAACTATCATGTATATCATCTATGATAGGTGTTACTTCATCTGAATCAC
TAAGATGCTAAAATTACCTCTCACAAGTCCTTCTTTGCTATCTTCTCGTACTGAATTCAT
GTTGAATAGCTATAAGTGATGTTAGCATAGTTCTTGATGGTCTATTAACCAAATGAGCAT
CATTTAAGCAAAGACGTTAGTTATTAAATGTCACCCTCCTGACATGTTTACCTTAAATAA
TATTTTAAGAATAAAACTTTCAGTTTAAATAGAGATGAAAGGGGTTTTGGGGTTTTGGGG
TTTTGGGG
>149__k141_1223530
CCCAAAACCCCAAAACCCCAAAACCCCACATTAGATATAGAGATTGAAAGTAAGTAGTTA
AAGTAAAATTAGTCAGTGTTTAGAACCATCGCAACTCCTTGCAAAACCCAATGACTTGGG
TGCATATTGGTGTTGATATCAGCCTCGAAGACTAGGCCTTTGCCCATTGCATTTCTTCTA
GCTTGAGTGACGTATACAGGAGTCTTAATAGTACCTCTCAGTTTCAACTTATTGGCTTCT
ACAGGAATTACCTGCACAAGAGGCATTTCAACGACCAGTTCTTTTGGATTTTGATAGTCC
AAGCAATTTTTCTCGATGTTCCATTTAGCACCTTCGAGGTAAAGTCCGTGAATGTAACAA
CCATCCTCTGGTTTTGTTTTGACTTCATCTGGAGAAATCATACTTGTGACATCTGTGTAA
AGAGTAGCCTTATCAAGAGCTATTCCCTTTCTCCTACAGGTGGTCTGCACCAGAGCAGTG
AGATAACTTTCAGGGATATGCAGACCTGATAACCAAATAGCATTTGGTTCATCCTTATTT
TTTTCCCAGTATTTGTATTGGACATCACGTTTTTTGAGATGATCCATCCAATTAACTAAG
TTCTTTTCAGTTTGAGGACAGAGGCCTCTCCACATTTCAGGTAAGAATCCATTGAAAAGA
GCAATTGAGAGGTCATCGAGTTCTTGACTCATACCGATCTCACCATTCAGAGCTCTCTTG
AGATTGGTCAGAGAGTCAAGCATCTTCTCAAGGAGTTTATTGAATCTCTCCAGTTCTTGC
AGTAACACAGTCTGAGTTGGAGATGGACTTTCGAAGCGTTTTTTGACTTTGTAAAGATCA
AGAATTTCAGGTAGCTGAGTCAAAATACCATCAGTAATAGATTCAATATGAGCTTCTTTA
TTCACACCAGATCCACTCGAAGAGCTTGAAACTTGCATTGAGATCAAGTTAGCCCACATC
TCTTTTGTAGCATTGTTAAGATATGAAATTTCAGCATTTGGATGGAGACCAAAGACTTCT
GGGTTGTTATTCAAAGGAATCTCCATAATATTTTCCACATAACCATCTAAATGAGTTGGG
TTTGGCACTTTATAATCATAACCAGCGGTGGAAAAGTAGAACTTTTGATTCTTGTCAAAA
ATGAAATCACCCAAGTACTCATCTAGAATGCATACAAGAGTTCTTCTGTCGAATCCATCA
GTGACTCTACCTCCGTACATTGCTTCTCCAATGAGGTATCTGAGAGTCTCCCAAGGAATG
CCTTCTCCTTCGTTCTGCACAGCCTTGTTAAGGTACATTGAAATCAGTTTGAACGATATT
CTGAAATCACTTTCGTTGAAGTCGTAAGAGACGTTCCATCCAATTTTTCCAAATTTACGT
CTTTCCTGAACAACTGCATGGAAGAAGGCTAGCACATAAACCAGAGACTTGAAGTCAGGG
TGCTTGCAACTATCTAAGTCAGAGTCGTTGATCTTGGAGTAAGAACTCTTCATGTTAAGC
TTCAAGCCATCAGGGGGTTCAGTGGTTACTTTCAGAGATCTTTGTAGAATACCAAGAGGC
ATTTTATCTGTTGGAGCAGTTGTCAGCCACAGTCTAAAGTTCTTATCAGGGTTTTTGATG
CCTTCGATGATAACTTCAAGCTTCTTGAGCCAGCTTGTTAGAAGATGGCAATTCTGAAGG
AGTACCCAAGCGCCTTTGAAGACACTTCCTTCAATCATGTTGTGTGCGACATCCCCCATT
CCTTGACCAAGTGAGAGAGGCTTGAACTTGTTCTGAGTCATTCCCATATCTTCGGCTAAT
TTGTACATATCAGCAAGTGGGTCTGCGCCTGGAGATAGAATGAACACAATTGGTGTGTTT
TCAGTAGATTGCGCATAGACATTGCTAAACTGAAGTGTTGGAGGTTGCACATAGTGATCA
CTTCCCATGTGTTCAATAATGAAATCTTGAATAACTTTATAAACTCTATCAGTTCTGAAT
ACTCTCAAAATCATCAGCAGTTGGAATTTAGTAATTCCTTCAGAATATCCATTTGGAATA
GGATAGTTTTCAGGATCTTCATGGTTATACCAAGTAAACCACTGGTTTCCATTTGTCTCA
ATATCGTCGATAATGTTTTTCCATTTATCACCTAAAGTTTGGAGCATTTGTAGATCCTTC
CATCCGTTTACTGAAATCCAGTTATATGGCTTCTTTCTTGTGATATCATCAAGTGAGATG
TTTCCTTTGAGGAAGAATTCTTGTTCATTGTGGTCAAGCTCACCTGCTTCATCGAGGATC
ATACATGTCATTTGGAATGAAAACATCAGTTTGTGACGCTCAAAAATACCCATACAAGTG
AAGTCATAGACTCTTGTCGTTAGAGTAAGAGTGATATTTCTGAGTCGATTTTGAAGAATC
TGATCTGTCTTTGCAGTTTTAAGTGCTTTATTAAAGACATCTAGGTATGCAGAAAGAGAG
TACTCGTACATTTCTGAAATATTGGACAACCCAGACATGGCAAAGAACAAAATAGCTCCT
CTCATAGCTACTTTTCTGTAATTATCTCTACTCTTCTCAAGACCTTCATTCGTGATTTTA
GCAACTTTGAGTGCCTCATTAATCTCATCGACTTTTGATTTAGCATTATCAAGAGTTTGA
ATCAGCTCTTCATTTTCGACAAGTGGTCCTGTAGATTCTGAAAGTTCTGATAAGAGAGTG
TCTTCAAGTTCTTTCAGTGTTGTTCTGTTCTCACTTGTTTCAATTACCAATTTCTTTCTT
TGCTCTTCGAGCTCAGGTCTTTCAACTCCCACTACTTCATTAAGAAGCTGATCTCTCAGT
CCAGATAATGTAACATTGAAGTTTATAATCATGGCTTTACCAAACACTTCTGGGGAATAC
ATTGGGTTTGCTAGTTTAGTTGTCAGGAACATCTTGAACTCATCATTCCAATCAATATCA
GCATCTCCAAGTTTAATCTTCTTTACACCAGCATGCACAACAAAGTTCTGATCAAGAACA
GGATCAATCATTGGGTCAATTTCAGTGTCGATTCCTTCAAATAATACACTGCCTCCATAA
TCAAGAGCCATTTCGAGTTTCTTCATGAAATCTGATTGGTTGAATGACAAGATGGCTAGC
TTATTATCTTTGTCTTCTTTATTTTTGATCCATTTAACAGCCTGCATTTGAGGATCAATA
CATAGTGGGAATCTTCTCATACTTGACACTAGAATACCATTTTGAACAGATAGCTCATCT
CCTGGAAGCCCTTCACTTGCCCATTTCGACATCTGTACGTCGTCAGTCAGTAATGTTTCT
AGTCTAAAGTTCTCTTTATGAGGAATATTTCTTTCCTTAATGTCTCCTTTCCACTCAGTA
TAGACCATTTCGTTACGGAATTCATAATTGAAAGCTCCACAGTAACTCAGGAATGCACAA
CCGATTAAGCAATCTCCTGAGAGTTTGACCTTATCTTCCTCAAAAGTCTTCATGTCGCTG
GTCCATCTCTTTTTCTCACTTGATAGACCACCAATGAGTTTGGTGGCAGAAGTCAGTTTC
TTTTGCATTTTTGCTGATTCAGCCTCAAGTTCATCAAGTTCAGCTTGTTTCTCATCTTTC
TCAGCATTCAACTTCTTGAGTTTGGCATTGAGGTCTGCTAAGTTGGCTTGTGTCTCAGCA
AGCTCCTTTTCAGCTTCGTGCAGTTTCTTTTTCATTTCTGCAGCTTTCTTTCTCTTTGGC
TCGACACTCTTGTAGATATCATAACACTTCAAATTAGCAGCAACCCAAGAGTATAGTCCA
TGGGCAGCAACATTGGCATTTCTGATGATTCCTGGAAGTAGTTCTGGTTTATCTACTCAC
CCAGCCTTTTTGATCAGTTCAGTAATCTTGGCTTTTGCTTTTCTGACAGGTTCAGCCTTC
AGTTTTTCAATGTCATAATTTTGTAGCACTTGAAGTAATTTGAGATCTCCAAGTAGTATT
TGTTTGACTATCTTCCATTCGTCATTATCAAGCTTCTTGGCTCCTGGATACAAATAGAAA
GTGAGAGTACACACAATCATAACCAATGGTGGTGGTGATGGTAAACTTCTGATTTCTGCA
ATTTCTGATTTATCAACTTCCTTCAAAGCTGCTTTGGCTTCTTCAAAAGCTGGAATAGCA
GCATCAAGAGCTAGTTTAGCTTCTTCTTCCTCTTTGGCAATCACAACACTTTCAACAGCG
AGGAAATCTTGCTTACTTTTAGCAATTGCTTGTTGTTCTGCTGCAATTTTAGACTTTTCA
CTGATATCAGCAATGAGTTCAGAGACACTTTCAGCTTTAACTTTGATCTTTTTGTTCTTC
TCTGCGAGAATGATGGAAAGTTTTTCAGTCTCTTCTCCTGCCTTCTCAAGTGTCGAACAT
CCTCCTTCAAGTCTATGCACCTTGCTATCCATAATCTTGCGCTCGTTGACCATCATCTTT
GTATACGCTTCAATGAAATCTAGATAGTTCTTTGGAGTTGAGTAATTCCTTCTTCTGAAT
TCTTCTTCATATCTGAGTGAGTATCTCTGAACTGATAAATGAACCATCACAATATGGTTA
GTAATTGGATCTCTGAGTTCATCAGAAATATCTTCTTCTTGTAAGTAATAAGATGCAACA
GCTTTAAGTGCCTCTTCAGGCCAAGGGAAGAACCAGTCAATCGAAGTATTACTGACTAAA
CCAGGGAAGTTTCTACATCTGATTCTTAAAGTATCTCCAGCAGGGGACATAGCAAGCACA
ACATGTAAGTTGTCACGACATTTATTGATAAAATAATCCCATTTAGCTTCTTTACTCTCT
GGCACTCCTTCTTTTCTTGCTTCATCTTCAATTTCATTTATAAGTGAATCTTTCTCTTCT
TCTGGGAACAGACCTGGCACCATACCGATAGTGAGCATATTATTCACAAGCTCTAAGAAT
CCTTCTTCGACTACATGTGCATCTGTGAATAGGAAACTAGTTGGTCTCTTAGTGACTTCT
CTGTACAACTCTTGAAGATCTTCTCTAAAATTATCTTCTTTGTAATTTCTCACCAAGTTG
ATTGTACTCAGCTTGTAGCTAGCAGTGAAAGAGGCAAGTTTAGTCAAACTTTGTTTACCA
GATCCACCAACACCAACTAGTAGGGCTGATCCTCTTGGGAATCTGATAATTCTATCAATA
TTAGTAACGTGTCTAAGTGCATCATCAAACAATACCAAGTTCATGGGTTTATTCTCATAA
GCATAATCTTCAAGCATCTTGTCCATCTTTTCTCTGACCTTCTTGAAATCTCCAAGATCT
TCATAAAGCTTTGGATCGCCTCCTTCATCATCAATTGGGTCTGCAAGTGCGTAATCTCCA
AACAAGACTGGCTCTGCCATAGCAAATTCTTCAGTTCCTGGGAAGAGCTCGCTAATGTAT
TTAGGAAGCAGGTCTTCATTGACTAGTTTCTTGTCTTCGTCAGTGATGAGTCTATCTGAG
AACACCCTCATGCATTCGTTTCTCCAAAGACGTACAAGTGATTCAACGGTAGGGAACTTA
TCAATAGTTGATCTGCATAATCCCTCGTAAACTCTGCTCAAGTCTCTCAAGTTGAAAATA
TAATGGAACTTGATTGGGGTTCTTGGGAGTTGCTCGCAAACTGTATTGAACAGTCTAATA
GTAGCATCTGCAATCTTCATTGGAACTCCTTTAATGATGTCATCTTCGTAATCCATTGAT
ACTAAATGCTTTTCAAGGATTTCACAGTATATCTTCTTGATAGTATCTTCTGATGGAGAG
AGAAGAGTAAAAACATTGAACAAAGAAAGGAATCTTGGATCGACATTCGCATTTCCACCT
GCTGGAGGAGCCATGGCAGCGATGTACTGAGTATCAACAATTTCTCTGAGTTCAAGCTCA
CCTCCTCTTTCGTACATACTGTTCTTCTCAATAAGGAACTTCAAGAAAGCGATTGGCTGC
TGTGTTCCGTAAATATCAACCTTTGGCATGTGTAAGTCGTCAACAAATACAACAAGCTTC
CTGCCTCCTGTTGGCCCATATTGCTTGAAGAAGCCTCTCTTCTCAACATTTTCTTCGATG
GTTGTTTGGCAAATCTTCGAGTTTGTTCTTGAGGAGAAGTTAATGTTCAACACAACGTTT
TCAGAAGGATCAAGCTTCTTGAGCTTGTTTGAAATGGTTACTGATTTTGCTGTTCCTGAG
TCTCCTACGAACATGCATGGTTTCTCAATACTCATCAACTTGTCTAACAGCCAAGAGTAT
CTCATGGTGTCTTCGGTTGGGACCAAAATCTTAGAGAATTTCTTATCTGTTGGTGGTACA
TAATCTTCAATCTTTCTCTTCCATGGCACCCAACTTTGATTGGCAAGCTCGATGATGTTG
TCATAGTAAGGTGTAGATGGTGGAAGGATATTACTACTTCCCTTTAGGAACTGGTCAAAT
TTCTCTCTATCTTCAGCAACTAAATTAGCACCAAATGACCAGACTAAGCAGAAAATAAAT
AATTTTTCAAGTTGTTCAAACTCCTGTGGTGGGTTTTCATCAGGAAGAAGAGAATCCATC
AAGATGCACAATTGTTGTACACAATTCAGGTTAGTTCTTGGTAGAGACATTTCTAGTGGG
GCAACTGGATCTGCATCTTCAGATATTATTCCTTCATAAATTCTATTGACACAAAGATCA
ACATATTTTTGATAAAGCTCTCTCAGACTCTCGTACATAATTTCAGAGTATTTTTCGTTC
TTTAACTTGCACCACCTCTCATAGTAAGGATAGTATCCCAAATTCTTTGGATCAACGTAG
ACCATACCACATCTTGAGATAGTTGCTGGAGAAGCATATTGTAAATCATAGACTTCAAAG
AGCATTGCACAATGCTTCTGCAATCTAATTCTTTCTCCGTTTGCCAATGTTAGTAGCTTA
CTGTCATCCATTACTGAGTTCATGTTTTCTACCCAAACTGCATCTACGTCACCGTCGTAA
ACGATCCATCTTCTTTCTTCTTTGGAGTCTTCTAGGTCTTCATTCATATCTCTGAAAACC
TTTGAGAGGAGTCCATCTGTCCAATCTCTTGAGGCAGGGTCGAGGACACCGTACAACTCT
GGAATTGTGATTGCCTTTGAGTTCATTGTCCTAATTTTGGTGGGTATCCCGGTCTCAGCA
TGTAGGCCTTCTGCCAAAGTCTTGATGATGACTGACTTACCAGCTCCTGTCGGTCCAACA
ACCATAGTAGTGTGTCTAGTCATCATAGTTTCGTACAACTGAATAATCTTGTTGATTTGA
TCGTTGAATTTGTCTTCCTCGTCATGTTTGAACTTTCCTTTTTCAAGAATGTCAACAATT
TTCTCTTTCATTCCTTCATATCCAACTCTTTGAAGGTCAACTCCTGGGAAGAGATCGTTA
ATCAAACCTTGGAAAAGTGGGACGTCTTCGTACACAAATTTGGGTGCATTCATATCTCTG
AGTGCTCTCATCAGCACTAAATCTTCAGTCAAACCTGAGTATTCTCTCTTGAGTCCACCT
GCCATGACCAGCACTGACTTTAAAGCTCTAAGACCAAAGTCGTAGTGATACTGTTGAGAA
AGTTGTTCTTTGGATAGCTTGTAAAGCACTGTCATTTTCTTTGCCAAGATCTTAGCCATT
TTGAAACCTTCAGACATCAACATGTTTTCACAAATGAGGACCAAATCAGGAACGATCATA
GTTACAGGTCTAAACAAAGCCTTCAAGTTATCTGGGAGTTCAGATCTTCCAGCATATCCG
GGGTTCATGGTAACGAAAATTCCAACTGTTGAGATTAATCTAACATCATTTCCCTGGAAT
TCAATTCTTGCTTTATTACCTTTTGCCAGTCCATGCTGAATTTGCTGGAGCTGAGTTGAA
ATGACAGAAAGCACTTCTGGATTGATCCTATTGAATTCATCAAAGCAACCCCAGAATCCT
GTTTGGATTAATCCTGAGAAGATTGATCCCATTGCAACAGCATCTAAGGTTTCACCACAA
TTCGTGACCACACATCTTATAGCTAAACCTTTAGCAAGATCTTTGACTGTTTCTGTTTTT
CCTGTACCTGCAGGTCCAGCTGGAGCTCCACCCAAATGGAAGGTGAGAGCAGTTGTCAAT
GTCATGACACACCTATCAGTCAATGGCGTAATTACTAATCTTGTTGAGAGACCAAGATAC
TCGTATCAAAAATCAAATACTCCAGTACACTGCCTGATCATCACATCATCTTTCTTACGG
TCCCATAAGAATCTGAGCTGACTTTCCCAGTCAAACTCTTTGTCACTGAGAATAGAGTCT
CTTACAAATCTGTCTACGATATCTTTCGCATGGACATCGAGGATAATGAGAGCATTAATT
TTCTTTCTTGTATTTCCGTCTAAGTCAGTTCTGACCATGTCAATAAGATCGTTCAAGTCC
TCAGTTTGTTTCATCAGCTCATTCTTCATAGCATGCTTGTCACCTTCAGACACTCTCTTG
AAAACATCTTCAACCGAGAAGGTCCACCAGACCTGAGTTCCAACAACTGTGATCATACCA
AGATGCTCTGATATCCATTTGGTTCTCTTCTCCTTGGCGTAGAACATGATAGCTTTCTTA
GCGATAACGTGAAGGGTGTTTTTCATTTCTTCTTCTACTCTTGTCATCCAGTCTTCAACA
GCTCCTTCTGGCTTTTGAGGTACTTCGAATAGGAATTTCTCTCCTTCATCTGAAGTCATT
CCTTCGATAATTTTGTCTCTATTGATGAAGTTCAGCTCTTTACAGTTATCAAATAACTTC
AACAAGTGAGGCTGAATTGTTCTTGGGTTGCTTGATCCCAGAATGTATAGCAAGTCATCT
GAAGAAATAAAGTAGAACCTAGCAAAAGAATTTCTCTTAGACTCTAAATAGTTGGTCAGA
CTCTTTTCACATTTATCTAATTCAGTAGAGATGTTCTTGAGTTCACTATATCTGCTTCCA
CCATCAGCTATGACACAACTAGCATAAACATTGTTTTGTTTGGCTACGCTTTCCATAATC
TTCTTTCTGTAGTTATTGTTAATCTTATCAAATTTCTTAGCTTCTTCATTGAGTTGCTGT
CTGATATCCTCACTTCCGTTGAAGATACTCTCTAAGTACATCCATTTTCTTTGTACAATG
AGCCATACGTCAATAACTTCACTAATCGTGTTCAGATCTTTCCTCCATTTCTTGACTCTT
CCTGAGAATGCTTTGACAAATCTAGAGCTTGAAATACCTTCTAGGTTCATGATATTATCT
TCAAGAGTGAGTCTGATCTCATCTGGACTCTTGATGGCCCATCCTCTTTCTTCGTTATTC
TTAGTGTATGGGATAACTTCAAATTGCTGCTGTTTCCAAGTGCTCTCAATTGCTTTGAGA
CTCTTCTCGTTTTTCTCTTCAGCATTTGCTTCGTTCAAGATTTCATCAACAACTGCTTCA
TGCTCTTGAAGCTTAAGTTCAAACACTTTGGCAAGAGTAATAGTTCTCAAGTTTATCTCT
CCGATGTCATGACCAGTTTGAGCCATGATCTTCTCCCAATGTCTTTCTTGGATTGATGGT
GCCTTTAGTTTCTCAATCAGAGGAACCGACTTCTTGAATCCTTCAACTGCTTCCTTCAGA
GCTTTATATGGCACAAGCTGTTCGATCCCAGCATGTTTACTCGGTAGTCTTCTAACCTTC
TTTTCAAATTCATCAGCGCCTCTTGTAAGTTCTTGGATGTCTAATTTGTTCCATGGCTTA
AGAGACCACTCTTTCACTTGGTTCTGGTGATCTTTGTAGATAGAGTAGATGAGGTCATAG
TTTTTGTTCATTTCTTCCATCTTAATGAGTTCATCGTATTTAGAGATTGTTAGGTCAAAC
AATTTTTCAGCTTTTACTTTTTGCTCTCTTTCCATGTTGAAAGTGTTGACCATAGCTTTG
CTTTCTTCAAGCAGTTCAAGACCTCTATCCAGGGAAATACCGCCTGTTCCTGGACCCTCT
TCAATATACTTTTCGTATTCTCTCTTGATTTTCTCGCTGAACTTAGCGACTTCTCCTTGA
GTGATCTTGGCAAAGGACTCCTTCATTTGCATTGACTCAAAGTCTGTTTTCTTGGCTTGA
TAAATTAAGTTATTCCATTCATTGAGTAAACTATCAGTCCGTGTGTACATTTCTTTGTCT
ATCTGGAAGTCATACATGTGGAGGATTCTGAACTGCTCCTGAACATCGGTTATTCTGAAT
TCCATCTCCATTGACATATCTTGAATTTTGTAGATGTTTCCGAGGAGGGCAGCTAATGAC
TCATTATCTCCTGGACTGATCTTAAGTAGCTTATGGTACTCTTCAATCTGTTCGATGATT
TCATTGAGTTTCTTGATGGCTGTTTCTTTCAGCTTATCTCCCAACATGTTCAGCCACTCA
TATGCCTTTTCAATGAATTTGACTTTCACTTCCTTGAAGTTAATAATGATGAAATAACTA
GGATATTTCTCTGGCAAGTTGCTGATTTCTGAGATAATTCTCTTGTAAAGAGTGAGCATC
TTGTCAATGTTAGCAGTACTTGGGTTCTTGTCAAGAGCTTTAAAGACCTTGTTCTTCTCA
TTCTTATCGTAGAGTCTAAAGTCATCCATCTGTCTTTTCCAGTTGTTGCCACTACTATTG
ATCTTCTTGAGGATGTCTTCTCTAGCCTGAACGATCTTGGTACTGATATCAGTGATGATT
GGACTCTCATTGACTTCATCGAAGAAAGTAAATGGAATATATAGCTCAGCAGTTTCAGGA
TTAGGCTTCTCTTCAAAGGTGATACAGTATCCTTTCCACCATCTTCCGAATGCCTTCGAA
GACTCAAGTATGCTTCTAAAGAACTTCTCTAACTGATTTGCTAATTCTTCTTTTGATGGG
TGGTAAGTGATTTCTGGGAAATGATACTCAGCTGAGATCTTGATCAGAGGTTTCTTCTGG
ATTGTCCCTGAGTAAATAGTCTTTACAGCAGCCATTGCCCTCAAAATCATGATTGAGATA
GCATTGAATATTCTGGTTTCCCAATACTTGTAGTACTTTGCTAGTTTTGGAGAGCCTCTA
GTGTTTGTCTTCACTGTGTTTTCCTCAACATTTTTCAAGTAGATGTCTCCAATGTTCTTA
TAATTAATCACCAACTCTTCAATGATCTTCTTACAGTGAGTGTCAAAGTATTCACTGAAT
TGAAGAACACCCATAGGCTCAATGTTCTTCCATGGAATGTCTCTGATCAGCTTCGCGTTC
TCTATCTTTTGGACATTTTTCTCAATATTTTGAGCTTGTTGTTTGACTCTTGACTTGGTC
TCACAGAACTTGATAATGGCTTCTCTGCAATCTTTGATGTATTCCTTGATAGAGAGAGAA
AACCAGTTATGATTCTCTCACCCTTTGTCCATAAAGATGTTCATTTCTTTAATCTGTTGT
TGAAGGAGATCCTTTTCAACATCTTTGAGATCAGAAATCGCTACTCTGTACTCTCTGAGA
AGTTGCTCTAGCTTGTCAACATGGTGGATGTAGTTTGACTCTTGAAGTGCAATATTGATA
ATGGTCTGAGGGACATCCTTTCCAATCTTGTCGAGGTACTGTGCTTCTCTGATAATGACC
TTTAGCTCAGGTGAGAAGTTGATCAGGTAGTTTCTGTCAACGTCCTCCTTCCTCATATTT
TTGATCTGCTGTTCATCATCTACTTGAAGATTTTTCCTCTGTTTTTTAGTGAGTTTCTTC
TCATACTTGTCAATCAATATCATGTTTTTGAGCAGTCTGATTGCTTTCTCAGTGTTTTGT
TGCTTCCATTGGTCAAAGAGCTTGTTCTCATATTCTCTTTCTAGCTTCTTACAGAGTTCG
ATGTACTTGTTGGTCACATCTTTTCCTTTATCAGACTTCAAGAGTTCTTCATTTTGTTTG
AACTGATCAATTGGTGCCTTAATTCTACCAAAAATGGATCTTGCCCAAATGATGGCTCCA
GCAATTGGTGGAGTGTTTTTTGGAATAGGCGGATTGTCTTTACTAGTGTTGAAGAGCTCC
TCCATTTTGTTGAGCTCCTTCTTGTATTGCTCCAAGACATCTTCGTATTTCTTAGTTAGT
TGTTCTTCAATTCTAGCTCTCGTTCTAATGTTTTTGAATTTGAGAAGTAGAGTAAAAGCT
CCTTCTGAACTCTTGAGCTCGTTTGAAAAGGTACTATTAATCAAGTTTAGAGTGTCATTC
TCTACTGATTCAATATTCTGTTTGAATAGTCTGAAAAGGTTGTCCCAGGACTCTTTATTT
TCTTCTTTAAAAATATCCATTGGGAAGTCCTTGAGCTTATGAATATACTCGGTGACTCTA
TCGCTAACTTGGTCGATCTGGTCACTACTTCCAGTGATAGCCTTAAGATCTGGACCAAGT
AAAGTGACAAACTCCTTTCTGATGGTACAGGCTTCCTTGAGTTCTGTAAGAATGCCTCTC
ATATATCTGGATCTTGCAAAGAGCTGTCCAATATTGTAGTCCCATCTTTTGACTCCGCTC
TCTGATTCAAGTTCTCCTCTAGTGACAATGTATTGGCTCTCCCACTTTTCGAGGACGTTT
TGCCCAATAGTAATGAGGTCGATGGCTACATCTGGCTTGATGTTGAAAATAGTCTTGAGG
TTGACCTTTGCGTTGACTTTATCGCAAATCTCATTGGTCAGATCCGTCAGTAGATCTCTC
ATCTTGTCGTCGTTGTTGTTGATGTGTCTGGAGATAGTCCAGACCAACTTAAGGCCATTC
AGCAGAGAAGTGATCGTTTCCTCGATGGTAGTCAGGTTTCCTTTGTTGATGTTCTTCAGC
TGCCTCTCAAGCGTTGACAGGAACTTCACATAGTCTTTAGCTTGGGCATGGGATTTTGTG
AAAGCAAGCATCTGTTTCTTAAAGCTCTCCACACTGGTTGCTTCTGGGTTATATTCCTCA
TTTAGCTATAGTGAATAGGATTAGTTCAAGATTCTGATCAATCAAAGATATTTGAATTTT
AATCTTACTGAAACGATATTTTTGACTTCTGGAAGGGAAATTTGTTGATAGAGAGTACTG
AAAGTTGCTGATCTTGATCTCCAGTATTCTATTTCATCAAGTGCGGTGTTTCCTTCCCGC
TTTTTATTATCTTCAATCTCAATTGTAGTAGAAATGGTTTGAGCCCATTGGTCCTAAATG
AATCTGGTTAGAATCATCTAATAAGTCTAAACTTACCACAGTATTTTGAATAGTGTTTAG
GACATCTGGCTTCTTCATTAAATCTTCCTTATTGGTGGTATCAATGTCAGGCATCTCGAT
CGTGACAGTTCCGTATGCTTGTTGTTTGGTGTTACTGATTTGCTTAACGAACTTCTCGAG
GTGTAGCCTTGTCTCTGGTTTGTCTTCCATCCACGGTAGATAAACGTTGGTAATAATCTT
CTGTAAAGAATCGATCTTCCTCAACATCTGATCTTCTTTTGCAGTATTCTTGCTCATCTT
TAGCCGGCAAAAGATTTAAATTAATTATTATAAATTTTTATTTCGAAATTATATTTTAAA
TAGAGATCAACCATATATAAGTTTAAAGGGGTTTTGGGGTTTTGGGGTTTTGGGG
>149__k141_841616
ATGAAAGATTGCCACCTACAGATACATCTTCTTACTGATCCTTTTGATCATATTGGTTCC
CTCTGACATCTACACTTTCAACGCAGCCGATAAATTCGAGTACAGGACTGGATTTTGGGC
TGATAGAATTTTCAAAGAAACCGTTTCTATGACAGGCGTTACAGAGTTCTCTATTAATAC
AAAGAACTGTATTGTGTATTTTCTGGAAAACACTGGATCAACAGACGAGATCGAAATATA
CGCTAGTGCAGCGAGAAGCACCACATTTTCCACTCCTAAAGTCGGAACAGTCCAATCCAT
AAATGTCAAATCTTCAGCCAATGTTGTCCAGTGATACGTTGAAGTTAAGATTCCTGGAGG
ACAAACAATCACGAAGTTAGCTCTAAACTTCAACGGAGACACGATCTCTGACTTGTTGGT
ATCAGATTACAAAGACGGAAGTACTTGGGCAACACCAATGACGATCACAACTCTTCAAAT
TTCAGTATCAGATTCCTACCCAAATATCTTGTTCCAAAACGCTCACACTGTCGGCACTCT
AACTGTATCAGGGACGTACTGCGTATGCAGCTTTGAAAACCTCAAGATCACAGCTATGAC
GTACACTATCACTGTTGGGTCTTTGTCGGTGATCCAAGGCTCGACATTCCCGATCAATCG
AGTGACCGTTCAGACTCCTCACGGAACCCATTGTATAGCTGCAGCTTCTTTGAGCGCCAC
TGCTACTGATACAAACTGCCCGACTCAGGCAACCAGAGACGCTGGAATCACAGGAACATA
CATTGACACGACCACTTACTGTAAGTCAATCACTTATGTATGTGATGACACTGCTGGTGC
TTGTCCAGTTGCTGGTACAGCTGTAGCTGGAGGTCAAGGAGACTTTACTATTACTCAGGA
CGATGGACCAGTTGAATTTTCTATTCAGGGCTCGTCTACTGGGTCATCTGCGACTTATAA
CCCTACCTTCGATACTTTTGCAATCACATCACAGATCTTGCTCACTGAAAATAAAGCAGA
GTTCACGACAGAGCCTAACGATCCAAGAATCTTCCTTTATGAGGTCATCAGCCCTGGGTA
CGCAAGAATGTGGGCTCATAGTTCCTTGAGACAATACATTGAGGCGAGACCTTGGTTGCT
GTCAATGCTTTCTCTCAGTCTGCTACAACCAAGATATTTGAGACACACGCTGATCCATAT
TCCTGATAGTCAATGTCCATTGAGGTCAGCTTCCAACGTTCAAAAAAACACTCTCATTGC
TGAGAAGTTAGAAGACCTGAGTTTTATTGAAACCAGCCATTTAATTGCTCAGAAAGCCAA
CGGAACATACTATGAATTTGAGTACACTGCTAAAGGTGACTACATCCAAATTGAGATTCC
ATTCCTCGGAGATGGTATCTTCATCTTCGCATGTCTTATCGTGAGTGGAGTTCTTGCAAT
TTACTGCGTCATCGCTGTCTTTTTGATATTAATCAGACTTAAATGGCAAATGGAGAGGAA
CCTTCACAAGTACCTTGAAAAAAACAGAAGATTTGCGATTGCGAAGAAGGAAATTCAACA
CAAAAATGATGACACGAAGAAGAAGCTAGTTACCGTCAGGAGTAAAAAGAGAATGATTAA
GATACTTCACATGAGTCTCTTCACTACTCAGATCAAGACTAAGACCATCGATTTAGTTGA
GGAAGATGAACAAGAAATTAAACTTCAACAGAGAGGCAAGAAGAGAATCTCATTGTCATT
CTTCCAAGCTCCAACTTTATACCTTGAACATCTCAGAAGATTAAGAGCAAACTCATTCAA
GTTTTTCTTGAACAGCATCTATGAAAGCCCTTCGCATTTCCCAAAATGGAAGTTAGTATC
AGATAATTTTTTCAAGACCATTTCAGTGAGACTTGACCTACTTCAGCCCAGGTATCTTGA
GTATTGTACAAGAGAAGGATTAAAACCAAGAGCAATTGATGAGGAGGTTGTTACCATTGA
CGAGTTCAACTTGAGACTTGAATACAAAATCGATACTAGCACTGATGCATATACCCACCT
CAGATGGAAGACGCCACTCGAGAGATTTGATGAAACCGAATCAAAGAAGCTTAATGGCTC
TTCGTCAAGTGGTTCGCAAATAAATAGAGACGAGGGAAGTATAATTGCTAAGTTCTTAGC
TTCTCAATGTAAGAAGAGTGGATTCAAGAGAGACTACATACTGATTACTGAGCTAAGAGA
ACGGTATGATTCTTTCTGTCAAGACAACAAAATTGACGACCTTGTCAAGATCAATATTGT
TGGGTGTCCTGAGCTTGAAGAGTTTGGTGCAAAGTTTGACTCAAACTTATACATTCCATA
CATCAGTGGAATTGCATTCATGAAGATTCCTGGCATTAGAGATACTCACTACACTCCAGG
CATTGTCAGGATTCCAAAAGAGTCAAAAGCTAGACTTCGACAAACAGGCTCGATGAAGAA
AGTTAGAAATAGGATCATGTTTTTCCTATTCAGTTCAGAAGGAATTTTCACCAACTTGTT
GGTAGTCATCGTGCACTTGTTCTTGTTGCTGGTAGTTCCTCTTGTATTTTTGTTTGTAGT
AGTTTGGTGTCTAATTCAGATCAACAACATCAACCAGAATGTTTACGAAGTAAACTTCAA
CTTCTTTAATGTATTTAACTCAAGCTCGTACGAATTCTGGTTCACAGATATGGATGGAAA
GCTTGTATTTTACATCATAGCTGGGCTAAGCTTGTTCTTCATATTTTCTGGTCTGGTAGA
ACTACTCTCCTTTTATGCAACTGGACCTAGAGATACAGGAAAGTACATTGTCAAGAAATC
TTGGCTGAAGTGGTTCTTCACAATTTCCTTCTGGGTGATCCTTGTCGTTTTCTTAAGTTT
GTACACTGCTTACTTTAGTGTCATCCTCGTTTGGTGTATTCTAGGTGCTGTGTTGAACCC
TCAGAAGTTCTTACCTATGGCTGTTGGAGCTGTCGTTGTCATTGGTTTCTCAGTTTTACT
TTATTCAACATTAAAGAAGATCAACAAAAGCTTGCAAGGAATGGTTGGAGACACTGTTGA
TACAGAGCTCAAGACATCTCTCGTTGAAACTGTGAAGAAAGAAATATCAAAGATCTCTAA
GCTAAGAAACCCACCTGTTGAAGATCATACTAGAATACAGTTTCATAGAGCACTCAATTC
TTACATGGAGAAAAACAACTATCCTCTTGTATCTAAAGAGACAACAGACTCCTTGCTTGA
TGGAGACATGGGTGCATTGATAAATACTATTTTAAACAAGAATTGTGGTATCGATGAAAA
TATTGGACTTGGGCTTGTAGGATGGCTCAAACAAGACGCAAACATTATTATTGATTGTAT
TCATAAACTTTCAAATGAACTTGGTCTTGACACAAGCCTGAACAACGTCCTTGCTGAAAT
TGCTCTCGACAAATACAATCCAGATTCAATTGGTATAAACAGAGCTCAAGGAACTATCAT
ATTATCCCTTAAAAAGTTGTTTAGGAAAGCATTCCCTCAATTCCCATTAGAGACTCTTGA
TGGATTACTGCAAGTTGTATCAGAGGGAGATCCAAGGCCACTTGAGTCTATTCTAGAAAA
GTTGAATATTCCATCACCTTTGTTCAAGATGTCAATTGGATTTGTCACAGATGATAAAGA
AATGATTCAGAAATCTGTGTTGGACGTGACAGGAGATATTTTACCTCCCCACTACAAAAA
TCTCTTTGATAGTCTGTACTCAATTTTTAAGGGGAATCCAAAAGCTGGGCTGGGAGAGAT
CACTCAAAACTTGAAAATCCCTTATGAATTCTTGATCCAGTTCATTGTGGCTGTCAGCAA
ACAAGACAATAGTCTTGTCAGATTCGTACTCAGTTCTTCAGTAGATCAAATATTCGTCGA
GTTCCAGAAGCAAGGACTGTCAGTTGCTAAAGAGAATGTTAAAGACCTCAAGAGCTACTT
CTTAGCAATTTACACACTTTCAAAAGGGTCCGACTTCGACATCGTGAAGCTGGTAAAGGA
GAATTTGCCGAAAGTGGACCCATACGCAGCAAGTGTCTTCTATAAAGCATCAAAAGGAGA
CATCAAAAAATTTGATAGAATACTTGACAGTATGGGAGTTGTGAGTCAGAAGAAAGCAGT
CCTCGAGTTCTGCCAGATACTATTCGAAAAAGATACTGAGATTCCTGAGATTTCTGGGAG
ACTAGGAGTTACTGAAGAGAGTAGCGAGATTCTACACGCAGCTCTTCGACTCATGATAGT
CACATCTAAATATTACATTAAGATCAAGCCAAAGTTTGACGAAATGACCCAACAAATGAA
AAACGACAAAGAAACGTATAATAAAAATGAGAGCAGAACTCAGATGACTGAGTCAATATT
GGCTATTTCATCAAGCATCAAAAAGTACCTTCACATTCTGTATCACTCCAATATTATCGA
ACCAGACGTAACAGGATTTACAGGGAAAGTCATGAAAATTGGTTCATTCATCAAGGAAAT
GTTCTACCAGATTTCAGGAGAAGACGAGTTCAGAGAACCTCCAAGGTACAAAAAGCTAGA
CATTACCGTCAGAAGAGAACATTTGATGGCGAGTAGCAATTTGACTCTTTACAAGATCTT
GAATGGTGATCATCAGATTATAAAAAACATCATTGATCAAGTAATAGATTACCTAGAATT
CAAAACTGAAAAGAGAAACTACTTCACGTCTATCTGCATGCTGGTGACTTCATTTGGAGT
AGATATGCCAGTCAATGAGGATGAGGAATGTCTTGATTTACAAACATCATTCAAAATGGT
GTCACAACTATTAGAAATAGATGAAGATCACCTTGGATTTGTTCTTGATGTGTTCAGTGG
AAACCCATACAGAATCTTTAAGTGCAATACCGCCAACCCAAAGGTTGATTTTGAAACACT
CGAGATTTCTTGTGAATTCTTACCCTCAAGGATCGGCATGATTGCAGATGTGCTTGACTG
CAAAAAGAAACAAGTCAAAAAGTTAGCAGCTATTTGGATTCACAGTTATGATTTAGTCTA
CAGAGGAGAAAATTGCATCAAGAAGCTTGGAAATGAGATACTTGGCATTGACCCAATGTT
CTTTTTCTTCCTGATCAAGAAGTGCAACCCTACATATAGAAAGTTACATGATATCACAAA
GATAGAATTCTCAGAGTCGATCAAGAAGTTCCTTGAAATTCATCTTAAGAAGAAGAAAAT
GCAGATTGAGAACGGAGAGACGAACGCACCATTTTTCTTCGAAGGTCTTAGAGCTGACGA
AGAGTTTGACTATGGAGACGAGAAGAATCCGGGAATAGATAACCTTCCAATAGATCATGA
GATAATAGACTCTCCATTTGTAGCAACTCCAAGCAGGAATATCGATGACATCAGAGATTT
CATCCATGTCATGGAATATATCATCAAGATCAAAGAGGGGGAAGTCAAGATTTTCGAGAA
ACTATTTAATGTCAATGAGAAAGTTGCCAAGACAGTCAGCACAGTATACAAATCAGTTTC
GAACCAAGATTTAGAGTCTCATCTATCTGTACTATTGAACTTGTCTAGAAAGATCGAAAT
TAAACTTGGAATAACAGGAATAAATGACAAGCCAGATAAAGATGTTCATGGTGATCTATT
CAATGATTCAAGTGAACAACAAGCAATTGAAAAGACTCTCACAAAAGAACAGTTGAATCA
GTCATTTTTCCTACAGTTTATCTTGCTGTTCACAGGAACCAAGCTTAACTACCTGCTTAC
AACTAGTATAGTTGAGAAGTACAAAATGCAGAAAAAGCTCAATAATCTGTTCTTTGAGAT
CAACAAGTTCTTACCAAGATCACAGAAGCTGATTGCCAGTGACATCGACTTTGATCAGGT
GTTCCCATCTCTGTTCGAGTCTGGATTCTTCAAGAAGATCTCTCTTTACTTTTTCCATAA
AGTAAAGCCATTTTTGAAAGACATCAAGAATCCTGAGTCTATTTTCGGAATCATCATCGG
ACTGTCTCTTCAGAACAAGAACTTGATCCGGAACAGTTTGATCAAACTCATTGGGCCTGA
AATCAAGCCGAAGTACATTAATGGAGTCTTTGGGTTCATTGTCAACGACCCAGATCAAGA
AAAAGACATGCGTGCAGTCATGAAGAAGTTCAACCTCAACTCGAGTTTGGGACTCAGCTT
GGTAGAACTGGTGACCGATGCTACTCAGAGGGACAAGTACAATGCTGCTCTCAGCATCTG
CAAAAAGTACTGCACAGCTTCCAGACGTGTGTCAGCAATGGTGGCGATGTTCAAAAAGGA
CTTATCCAACATTCGAATCATCTCAGAGAGACTTGATGTCGATACGGATATCATGTCTGC
CGTACTTGCATGTGCAGTCAAAAGACTCGATTTGCTACAAGAGAACTTCAAGGTTTTATC
CTACAAGTTAGGGATCAACAATACTTTTGCTCTTAAAAACCTCTTGAACATAGCATGTGG
AGACAAGAAATCAATTCACGTTTTGAAAGACAAGAAAAACAGCTTCTTCAATATCAAGGA
TGTTGATCTCATGGAGTCAATTATGTTCCTGACAAGCGAAGGTACTAAAATGCGTGACGA
GCACACTAGATTTGACATTAAGGATTCTACATTTTCCTGTCAAATGATTTATGAAGCACT
CAAAAATGTGTTAGGAATTACTAAAAGCAAGGCTGAAGAAAGCAATGATGGGAACAAAAA
AACATCTATCATGAGCAAGTCAGACAATAACGAAGAGAAGGTTGATGAATCTATCGAGAA
TATTGAATATCAAGGAGCCGTGGACTTTGACCTTAAGGGTCTCATGGACACTGATGATGC
CCTTCTTGCCAACATTCAGCTCTTAGTCGACGCCAGTTGGAATGACGGAAAAGCACTGAG
TATTCTCGCTGATAGTATTTCTACAAGCGAGAAGAGAGAGCCAGGCTCAGTTCATGAAAT
TTGGGCCAAATACCCAGAAAAAGGAAAAGAGATTTTGACGAAGAAGCTAAGAGGTGTCTT
TAATGGTGCTACAGAGTCACTTGCTATTATGGATGACATAATGGCCACTAAAATCAAAGA
AAACATGAAGTACATGGACTCATTGGAAAAGGGAGAACCTGCACATTTTGATGATCTCAA
CGATGATGAATCACAAGTTATCAACAAGTTGCAGGATGAAGATGCCAAGACTGCCTACAA
GATTGGATGTACTTATAATATCACTGGGTTCAGAGAACTCAATCAAGAATTCAAATACTG
TGAAACCTGTGAGGCTGAAACAGGAGAAGATGTGGTCATCTGTCTCTGTTGTGCTGAGTT
CTGCCATGCTGGCCATAGACTCATGAAAGGAAATAAAGGAAAAAGAGGTAGAATTGTATG
TAGTTGCGGTTCAAATACCTTCCCTAATTGTCCAGTTAATGACCGAGGAAATCCATTAGA
AGCAATTCATGGAAAAGGAAACCTTTCTACTACAACTTGCTCGATTGTGAAAGAGTTCTC
AGGAGAGAAAAACTCGATGGGTAAGCAAGCAAGAGACATTGTTGACAAAAAGAACAAAAA
GAATCTGAATCTAAACACAATGAAGGGTCTTTTGGATCTCAGAAATTCAACTGGCAATAT
GGTCGTCCCAAGTAATTCAAATGTTACCCCCAATGGTACAAAAGCGAAATTACAAATTCA
AGAAGAGGAAGATGACGCAAACACAATCGAAGATATGGAAGAAGAGGTTAAGCAGATTAG
TGGTTCTCCAGTAAATGAAATAGATGATTTTGAAGGTGGCGACAGCGATTCCGATTACTC
TAATAGTGACTTTGAAGGAGGTCAAGGTGATAGTGATCTTAACAATCTTATGGAGAATAA
TATCCAGACCTTAGATGACTCAGATGAAGATGATACTAATGAAGCTGAAGAATATGAGGC
TTGCCTTTCTAACTACACATCACAGTTTTTCATGAGAGATTTGATCAATGTACTCAAATT
TGATCTTTCAGAGGTCAAAAACAACTGTCCAAAGCTTGTGAAGCGAAACTTCAGAATGTT
CGACGAATCTTTACAACGAAGAGTTCACATCTATGAGCACATTATTCATTTAGCCCATGG
GTTCTGCAGACCAGGATTTATCAAGTTCATTACCCATGAAGGACTGTTGAATAACGACTC
ACTGCATAGAGTCAGCAAGCCATACGAGCCAGGCTTCAATAAGTTCTATGACACTTGCAT
ATCATTTGTTTCTGCGTTCCAGGGTGACCTCGAGAACTTCAGCAAGTACTGCAAAGGGCT
TTTGCAAGCACTAGGGTTGGAAGGAAATACAGACTTCCCAGCCAGAGAAAAAGCCATTAT
GATATTGATGCTGATCAAGGGTGACTCCATTGATGATGAAATTGAAGGGATCAGTGCAAC
TAATAATCAATACATTAGCATTTTCAAAAAGTTGTTTGGAAAGCAATGAAGAAAAGCAAT
GTATCTCCATAAGTTTGCCACTATGGCAGAAGATGATCTTATCACTCTCTTCACAGCTAA
CGATCAGTCTAAAAAAACAGCACAAGTAACGGATGCGAAAAAGCTGAGAACTTTCTTGGT
GGACCAGTTCCTCATCAAAGACCTCGAAATGGACACAGACTCTATCGAGTGGCTCTCTGC
CTTGACTCGTATTGCAATGGGAGACTACGATGGATTTGACTACATCACAAA
>149__k141_1231422
CAAAACCCCAAAACCCCTTTTTTAAATTTAAATATAGAACTTAAAGACTCATTTTATAAA
AATATTTTATGGAGGAAGAAAACGGTTCGGATAAACCAATAGAGGAAGTGCCGGTTGATG
ATGCTCCTGTTGAGAATGAAGAAGAGACCAAGGAAAAGCCTGATTCAGACCAAGACGATG
GGCCAGAAGATGCCCCTGACCAGGATGCTGAAGATGATAAAAAGGTAAGATTTACGCTCA
TTTTATTTTTGATGCTTCAAGCATCCAAAAACATCAGGTCTCTGCTGTCAGATTTCCCTA
TGTTTTTGGTTAAAGCAGTTTTGTACATCTTCGCCTGCAACACTCTTTTGTGAGTTGCCG
CCCTCTTGATCTTCCAATTGCTAATCTGTTGTAGAGCAATGTAGAAAATGGTGTTAATGA
AGACGCAAAGAGCGGGACTGCAGAGAATGTAAAAGCTCCTTCTGCCAATGGAAAAAGTGC
TAATGGAGAGGTAGACCCACCTGTTGAAGCAGAGGGACATGATAATGGTTCTGTACAAGG
TGAGCAGAAAAATGAAGCTGCTTCTGTGAAAGCAGAAGAAAACAAAGAAGAGAAGATAGG
TGAAGGAGACAAAGAAAACAAGTCACAACTTGAAGCTGAAGGTGAAGGTAGAAAAGAAGT
TGAAGATGAACCTGAAGCAAAGCTAGACGTTGATGATGAAGCTGAAGACGAACAAGAATC
TAAGCAAGAAGATACTTATGAGAATGCTGCCAAAGACAATAGATGTCTATGGATGATAAG
TAAACTTGAGGAGTACCTTGACGACTTTAAGTTTGATCAGATGTGGAAACCAGAGTATTA
TTCTTGGCTTCTTGATTTTATTAACCACAAGATGAACATCTCTAAGCTCTATGCTTGGAT
AAGCCTCAAAGATAAGGATATTCACTTTACCAACTCTGGAATTCCGAGCATTGACGGGAA
AGTGGAACAATTCCAAATGATTTACTTTGTGAAAGTTAAATTCGACGAGCAAATTACCAC
TAGTAATATTGATGCAGCCATCTATGTTGATTCAGTGGAAGGTGATGCACTTGATGATCT
ATTGAACAAGATGAACTCAGACTACATGTCCAAATTCTTGAATGATAAAACTTGGCCAGA
AGGAGTCAGAAAGGACTTTGTAGCTGGACTTCATAAGTTCATGGCTTCTCTCACTGAAGC
TTCTCATATATCTAAGGGTAGGACAACACTGTATATTCCACAAGAAGATTTAAGTGATAT
TGAAGTGGCGGCAAAAGACAAAGATTTGCTCCAAAGACTAGAATCAACTGTTATTTTCTG
GACACGACAGATTAAAGAAGTTGTCTCAAACCAGGAGTCGCAACAGAGTAATGAGAACCT
CTCATCCCCATTGGATGAAATTGACCACTGGTCGACTAGAACGAACAATCTTGATGTTCT
TTACAAGCAATTGCAGAAGCCAGAGCTCCAAAAGATATGTGAAGTGCTCAAAGCTTCTGA
GTCATCATACCTTGCATCATTCAAAGATTTGGAGGCTAAAATTGAAGAGGGATCGCTCGA
AGCCGCGGACAATCTGAAGTACCTAAGGACTCTGTCAGAACCATGCAAGAAGATTGAGAG
TTCAGAGCCCAAAGACATCCCAGGGCTGCTTCCAGAAGTCCTGAACTGTGTCAGACTCAT
ATTCGAAATGAGCACTCACTACTGGAGTGAAGAGCGGATGAAGGGGCTCCTGACAAAGAT
CTCAAACCAGATTATCAAGAGGTGCAGAGCAAAGATCAACGTTGACGATATGCTCGCAGG
TGATGTGGACAAGTGCATGAGAGACCTCGATGAGAGCATCAAGTGCTGTAATGAATGGAA
AGCCATCTGCACTCACTCACAAGATATGATCATTAAGTACGGCTCTCAGACAAGTGGACG
TACTTGGAAACTTGCGAAAGATGACACAATTTTTGCAGAGAACGAAGCCTTTATCCAGAG
ATGTAAAGACTGCAAAGATATCTGTGAAGGTCAACTCCAGTTTGCTAGAAAGGGTGAAGG
AATCTCATTACCCAAGTTTGGAGGTTCCAAAGGGCCAGAGATCAAGAAGAACCTAGATGA
GCTTGAAGCTATGTTCAATAAGTACCTTGAAGACATTAGACATCTTGATTATGAAATCCT
TGATGTTAAAAAGACAAAATGGCATGATGATTACGGGCAGAAGTTCAAAGAAAACCAGAA
GAGTTTGGAAATTATGTACAGGAATACTGCTTTACATGCGTTTAAAAATATCACAACAGT
CGAGGAAGGTGTTGAAATGCTTGAGAATTTCCATCAGTTAGCTAAGAGACAACTTGTAAA
AGACTACATAAACTCTAAAGCTGCTGAAAATGTCTACAACTTATTCATGACTGAGATGAA
AGAAGTAGAGGAAATGTATGAGAACTACATAAAATCTACTCCACCAATGGCTCCATCACT
CCCAAAGTTTGCTGGTCTTGCCATTTGGGCGCTTTCGCTCATTATTAGAATTGATAAATC
GAAGAATGTAAGTTAAAATCTGTAAGTCATATAGGAAATCGACACTTTGTTCTTTATCCC
ACATCACCCAAGTAAGGATGAAGCACTTGAGAAGTACAGAAAGCTCAAAGATGGTAAGTC
AAACTATGGCTAATGTGTATAGCTCTCGATTCCTTCATCACCAAGACGCAATTTGAAGAA
AACTGGACTAAGGAACTCACTGAAGACCTCAAACTTGAGCAACTTGACGAAAAGCTCAAG
ACACCTCTTCTTGTCAGGACAGAGAATGTCAAGCCGGGATCTCTTCCAGAAAAATTGAAG
AATAATCCACTATTCACTAAATCGAAGGATAGTGATTTCCTAGAGAGTAATTTTGATAAG
ACTTTACTGAAGACGCTGAGTGAAGGTACCTTCTGGACCAAACTTCAGGCGCTTGGAATG
GTGACCGTCAACCATGCCATCACAAAGCTACTCTCACAGAAGGAATCGCTGAGGACAATG
AGAGAGAATGTCATGATCATCGTTAGAGAGTACAACAGGATTATTGAATCTGTCAATTCT
GATCAGAAGAAATTATTTAAAGAGCATTTGCGCGATCTTGATAAAGTCATCGAGAGTGGT
ATGGGTCGATATAAATGGAACAGTAACGCCAACTCTTTTCTGCAAAACTCTAGGATCAAA
TGCCAAGAGATCTTTGATATGGTCAAGAAGTTCCAGAAAAACGAAAAAATCATGAAGAAG
GAATACGAAGTCATGGGGAGGACGACCCTGACTGATATTGGCAAAGAGCTTTATAGTTTA
AGTAAATTCCTGTCAGAGCAAGAAGTGGCTCTTAAGAACAATGAGAACAAGTTTGTCAAT
GCATTCATCAAGATTTGTAACTACTTGCTTGAGACATATGAGATCTTTATTTTCCAACAG
AACGATATTCAAACTGAGTTTATGATATATGTTGAACAACTTGATAAGAAGATTTTGAAC
TCACTAAAGAGTGCTGTTAAAAACACACTTTTAGATCTTTCCAAACATATCAGAGGTGAA
AACAAGAAGGTTGACGACACTCAGGCATTTGTGCCAATCTTCAGAGTGTTTACATTGATC
AGTCCAAATGAGAATATCATGAAAATTATCCATGAGCCATCAGCTGGAGAACTAAGAGAA
GGAATTGAGAAGTTGATTACAAAGATCAATTTAGTTACAAAAGCCATCCCAGGACTATCT
AAAGTGTTCAGGAAGAAGAAGGATGAGTACACAGAATACCTTGATAAGCAGGCTATCGAT
GAAGATACGACTAACAGAGCTGCAAACAAGGGAAACAAGAGCTTGCATGATCGTACATCT
ATCACAAAGTATTGCCCTGTCGTTGATGACTTCAAAGATCCAAATCTTTCTAGACATGAA
AAAATCTCTCAGAGTAAAGGAATTCAGGATAAGACTGCTGCTATTCTTGAGAGTGTTGAG
AAGATCCAAGATACTTTCGCTGATGATGCTCAATACTGGACAAGAAATGACATCAAGCAA
ATTTATAACATGCGTCAAGCTAGAAAGAGAGTTGCTGGGTATAAGAGTTCATCAGATGAC
GACACCCTCGACTCGTACAAATACTACATTGACAACGTTGTTGAGAGCATCAGTTTAGTG
AGAAAAGAGTCAGTACAAAAACCACAGCTGTTCATTCAGTTCGATAACACTCGTTTGATT
GACACATTCTTGGATATTGCCAACGAGCACGTTAATGAGATTTTCAGAATGATTGTTGAC
GAAGCACGTGGTGAACTTGAGTCACTCTACAATACCTTTGATCATGTCTCAAAAGAACTC
AACTCAGATACTGAAGATTTGAAAATTCTCAAAGAGAAACAAGAACTTTATAATAAAATT
ATGGACGAAAAGGAACAACTTAAAGGAAGAATAGAGCCAATTCAGAAGAAATTCGACTAC
TTGAAAGGTAAAAATCAAGAGCACCAGCTGACTGAAGCTGAGCATAACAAGCTGAGAACT
GTCTATGAAGCATGGGACAACTTTGAAAAATCCCTCATTGATGGAAAGCAAATGCTGAGC
AAAATCCAAAAGAAGCTTAAGCAAGGAGTTGACGAAGATGTTGATGACTTCAGAAAAGTT
GTTGAAGACAATAAAAAGCAATTCCAAGAGAATGCACCTTACACATCTGATAAGATTAGC
AACCATGAGGCCAAAGATAAAATCAGAGATGCTAAGAAGCAAACTGCTGACTTGAGAGAA
AGAGAAGAAGAAATGAAGTTTGGTCTCGATATCTTTATTATTGACCACCCAGTGTATCCA
GAACTATCATTCGTTGAGAAGGAGTGCACGCTCCTCGAACAAATTTGGAATATCAAAGAA
GAGTGGGATGAGAAATGGACCAAATGGAAAGACACACGATTTGATGAAATCGATTCCAAT
GAAATGAATGATGAAGCCCAAGATTTCAGTGATAAACTTAAAAATGTAGACAGAGAGATC
AGAAACTGGAGTATTTATGAACAACTCAAGAACAATATCGAGTCCTTCCTCCAGACAATG
CCATTGATTGGAGAATTGAGAAACGAAGCTATTCGTGAAAGACATTGGAAGGAACTCAAA
ATCGAGGTCAGCCATGAATTTGATGAAAATTCTGATGAATTCACTCTTGAGAAAGTTTTC
TCTCTACAATTGAATAGACATAATGATTTCATCCAAGGATTATGCACAAACGCGACAAAA
GAACTGAGAATTGAGAATCAGTTGAACACTATCGTCTACACATGGTCTCAAGATCCAAAG
ACTGATTTGATTCTGAAGCCAGAAATCAGTAAAGGTACAGGCGAAGAATTTTACAAGATT
GAAACTGCTGAGAATATCTATGCAGTCATCGAAGAGCACGTAGTCATACTATCCAACAAC
AAGAGTGGTGCTTTTTACAAGCAATTTGAAGCCAGGATTGATCAGTGGGAAGACAACCTT
GCAAGGATCTCAGAAATACTTGAAATGCTGATGATCGTCCAGAGTAAATGGGGTTACCTT
GAAAGTATATTCACAGGCCAACAAGATATTATGAAACAGCTGAGTCAGGAGCACACAGTA
TTCCAAGGTGTGAACACAGGATTTAAAGAAGAACTAGAGAGGATCAACAGTAATAGGAAT
GCTATGAAAGCTCTCCTATCCGTCAATGGACTTGAGAAAAAACTCGAAGATATGGATGAG
AAGCTTGAGCATATCCAGAAGAATCTTGATGATTACTTGAAGCTCAAGAGACAGAATTTC
CCAAGATTCTTCTTCCTGTCAAATGAAGATTTACTTGAGATTATGGGTCAGAGTAAGGAT
CCAAATCCAATGAACAAACATGTTAAGAAATGTTTTGAAGGTATTCAGAAATTGAGAATT
AACAAAGGCTCCAACAAAAATAAGCCACATCAGATCGTTAGTCTTATTTCTCCAGATAGT
GAAGAAATACCTCTGACCGCACCAATCAGTGGATGCGATAAAGTCGAAGATTGGTTCCAG
AAACTTCTCGAATCAATGCAAGCTGAAGTAAAAGCATTCTTCAAAGAAAGTAAGAATGAA
CTCAAGGATGCTTTAAAGAGAAATGCTAACCCAGACAAGCTAGGAAACGCTATCAAGAAT
AGTAAAGGTCAATACTTGATTACATCTTGTCAAATTGATTGGACTCACGAAGTCACTGCT
ACTCTGACAGCAATTGAGCAAGGGAGTGCCTCTACAGCTTTCAAGAAGCTTAAGAATAGT
TACAAGAATAAAGTCGATAAATACACTAACTTCGTCAAAAAGCTCATCGAGGATGCTAGT
TCTAGAAATAAGTTGGTGGCTTTGATCACTATTGAGCAACATAACAAGGATATTATTGAC
ACGCTCCAAAAGAAGAATGTGCAATCACCAAAGCACTTTGAGTGGGAGCAGCAACTGAAG
GTCACCAAAGAGGAAAACACAGCGGACATTAATGAACCACCGAACATCATTATCAAGCAG
ACCAACTGTAGATTTGAGTACGGAAATGAGTACCAGGGTAACAACGGACGTCTGGTCATC
ACTCCATTGACAGACAGAGCCTACATGACTCTGACCAACGCCTTAAATATGTACAGAGGA
GGAGCTCCACAAGGCCCAGCTGGTACTGGTAAGACAGAAACAGTCAAGGATTTGGGAAAG
AATCTCGCTTACTTCGTAGTCGTACAGAATTGTTCTGACTCACTTGACTTCCAATCCCTC
GGTAAAATGTTCGAAGGTCTCGCATCTTCAGGTGTCTGGGGTTGTTTCGATGAGTTCAAT
AGAATTGAGATAGAAGTACTCTCAGTAGTTGCACAGCAAATCTCGACTATTCTTGATGCT
ATCAGGAATGGACTAAAAACAACAATTTTCGAAGATTGTGAAATCCCTATTAAAAAGACA
TGTGGTATCTTCATTACTATGAATCCAGGGTATGCTGGAAGAACTGAGTTACCAGATAAC
TTGAAATCCCTTTTCAGACCAGTAGCAATGATGGTTCCTGGATTTATCATCATCGCCAAG
ATTATTCTCATGAGTGAAGGATTCGAAAACAGTGAAGACTTGAGTGTTAAGGTCTGCAAA
ATGTTCGACTTGATGAGAAGACAATTAAGTAAACAAGATCATTATGATTTCAGTATGAGA
GCTATCAAATCAGTTTTGTCAACCGCTGGAAGAATCAAGAGACAAAGACAAGACCAAGAA
GAATATCAAATCATGATCAAAGCTATCAGAGACATGAACCTTCCAAAATTCATTGCTGAA
GATGTTATTCTGTTCGATAATCTATTTATGGATCTGTTCCCATCTATTGAGGAGCCATAC
TATGAAAACGATGATCTTTTATTAGCTATTGAAGATGCCTTGACATCAAGGAACCTGCAG
ATCAATGCGAACCTAGCAGTCAAAATCGTGCAACTTTATGAGTCCAAGATTACTAGACAC
GGTAACATGCTTGTAGGAAAGACACTCTCTGGAAAGACGACAGTCACAGAGATCCTGTTC
GACGCTTGTAATCTACTCTGTGAACAGATGAAAAACGAAGATAAGTTCCCAAGAATCTTT
AAAGAAGTGATTAATCCAAAGTCTATCAGTATTAATGAGCTTTTTGGATACTTTGATACC
CAGGTTCCCCCACAATGGCATGATGGTATTCTATCAACAGTCCTCAAGAGGATGTGCCAA
GACAATAGGAAGTGCAACCATTGGTTGATCTTGGATGGACCAGTTGACACATTATGGATT
GAGAGTATGAACTCAGTGTTAGATGACAATAAGGTGCTCACACTGAACAATGGAGATAGA
ATCGCACTCACAGACAGAGTTAGACTACTCTTTGAAGTTGAGAACTTGGCTCAGGCATCA
CAGGCCACCGTTTCAAGAGCTGGTATGGTCTACGTTGATATTGATGACCTTGGCTGGAAA
CCAATTATTGAAGTTTGGATTGAACAGAATCCAGACAAAGAGCTAAGAGAGATCCTTGAA
GCTATGGTCACTAAATACCTACACAAGGTATTACAAGTAAAGAAGACCCAATGTGTTGAG
CTTGTGCCAGTCAGCGAGACTGCATGTGTTAGAAACCTCTGCTCACTGTTTGACAATCAA
ATTTTGAACTACCCAGATGGTGGTAATAAAGATGACAAGTGGAGAGAACTCATCGAAAAA
CTTTTTGTTTACTGTCTTGTATGGTCAGTTGGTGGTACTGTTGAAGAAGCATCTAGAAAA
GATATTGATAGTATTCTGAGAGATATTGACTCTATTTTCCCACATCAGAACACTATCTAT
GAACATTATCTGAATACTGAAAAGAGAGACTGGGCAGCTTGGGAAGAGAAAATTCCAGCA
AACTATAAACCACAAGAGAAGGGGCTAGAATTCCATCGTATCTCTGTTCCTACAGTCGAT
ACTGCCAGAAACAAGTACTTGATCCAATCACTTATCAAAGGAGGCTCACAGGTTCTCGTG
GTTGGTCACACTGGTGTAGGAAAGACTGCACTGATTGAAGGCATTCTATTATCACTTGAC
ATCTCTGTTTCATCATTCGCTCTCAATTTCTCCGCTGGAACTACCTCAGAAGGAACTCAA
ACTCTGATTGAGAGTAATTTTGAAAGACGTACAAAGAGTAAATACAATCCAAAGAATGCA
AAGAAGAAGGCAATTTGTTTCGTTGATGATCTCAACATGCCAAGAAAAGATACTTTTGGA
TCCCAGCCTCCTCTTGAGCTTATCAGACAGTGGATTGATTATGGATGCTGGTACAACAGA
GAAAAACTATCTATTAACCATATCATTGGACTTCAGTTCCTATGTGCAATGGGTAAGCCA
GGCGGTGGTAGAGCTGAGATCTCTCAAAGATTAATGTCCAAATACCATGTCATCAACTAC
ACCATTCCAGATGACTCTCAAATGAAGAGGATTTATGAGTCAATTGCACAATATAAGCTA
CAAGGATTTGAAGAAGAAGTTAAAAACTTGGTTGAGCCAATGACTATCTCCACTATCAAC
TTGTTCTCGATCATCAGTGAGAAGTTCTTACCAACGCCAGCCAAATCACATTATGTGTTC
AACATGAGAGATATTTCAAAAGTATTCCAGGGAATATATCGAGCGGACAAAGGGTTCCAC
GACACCAAGGAAAACATCGTGCAGCTCTGGGCTCATGAAGTGCTGAGAGTCTTCGAAGAC
AGACTTGTTTCTGTTGAAGACTCCACTCAGCTCAGGACTTACCTCGACGAGCAAATGGAA
ACACACTTCCAGATGAGCTTTGAAGAATACTGCATTAAGGGAGGAGAAGACGCCATCTAT
GTTGATTTCCTCAATGATGCTAATTTAGTAGTGTATGAAGAAGTTTTAGATATCGATAAA
CTACGCGAACACCTCGTTAATAAACTTGACAGCTACAATAACGATATTAAAATGCAGCCA
AAAATGGACTTAGTGTTGTTCAAAGATGCTATTTACCATATTGCAAGAGTTTACAGAATC
TTGACTTTGAAGAGAGGAAACGCTTTCTTGGTCGGAGTTGGTGGGTCAGGAAGACATTCT
ATCACTAGACTAGCATCTTACCTTGGAGAAATGCCAGTTTTCGAAATTCAAGTCACCAAA
GGATTCGGAGTCAAAGAATTCAGAGATTACCTCAAGAATATGTACGAACACGCCGGATAC
TCAGGAAAACAAAAGAAGGAATCCGTATTTATCTTCTCAGAAAATGAGATTGTGTTGGAA
CAATTCTTAGAAGATGTCAACAACATGCTTTCTTCAGGATTAGTACCAAATTTGTTCAAT
AATGATGACTTGGCCAAGATAAGAGAATCCATAAGAGGTGAATACAAGAAAGAAGGAAAT
ACACTCGAGACCAATGATGCAATCAATGAGTTCTTCTACTCAAGAGTTAAGGATAATCTT
CATGTTGCACTGTGCATGTCTCCACTTGGAAGAGCATTTAAAGATTACTGTAGGCTGTAC
CCAGCTTTAATCAACAACACCACTATTGATTGGTTTATGAAGTGGCCAAAGGAAGCACTC
GTTGAAGTTGCTAAGAAGTATCTCAAGTCTATTGATGTTCCAACTGAATGGAAAGATCCA
CTTTCAGAACTATGTTGTGAGATTCACGTTGACGTTGGCTACAATTCAGAAATGATGTTC
AAGCAATTGAAGAGAGTCTACCACGTTACACCTACCAACTATATCGATCTATTGAAGGGC
TATGAGAGTATTTTGAATAAGAAGAGAAGTGAAATTGGACATCAGATCACCAAACTCAGA
AACGGACTTGACAAGCTCGATGATGCTAGGAAGCAAGTCGAAGAGATGACACTTGAGTCA
GAAACCAAACGTGCTGAGGTCTCTAGAGAACAAAAGGATGCAGAAGACCTCATGGTCAAA
ATGTCTCAACAGCAGAATGAGGCAGATGAGAAGTTGAAAGTCATTGAAATTGCAAGAGAG
AAGATCTCTAAAGAAAAGATAGATACTATTAGAATGGCTGCCGATGCTGAAAGTGAATTG
AAGAAGGCAGAGCCAGCACTTATTGCAGCAGAAGAATCACTTGAGAAGTTGGACAAGAAA
TATATTGCAGAGATCAAGAGTTTCCCATCCCCACCAGCAGAAGTAGAAATGGTCATGTAC
GCAGTCATGGTTATCCTTCAAAAGGAAACTACATGGATATCAGTCAAGAAAGAGTTGGCA
GATTCACAATTTGTCAAGAAGATTAAAGAATTTGACAAAGACAAGGTCTCTCCTAAGATC
TTGAAGAGTATTGAGAAGTATACCAAAAGACAAGATTTTGATCCAGATTACATCAAGAAC
AAATCTGAAGCAGCTGGTGCACTGTGCTTGTGGGTCAGGTCTATTGAGGATTACTCCAAA
GCACTCAAAATTGTTGGACCAAAGAGACAGAAGAAGCTGTATGCTGAAGAACAACTTGCC
TTGAAACTTGAAGCTCTCCAGGACCTCGAGGACGAGTTCAAAGAAGTCAGTGATAAACTT
GCTTCACTCAAGACAGAATTAGATGAGACCAACACAAAAATGGACCTTTTGAAGAAAGAA
CTTGAGAATTTACAATTCAAGATCGATACAGGAGAAAAGCTTGTATCCAATTTATCAGGT
GAGAAGGAGCGTTGGGAGGCCTCTCTCAGAGAATACGATATTCAGTTTGAGAAGCTGACT
GGTGACTGTATGGTTAGTGCTGCTATCATGAGTTACTATGGACCATTCACATCAGAATAC
AGAAAAGAGTTGATGTCTCTGTCAATCAACCACATCCAATACCTGAAAATTCCTCACACC
CAGAATCTAGACTTTGCCGATTTTATTGTTGGAAGAGCTGAAATCAGAGAATGGAACATA
AAGGGACTTCCAACTGATGACTTTTCAGTTGATAATGGAGTTATGGCTAAGTTCGGAAAT
AGATGGCCATTGATGATCGATCCACAAAGTCAAGCTCTTGAATGGACTCAGAATATGCAC
AGGAAGCTCAAGGTTGCAGATATTAAGGATCCAAAATACATGCTGGTTATTGAAAAAGCA
GTAACACATGGACATGCTGTAATTATGCCAGATGTTGGTTTAGAAATCGATCCATCTCTT
TACCCATTGCTAGAAAAATCATTCAAGAAGATCCTTGGAAAGATGGTGATTCAGATCGGA
GCTAAAGAACTAGAATATCACAATGACTTCAAGTTGTATATCACTACAAGAATTAGTAAT
CCAAATTACACTCCAGATGTTTCCACAAGAGTCTGTCTGATCAACTTTACTGTAAAGGAA
TCAGGATTAGAAGAACAGCTGCTTGCTAAAGTTGTGGAATTAGAGCAACCAAACTTAGAG
AAGAGTAAGAGTGAGCAAGTGCAAAAGATTGCAAAGAACAAGAAGAGACTCATCGACCTT
GAAGATAAGATTTTAGACGCACTATCCAACAGTAAAGTGTCACTTATCGAAGATGTCAGC
TTAGTACAAAACTTGGAAAGCTCAAAAAACACTGCTGATGAAGTTCAGCAATCACTGGAG
TCCTCAGAACAAACAATGAAGAAAATCGATGAGGCAAGAGAAGCATTCAGACCATGCGGT
AAACAGGCCAGTATTCTCTTCTTCGTGCTATCTGATCTTAATAAGATTGACCCAATGTAC
CAATTCTCTCTCTCATGGTATAAGAAATTATTCTGTGATTCTATTGAGATTAGTAGAGAG
AATCCATTCCAAGACAGGATTGCCAGCATCACCAAGGAGCATACTCTCTCAGTATACAGA
AACGCCTGTATGTCACTCTTCGAAAGACACAAGTTATTGCTTTCACTCCAAATGTGCGTT
AAGCTTAAGATGGCAGAAGGAGATATTGATGAGCAAGATTGGTCATTCTTCATCAAAGGA
GGTAATGTTATGGATAGAACAGAGCAACCATCTAAACCAAATCAGGATTGGATCACAACT
GCCTCATGGGACAATATTACTGAGCTAGAGAGGCAAATGCCAGAGGTATTCAATGGACTG
ACAACTTCGATTACTCATTCACCAAAGGAATGGCATAGGTGGTATATGTCCCCTAAGCCT
GAAGTTGCTTCTTTACCAGCAGAGTGGGAGACTAAATGTGAAGAGAAACTCAAGAAGATG
ATCATCCTTAGATGTCTAAGACCAGATAGAATTATCTTCGCCTGTATGGACTTTGTTGAA
AGCAAGATGAAGAAAGAGTTTATTGAAACGCGTCCTGTCAAGCTCGATGATGTATACAAG
AATACAGACAACAGAGAGCCAATTATTTTCGTTCTGAGTCCAGGTGTCGATCCAATCGAT
CAAATTACAAACCTTGCTAGAACATATGAAGCATCAATTCAAACCCTTGCTCTCGGAAAA
GGACAGAATGAAAAAGCAAGAAAATTATTACAAGATGGACTCAAAAGTGAGAAGTGGATA
TACCTTGCGAATTGTCACTTGTCAATCTCAATGCTTCCAACCATCGAATCAGAGATCCAA
AACATCAAAAAGATGTCATCAGTCCCTGAGAAGTTCAGAATGTTCATGTCTTCAAACCCT
CATCCAAACTTCCCAGTGTCATTGCTCCAGAGCTGCATCAAGATCACATCAGAGCCACCA
AAAGGAATCAGATCTAACATGATGAGAATGTATTCCCTCGTAAGTATCCCTCACTGCTCA
AAATGCTAATATTTATAGATGCCGTTCTTCAAATCCACGACCAAATCGGAATGGTTCAGG
AAAGCCATCTTCGGACTTTGCTGGTTCCACGCAATTGTCATTGAGAGGAAGAAGTTCAAG
ACCCTCGGGTGGAATGTGTCTTACTCCTTCAACGATTCTGATTTCTCCGTGTGCGAGGAC
CTGCTCTGCAACTATATGCAAGGTGGAAAAGACGACGTAATTCCATGGACAGCAATTCAA
TATCTTGTCGCAGAAGCCAACTATGGTGGAAGAGTCACAGACGACTGGGATCGAAGACTC
ATTATTGTCTACGCTGAAGAAATCTTCAACGATAAGCTCGTAGTTGAGCAGAGATGGAAG
CCACCAGGCACAGATACCCTGAATTATCAATATATCAATGAGGAAGAGCTCAAGGGTCAG
GCAGGAATCAATGATAGTCCATACACTCCTCAGTACTTCATGGAAGATATCAACAAGAGT
ATGGAGACAAATGACGACCCATGTGCTTTTGGACAGCATATCAACGCAGAAATCACATCT
CAGATTATGGATGCCAACTCAATACTAAGCGATATCCTTTCATTACAACCTCAAAAGGAT
GATGTGCAAGATTCAGAGAATGACGAGAACAACACTGTGCTTCAAATGCTTGGTGATTTG
AAACAGAATTTGCCTGATAGAGTCAGTCTAGCTCAAGTCAAACAGAAAAATAAAGGCAAG
AACGACCCACTAGTGATTGTACTGATCCAAGAAATCCAAAGATACAACGGTCTTCTGATC
ACACTTGAGAAACAGCTTGATCAACTTGAACTCGGTATTCTTGGTCAGGTTGTCATATCC
CCAGAACTTGAGTTGGTAATGAACAGTTTGAACGAGTCTAAGGTACCAGAATCATGGAAA
TATCTCTACTTCTCTCTTAAACCACTTGCTGCATGGATCAGAGATTTAGAAGAAAGGTAC
TCTCACTTCAGCAACTGGGCTTTCAAGCTACCCCCAGCTGTGTACTGGATATCTGCTTTC
ACATACCCCACAGGATTCACTACAGCTTTATTACAGAAACATAGTAGAGAGAAGAGTTCA
CAACCAATTGATATGCTGGAGTTCGAATATCCTGTGTTGTCAGGCCCAATGACTGAAGTC
CACGAGCCACCAAAAGTTGGAGCATTCATCTATGGCTTATACTTAGAAGGAGCACGTTGG
GAAGCAGGAGAAGACCATCTTCAAGAGCCAAAGCCTATGGAGCTCTACTGTTCTATGCCT
GTCATTCACTTAAAACCAGCGAACAAGAAGTCCAAAGCAGGAGAAACAGAAAACATCTAT
AGTAGAAAGGGAGAATATTACAAATGTCCAACCTACTACTACCCAATCAGGTCAGGAACA
GTTGATAGAGAATCTTACATAATGACGATTGACCTGAAGTTCGGACCAAATCATAGCCAC
GAATTCTGGATTAAGCGTGGAACTGCACTATTGATGTCACTCGCAGAGTAATCTGCAATT
CTAAGCACGGCCTACTCTTAACGAGTTACGTATTTAGATATTCCTAAATAACAACTTAAT
CAATTTGGTAGTCACTCTTGGGGTTTTGGGGTTTTGGGGTTTTGGGG
>149__k141_1232553
CCCCAAAACCCCAAAACCCCAAAACCCCTCCATATTCCAAATTCACTGAAAATTTAATAT
TTTGACTTATTCTCGCGATTCATGGATGTACCGATCCATCTGTCTCAACAGCACCCAGTA
TGTCTTATCAGCAACTGAGTACTTCAAAGTTTCGAATACGTAGTTGCGCTTATTGTTAGA
ATACACATAAAGGTGGAATATCGATGCATTTGAATCATTACTCACTTCACCACCTTCGTA
AACTTCAACTTTATGTACACTATCCATTTTTGTTTTGAACAACACCTTCTTTTGGTCTCT
TACGAATAATAAGAAATTGTCAGTGACTATCATCATCGCTTCCTTTTTTGTGAGCTTGAA
CTTGTTGAAAATTGGAAATATTGCAAAGTATACTATGTTTTCTGAGGAATATTTGCCATT
TTTAATCGTCATTATTGAGTAGTTAGCTTGTGAATACTCATCATCATATGGTTCTAATAT
ATTTCTCTGGTTTATGTATCTGGGATACCTGAATCTACCATGTGAAGGCAATTTTCCCTT
CTTTATAGCAATAGCACTACTTGTGATTCCTTGAGAGTAAGTTGTACATGTTCGAAGAGT
ACAAGTCAGAGGAGATACGACTAAGCCACAGATGCCAGTTCCTGTGCCCTTGATGAATCC
AAATGTTCCACCTTTCTTAGCTCCATTATATGGTTTACTCACAACACCAGTGACCCCTTC
ATAAATTTCTGTACCTCCACCAATGGTTCCTTCATAGAACCCTTCAAGCGCATCTTTTGG
CTTTCTGTGGTACTTGGTTTCCTGGCCAGACACACTTTTCAAAATCGAGTAGAAAGAGCC
AGAGATCTTAGAGGTAGAGTCAAAACCAGCAGAGACCACTCCTGTGACCAAAGAAGTCAC
ACCTTTACCGATACCACCGACGAACTCCTTAGGGCCTTTGATCAAGCCTTTAGTCGGCTC
GCTGAAAAACTCGAATACGCCCGATCCCAACTTGTTGACGAATCCGACTGGGTTACCGAG
CATGTCAGAGGACCCGATGAGCTTGTAGAACTGCAATATGCCCTGACGCATCAGATGTCG
GATGATCTTATTCTGGATATTCTCCTGCGTATCGAACACATTTGTGATCACGAGTGCTTT
GAACTTCAATGGTGCATCTGAGATATTTGCAAAACTTGAAAGCACAGTTGTTAAAATGGT
CAGCGCGCCAAATCCTTTATCAAGGTCAAAATTCAAAGCTTTTTTCTCAACTCTGAATGT
AGTATTAATCTTGATGGTTCCAAAATCAATTAGCTTGAAAAACATTTTGTTCGTTTTTAT
ATTTTGAAGATCAGGGAGCATTGGTTTTTCAGAATTGAGTTCTGGTCATACATGCTCTTT
ATCAAGCTTATTCATGATATTTTGTCTGGGACTTTCAGCGGGTGGAGAGGCCATACTACC
CGCTCTACTATTCTTTTTAGTACTCGACTTAGGTTGCCCACTTTGAATCGCATCGAGTTC
AGGCTTTCTAGATTCCTCATCGAAGATCTCTTTGATTTGGGACACATTGGTCAACTACAA
AATTATTTATGGATACTTACAATTGCACTGATGATCCCCGTGTCCACCTCCAACATCATA
GTTTGGATTTTCAGCTGGATGGCATCGATTTTTACATTAGACTGCTGCTTTTGTTCGTTG
CTTGATTTTGACACTTTGATTTGAATGAAAGGAGTCTCCTTGTTAAGAGATAACCCTTCT
TCAGAAGTGAAGACTATTGGAGAGTCCAGAGACATCATGTTATCAATTTGGATGTTGTCG
ATATTTAGATTTAACTCTTCTTGATCTTCCAGTTCACCTGTATCTATCAATGTAGTCTCT
CTGAAAATTGAAAATGAAATTTTGAAAATAGACAGGTAGATCAGTTCCTTCGGTTCGAAG
TCAACAACTGAAAGTCCAATACCTAGGAACTTAGCTTTAAGGTCAAGCCCATTACTTCTT
TCAAGACTCGCAAAGATCATCGATGCAAATTTATCTCTCGATGATACTTCACCATCTTTC
TTTGGAGTCTTTCGGATCTCAACTTCTCTGAAGTATCCAGTGGAGATAACTTCAATGTAA
TATTGTTTTTTATCAACACTAAAAGGTGCTTTTTTGCCAATAGTACTGATATCATAACTT
TGTTTCTTCCCATTAATCTTCAGCACCAACTTCTTGTCATCATAAGTCTGATCGTCCCAC
ACAAATGGCACTGGGGTTGTCTTGATTTCGTTTTCTTCATAGTCATCCTCGTCATACTCC
AACGAGTCTTCTGATTCGTCGCCTTGATCTCCCGTCACGATGGATTCTATAATTAATGCG
TTCTAACTTACTTTTGACAACGGTTGCGGGGAGGCAGTAGCGGTGGATTCGGTAGCCTTT
GATTTTATCCATGTAAAAATCTATATTTCTGAAGGTGTAGTTGTTCACGCGGTACTCTGG
CATCGTCGGCTTTGTTAAGATAATGTAAATCGTTGCCTCATCCTCTGAGGTCACTGTTAC
CTTTAGATACTGCCGGAAGTTATTCAACTTTGAAGGCTCATGCCAGTTTGACACGATGAG
TGCGTTTGAAGTACTTGATGCAGAACGATTGATATGTACATCTTGAATAGTTTGACTGAG
ATGATTTGGGTAGTCCTGTTGAGACATTATTGAGACCTGGAAGTCTGCATAGTTTTCAAT
GTCAAATCTTGAGCTCCATACATCCTTATCTAACTGACTAAGGTCCACCATATCACTTTC
GCTATGCTCTGTTGCTAATGGTTGTCTGATCTTGATGAAATTGTCAGAACCAGATGACTT
ATTTTCAAAATAATAGACCATCGAAGTTTTGTATTCAACCCAGTGCTGCTTCGTTGTCTT
TTCATTAGCTTGTGTCACAATAAGTGGTTTCCCCGCTTGGTTTACAATTACGTATCTTGG
TACAAAAGTCACACTCTTTGTTCGGTTATGAGGATTACTCAAATTCGTAATAATTACACC
AAAGTCAACTTTGTTCGAATTATATTTTCAAATGAACCTGTCATTATTATCAAATCGTTT
CGATTTTGAAAGAGTTGCGAGGCCAGAAACACCGAATGTTGTGATGTCGAACTTCTTTGA
CCAACCGTATCCTTCAAGTTTCAAAGCAAACTTCTGCTTCTTTTGATTCATTGGGTTAAA
GTACTCCGTTCTATGATGTGGGATTCACACCAAATTATCTTTCTTCGAATCTTTTTCACC
GAAGTATAGCCTCTGTTCAGTTTTGTTCACCAGCATGTATGGAGAGTACACCAAGATGTC
GTACTTACTGTTTTCAAATGTGATTTGCAAGCATATCTGTTTTTCTTCAACGTTATCGTC
CAGCAGTTCGGTTTCCTGGCAAATGAACTTGTAAGTATGAGTAGTCGTGTAAAAGTACAT
TGGCTTAGTCTGGAACAGCACACGACCGTCATCTTCAAACTCAAACTCGAATTGATTGGG
CTCCACAAGGTCTTCAAACTTAGATTCTGGTTTCTTCTTAGAACATCAATTGACTTTGTT
CTTCATAGAGTGAATAATATCGTATGGAGCTTCGAAGATGGAAGCAGAATCCCCTGATTC
TATGTATCGGTATTCTTGCTGATCAGCGACCCTTCGGATAACCAATTCGTTGAACAACAT
GTTTCTGAGAGAGAATGGAGGCCTGATAACACAATTTATCTGAGATGGCATTTTCAGTGA
AGAAGGCTTGCATTTGTTTTTGGTTGCCTCCATTGAGAAGAAAGTGATTTGTTGACCTAA
TTTATCCAAGAAGTAGTATTTGGGTAACTTATCGTATTTCTTTACTTTCTTGACGTCAGG
AATCAGAATTCGATACATATACTCACCGCATATATCAGTTCGATAGTAGATGGCAACTTT
CTTCAGCATCCACTTGAGTGGAACTCTGTACTCTTCATTTTTGGTAACTTCATCAAACAA
TATTAAATCATCATATTTAAAGTTATCTTCAAACTCCAACTTATTCTCGACTGATCTTTC
TTCATTTTCCTTCTTAGATATTTCATAAGCTTGTTCGATTTCATTAGAGAGTAATTCATC
ATCTCCTTCGTTTTCGTCGTTGGTTAGCACATAAGCTATTTGGATGTCGATGTAGGTCTT
GTTAGTGATGATAACCTGAGACTCAAAAGACACCATTTTCTTAACTCCCATCTGACTAAT
ATCTACAATCACCACGAAATCTGATTCATGGTTCTCTTTTTTGGACTTCTCTTTAATTTT
CAGCTCGTATGACCGCAGGCCTGCTACTTGGATTGGTACGTTCAAGACAGGTTCCATGCC
GGGGATGTACAGGTCCATACGAATCATCGGCTCTTCAATATTCTTGGTCATTTTTCCTTT
GCTCCTTTTCTTCATCACGTACTTGTTAATCGATTTCAGTGTTTCAAGCTTTCTGAAGTA
GATCCCTTCTTCATTTTCATTGACAGAAAAATCGACCACTGCATCTTTGTGATAGTGTGG
CCTGTCTTCAAAGTTGATCCCTTTTTTTGTGTAGACATCGTAGTTCTCAAGGGTCGCTCG
GAGGGGTACGCCTAAATTATTTTCAAAGAAGAATCCTTGAGTGTCATTCTCCTTTATGTT
CTCCTTTTCTTGCTTGACTTCAATCATATGGCTTGCAATAGCTTTAAGTGGGCTTCCTGA
CAACTTCCTCATGGTTTTCATGCTCTTCATCCTGTTCTTATCTTGGAGTAAGTTCTCATC
GACCCAGTCATCTTTTGACTCAGACATTCTTGCCAAGATAAGTTTGATTACAAGTGCCAG
CCCATGGGTTACATTCAGGTTGAGTAATTTGTCAGAGTTCACCATCACTTTCATTGTAGC
AGACTGATCCTTTTGGTATACTTTCGCAAATATCTCCCATGGCTCAATGAGTGGTTCAAA
CGCACCGTTATCCAAGTTGAAGTAATTAGCATAAAGTGCCAAATCTGCATCAACTTTAAG
GTAAGGATACTTGAAAATTCCCATTTTCTTGAGGATAAATGCTACAGCATCATCAGGTCC
ACTTTCTTGTGAGAAGCAAGTATAAATGCGAGAAATGCAAAAATTAACGAGTGGGTGTTC
TTGTACGCCAGTGTCATCCATGAGTGAAATATTCAATCTATCGACACTAATAGTTCCTCG
CAACAAGTCAATTTGTTTATGCTTGATATATGTCAACGGAATCCTCGTTGCCTTCGACTG
GTCACTTTCCTTTTGCCTTCTGTAATCAGCAAGCAGCTGTCTTGCTCTCTGCTTTGCTAT
CTGATCTTGGTAGTTATCATAGTTTTCAATGGCTTCTTCTACATAATTCATTTTTTCAAC
GATTTTAGAGAATACGTCAGAGATGTCTTTGAAGTTATCAACTTCTCTGAAGCCAATTGT
GAGATCAATCGGGTCAACCGACACATTGATGTTCATCACATTGGTGTGGTTTATCGGAAG
GTTCATGTTATCGATTGTACAATGGATGTCAAATGGATGCAGCAGTTTCTCTATCTTATC
CTCATCCTTTGCGTCTTCAAGATGTCTGTTGATCATTATCATCGTAATGTTCTTGACTTG
TATTGTTCCGTCTTGTACTTGACGCTTGATTTCATTTGAAGTCACTATTTTTGATTCTAC
TTCAGTAATTTTAAGTGCATCATCTGACATTCTGAATATGATTGGTATAACAAATGAAAG
CGATAGTACTCGTGAATCTTGGTCTTTTGCATCTAGTGGAATCCAAAGATCAATATTTTG
GATGAGACCTTCAATAGCCATTGTTACAGATATCTCTTCCGTTTCATACTCAGGTTCCTC
ATCACCAATCCGTGATTCAATTCTTCTATCAGCGACCAGCTGTAAAATTGATTTCCCTTG
CTTGTCCTTTTCAACTTTTGGTAAAACAGTCTTGGGTGTTTGAACTTCAACATACGATTT
TGACCGAGAGCGTAACTTAGGAGATGGAATACCGCTTCCTTTACTTCTAAGCATATCGTC
CTCTGATGCAGCCCTCTGCAGCTTCTTGTCTTCCATCTTTTTCTTGTGTTTACGGATCTC
TTCTGCTTTCTGTATTTCTCTATCTTCAATACTGATTTGAAGCTCTTGCATTTTCCAACT
GAATTTAGTGAGTTTCTCCAAAGTTGGTGCAGTCACTATGAGTTAGAACCTGTAGTTACC
TATGAGTCTGAGGTTAGTTATTAAAAACTTGACTTCGGTGTGGCTACCATCCATTCTAAC
GGAACACGTCAGTTGTTTGATATTTTCCTGATGAGAGTAAACTGATTCATCGTCTTCACC
CAGTAACTCTTCAATATCTGGGTTACACAAGATCATGTTGTATGGCTCTGGGATCAGCAT
TTCGTTATTCTAGAACCAAAATTAGATTTATCACTTGAGTAGGTTTAATGACAAATTTTA
CTCACCTCTTTTTTCTTTTGTAGATCCTTCAGAAATATTCTATCGATGGAAATATCCATA
TCATTACTGTCAACACTTTGATTCATCTCGAAAATCAAATCCGTGAGAATCAGTTCGAAA
ATGTTGATGTGTTTAATTTTACGTCTGCCTTTTTTGATAATTGAGCCAAAGACTGCGTCT
GTAACCCTTTCGTTGAATTCAAGTTCTCCGACAACAATCTGAATTTTTTCAAATTTGATA
AGTATTTTCAAGTCAATTGCTTCTGAATCTGAATTTACTGAGTAAAGTCGACTGTTCATA
TCCTTGCCAATGTCGACCATTGCCTTGGAATTGACCATTTGAGAGCTTGAGTAGACTTCT
TGTGGCTTTGCATAACCCACCTTCGAAGGGTAGTTTGGATCACTTAATCTTCTGTTCCGA
GAACCTTTCACGTGTACTTTGCTTGTTCCATCTTCAGAAGTGCCAGAGTCTGTATATTCT
CTAGATTCCGAAGTGTACTTGCTTTCATCCTCAATTGTCTGAGAATCTTGTACCTGAGAA
GAAGGAGTCTCAGTCTGACTATGATCTGCATCTCCAGGAGTTCCATCAGAGTCTAAGTAA
CTAATTGTTGAACTGTTGACTTGCTTTGACTCCCCAGTGTAACTATCTGAGATCAGTTTA
CTCTCTTCATTTTCGTTACTTTGAGATTCTGATGAACTATACTCGGAATCATTTCGACCA
CCTTCGTAGTTTTCCTTTGAATAAGAGCTAGAGTCAAAAGATTTATTCTTCTCTTCGCGA
TTCTCGCTTCCAGCAAGATCCCTAGTGAATTTTTTGAGTACGACGTTGGAAGGAGAAGCT
TCTTCACCTCTGTAGCTTCGTGATGGAGATTCTTCGGATGAACTCTTGAACGCACTGTAG
CTTTTAATATTGCTACCACCATCTTCGTCATCGTCTTCCTCTTCACCTTCTTCATCATAA
TCCAAGTTGTTGGAGTAGTCAATGTCAACCTTGTTGTTTTTCATCTGCAGATTATTCTTT
TCAAGAACTGCTAAAATGTCCTTCTGATTGGTCTTGCCATTAAGTGCAGTGGTAATGTAG
TCCTGGACCTGGAGCACATTCACCATGATGTAGTCTGAAAAGAATATTTTGATCTCTTCG
ATGTTGCAGAATAATATCGTAGCTGGGAAATCAAGGTGCTTTGGCTCAAGACACCTCTCC
ATTTGTAGCAACAAGTGGATCTTCTCGATGATGTCAATTCCTTGTTTTGCCTGTTTCCAT
TGTAAATAATTGTCAAGTTTCTTGATCATTGTCAAGTGGAATCCCTTAAAGTGAATCTTG
TACATATCATAGAGATCAGCGTGCTCTTTCACCTCCATGTAATTTATGGATTTTGGATTG
TAATCAATTAAGTTAGAAGTCACAGTCATCCGACCAAGGTTCAGCACAATAACTTCGTTG
TCTTCATCACCCAAGATAGTTTCTGGGATGAATATAACAGGTATAGAGTAATCAATATCA
AGGTCTAATCTTTGATATTTAGTTTCTACTTCATCTTGCATTGTTTCCTTCTCATTTTCC
ACTTTCGACTGTTGGTTCATGAATTCTGCGCCCTGACTCATCAGATCGATAGCTTGTCCT
CTTGCTAGGTTCCCATAATACGACAAATCGATGTTGTCTTCTCCTTCTGGGTCTTCAGCA
GTGAAGAAGTCTTGGAGAGAGCTAATGAGCACCATGTTCACGATTACATAAAGAATACCG
TGGGTTTTAGCTCTAACAAAGATATCTCCATGAGTGTCATACGTTCTCTGTTTAATATCC
ACCTCCATTGCAAAATCAGGATGATTATTACTGGGGTAATGAGTATGGATTAGATAAGGA
TACTGCTCAGTGCCAGATACTCAATCTCTAATTTCTAATTCACCAAGTTTTAAGTGAAGA
TCAAGTGCGCTCGGCCCGATTCCAGCTGTAGCAATTAACCCAGTAGTGTAAACTTTCATG
ATGGGTTCATTGTTATAATCCTCAGATTTTAAAATTGAGGCGTCGAATTCTGGAATGACA
AGAGTAATTTCAAACTGAACCCATGCATTAGGCATATCACTGGGAGGAGTTCCAAAATCG
AGTATAGCTTCTTGGGCCATGATAGACTTTTGTTCCGCTTTATATTTTTCCTTATACTCT
TTGTTTTTCATCTGTTTAAATTCTTCAATCTCTTCCTGATCTTTCTCTTTGTCTTCATTG
CTTTTTGATGAAAACATTTTACCGAGTACTCCTTGCTGCTTCGAGTATATAAAGGCATCA
ATTTCCTTTTGTTTTTCATTCTCTGTTTTTTCCTTCCGTGCATCAAGAGTGAGCCTATTG
ATGGTTTCCTGTCGAAGTTCTGCAATCTTCTCATATCAGAAGGGTCTCTCTAGCTCGGCT
ACACCAAATAGTGACTCAAAAACTTACCAAGATCTTCTCGAAGAGAATCTGATTTCTTTT
TATTCTTATCACTTTGCTTGTATTCTTCATAAACCTTCATGTAATTTGATTTTTCCTTCG
GTGTGAACTTCCTGTCGATGAACTTCCCTTGCACACCAGTCTGGAACTCAGTGTACTTTT
GAGAGAAATCCAGGAATTTGAGAATACTCGTCATTTGCTGCCTGTCAAGCTTGAATGAGG
AGGTTCCATCAGCATCAGTAAGTAGATTCTCGGAATCTTTCTTGAATTGGCCTCCAAAAA
CGATACTTGCGGTCACCATTGGATCTTTGTTTTTCTTTGGGTTTTTGTTGTAGATGAGTC
TTGTTTCGATACAGAAATTCTCAATAATGTACCTGTTGTCTCTGAATCCATCGATTTCTT
CGAGAAGAAAGTTTTTGGTACGGATGAGCTCAGCAGAAGGTGTTCCCTTTTTCTCGCTTC
TATTAATAATCAGATCTCTGATAGCTTCATTTTCAATCTTATCGAGGGAATCGATTTTTG
CAATCTCCTCGAAATGAATCTTTCTTCTTTTTCTATCAACAATCTTAGCAAAATTTAAGT
AAATCTGGAATTTAGTTATTTTGGCTGTCTTATAGGACTTGGTATTCCCACTGGTGGACT
TCTTCTCAAATTTCTTGTTTCAAGTATAAAGTTGGAATGCTTGGAGTGTGATACCAATTG
CATATGGCATTTTTGGATTCGAGACGTCATCTTCAAATCTAATACAAATATTTTGCACGT
CTACTTGAATATTATCAATCAGTCTGTTAATGATTGCATTCACCACGCTTGATTCACTCT
TGATGATTTCCAACTTGGATTTGTAGTATTCTTCAAGTTTGTCAAGAGTTGACTGAGTGG
ACTCAATGAATGTCTTCTCAATAGCTTCTCTATTGAATTCCTCATATCTTTTAGGCCGAA
CGACTACAAAAACCTCACTTATTTCGATCTTCAAAGGAGAAGACAACAGGCCGGTCACAG
GAACATCTACGAATATTCTTCCGACCTTCCCATACATGATTTTAAACGGCAATGGGAGGT
TATCTCAGATGTCTTTTCGCACTGACAAGTTAAAGAGTTCGACATCTCCAGAAAAGGCAC
TAATCTTGAGTTGGCTTGCGTCAATTCCATCAATGAAGTCTCCTAGATACTTGTTCAGCA
GGTTAGCGATTATCCCTTCAAACATCTTCTTTAATATTAAATATTTTATCTTTTAATCAT
GATTTATTTGTCATTCAACAATTATCGGTCATAACGGGGTTTTGGGGTTTTGGGGTTTTG
GGGTTTTGG
>149__k141_923913
AAACCCCAAAACCCCAAAACCCCAAAACCCCTTATAAATCAAAATCCTTGATTTTAAATA
ATTTAAATCAATTAGACGCAATATGGATAAAAAGAGTTCAAGAAATAGTGGAATGGATTC
AAGTGAAAAGGTCTTAAGACAGCAGTTCTACAGTGTGGGTATAACCAAAAGCAACTTGTA
TCCTAAAACAGCAAGCAAGGAAAGACCTAGCTCTTCAGGTATGAAAAAGCTAAAGACCCA
CGCTTCTGTAAAGACAATTGGAGGGAATATAATACAAAATCAAATTGGAAAAGTTAGAGT
ATCTTCAGGAGGAAGGACTAAACCTGGATCTACCAATCATACAGAAAAACAGTTCAACTA
TGTACACGATAGTTCTAAAATTAAACGAAAGAGTGGAGGAGTAGTCCATAGTAGAAATCA
AATCTTCCAGACTCAAGGAGGCTCTCAAACTGGTAGGAGTTATCATAAATCAAATCCAAG
GGAAACATCACCGGCAAACATGAGTAAATCTCCAAAACAAAGTCTTAAGAAATCAAGAAA
CAGCAGACTTTCTGGCAGTCACACCCAAGTTGTTCCAAAGAGGAGGCCTTCGAAGAAGTA
TTCTCGGGATCAAGAGGCATACAAAATAATTAAAAACAACGAAGGTAGCAAGAAAAATTC
AAACTTCCTGATGTACCAGCAGTATCCCAGAATGACCAAGACCAACAATATTTCAGGTCA
CAGTCGGGGACAGTACAGTGCGCTCTCACCCAAAACCCATAAGAATATGATGAAGACTTC
CAGCAGTGCAATCTCTGGATTCGAGAAGTACCAGTTGAAGGCCAACCCTTCGAAGAGCGG
AGACAGCAAATCCTCCAAAGAACGCAAAATGACAAATTACCTTCACAGTTTAGCTTCAGA
AGGTTCTCGGAGCAAGGAAGACCTTAAGTTTGTGCCGGTTGAGAACATCAGTCTGTTCGA
CGATTCTCACGTTCCCATAAGTGCGAGAAATCCTCAAAATACTGGCTTACTGAGCAGCAG
AAATTTTGCAAACGTTGGTGAAGCCATCAGCTCTCTGAAGTTCTTCAGGTATTTCAAGAT
CATAAAATTGTTCAAGAACTGGTCGGGCTACTGTAGACGACAAAATTACCAGAGGAAGAG
ACAGCAACTCGCTCAGAACTTGCCATGGGGAAAGCCATTCTTCATCCCATTTATCTCAGG
TGCAATTGAGCCACTCAATGATATTCGTTATTGCTCGCCTTTGGTGGAAATCAAGCAGAA
AAATGTGTATACTAAGAAGCTGAAGGGACACGAAGGATTCATACTCCAGTGCAGCAACAA
GCAGAAGCAGACGATTTCAAGACTCGGGAACAAATTCCTAAAAGTTTTAAAATCTTTGGG
TAGACTGAGTAAATTAAAATCTAGTATGAAGAAAGCAAGCAAACGATACGAGGTAGAAAG
GAAGGTAGCAGTGCAGCTCATTGATAAGGCAATTGCATATATCACCACATCAGCTATATT
CAGTATTCGAGATTTGATCAGAAACGAACAGAATACATTGTTTAAATTGCTAGTTCCTGA
AAGAGGTCAAACTCCAATTAAGTTTGATTTTCAATTGGAGTTTAATCATATTGGAAATGT
AGTCCCTCGTCCTCCATTCGAAGAATATACACTCCATATAACTAACTTATATGATAGCAT
TCGTAAGTCAATTACATTGAATAACAAAATTGTTGAGGAATTCTTATACGACATTGTCAC
TGTTGCAAGAGATGAGCTTAGCAAAACCAAGGGGTATGCCAATGATCCAGTTGATTATGT
AAAAAGACACAGTTTCTGAAAATATGAAAAAGATACTCTTGAAAAAGCCATCTCTATGAA
CATTAAAAAAGCGAATGATTACCTTTTCCAATTCAGGTCATTCTCGACAATTACAGACCT
TGTAGAAAATGCTGAAAGCAACTTCCAGACTGTCAAGAAATGTCAGTACGATAGGTTTAA
GCAAATGCTCATTAAAATTGAGAACTTCCATAAAAGCATCGACCAAATTCCCAACTTCTC
AATTTCTGTGGAGTGCATAATGCTGAACATGATGGAATTTAAGAAGAACATCTCAAGTAT
GCCTTCCACTGCCCTCAACAACATCCATGAGGTTATGATCAAGTTTTTAAAGAATGAGTC
AGATGTGTTATACCAAGAACTGATAAACTACATCCAAGTGTTTTCCTCTGACACAGCTGA
ACTAACCCAATTCATTGAGAAAAGCAATGCTTACAGGAAATTGAAGAAGAACTTCCCGTC
CCTCGAGAAGAAAGTTGATAATTTAGAGACGGTTGCTTCGTTCTTTGACTCCAATGTCCT
TAGCCAGATGCCCTCAAACTCTCGTTTACGGGGAGAAAGCAGCTTTCCTTCCAAGTCAGT
GGTGATCAGTGAGTCCATTATGGAAGTGAGAAAATGCCTTGATCTACTGCCTGAGCTCTT
CATCAAAGTAAAAAATGGTTTAGAGCATGACCGAGAGGACTTGGCCACCAAAGTCATTGA
GACTTCTCAGGAGCTACTCAGGAAAATTGAACAGTTTGAAGATGCCTACATCGAGAACTT
TCATAGGAAGGCGAGCACCAAGAAGGCAAAAGATATTTTCATAAATGTGCAGGCTAAAAG
CAAAACCTTCAATGACATTCAGGAGAAATCAGACTTGTTCAAGGACTGCCTTACCTTTTT
GAAGGCAGAGGGAGACTTGAGAGTGATAGAAATGTTCCCTGATCTTGAACAATTTGAGTG
AGATGTCCAGATCAAGAGACTTAAGAAAATGCATGAGGCTACTCTTAAAGCATGGGAGTT
CATGAGTCAATGGCAAGAGAAGCTAGTCCAAATTAATGAGAGTTCAATTGAAGGCATCGG
TAAGTTTTATGATGATATTTTTGTAGGTTCAATCCAGAAAATGATCTCTGAATGTACTCT
CTTCTCAGAGAGCTTAGCAAGAAATTACCCAGAGCTGAGTCTGAAATTTGATTCGACAAC
TAAGAAGATGCAGCATTACCAAATCGAGCTTGACTTCTGGGATGAGATTCAGAAAGACTA
TGTGACTGACCGTCATTGGGTAGAAATTTTCAAACTTATGAAACAAGATTACATTGATAT
TAGAAAACTAACCATAAGAGATATTATGGAGCTACCAGTCAAGCTCTATAGCTTAGAGAT
CAGAGAAATACTAAATCAAGCTAAAAATGAGTATAAATACAAACGACTGCTTAATAGAAT
AAAGTTCGGTGTTCATAACATTAAGTTGAATGTAATCAAGTACAAAGAGTATCACATTTT
ATCAGAATTTGACTTGACTTGAGATCAACTTGAAGAAGACATAGTCTCTATTGATAGTTC
TCTCAGTAGTATTGAGAGCATTCCATACAAAGACGAACTGAGTGAGTGGAAAAAGAAGCT
ATCTCTCATGCTAAACACTATTGAAAAGCTGATGGAAGTACAGAAGGTCTGGTTGAGTCT
TGAAGCAACTTTCAAAAATTCGAGCTTAAGGTCTTGTCTAGAGGAGAATCATGAGAGCTT
TTTAGAACATGAGGCAACTTATTTCAATTTAATCAAAGAGTGTAGAGAAGCACCAAATAT
CTTTTTTGTTTTATATGAGCAAGGTAAAGCATATGGGGAAACGTTAGAATGTCTCTCAAA
TAACTTTACTTTACTACAAAAAGGTATTGAAGAGTTTATCGAAGCTAAAAGACTTGCATT
TCCAAGATTATTTTTTTTAAATGACACTCAGTTTATCGACTTTTTAACAAAGCTGAAGAA
CCAAGATGACTTTGATTTCTATATTTCTCAGTTATTCCCAGGTGCAAGTGGTTTCTTCTT
CAAGAAGACAATCCAGGACACTGACATTCCCCCATCAATCATTAACGACATTAGTAACTT
AGAAGAAAATGAAATTGACCTTGATAATCCTGGACTTAAAAACATGAAAATGCTGAAAGC
AAGTATGAAAGAGAACTATAGCAAAGTCATTAAGAGTCCTTCAACAAGAACCTATGACTA
TGGGAGTAATAAGGTGGTGCTCAAAGAGGTACTCGGAATTATATCCACCACTAAAGAGTT
GTTCCAGTTCGAGAAGAAGGTCAACATCTCTGAGAAACCAGAGTCATGGCTTCAAAAAGT
TGAACTTTCTATGCAGACCACTGTTGGCAAGAACATCAACTATGCAGTTGCAAGTTTCCC
AAAGAAAAGTCTTGATGAATGGATTCTGGACCATCCTCAACAGATTATACTTACAACTAT
CCACCTCATTCTCACTCATGAGATAAATGAGTTGTTTGAGGAGATGAGGAAGACCAGACA
TGTCCGCCATGATGATGCTGAAGGAGAATCTGAAGAGGAAGAGGACAACTCACAGTACTA
CGACAATGAGGAGACGCCTAAGACACCAAACACAAGAGATTTGATCAAGCACTCTAGAGT
TAGCTCCATGCTTGAAGATAGAAAGTCTTCTCAGATGAGTCATCGATCAAGCATTAGAGG
AATCAGGATCAGAGATAGTTCAAAACATATAAGCATTGGAGAGGAACAAAGAGAAATAGA
GATTCAACAAAAGTACACAAACGAGATTGGACCAGGGAGAAGTCTTGGCCAACCACTCAA
CATTGGAAACTCTCAACCACCACGGACTGAGAACAGCAAGGATAGTGAACCTTCGGAGGA
CAGACGCATGCTGATAAATAACATGTTCGGCTCAGATTTTGATGTGGATGGTGAACTGCT
CGACCAATCTCATGACTCTGAAAATGATGTAATGGCAACTTTACAAGAAAAGTCATTCAA
GGGCCTCTATTTAAGACTTCAGTTTTGGATCAATCAGATCTGCAAAAGCTTACATGGTAA
AACAGGCGACAAAGATTTGGAGCTGACTACAGTCCATAGAATCATAATGAAGAGTATTGT
CTGATTCTTAAACTATATGAGAGACGTAGTCTTTGATCTCAAGCAGCTCAATATTGATCA
TGCTGAACACTATGAATGGCAGAAACAAATCAGACTGACCTGGAATGGAAGAGAGAACGG
TTGTAAGGTTGATTGTGGAGCTTGGACTACTTATCAAGGAAATGAATATCTTGGCTCTAT
CCATAGACTTGCACTTACTCCATTAACTACAAGATATTTTGTCTTTATTTCATCTGCATT
CAGAGAAAAATCTGCAGTATTGTTCAGATGTATTCCAGATCACGCCAAGGCAGAAGATAT
ATTTCATGAATTTTCAAATGTCTGCACAACACCTTTCAAAGGATTTGATTGCAATAAAAA
CATGTCGATGAGACACTTGATGCAATACTTGAATGGAGCAGCTTTGGCTTCAATATGGGT
CTTCTTTGAGCATATCGATAAACTCAACTATATCAACTTACAAACATTCAACAAAGAAAT
TCAAATGGTGCAACAGCAGTTCATCATCGCAGAGTTAAGTCAGGACTCGTCAGTAATAAC
TGCGCATATCACAGGTAAGTCAGTGACCTTTAATTATTATAGTCGGAAATCATTCTCACT
CACAAGCACAAAGGTCAATTGAGCAAAGATTCAACCCACAGAGAGCTCTTAATCTTGATG
AAAATGATAGGCAGCAAGATATTAAAATCGAGGATAATTTCCACAATGAAGAGAACATTG
AAAACGAAGAGGTTAGTGAAGACGAAGAGATTATGCCAACACGTCCACGAAGATTTGAAG
AAATGAAGGATGACACAGAGGAGCCACTCGAAGAAGACTACGAACGTCCTCTGATCGACG
AATCTGAAGGAAATATCTCAGGTGAACATGATCTAAATGGGTTCAAAGACAACCTCGACA
AAAAGATGCTCGAAAACGTTTTAAGTGACGACAAGAACTACCAAAGCAACAAAAACATCA
AACATAAAGAAGTTGAAGATTTTGATGAATTTGAAAGCGACATCGAGCAAGAGTTTAAGA
GAAAACAAAGAGAAATTTCAAAAGATGATGAGTCATCTCCAATCAAGGCGGAAGACAAAA
CTGCCTCAAATGATACAACTAATGATGAAGCCTCGAAGATGAATAAGATCTGTTTTGGTG
TGTTTGCCTCCATCAGTCATGAGTTCATTTTAAACAATCCTCACAAAGCTGACGAGATCT
CACTATCCCTGCAAAGTGCATTCAGAGTCATCAGTTTGACTCGGCCAGAATACAAGATCA
TTCTTAAAACTTTGCTCAAATGTGAAGGAATCAAAAACTACGAAGACTTGGGTAATGGAG
TCTTGGAGTTTGTCAAAAAGATCAGGGAATCTGCTCCTCCTGGTGTAACTAACATGCATT
TCTCATTCACCTACTATGACGTTCAGGCGATTGTCAAGGCAATTGGTCATCTTACAGAGC
AAAACTGGAAAGAAAAAGACAAGAAATTTTCGAAGTTAAGAAAAGAGATGATAGATGATC
TTGATGATCCCATCGGTGATTACAGGAACAAGCAGATTGTTGAGGATAAGAAAGCTCAAA
ATGAAACCAAAATCGATTCGCAAGAGAAATCTGAGAGATCTAAGATAGAGTACGATGCCA
CTTGCAAGACTTTGGAGCTCTATGCCATCCAGAGGTGTCTATATGACTGGTATGTTCTCA
GAAAGAAGCAATCTAATGTCCAAGAAATCGATATCGAACATGAGATCATTGCTAAATCTC
AGCAGATATTGCACAAAATTTTCAAGGAAAAGTCTACAAATATCAAAACTAAGGCTGATG
AAATTCAGAAGCAATCTGAGATGAGCATTGAGAAGGTTATCACATCTTTTGAAAAAGAAA
ACGGCATTAATCTGTCATCCTTTATGAAAGGAAGCGTTCAAAGGTTCTACAAATTGTTCC
AAGTGTCAAAGAGAATTGCTATTGTTGGTCCTATTTGTTCGGGTAAATCAACACTTTTGA
AAGTCATAAGTTACGCTATCAGCAAGCTTCTAAATAAGATCTTAAACTACTCAGTGATTT
CTCCGAAGACCTTCACATATGGTGAGCTGTATGGATCAACAGACAACATTCAAGCATACT
CTTCAGATATCAAGAGTAGAGATAGCATCTACTCGATTATCCTCGACAAGTACGCTCAAA
TGGATGCTTCTGAGAAAGAGAAGGTCATAAAATCTATTGTCATTGATTCTGACATCGAGG
AAGTTGACACAGAGTGCACAATCCAAAACTCAATGAGACTTCAAAAAACAGATGAGCTAG
ATAATGAGTTCAACAAGAGTTACATTAGATTCCCTAATGGCATTATTCTAGACTTCCCTC
ACGATTTCTACTTCTTCTATGAGACTGACACTCTCAGGAACTCATCTCCCAGGTTCGTGG
CTTCTGTGAGTGTTGTCATGACTCATGAGAAATTTATCTCTTGGAGAGAAATTATTAAGA
ACAATACTGAGATATTGGTTAACCAGAATACCTCGTTCTTCAAAATGTTCTCCATCACCA
AACAGTCACTCCTACGTGACTTCGAGAAGGTAGTTGTTGCAATTGTAGATAAATTTGAAA
AGCAGTATGATGAACTCCCCCTGATGTGGGACAAGAGAATGCACACTCTCAACTTCTTCA
AGATCTTTAAGGCATATCTGGCTGAACTCAAAGTTGTCATCCTCAGAAAGGTCAAGAAGA
ACCCTCAAATTGCAAAAGAAACTATCGATTACTATCAAAGCAGAATTGGCCAGACTCTCA
ATAGTTTTATCTTGATCTCTTTAATTTGGTCATTCTCTGGCATTCTTGATGTTAAGAATA
AAAGGAAGTTCGAAAATGTGGCTGCATCAGTTGAACTCGGACACAAACTGAACCTTGTAA
CTACCAACAAATCTGAGAATCTTTCCTTCTTTGATCTTATATTTGATTATGAAAGGATGC
ACTGGATTACTGTTACTGATCTCGATGATTATTGTGTCCCAGTGAAGATGGATAAAGACA
ACTTGATTGTTTTGACAGATGACTATCTCAAATACTCCAACTTCGTAAGCTTTTTGCTAA
AGAACTCAACTAACTGTGACTTTGGTCTGATCATTGCAGGCGATACTCCTACATTTAAGT
CTACAATAATGAAATCTATCTCAAATAAGCATGGGTCCAACAAGTTATGGCTACCAATGA
GCTCTTACATTACTCTTCCACACCTTAAAACAGAATTATCAAACTTCGCAGGTGGAGTGA
TGAAGAAAAATGATGATTGCATCATTTTCGTAGATGACTTGCATCTTCAGAGTAATCTCA
AAGTTGATATTCTTGAATATTTTAGAATGTGGACTAAAAATCGAGGCCACTACAATGTCA
AGTCGAAGACTTTTGATAGTCTTAGCAACCTGAAAACAGTAATGACATTTGACATTAAGT
ATGGGCTACAGAGCAGTAAATTACTCAAGAACATTGATATTTCTCAAAACAGATACACTT
ACTACTCGCACTCAGTATATATTCCTCCAATCCACAGAAATAAGATGAGGAGGATTTTCC
AAGGCATAGTGAACTACAGGCTAGATTCATTGTTTGAACACCCGTTGAATGGTCTTCACG
TCCCCCTGATCCAAAGTTTGATGACTGTCGACGAATACTTTCGTAAAAACGTGGTGAAGT
TAAAGTATTCTCAGTTCAACAACCCAAACAACATTTTCACAAAGAAGAGGCTACTTGAGA
CAATTTTGACTCGTGCTTTAGATAAGGAAGAAGATATCGACACTCCCCAGTTGGTGGCTG
AGGTTGTGCTGTCACTTACCAACCAGTTCTATCTCCTAAGAATCATTGATCCATTGATCA
AGAGCCGCATGTACCAGGACATTAATGAAATCTTAATCAAGGAATTCAAACTGAACAGGA
ACGAGCTTGGAGAGAATGGGCTTGCCAAGAAAGATGTCGACAATCTCCAGAAGATAATCA
AACATCAGGCCAAGAACAAAAGCAGCATTTGGTTAGCAGGTAGTATTGGAGCAGACAAAC
AGACTGTTGGTAACGTCATGAGTATCCAGAGTCTTGATGAGTCCAGAAGACTACTTGAAC
AAATTGAGTGTGGCATTCGCTACCACATTATCATGGCTCCAGAAATCATCAACACTTTTG
AAACTCTTAGAAAGTTCTCTTTTGCTACTTTCTTCGATGCGTATGGAATCAGAGAGGCTA
TTCAGACGGCCATCAAAATGGGAGTAAGCAATATTTTTTATATATGTAGGTAACCAAAAA
GGGACTCCATAAAAAGGTTGTGTTATACGTCAACACTACTCACCACTCGGATATTGTATA
TGCAGACTTTTTGAATTTGATCATCTCATACCCAGAAGAAAGATCTGTGTTCAGAGAAAA
GACTTTTATCGAAAAACTTAGTAAAATATTCAAGCAGATTCTTGAAGGGGAAGATAAAGA
AAACTCAAGATATGGAAAAGATGATGAAGGAGAGTCAAACTTCTCATTTGATGCTAAAGC
ACTAGAGTATATTCAAAACAACCTTGTCATCATTATACAAATCACAACGTTACAGGTCTA
TTATCAGTGGATATCATTCTTCCCAAATCTTGAAAAAATATGTTCGGTGAGATTCATAAA
TTCTTCAACAAAGCCAAAAGAACTGCTAAATTCTGAAGAAGAGTCAAATTCTTACATCGA
ACAGGAAAAGGTAGTTGCATCATGTAACTTCACTGAAGGATTCGTCAGAGATTTTGTATT
CAAGCATTTAATGAAACCAGAAGAAGATGAGGATTCTCCTATCGATATAGATAATGGTAC
TTCTGAGAGAGTAGTATTGAAGATTAAAGACTTGTCATCTGAGCCAACTTCAAAGTTAAA
AGTATCCAGAAGACTCAGTCAAAAGCCATCTGAAGAAAAGCAGCAAATATTTAAAGATCC
TGAGACGTTCAACTCTTTCCCTCAAAAAAGTATGATAAATGAAGTGTTCTTCAGTGAGGC
TAGATTCAAGAACTTTGTGGAACTCTTCAACAACCTTCACAATAAGATAAAGACCAACTT
ACTAAAGACTAAAAGCTTCAGCTACAAGTACAAAGAAAAATGAGAGAGGTTAATTGACAT
ATATCAGACCAAGGGACTCGTCAAAGAGTCTTACAGCTGCTCCTCTAATATCAGACAACA
ACTAGCAAACGTAGCAAGCTTCAATGAGAGAATCGATGAACTCCATGCCCAAGTGAAGGA
AAAAGAAGCCATTATCAAACTTAGACAGAAGATAGTTGCTGACACAACAGAGAAGAAATT
ACTCATTAACAGTGAAATCGAAGGGAATATTGACGATAGGATGGAAAAACTTAACCTCAC
ACTTGCTTCTTTGGACAAGTGCACCAAACGTGACATGGCAGCTATACCTTCTCAGTACGA
TAACCTTGCAGAGAGTGAGAGACAGTTGTTAGAAGTGTTGCTCCATATCATCTTCCTCAA
GGATATTCCAGACAAAAAGTACATTTCATTTGTGAACAAAACTCTGAACATGATATTGAA
CAAAGATCAGCTCATTCCTATTCTGAGAGCAAGGAGAGATACCAACTTCACTGAGAGTAC
AATCAAGAAGATTAAAAACTTCACTCAAAGGTGGAGTGACAGCAAATTCGATAAAGCTGT
GTTCAAGAATATCGCCAAATTCCTGCATGGACTCGTCAAGAAATTCAATTTGAAAGTGAT
GCTCGAGTCCAGATACGAAAAACTTGAGGATTTGAACCAGACCCTCATCCAGGCTGAATT
GGACATGGCCCATTACAAGAACACCATTGATGAGTCCAAAGAAGAGCTGGAAGATTTGCT
CATCCGCCAGAGGAACTCATCAGATGACTTGAGGTCACAGTATAGGTCTGTTTCTGAAGA
TGACGCCAGGAATGAGCAGGTCTACAAGGAGATTGTAAAGAACCTCAAGAAGGTTGAAGG
CAAGCTGTTCAAGAGTAAAGTTAGGATGAAGAACTTGTTTGGTGATTGTCTTATGTTGGC
TGTGAGTATCACCTATCTTGGAAACCTTACTCAAGAAGAAAAGACATTGTTAAGAAAATC
TTTAGCTGAGACATTATCTGTTGAAAGATCGACAGAAGTGAGTGAGTATTGGCATTCTGA
TAATGAAAACGATAACTGCAAGATCTTTAAGAAACTGATTTGTGACTTTGGATACTCAGA
GATCTTCCATTCACTTTCACATCTGTACAACGACTGTGTGTTTTCAGAATTTGTATTCAC
AATACTCAATTCGCCTACTACCCCTATTATTTTTGACTCAGTTGGTTATTGTCATGATTA
TCTTAAGCACGATATTTTCGTTGAGCAACCATCTTCAGTATTTGCTTCAGAATACCTTTG
AGAAGAGAAAGTATTATTTGGTAAGAAGAATCCAAATAGAATTTTCTTCTTGTATGATCT
AACAAATTATCTGTCTCCTATTTATGGTCGTATCATTGACAGACCAATATTCCAGAAGCT
GACTCAAGATAAAATCAAGATAGCTGTCCATGCAAATACCAAATCAGACATGAATCTGAA
TGCAGTTAATATCTTCACTGCTCAGTATGAGTTTTGATTCAACAGTGATTACAGAGCCAA
CTGCACAATGATCAACTCCAACTCCCTCAACAAGAATGAAGCATGGATTGAGATAAAAGA
AGTCCTTCTCAAGCATTTCCTCCCTGACAACTACACGAAGCTAGTGTTGACCAGAACACA
GTTAATCAAGCTCAAGCAGGCAATTTGCAACCTTGAACGCAACTACGAAGACATCCTAAC
CGGCCTAGAACTCACTGAGGAGACAGATGAAGGGACTTTGGAGGAGTACTTACACATGCT
CAGATCTATTACTGAAAGACTGAAGTGCGCACATGAAGAGTACCACTCATATAATACTGC
TTTCCACGGAATAGTCAATGAACACCCTCTCTTGGCTTCCTACAGTAACATTTTTGTGAT
CTTGTACGCATCACTGAAGGAATTGACTAAGACCACAGGGGAGATCACTTACTCGTGGAA
GATATTCATCAAGCTGATTGATATGATCATTGCCAAAATCATCAGGGACCTCACCATGAA
CCTCAAGAATAAAGATGACAGCAGTGATGAAGAGGACGACGAGAACTACAGGAACACTCC
TCCAGCTGGAAAAGAAAAGAAGAACAGGAGGAATGATAGGGAATTTACAATTGACGAAGA
GTTCTTCCATTCAGTGATTATGCCATCTATCTACTCCACAATACTCGCAGGTATTAGACA
AGAAAACATTGGGTTATTCAACCTTGTATTCTCACTCGAGATTGCACTCAAGAAGACAAC
TGTGACCAGGGAAGATGTTGATTTCTTCTTAAAACTATTCTTCAAAATAAAAGAATACAA
GTATTGGAGAGAACTTGACACTCAATTTGTGGTGAACAGTCAGAAAGTGGACATTGAAGA
GTACAATAAATTCAAGTCTATGCTTCTGAAACACTATCCAGATACAAGAAGAGCATTTGA
GATTATTGACATTCAGCTTGGGCCATCATTTTGATACAAAGATCTTTCATCTCTTGTGTA
TAAGAGAATAATGAGAGAGGAATTCAAGGAAGAACCATTGATTAAAAAGATCAACTTTTC
ATTGATATGTCCAAACGAAGAATTTAAAGCATTACTGTGACAGTTTGTTCACGAAGAACT
TTCAACTATATTTGACTTTACAGAAGATCTGACAAAGTTACACAACTTCATCAAAACAGC
CAGTTGGTCTTTGCCAGTGGCACTATTTACAGGCAACTCTATCAACATAGTCAATACTGT
GTGTTCGATCGCTTCATATTATGGAGTAGGACTTGAAGTTCTCAGAACTGACTTCCAACA
GTCTATCAAGCGTATGGAGCATTATGAAGAGAACAAGCTCATAGACTCTAATATTGTGAA
GGCGTACATTCCAGCTAAAAAATCAGATCAAGGAAATCAAGATGAAAACGTACCTGTTTG
CACTTCTGTTGGATGACTCACAACAAAACAAGTAAGATTACTATCAATCGCTTTTCTAAT
TATTTATAGGTACCATATATGAGAGAGAAGTTAACCAGTGATGCAGCTGGATGCAATAAG
GAAGAATTATTAGCTGGAGATCCATATACTGACAGAATGATGTTCAAAGAACAACAACTT
AAAGATTGATATGCCAAGGATGAGCTAGACATAGATGATAAACAAGCAAGCCAGAATCAA
AGCTCACTTCAGTTGATTGAGAAATGTGCAGAAAATGGAACTTGGGTACTCATATCAACG
TTGAAATTCCCATCATTCTGGTATAAAGTCTCAAATCTCCTTGCAGATATGCAAGATAAA
GGAAAAGTAGTCAATACGTTTAGGTTATTTTTTGATCTCCAAGGTTACAGCCTTAAAGAA
ATACCAGAGAACTTCCTATTTGATCATTGTGTCAAGTTTTACCTCACCGAAAAGAATAAT
GAAGACATGGAAGGATTCAACGATGTTTGGGCAAACATTCTCAATGATGATATCCTTAAC
GCAAAAGATTTGATCAACGTACCAATCCTTGAGCAGCCCTCAGAGCTCCAAAGAATGAAC
TTGAATCTAGAATCCAACATTATCGATGCCTCAATGGAAAGTCTTGTCCCAAAACTCGAT
AAGTCAGACAAGAAGCTGAAGCGCACAGACAGGATACTACAGCACCTAGAGGAGGAGGTC
AAGGGACTAGCTGAAGAAACCATGATACTTCCAAATACTCTTGACGAAAGCGATTTAGTA
GGAGGTAGTCAGAATGTTCTGAAGAATCTAAGAGGCAGCCAAGCAAATCAAACACCCAAT
ATATCTACTATTACGAAGGAAAGTGATATGGATTCAACAGGAAGCAGAATCATAAATATG
TGGAGAAGATAAGCACGCTCACTTGTGTTAATTCATATCGAGTATTCAATATTAAGCAGT
TGACTCGGGGTTTTGGGGTTTTGGGGTTTTGGGG
>149__k141_1234597
CAAAACCCCAAAACCCCAAAACCCCAAAACCCCTTTTGACAAAATTCGGTTGAATAACTG
TGAGAGCATCTAGATGGCTATTTGGCACTTAAACTCAGAAATTATATATTATATACAAAT
TTTAGAGAAATGAAAATCATCGAGTCTCTCGACGAAAGCAAGTTCCCTACCAGACACTTG
GTAAGTTGAAGATGCAAAAACCATCTTTTGACTCTGAATAGACTCCCTTAGTTTTTTAAG
GACATTTACAAAACTTTCTGGTAGCTTACTATCATTTATACTTTGTCATAAATGGCTGAA
AGTAGCTCCATTTATCTTTTAACTGTCTTTTACTTCCGAATTGAGCAAAGAAAGTGTCGT
GGATAACATCAAACCTAATGAATTGTAGCTTGCTATAAAGTGGCACCTTGCCTCCTCCCG
TTAATTACTTTGTTGGCTACACCTAAAAATGTTTTATGCAAATTCCTTCTGTTTTTCAGT
GAAAACTTCTGCGCTGTGAGATGCCCCCTCGTTGTCTGGGATTGGACGACAAGTGGTCTT
TGAAAGTTGATGTATGACTCTAATGAGCTGACTAACTAGCCATCCAGTCTTCATACTCAC
TCACTATTTGTATTGCTGTCTTATGTATTTTGTGTTCTCCTTCTGACTGAACTGTAGAAT
GACACTGGAATGGAAAAAGTTAGGCAGTTGGAAGACTGCCAAGATAATGATGAGGAGTTC
TTGAAGGTGCTTAAGGAGCTTTGTGACAAGACCTTCTGGCTATCAATTACCACCAAGGAC
CTATACTACTGGATCAAAGTATTAGACAAGGTAGATGTATTTTTTGCCGGCTGTCTCAGT
CAGATTGTTGGTCTCAACACTGCTACTGTCAGAAGTGAGAGTCAAGAACACTACGAACAG
TTGATGCAAGAGCAGTATGATATACTCAAGATTCTTCTGCAGTTTACCACAAATTTGCTA
AGAGAAAGTGGTTCCAGATCAATCTATAGCTCAGTTGATGTAAGTTCACTGAATTTGACA
TTTTAGAGAATAACTGAAGTAATGAAGACAGTCGATGATCTTGAAATTATCTATCTCTGT
CTTGAAACAGTTTATGCTTTGATCAAGAAGTCATGCCTCACTGGAAAATTTACTAAGGCT
CATGAACAGGAAGACAAGAGCTTGATGGAAGTATTGTTTATGTACTCGATGGGCTTTAAC
TATCTTGCAGATGTTAAGTTAAGCCTAAATGAGAGCGTTGACATACAGAAAGTATGCGAA
GATAGAGCTGTAAAACTTCAAAGATTCAAAAAAGTAAAGAAAGGAAATAGAGAGATTCCT
TCTTTGTCTTATTTCAAAGTGCCATATGAAGAAATTGAGAACAACGAAGTCGTTGATAAC
TTACCCAAATGTGCAAAAAACATCGTTATGTTCTATGATAAAAAATATACTCTTGGGCCA
GCTTTATTGGGCCCTCTCACCATGAAAGTATTGTTTGCAATGAAGCTGATGGATAAAAAT
AAGGCAAAAGAGAACCTAATATTGATTAACAAAATCATTATGAAAGCCAAATCAGTTTTT
ATCCACTTATCAATTACAGAAGAGAATGACCTGACGCATACTGTAGGATTCGTAAAAGAG
CATCCATTCAATGAGTTTATTCCTGATATTTTAAACTTCCTCACTGTAGAAACTTCAAGT
GTAAGTTAATTTTGTCTCAGTTTATAGGACTTACACTGTATGGCAGTAGAAATTCTGCAT
AGCTACTTGTGTGCATCTTTGTGCCATTCTGAAGGAGTAAACATGTATCGTCAAAGTGCA
ACCCAGATATTGTCATCCTTGGGAGTATCCAGTTTAAACAATAAACCTGTACACAAGATT
TTAGCTGATTGTGCATCGTTGTCTATTAAAACATCGAATGTAGATGAAGAAGAAATGAGT
GCATTTGATACACCGACTTATGAACTTTCTAGTGAAACCAGGTTTATTCCTAATGAAACA
GCAAAGGATCCTAACTTTATAGATATATTCCTCGACATCATATATATCATTGTTACACAC
TACAAGAGCGTATCAAGAGGGAACATTAGTCAACTCCTCACTATTCTTGATGCTCAACCA
GTTAACGGGTACTATGTATTCAAGCTCAATCAAGTTGCAAAAGCCACTAGAATTCTATAC
TCAATTATGAAGAACAACTTTGAAGAGTATAACGCAGTAGAGAGAACTATCAATCGTCTG
AATGCAGAGATCACTCTTATCAAGAATAAAGATAAAAATAATGCAATTAAGCTTGAAGAA
TGGAAGTACATCCAGTCACCAGATGAAGCCATTCACAAGTCCCATCGTCAAGAGTTGATC
AGAGTGCTATTCAGACTACTCAATTCTTCTATCTTCAAAAACGACCCTAACCAAGGAAAT
TTCAACCCTAACTTTGTGTCAAACTCCAAAAAGATCTTGGACTCAGGGCTGTTTGATGAA
TGTATCGAGCTATTTTCTGAAAATGAGGATGACAACTCGTCAACTCATGATGTAGTTTAC
ATCAGCTCGATCCTGTTGATAGCAGTTGTGCTCAATGACCTTCCAGCTCAGATTGCAAAG
GCCTGTGACACCTTCCTCCCGAAGCTATTCAAATCTCTTGAAAATAGAATCCCGAACTAC
ATGGGCTACTTCTTGGCAGTTCTCAAGCTGGTTACAGCTGTCACTGTGCATGAGAAGGGA
AAAGAGTGAATCAAGAATTCTAAAATTATTGAGAAGTTGATGAAGTCGCCGGTTGAACGC
AACTATGGGTACAACTACATCAACTATGAAAAGACACATGAGTACAACGGATATATCAGG
GATGTGCTGAAGAATGACGATGATCTGAGGACAAGAGCAGCCAAGCAACTCAGTGATAAT
GTCGACTCATTGGTTCAAGAACTCATTGAGTACCATGGGTAAGTACCTCTTTAGAGTGTT
TCTAACTTTGATATAGTATTTTCATGTCAATCGATCCGAAAGAGGCAGCAAGACAGGATG
AACAAAGTGTGAACAAAGGCTTACTTTTGAGAAGAAGAGAACTCATTGACCAGATTGATG
GATTTATCAACATCCTTTCCAATACTATTACTGAAGTTAACGGGGGAGCACAAAACAGAG
TAGTAGAAGAAGCCATCTGCACTCCTCAAATGTTCAAAAAAATTCTAAACTTATTCGACA
TTCCGTTTATTTCTGACATTTTGGCAAAGGAGAACACCATCTTCAGAGATGTCTTAAGAA
GCTTTATTAATGAACACCCTGCACTAATGAACACAGTCCATGATCATCTGGCTTCAAAAA
TTGATAAGCTCGAAGAAATTATTGGTCCAGTTGAAAATGCAACACATTTCTTCTCAAATG
ACATTAAAGAGAAAGAAGATGTGCTGAAAGAGGTGAATGCTGACAACATAATGCTGCTTG
ACCACTCCTACACCAATGAAGAGAGGTTGATGTACCTGTATGGCCAGATTCGCAACTATT
GCAACACCATCAGAGGATGCACCAGGAAGTTTGACGTGTTCCTAGAACTTGACTTGTCAA
AGACCTTCAAGAGATTGGTAAACTTAAGGAGTGCAATCGTGAGTGGGACAACTCAACTCT
ACCACGAAAGGATCAGTGACATGTACGAGAAGAACAAAGATGCTATTCATGAATTCGATA
AACTCGTTGCTGAAGAGAACATTAAGAAGGAGAATAATGAAGATGTCCCTGAAGCTGATA
TGAAACAAAAGATTGGTAACATCACACGTGAAGACTACCAGAAGAGATATACGTTTGTGG
ACACTATCAACTACTGACAAAATACTTTCTCAGGAGTATTTGAGTTCGATAACAGCTTGA
GATCGAACATCGAGAAAGAGGCCGAAGTGTGCCAAGTAGAGATCTTTAAACTAATCCAGA
TGTGTTGGAAGAGGAAGATGCCCAACCTGTCTTCTGAAAATGGGAAGAAGAACCTTGATG
CTTTCATTAACGCCCTTATCCGTTCGAGTGATATATTTAGTGAAGAGAAACTGAAGGAGA
TCATTGATCCAAATGACTTCAATGACCAGAAGGTTGACAGAGAAAACTTTATGGTGGTTT
CTTTCCAGTTCAATAATGTTGTTGAAGAGTATGCAAAGATAATGGCTTCAGACTCTCCTT
ATATCACTCAATTTTACATGAATTTTGGATTCAAAAATGTATTTTCCCTTTATCATTGGT
TAAGAGCTCTGATGGAAAAGCTAGATTCTATGGACTCAATGAGAGTACTCTTTGCGAAAC
ATGTTCAGTTAGTATGGAGTAATTTAGGAGATTTATTCGCAACCATTATTGAAGCTAAGT
TCCTCAAAGATGCAAGAGAAGCCTATCCACTAGTCACTGAATTACATAAGACTGATTCTG
AATTTTTATGCTCTCTATTTTATCACATCTGATCTGAGATCTTTAAGCAGGATGATATAA
TAACTTTCTTCCTGAATAACTCCAAGTTCTTCCTCGAATGTCTCATTGACATAATGAAGT
TACTAATCTCTGATGAAACTCTTGGTCAAGTCCCAGCCCCCAGAGATAGAAATAATCCAT
TCGCATTAAGACTGGGAGACAGAGGAGCACAAAGAGAGTACGATGACAACACTATTTCCC
AACTGACAGACATCGGGTTCTCAAGAAGACTTGCACTTGATGCTCTCAACCGCAATAGAG
GTAATATCGAGATGTCTATTGAACACCTGCTCACTCTTCCTCCCTCTGTTATCGAAGAAG
ACAGAAATAGGAGCAGAGAAGAGGAAGAAGGCAAAGATGAGTCTTCTGATGTTAAGATGG
AGGACGAACAAGAAGAAAAGAAACAGCAAGATGTCAACATGGATAAAGAGAACACTCACA
TTGTTGTCTGCGACAGTGAACGTCTGCAGAAGGAAATTAAACATTGGCTCAAGATGCTTT
TCAACTGGGTGCTTAAGGGCTTCAACAGTAACCTCACTGATATTGATGTCGAAAACATTA
CCCAATTCATTTTGAAGTACATCAGCACTGAAGAGGATGTTGTAATACTGATGGATGCTC
TTGTAGATTCTCTAAAAGAGATGAAAGAATTTTTCCATGACAATGAAAAGGACATCAACG
ATGCGGTGTATCAAAAAAGAAGGAAAACAGTTCTTAAAAAGGCTTCTACACTGTCTAAAA
TCATCAGTCACATACCACAATACTATCCTAAGAAACTGAAGTTTATTAAGGAATTACATG
AATGCATAATTTCAATTTTTGATGTGAAAGAAGAGCAAAAGTTGAACTTCATCCCAAAAG
ACAAAGAGCATATAGCAATTGAGAACCTAGATATTGAGTCACCAAAGATAGAATCAGAAA
TCTTCATGGACGTCATTGGCAACTCCCTCAACATCATTATTGCTGGGTATGGATTCTATA
AGCTTGCAAAATCGGATGAAATTGAAAGTACTTTACACAAAGAGTTCCGTAAGAATGAAG
AGGAAAAGAAAGAGGAAAATAAGGGGGACAAGAAAGAAGTAACAAAAGATGTAAAAGAAG
ACAAGAACGACACTAAAGCTGACAAATCTATATACGATGATTCTGTCACAAAATATCTCA
CTGGAATTGAAGCTTTCAATACTTCTGACTTAAAAGAAATTGATGTCCACTTCAAGGATT
GGAAGGATGCGTTCAAGGAGACAGATTATCTGCAATTGCTATTAAAAATAATCGAATATT
GTATCGAAGACTTTGACCAATGTCTCGCACCCAAGGATTTCAACAAACTGTTGTATTTCC
TGAACAAGGTTCTTGAAGAAAAGGAGAACGTGACTGAGTTCAATAACCAAACTGGTTTCA
AGAAATTACTAGCCATCAAGTCAAGAAAGAAGAAGGTTGTGGATAGCTCAAAGCAATACT
TTAGCAGCATTGTTAATAAGTTAATTGAAAACGAGGATGCTCAACTCGAAATCACTGAGA
ACATGATCAGGAAATGTTTCTACTTCAAACACGATGAAGAATTTTCAAAAGAAACCAAAG
ACATCAAATCTCAGAAGGGATCAAAAAAGAGAAATAAAAATGAAGGAAAGAAGTCAAAGG
ACAAACCACTAAAAGTAAACGAAGATGTTCAAGAAGATGTTAAAGAAGACTCTAAAGAAG
AAGTCAAAGCAGATACTAAAGACAAGACAAATGTCGATATGGAAGAGTCTCCGAAGATGA
AGAAGTCAGTCTCCGAAGAGGATATTACTACTGAAGCTAAACCTCCTTATGGCAATTCAA
AATCAACAAATCTTCCACAAAGTACTGTCATCAAGAAGAGTGATATTCAATTCAATGCTT
TCAAGAACTGTTCTGGAGTCAAGCTGAATCAATTTATTGATCAGATGAAGCATGTTGAGT
TCAGATCACCAAATGTGTTCTTCAAAGCATGCAAGAATTTATGTGAGATTGAAAATGTCA
AAGAATATGATGTTGAACTGAATGTTAAATCGCAGTACAAAATTATCAAGCTCAAAGACT
CAGTTCTCAAAGAATATATCTCTAAAACTGCGAAGGAAAGCACAACAAATTACAAAAACC
AACCTGTCCCTGCTGATAAAAAGGATTTAAATAATAGTCAAGATAAAATTCTCCAAAAGT
CAGGATCGAACACTGCAAGGCCAAAGCAATCTTCTACAACAAACATACTTTTGGAAAAAA
ACAAGGATAATTTCTTGATTTCTAGTCTGATGACTGCTCAGAGCTTCTTACCTAAACCAA
ACAGATACATCATACTGATGATCCTCGACAAGATTGTTGATAAGTACATAAACAAGAATA
TTGAAAACTGGGAAGAGCCAAAGAAGGAAGATGAGCACTTATTCATCAGTCAATGCGTGT
TCTCGTATTCAACTCTCATCTCCATTTTGACTAAGATCATTGCCACTTACCCAAGCACTA
CATCACTGTTGATGCTGTTCAAATCCAAAAAACTGAGGCAGTTCCCTTCATTCACTGACT
TCCTAGTCAGGCTCATTTACCCAATTGGGTTCCAGAAGTGGGTTAAATACGATGAAGACA
AGCACAAAGACCGCAATAAGCTTCAAGAACTTTGGACTCCCCTCTGAGGAACTCTATGCA
GACATGAGAATCCGAAGCCAGAAGACCACGTCCTTCATATGGTCACTTGGGAACGCAACT
CCGATTGGGAGATCACCATTGTCGAAAACATGAGGACTCTGATATTTACGAACATACTTA
TGACTCCACAAGAGAAGAAGGTTAAGCTAGAGAGCAAGAAGCATTTAATTAGTGGTCTCC
TCGAGAAGACGCAGAAGATCGCAACATCGAACACTCTCAAGAGTGTGATTAACCTAGCTA
CCTCTCTGATATTACTCAGGAAGCTCTTGTCTGAATCTGAGTCAGGGAGCCCACTCTACT
ACAACAAAGACAACGTGTGCCACACCATCAAGGAGCTGAAGGTGAACAATAAGCTGTTCA
AGATCCTCGGGGATATGATGAAGACCATCACCCCTCTCTCTGCAGAAGCTGAAGTGCTTG
ATCCCCTGCTACTACCCCTCGTTGAGAGAATGACTCTAAGTGGAGAGAACAAGCAGGCAT
TGGAGGAAGAGAAGAACTTAGAGGCATCCGACCCAGAAGAAGATAAGCACGATGGCGAGG
GAGAAGATAGCAACGAAGACATGCTCATCGACGACAGCCACATTGTAGAAGTTGATATTG
AGATCGAGGGCGACGATGAAGGTGAAGACGTTGAAGATGACGAAGACGACGAAGGCGAGG
AAGATGAAGAGCCTATTGAACCCTTTGTAGAAGAGATTGCAACTCAGAGTGAAGAACTCT
CTCTCGACGATATGATCGAGAATTTGGAGTATGACCTTGAAGAGGGTGATGAGAGCGAAA
TGGATGATGATGAAGACGAACATAACCTCCATCACGAAGATCATCATTCAGGTGACGAAC
CCATGGATGACGTCGATGAGATTGAGATCGAAGCTCATGAGCTTGATAGTGATGAAGCCT
CTGAAATGATTGACCAAATTGAAGATGCAGCTGTAATGGGCTTCATTGAGGAACACGATG
ATGGTGACGACTTTGATAGTCAGGATGACGGAAACCCTGAAGAAGTTGATGATGGGGATG
AACCTGATGCCTTTAATGTTATTGAAATAGAAGAACATCCTGATGGTCATGGTGGCCACA
ACCACCCAAGAAGACATATGATGGAATTCCAAAATTTTGACGATGAAGATGGAATTGAAC
TTGAATCAAATGACGTTGGTTTCCACCAGCTTATCAATATGCTACATGGTAGAGGAAGAT
TGAGAGGAGCTAACATAATGGGAGAAGCAAATAGAATTGGTGGCGCAAACTTTATGAGAA
ACAGGAATGTAGCAGACAACAGAAGACGTGCTTTCAGAAACGATCAATCAAGAGGACTTG
ACTCATTATATCAACTCCCAGGACAACAAAGAGGAGACATTGACAATGAGTTTTGGGAAA
GCAACATTAATGCTAATCCAGTCAGCAATAATAGAAATAGAGCTAACCGTTTACAAGATA
TTCCTAGTGGTGGAAGAGATCCATGGAGTAACTTCCTATCCAGAGACCTCCAAAGAATCA
GAGATGATCTTTACGAAATCAGAGAAAGAATCGGAGACAGAAACTTTGGCTTAAACAGAA
GAGATAGAGATCGCGAAAGAGACAGAGAAAGAGACGCAGAAAAAGACAACAGGCTCGCAA
AGAATCCATTCGAGATACTTAGGTAATCATTTTTTCATTAACTTTCTAGAGTGCTACAAA
ATAAGGATACATTGTCAGCTGAAAATACACTCGATCAAGTTTGTGAGTCAGTGACAGTAG
AAAAACGTCCTTCAAAAGAAGAAATTGATAAATTTAATAAAGAAAAGGAAGAGACGGATA
AGAAAAACAAGACAGAGAAGGATAACCTTAATATCAAAAAACCTAAAGAAAGTAAGAACG
AACAAGATCAAACTGAAATAGTTGAGAGAATGGATGCCATGGGATTAAGAAGAATCTCTG
AAGATCATCCCCAAAATGAAGATGACACCAATGAACAGATGCAGCCAAGCTCTCCTGTTA
AAAACGAAGACAATAAGGTAAACACAAAGCATATAGTCATTGTTCAACATTGCATTTAGG
AAGACAACAAAGAAAGTGAAAACAAAAACCAAGAAGATATGCAAGTAGAACAAGAAGCTG
TCAGCTCTGTCCCCATGCAAGTAGAGGAAAACAATGAGGAGCAAAAAGAAGAACAAAAAA
AATCTGAATTACAAAATAATCAAACTTCTGAGCAAAATCAACCTCAATCACAACCTCAAC
CTGAACAACAAAATTTAAGTGAAGATGATTTGAAGATAAATGGTCTTCTAGAAGCTTTTA
ATGTTACTAGAGAGCAAGTTCAAAACAGCGGAATTGATGTTGAAGTGCTACCCTTCTTAC
CAGAATTTGAAGTAGTCAGTATTCTTTCAGAGATAGTTTCTAACCAACCAGCTCAAAATC
AACAGCCAGAACCACAACAACAGCAGCAGCAACCTATTCCACAACAGCCTGAATCTCAAC
AACAACTTCAGCAGAATCAAGATCAACCTGAAAATCAGAATCAAGAACAACCTGAAGTTG
TTCAAGAAGAAAATAAAGAACAAAATCCACACCTTCAGGGAGTGTCACAGGAGACAAATC
TCCCTCAAAGCCAGCCTATGACTCAAGATGTATTACAACCTCTCGTAAATTTAAACCAGC
CAACACAATCACAAGAGAACAATCCACTTCCTTCTCTACAATTTGACATTAATAATCAGC
TATCTCAGGCTAGCCAGCCTAACCAACCTTTGCAGCCCAACCAGCAAATACAGTCAAATC
AGCAAAATCAGCCAAATCAGCCGAACCAGCAAATACAGCCACCTCAAAATATGCAGCCAA
TGCAGCCAATGTTACCTATGCAGCCAAATGCAGACCAGCAAATGCTGAGCAACTTCTTCA
ACATGCTAGGCAACTCCAACGCTCCCAACTCCAACTTCCAACCCAACCCTCTACCGGGCA
CCAATTCAATGATGCAGTCCCTCGAACAAGCACTTGGAATGAGCATTGGCATGAACGCAG
CCAACAACCAGCCAGGAGGCATGAACATGGCACCTCCTAGTAACAGACCTGCCCAGCCCC
AGAACCCATTCGGAATGGGAGGAATGCAGATGCCACCCAACCCATTCACACCTCCAGCCA
TCAGCCAGCAGAATGCCAATGTCCCAAACCAGAATCAGCAGAATGCGAGCAATGCAGACA
ATGGCCAAAATGAAGGGAATGCCTCCCAGCAGCCAGCCAACGCCAATAGAAACCCCAACC
TGCCTGAAGGAATTGACGAGGAGTTCTTTAACTCGCTGCCAGAAGAATGTAAGCAGGAGC
TTCTACGGGACAGTGAGATGCTCAGGAGGAACTTGGGTCAGCCCCCAGAACCTATTGTTC
AGGCAGACTCCGCCAATGCAGAGCAGATGGACACTGCTTCCTTCCTAGCCACCATCACTG
ATGAGAACTTGAGACGCGATATTCTGATCGGCTTAGATGAGAACACAGTTGCAACCCTCC
CGCCCAGGATACAGACTGAAGCACGTCGCTTCCAGAGAGACTTACATCGTCGCCAGTTTA
GAAGAGAAAGAGAAGAAGATAATGCTGGCAGACTCTACCGAAGAGCTTTAGAAGGCAACA
GAGGGGAGTTCATGAGAGAGATGAGACATGGACGACCAGGCGATAATCAAAACCAACAGA
ACGAAAGATACGATAGTTTCATCGATATTATCAGAAGGAGAGAAGAAAAGTATGGATATG
CAAAGAAAGAAAATAATGCATCAAAACCCTCTTCAACCATTAAAACTATGAATGAAGCAT
ATGATATTTCAAAGAACACAATTAGTGCAGTCTTCCATGATAACAAGAATTTGAAAAATC
TTCTGAAGATTATTATCGTTGAGTCTCAGAGAAAGAAACAGATGAGATTTGAAAAACTGA
TAAAGCCATTTGAAAACTTGATTAAAAACCCTGTGATTAGAAGCAAGTACAATCAAAGTC
TAATGCAAATTCTAAAGTACTTCAAGCAATTCTCTCATGACTTCCAGTACTCTCATATTA
GAACACACAACGTTAGAGTTGATGAGATCTTCCCACCACTATTCATAGTGAGTAATGACA
CAAAGTCAGTTGACGAAATCCAATATCCAAAGGTAGCACTGCTTGTGTTCAAGATCTTCA
ACATTGAGACGAGCAAGTATTCTGCAAACAATGCAGACATTGCAAAGTCATTCTTTATGA
AGGAGGAGAAGAAGCAGCACAACCAAGTGCAGAACTGGTTCACTCAAATTGAAGGTGAGA
GCATGGAGGTCCACTTCATTGAGGACTCACCCTTCCTCTGCTGCCTTAAGTACATTCTGT
CAGAAGAGTTCTACACTAACCAAAGCGATATGTCTGAAATGCTTAAAATTGCCTCCAACT
TAGTCAAGAAGTACTTGAAGCCAATTAAAGACAAAGTTATTGGGGTTGACAACGAGACAC
TTGAGGTGCTGTTCAAGCTGATAACTCTGAGAGTAGAGCAGGACTTCATCAAGCAAATCT
GCATCCTCTTCTACAACATTTCTCTATTTAAACACCAAGAAATCTTCGGGCACATGCGCA
AGTGCATTCTTGAAACTATCCCAGAGGTGGAAGAGCAAATCCATAGTGAAATTGAGGAAA
AGCAAAAAGAAAACAAGAGAGAAGCTGCTTTCCACAAAGCAATCGAAGAGGAGGAAGAGA
AGCATGCGAGTGCTGATATTAAAGTCAAAGATAATGAGTTCGAGGAGATGATCAACACTA
GCTCAAACATCTCTCCTATAAGGCCAAGGCTATCTACAGAGGGTATTACTTCCCAGCAGC
TTGTACAAGAGAGCAGAGATAAGTCACTTGCACTCGAAAAGGCACCTAAGCTAGAGAGAC
TTATCAAAGTGTTCAAGATGCTACTTCATCAATTCTCAAAGCATAGCAGAAATAGTGGCT
TGGATGAAGAAGAGAAGAGTAAAGGCAAGTTCCTCAAAGAAAATGGATTCAAGATAATTG
ATATTCCTGAACTCAAGGGACTATTCGAACTATTTGAGAAATATCTCCAGATGTTGAAGG
AAAACGAGATAAATGATACAGTCAAGATGATTGGCCTTTCAATGTTTTTGTGCTATCAAG
AAGACTTCAAGAAAATTGATCAGAAAGTTTTCAATGAGAATTTCAACAAGCCTAACATTG
TAATGCAAGATTATCATATGGCTGAGAACAAGCAAGTTAGTAGTTTCATTGATGAATCAT
ATCTCAAGGATAATAGAATCAGCTTCTTTGTTGAACTATGCACAAAGAACAACAAGATCT
TCAACACACTCATTCGTCAAAACCAGACTTTGATAAGAGACTCGCTAAAGCACATGATTT
ATGTGGTTCCAGAGATATTCGACTTCGACAACAAACACCACTTCTTCAGACAAGAAATAA
AGAAAATGAAAAGGACTGGAGCCTATGATGCAATTAGGATCGCAGTTAACAGAACACATA
TTTTCAGAATCTTTGAAGAGAGTTTCGAGCAGATGAATGGATTCTCTCCAGAAGAGTGGA
AAGGCAAACTAGAGATTACATTTGCAAACGAGAGAGGTCAGGATGCTGGAGGATTAACTC
GTGAGTGGTTCACTGAGATCTCGAAACAAATGTTCAACCCTAACTTGGGAATGTTCAAGC
TTTCTGACACTGGTTCAACTTACTACCCAAATCCAAAGTCATATATTCAGAACGAGCATT
TACAGTACTTCAGATTCATTGGAAGAATTATCGGAAAAGCTTTACTTGAAGAGCAATATA
TTGAATGCTCATTCGTAAAGGTGCTGTACAAGATTATCAGAGGTGTTCCAATCAGTTGGC
ATGATGTTGAGGACTATGACAACACATACTACAACAATCTAAAATGGTTACTCGATAATG
ATGCTGAGATTCTCCAACAAAGTTTCTGTGAAACTATTGACTTCTTCGGTAAAGCAGAAG
TCCACGACCTTATTGAAGATGGTAAAAATGTAGCAGTCACAAATGAAAACAAGAAGGAGT
ATATTCAAAAAGTGTCATTCTTTAAACTCTACACAAGTATTAAAGATCAGATTGACTCCT
TCCTCAAGGGATTCTATGAACTTATTCCAAGAAAGTTGATTTCTATATTTGACCATGGTG
AACTTGAATTACTGATTTCTGGACTACCAACAATTGATATTGATGACATGAAAGCCAACA
GTGATTACAGTGGATACAATGAAAGCTCACATGCTATTAAATGGTTCTGGGAGGTCCTTG
GCGAGCTCACTAACCCAGAAAAGGCTGAATTCCTGCAGTTTGTAACAGGTAGTTCTAAAG
TACCAATTGAAGGATTTTCTGCATTGCAAGGAATGAGAGGACCGCACAAATTCAACATTC
ATAAAATCTATGAAGGGGACTTCAACAGACTGCCAGTTGCGCATACTTGCTTCAACCAGT
TAGACATGCCTGACTACCCCAATAAAGAATTACTTAGAGAAAGATTGCTGTTTGCTATCA
GAGAAGGTAAAGGAAGTTTCCAGATTGCATAAATAACTACTAAGTTTCATTCAAAACAAT
ACTTCATGCCAGGGGTTTTGGGGTTTTGGGGTTTTGGGG
>149__k141_1236413
CCCCAAAACCCCAAAACCCCAAAACCCCTCTCACTCTATAAAAGCTGGATAAATAATTAA
TTAATAAATTAAAATATGTCTAAAGATAAGGTTACAGCTGAATCTGGAGAAGAGTATGTT
GCCAAGTGCAGAGAAAGAGAAAGTAAGTCACCAGTGCATCGTCATAAGAACTACAACATA
GAAATCTAGCTAATTAGACACCATCTGCCAATTTCTATCCTTTTGAACTTTTTTTGCTGA
CTAAAAATCCGAAATTTCATGCAATTTTAAGAAATTTTGAGTTGGGTATATCCTACGACA
GAACTTAGCCTAATATGCCCAAGAGTGCTCAGCCACCTTCAAACATTGAGTGCTACCAAC
CCCATTAACCTTCTCGCTTTGTGTGAGTTTAAACAATTTTTTGCGGTGATGTGAGATTTC
AGAACTCCCTGACTAAATCTCGTTTTGTAATGGTCATATTCTAAACTCACCTTTTGGTAT
GCGGTTTCTTGAATTGCTTTATATTTATGATGAATAGGAATCTTGGCAAAGTTCGGTTTC
GATATGCCTGAAGGTGTCACTTTTATCGGAGCTATGATGACTGAGCTTGATGTGATCGCC
CAAAGGTACAAGGGGAACGAAGAATTTATTGAGACAGTCATTAGTCTTATCAAGACAGTA
CTGGATGCACCAGATGAGTTCGTGGAAGACGAACAATATCAGAAACTTAGGAAAGAGTAC
CTGGAGTTCTTTAATAAGTTCCCATGGTTTGAATCGATTGGCAAACACTACAAAGAATTC
TTCAAAATGTAAGTGTTGAAATCTCTGCTATCTAACCTCTTTATATAGCCTCTCTCACAT
TGTGATGAATGACAACCAAATCAACGCTGACGTTGCACTGAGTGTGATTTTGGCTCTCAA
CAAATACTTCAAAAATTTATGAATCAAATTTGTGAGTTTCCAAAATTAATCCTTTAGAGT
GACTATAAGCCACTTCTCGACTTCTATGTCGCTATGCTCGGTAATTTCGATGACATCGTG
GACAACACCTTTTACCAGGGTAAGTATGAGAACAAGACAGACCCCACGATCGTGCTGATT
GTGAAAAATTTAAATTCTAAGAAGCCCAGCAAGATGTCACTGACAGTACTCAATAGTTTC
ATGGAACTTGTTGTGTTCCTCGACATGATGTACAGCAATGACCCAGGTCAAAAGGACTTC
TTCATTGCTTTCAAAGACCCATTTATCTACACATTGGCCAAGAGCTATGACCCAAAATGG
CTGAAGTTTTCAGATCAAACCAAAGAGTTCTTTGCTCTCAAAGTAAGACCTATTCGATAA
TTTCTAGAACTGCATGATATTCCTGATGACTCAGTATTTACATAAAGTGAACACATATCA
GTGTGAGAGTCTGTACAACTCGAGAGACCACATCATCAATATGCTGATTATCAACATTAA
GCATATTCCATCAAACTACTGGACAATCAAGATGCTCTTCTTGAAGTTCTTTAAAGACTT
CATGATCAGGATCAGCAAGAGGCCTCAGGAGCCCACTGATGAATCCTCTGTGAATTCTTA
CGGAAAGGTTTTCAATGATTTTAAAGACAAGATTCTTGACCCAAAGTTTATCACTAAGCA
CTCAGATAACAACATTGAGATTTTCAAGGAGTTCAGCTACCTGATTATTGAGTTTAGCAT
CAGATACTTGAAGATAGTTGAAAAAAGCTATGATAAGGCTGTCATTGAGGCCATACTTCA
GCTTCTACGCCACCCATTGAGCTATCCAGTTGAGAAGATTGAATGTGCAGCTGAGTACTT
CATGAGACTCACTATAATGTCAATTCCAAAGGAGGATACTCAACAAGAGAACAGTGTTAG
GGAAAAGACCTTTTTCCATAATGAGCTGGTCGAAGCTATCTGTGATGCCTCTCTTGAACG
TGCAGAGTACCTGTATAACCTTAGTTTGAGGGAAGAACAACATAACGTTTTCTCATCAAA
TTCAGGTAAGTCTTCCACTCTTTAAATCTAGTTTTTTGTCATAAAATCTTAATGCTTTAT
AGATGATGAAGAAGATAAAGAAGGTGAAGGAGACGATAAAGATGACGATTTCGATATGGA
AATCGACGAGGACTCAATTGACAAAGAGCCTTACCTTGATATGGATTATGAGTTCATGTC
CTACTCAAAAACCAAGGATCTTGGCAAGACTAAAGATGTTTTTGAGAGAGATGACCCTTT
CCCACTCAACATGTACTCCAAAAAGTAAGTTAGTTTGAGTGATTTTTAGAATGAGGAAGA
GATATTTCCTGAGAGAGCTGAATGGAGCTACTAAACGTATTGTGTATAAAGTCCCACTTT
ACTTCTTGAAAAGTAACTCGTACCTTTATCTACTGAAAAAATCACTTGACGTTATGAAGA
AGCTTCTTAAAGCATTCTTCATTATCCAAAAACTATGCAAGAAATATCAGAATATGGACT
TGCTCAATGAGAAGAACAATACTTTGACTGTACTGATCATGCTCATGTGATGCAAGATGC
CTAAGAACGATCTCTATGAGACGATTAGAACTTATAACAATGAAATCTTCAGTGCTATGG
TACAAAATCTTGGATTCTTAAAAGACATTCTTGTACCAATCACAGATCCTAAAAGTAAGA
TTAATGAAATGATCTTGCAATGTGAACCAAAGAGAATTGATGTCAAGCACATAAATAAGG
AAGATCTGAACATTTTCCACTACACCATTATTGGAAGTGGCTTAGAATATGTACTAAATC
ATCTCAAATTTATCGGAAAACCACCATACAAGTACCATGCCCTCAGTAACCTCAGTATTC
AAAGTAAAACTGGTGAGAAAGAATCAGTCGATAACATGATGGAAAACTACCCAGAATTAC
TCTGCAGGCTACTTGAGATCCTAGACGAGTCATTCATAAGTAGAGAAGAAGAGCAATCTG
AGAGCCCGGAGTACCAGTCAATCATGCATCTTCAGAATATCATCTTCAACAATCTGTTCA
AAATAGTCGTAAACTGCTTCAGGCAGATGAAGACGGCAGAATGCAACTTTGTGCTTTACC
TCAAAATCATCAACGACATCCTCTGTACTTATCTAAAAAAGCAAATCAAGGATGTTCTCA
AGTTCAAGCCACTCCTTTTGGTGATTATTGAGCACGTTGTGCATATCCGCAAAGAAATGG
GAAAGAGGAAGGAGCTGAATGACATCATGCTTAATCTTCCATTAGGAATCAAACATCTAA
TTGAATACATGCCTTTCATATTTGACTTCATCCAAGAGTCATTCCACGATAAACACGAAA
GAAATGCAAGTGAAATCTTGACACATTGGATCAGAGTTGTCTCGAACTTAAATGATATTA
TTGATCCAATTATCAGTCCAACGTTCCCTGAGTTCTCGAGTGATTTGTTTGAAGCATTCC
ACTCAAACTACATGAAGAAAGACCAGCTCGTAAGGAACACCAATAGAGCTAAAGCAGGTG
AAAACAACCCTCGTAAGTCTAATTCCTTAACAACCATAGAATCTCCCAGCAAAGACAACC
TCTACGGTACGATTTTCTGGCTGATCTCAAAACTTGGTCCAAAATGCAGAATTTACAATG
ATGACAAAATATTCCACATGAAGGAGGACACCATCAACCGTATGAAAGTAATGTTCGTTG
AGAAGAACTACGACCCCAGCTGCGGGAGACCACCGAACACTTACACCAGCTACTGTATTC
CACAGAACGAGCAAACTTACAAGCATGAGGATTACGTTGAGCAGATCATGGAGTTGCTCA
TGCCCTGAATGCTGTTTTACATCAACAAGAACTCTTTGGACACAGTTCTCGTCAAGAAAT
GCATTAGGAATTTGTTGACTAACGATGAGAACTCAAATATTTTCGATGACAGTAACAAGG
ATAGAATCTACCCGAACCAGCACCTATATGATGAAGATCCAAAAATTCACAGGAACAAAC
AGATTTGGTCCTTGGAGTTCATCATACGGCTTTTGTTCAGCGCTTGTCTGTTCGACCGGA
AAAGTAAGTCACTCTACCTTATTCCTTTAGAAGTAGAAAAGAAGTATCAAGAGATCAAAG
ATAATATCAAAAATCTGACGAGGCACTTTGTTCTTCTCTACATTTGTAAGAACGGCAAAC
TTATTAGAAAAGTTGACTACGAATTCTGTGACAAAGAAATAGAGTTCTTAGAGAGCGAGG
AAATTGAAGTTGGGTCTAAAGCTTTCTTGAAGTCGACTCTTTGTGAAGTCAACCCACTTA
TCTTTTTGGACATCGTCTGAGATTTCTTATATGAAGGCTATCAGAATAACGCTCAGGCAG
AGATCAGTTCTTTTGCAACTGCACCGAAAATTGTGCTGAACGAGATCTTCACCTTATTGA
AAACATTTTACCCAGATCATGAAGACTATGTGACAGCTTTGAAAAAACTTGAATTCATTG
ATTTACTGATCAAAAAAATCTGCTACTTAGCCTACTCAGAAGGCATTCCAAAGAAAATTG
GCTGTATCAACGCCCTTAGAATTTTGATTGACCACTGCCCTGTGGAACTGTTGAGAAACT
ACAACATCAAGATCATTGAGAGTCAAATTGTGATTATCAAGAACATGCTTACAAGTTATG
GCGGATTACCAACAAAACTGATCTCCAACTTACTGAACGCCCTTGCAAAGAAAATGAACT
ATTACACTGAAGGTATGAATTCATACTCGCTAACCATCTAGATGAAATGAAAGAAGTCGT
CAAGAAGATCTTTGAATTTATGAGAGATGTCAACTGCAAAGGACGCAGAATCCTTGAAGG
TAGTTCGATAAGTTTTAATCATTATAGGGTTCTTGGATAATATCAGAAAAGCATACAAAA
CTAAATCTGCTCCACCTCCAAGAAAGAGTAAGAGGAAATCGAAGCCACAAGAAGACCCGT
TCCCGGCGGTATACAATGAACATTTGAAGGCACTGTGCAACACGATCTTGAGTCAGAAAT
GAGTACCTAAGAAACTTGGTAATTCAAGGTTTTTTAATCGTTTAGACTGCTTATTGGAAG
GATACTCACAAATAGAAAGTCTGATTAATGAAGTCGATGTCATCCTCCATCTCTTTAAGC
ATGATTGTGCAGATGGCTTGAATCCCAACAATTTCTACATTTTCATCACTCAACTGGTAG
AAGTCCTTGAATACGAGATTGAAATTTTCAATTCCACTGTCGTCAAGGATAAGAGCTGTT
TCGCTACAAAATACTTCCTGATCGAAAAATTACATATTGACAACAACAAGATCCATGACC
TGTACTCCGCCACGAAGTACCCCCACCGACTCTTCAACCTCTCATTCGAGAACCCACGTG
AAAAGCGGGTTTACATCACTGAAGGCAACAAAATCAAAACAGATTCCAATTACGTTAAAA
ATTACTACGACAAGTATCTTGAGGAAAGTCTGAAGATTGAGATGGAGACGAGGTACGACT
ACGATTCCTACCTCAACGAGTTATTCCCAAACCACGACCAGCATATCGAGTACATAATCC
TGATTCTGTACTTGCTGTCCCAATTCTGCTCAAATGAGAATATTATGAAGAGTATTGTTG
ATTGCAGCCCAGATGAAGAAAGCAAGAGCCGATCTGAAGCCAAGCTTGAAATCTACAAAA
AGAGAGTCAGTTTTTGAGTTTAATGTTTTAGATTTCTATTTTGATGATGTGCTGCGTTCT
CAGAATCGAAGATAAGCTAAGTGAAGCTGCTGAGAAGAACCTAACTGCTATCTTGGATGA
ATTTGAGTATAGTAAAATGATCTATGAGCATTTGGAAGTCATCCTTAATGATAAGAAAAT
ATCAAATGAGAAATACTACAAAGAAATCGGAATTATCAAACTATTCAGAATTTTATACAA
GCGCAAAATTGAGGAAGAGAAAATCAGAAAAATCTTTGAAAGTGCAGTTGATGGGATTAA
ATGTGTCGAGCAGTCGGTTCAGACAAGACCACCTGGCATAAATACCATCAACCATTGACG
GTTTGTCTACGAAATGATCAACATCTTCATCTCAGTAAACTGGTTCTCCAACAACGAAGA
TAATTTCATCAGAAGCTTTGACAGAAAGGTGTTTGACATCGCTACCAATATGCACAAGAA
GGTGGTCAAAATCCCCTGCTCAGGCTCAGAGCTAATTGACAAGTACTCATTCAGAGATCT
CATGTGCAAGTATATGAATGAAAAGAATACTTGGGGCAACCACTGGCAAGTGTGGCTGCA
GACAAAGAGGATCGATATCCTTGAGCTGATTCTCGAAGTGCTCGATATGGATGAGAGTTA
CCCATTTAGAGATAGATTCATCAGGTATTATGACCTCAGAATACTTTGCAGAGATATGAT
GAACACTGAGAACACTCGTCATGGAAGGATCATTGCAAATCGCATGAAGTCACTCATCAC
AGACTACTTCAATATTCTAAACATCAGGATCCCATCTGCGTTTGTAAACACCATCAAATT
CCTTGAGCTCCTCTTCTCAATTCTCAAAGACAGAATAAACCGTGCTCCAGAGTGCCTGAA
CAGCAAAGAAAACAGGTTCATTTGAAAGATCATTCTGGACTTCTTCATATCATTCATCAA
GTATTCCAAGAACCCATGCACACTTCTTCTCTACACAATAGAGCTATACTCAGACTGAAA
TTCCTTCTTATTCGAGGAATTTAACAAGTTGCTGTCCGACTTCATTCCAAAATTCTTTTC
TACCAAAAAGATTGCTTCACTTATCAAGGGGACTCTCAAATGCTTCGAGCGGTCGTTCCA
GTGCGTGTGCAACGTTCTCCAGTGTCTCTGGGTACCTGTGCTCAGCAAGGTTTCTAGACA
AGGCAGAGAAAAATTCCATAAGATCATTGACTTTAATTTCTTGCAGAGACTCATCAGAAA
TCTACTCGATCCTGAGAAAGGATTTGTGTACGAGTGGATCGATAAGCATGACGATGAACT
GATTGAGATCGAAAGACCCATAATTGAAGTTTACAGAGTCCTCGCACTTTGTATTGAAAA
CCATGATTTCAAGAAGCTTGATGAGAATAATAAGGTTATCCTTGTTAAATTTTATGAGAG
AATGACAAAGCTCAAGTACAACTTCAAGCAATGGCACATTTACACTATCTCAGAATATTT
CAAAAACGTGAATGAAATCCAAGACAAAATGAGTGAAGTCTATTACCACATAGTCGAGTC
AAACTCAAGCGAAAATGGTAGAGGGAAGATGCGTCAAAACATTGCTATTGACAACATTGT
AAGCTCACTTGACCACAAAAACATCTGTTCTATCAAGAAAACAGTGAATTATAAAAAACA
AGATGAGAAGACAATTCTCCACATAGCCAACATCATTATCAAATACGAAGAAAAGTTCTA
CACCAGCATCCAAAGCTACTATCTCGACATGAGGGCAATCTTACTCAGACTGTCCGTAGA
TGGATGCTCTCTCAGCCTCGAAAAGAACAAAATAATCCTCTACTGTTGTGAGGTATGTCT
TAAATGGATGAACAGAATCATCAAAGAACAATCGTTACCTGAGTCAACTGTCGAGAAACG
TGCGATCAACGAAGAATTCAAGAAACCATTTGCGAAGTTGGCAGATACTCTGAACATTTG
TCTCCAAAAGGAGTTCAAAATCATCCAAATGAACATCAATAGCTGTACTCCTGAGCTACT
GCTGAAGTATTTGATCTTACTCAGAAATATGCATAAGATCAACCCAATTTACAGTGTTGA
GTGCGAAATCCCAATTGATGTCACTTTTACTGAAAAAGACTCAAAAGAAATGCGTAAGAT
CAGTTTTGTAACTCTTTAGGACTTTTTATTTTGAATGTCATGAACATCACTTTCAATGCA
CTACTTGTGGAAGATACACAGAACAGGACCAAATTGAGGTGAGCATTTTAGCTTAACTAT
TTTAGTAACAAAGATAGACGAATGAAATTCCAGAAGATTATGGAGATCTATTTCAAGGCT
ATTAACCATCCTTACGTCTATTGTCTAATTTCAGACTGACTACCCAAACTTGCTGATTGG
TCTAGCAAGTCCGCTGAAGACAAGGAGTGGTTCTGCGGCCTCATTGACAAATGGGTCATT
GACAACATATTTGAAGTTAACAAAATTATCGAAGAGAAAGCAAATCAGCTTAATGAGAAT
ATTTTCTACACCATTCTGCCTCATACTTCAGCAAGAATTTTGCATGCGCTTTCACTGAGA
CACTCAGAAATGATTGACAAAGACCTTGTGATTAGATTATTGTGGGTACACAAGAAGCTG
CTTTTGTTCCTTGAGAAATTCTTCAAACTGCCACAGCCTGTCCCACCAATTCCAGTTGAG
CAACTTTACAAAGGGATTTTCTTCCCAACCAACATTGAGATGAAGTATGACATCAAAGAC
TTGCACTACTGCCAGATCAGTATTGTCTATTCTATGAAAGTGGCAGCTGTCAAAATGCAT
GAATTTGACATCAACAACATTGATGAATTCCTCAGAGTGCTCGACAGCACCATCACATAC
TGTAAAAACGAAGAACTCTCCATGATGATCTATGAAATCTACGAATGTCTGCTCCTCTCA
CCAAAGCCAAACTCCCTCAGTGTTAAAATTGACTTGTCTCTGGCCAAAAAAGTGTGGCTG
GGTAGTTGCTTACTCAAAAAGGCAGTTGGAGAGAGCTCGAAAAAACTCAAAATGAAAATG
GAGAACATCATCACTGATTTGTTGACTACTTACAAACTCAATAGTTTGGATGAGCTCATG
AACCTCTACGAATACGCAGTATTCTTCTTCACTGAACCTGAGAATAAGAAAAAGATCCAG
AGATCCTTTGAGATCAGCTTCGGAAGCGGGCTCTTCAATAGACTCAGATTGATATTCGAG
AATAAGGACGACCAAGAATTCACAAAGATGAATTTCCCACCCATCATCATGCGGAAGATC
TCAGAAGCGATTATGTGTCACTTTGATGGTAATGAATTTTGATTTAATCTATAGAACGTC
TGATTGTATGCCAATCTTCCAAATGCCTAATGCTGAGAGATCTGTCAAATGGAGATGGTA
ACTGCAATATATTTACATTAATAGGCTCTACTGAAAACCAAGGAAACGCTGGGGTAAAAC
TTGATGAAGATATTGCAATGGAACCTGTCGAAGAAGACCCAATTGATAGTATTTTGAGTG
ATCACAAGAAGTTCCTTGATGATAATAAATTGAGAGATGAGAAACGTACTTTTGATTTGT
TGAAGGTCATTACCAACATTCACGAATCCAAATACTATTACCACAATGTTAAGACTTTGT
TACCACAAGTATGGAAGACATTCTCAAAAGAAGAAAAGAGCTACCTCGCACAATGAATCA
TTAATTTCTTCAAGAACTACATCAAATTCCTACAAAACCAAAAGAAGAAGATTTCTCTCG
AGTTTGAAGGCTTCCCAAATGAGCTGCTTGAGATATTCCAGCAGCTTGAGCCACAAATTG
TCCCAGGTCAAGAGCTTCTTCTAAAGGTTGCTCCTAAGTACAACTGTTGGGTGAACTGCA
TTCTTCTAATTGAGCAACAACTGAAAGTAGTCCCAGACTATGACAAGTACGTATTATTCT
TGAATGACCTCTACTCAACTCTTGGCCAAGATGACTACTACGTTAATAAAACTAACACGA
AATGTCTGAAGAAAGCGCAATCCTATTCACAGTTCAGGTTGTGGGAGGAAGTCAATCAAG
AGTTCAACAACGCGCTTAGTGAGCTTTATCGTCAAGATACTGTTGACGTTGATCTCAAGT
ATGCCAATGAGTATGACCAAAAGTTGTGGGAAGAACTCCATTCAGAAAGTATTATCCAGA
TCGGTGATCTTGACAGACAAAAGTTCTTCAGAATCAACAACACTCGCAATAACGGTGCTT
TCAAAGCTGAGTTCCAGAAGTGGATGGTCCTAGGTCAAGGTCAGCCAACCTATCAAGTTT
TCGAGAGCAATAGAGAGAAATTATGTCAAGAATGGACTTCACTACCAAGATTTATCGATC
AGGTACACTACAACAGACTTACCAGATTCCAAGAGAATGTTGAGCTGAATGAGATTATGG
CTCTCTTACACAATTGAAGAGGAAAGAACAAGAGCAACACACTCAAGAACTTTTTCACTG
CTACAGCTATTCAAAGAGATAGAGTTCCTATCAAATGTGAGTCGAACAAGGTGTGGAAAG
ATATCCTTGAGAACAGATACTTGCCTTTGACCATACTCAACAGCTCTGTTGAGAGTAAGA
GGAGAGTGCCAAATGAACCAGTTAATGAAAGAGAAGCCAAGAACAGATTTGCATTCAAAC
GTCTACTCAATTTCGTCTGGGTAAGGAAATAAATTGTTAATCTTGTAGGACAAGGAACTC
ATTGCAAAACAGTCAAGAAAGCAAAATCTCTTAGAAGTCAGCAAGAAATATTTGACAGAT
GTTGAATCCCACATTTTGGCATCAGACCAAGAAGGCATCAAAGGAATTGCTCTCCAAAAA
GAGAAGTATGTGCTAATCCAAGAAAAGCTAAAGCTTATTATGCACTACTTCAAACATTAC
GTCAAACTTAACCTCAAAGATGAGGAATTCCTCAAAGTCAGAGTCCAACTGATTCAAAAG
GGACTGGAGATCTCAGACGACAGCATTCTCGAGAAGATGCGCCAAGATGAAGAAGAAGCC
GTCAACAACCAGCAAAGCACAGATGAGAACAGAGGTAATCTCACAACTTTGACATTATAG
AAAAAGATAAAGTATACCATGAAATTTGGGAATCAGAAATCTACAGACTTAAAGGACAGA
TCTTGATGGAAGGCAGAGATTATGAGAAAGCCAACGACTGATTCTTGAAGGCAGTGGAAC
TGTGCAACACCTCCCACAAGAACTGGAGAAGTCTTGCGATTGCTAGTGAAACCTTTGCAG
AAATGGCTGTCTCTAAAGAAAAAGAACATTCAGAGATTATTGACTGGACTTGTTCATCTA
TTGAAGCATATGTTTATACCTTAAAGCATCACTTATTCAACTCTAGAATGTATATCGTTA
AGATACTTGATCTAGTTTCGAGACATGCAAAATACGACGCGAACTCAGAATTACATGTAG
CTTTCCAAAGTGCATTCCAAGATTCACAAGTTTGGGTTTGGTTATTCTGGATGCCGCAAC
TTCTTGATTTTATCCCAAGATCAAATAGTGAATATGAAGTTGCAAAGCTTGTCTTATCAG
AACTAGCAAAGCTCTACCCACAACCAGTATTCATGACCCTCAGAACATTCTTCTGGTACT
TTGGAAGTATCTCAAAACGCGATTCTGATCTCAGAAACAAAGCAAATGAACTTGGAAGAG
TCCTATTCAGTCTTCTCAACGATAAGCATCATACTTACAGCTACACCATTAAAGATGTGA
TTGACCTGGTGGTCATTGAACTACAGAAACGGTTCCAGGTTACCAAAGAGGAAGAGCTCC
ATGGTATTCTAGAGATGGGGTACACTACCTCACTTCGTGAAGACTTCAAACCAGACAAGT
ACCTTACACTGATGTGGATGCAATTCTTCAAGAAAGAAAGTGAGGGGTCAGACTTCATTA
AGACTACACTTAGAGCTCAGTTCATCAAGGATTTCACCGAAGGAGATGCTGAAGAAGTCA
AAATTGTTAACAAGCCATTCCCATACTATCAAGAAAAATTGAAAAAATGGAAGGATATTC
TAAGTAGAAGACTCAGTCTTAAGTTCTCTCCTCAGAACCTTGTTGAGATCAGCAAGAAAC
TAGCAAACTTTAATTATCGACTTGGGGTAGAGCTTCCTGGTCAGTTCCTAGAGATAGACA
TTGAGCCGTTCCCAGAAAAGCGCATCTTGATCACCAAATTTGAGCCAAACATCAGTCAGA
ACTACAAAAAGTAAGCGATTTTTGTTATAATATCTGTAGTTACCCAAGAAAGAGAATTAT
TATCCGTACAAACACTGGCAAGAGACTCACTTACTATGTGACATACCATCCTAAAACTCA
GGAGCATCTAACCAAGACAGATGAGATAATCACTCAATTCAAAGTCTTCATGAACAAGAT
ATTCACAAACATGAATACAGAAACCATGAGAAGAGGAATCAAGTTTGGAGTATTCAAGAA
GGTCACTTTCCCATTCACTAAACTATGCGAGAATAATAATTTGAACTCACTTGATGAAAT
TTACAAGGTTGCATGCTCTGAGTATGGAATTGACCCTGATACAGCCACTTGTCTGTTCAC
ACGTGACTTGAAAGAAATACTGAAGAAGAAAGGTCAAGATCACGTCTTGTCTTCTGATGA
GATCAATCAAAAGATCAAAGAGTGTAATCAATACATGAGGCAGTTGATCGAAGCGAATTA
CTTGAGCAAGCACTTTAGGAACATCTTGAAGACAGCTGATGACTATTTCATGTACAGAAA
GCAATTCAGCAACTACTTTGCATCCAACTCATTCCTCACATACGCATTCAAACTGAACGA
AAACACTCATCAGAACATTAAAATCTGTGAAAGACAAGGCCGGTAAGCTATCACACAATT
AACCCTTTAGCGTCTTCCACAGTGAGTGTAAGATCAAGTTCAACAAGACCAAATCCTCTC
TTGAAAACCCAGATGAGATGGTACAAGCGATATCAGACATCAAAGAGCGCACTAACAAGG
TAAACACATACTTCGCCTTCCCTCAATACTAACCTCATCTAGTTCGATGACATCAACAAC
GTGCCATTCCGGCTTTCAGACAACATCAAGGAGTTCATCACTGACATTGGGCTAGATACC
ATCTTCCCGGGGGTAATGACATGTTGCAGTCTGGCCACCCAGCATAAGAAAACTTACATT
AAGTCCTTTTTGAGACTTTTCTTCCTGCAGTGTGAATCACAAGTTTTTAATAACAAAGAA
AGCAATTTCTTAATTGATAACTTGACAGAGGACGTCCTACAGCGGATGTTGAGTCTTGCA
AAGCCTTATTTTGATAAGGATGTGTCTCAGATGAGTTATTTGGCAGATGAAGAGAATAAA
GAGGTTAGAGAAGCGACGATTAAAATGGCGAACATGTCACTTGAAAAGGAAAGATTCAAT
AAACTAGCATATGACCTCGTACAAGGTAAGCACTCTCCTGCTTTACAAAATTCATTAATT
CTGTATTCTGACATCCTTTCTATAGAATTAGCTGGCAACAAGGAAGTTCTGAATGAAATG
CACCCATGCTTCACATCATGGTTCTAAAATACTTGAGAATTAAGAATTCAATGTTGATAA
TTTGTTCCGGGGTTTTGGGGTTTTGGGGTTTTGGGG
>149__k141_1236430
CCCCAAAACCCCAAAACCCCAAAACCCCAAAACCCCGGCAGAGAGTAATAAAATTGACGA
TATGTATTTGAGTAAGTAGGTAAAGAAGGTTAGTCACTTCAGCGGCCACAAAGTAATTCA
TTTACTCGGCTGAAGTGAACTTGATTATCACGTTCGGAGTTCCATCCAGTATCTTGTCCT
TTTCATCATCTGGGTCAGCGAAAGTAGCCGTTATCTCGATTTCTTCAGTCTCTTTAGCAA
CCTTAAAGATGTCTTCAAGAGTCTTGTCTTGCTTTCCGGAGTCAGTAACTTGATCAAGTG
CATGTAGGTAAATTGGTAAGCCATCCTTAAAGATGTCCTTAGGTGATAGCTTATACTTCT
TCTGTAGCTTCTTAACTAGATCTTTCAGCTTAGCATCCTTTGGGAAGTGAACTGACCAAG
TGTCCCAAATATTGACTTCAAGACCCTCCCTAAGCTTAACTTTTTCCGGAGGTCCTGGTT
CAGAAGCCATGAGTGATGGAACTGCAAGGTTCAAGTTGATGTTTCTCATTTCTTCAAGTT
TGTTGTCATAGATGATCTTCACCATTTCCAAAGTTTGCAGACCAGCAATAGCTGATGTTG
TTGTAGCAAGAGCTGGGATGATTCTTCCGGCTTTCAACTTTGTAGTCAACCAATCCATAT
GATCTAAGCTATAGTTTGCAGATCTACAATTTGCTAGTGTGTAAATGAAATCGATGTGGA
AGTTTGAGTCATTGTCCTTTTCAAATTCTTGTGGAGTGGTAATGATTCTCTTCATCTTTT
CATCATCATTAGAAATAGATTTGGCAGCATTTCTGAGAGGAACAATGACGTATTCAATTA
CGTCTTCAATATCATCTCCAGTATCAATTACATCTTCTTCCTCCTTTTCTTCTTTTTCTT
TCTTCTCTTCAGTACTCTTCTTGCTTTCTTCTTCATCAACTTCTGCCTTGATGGCATCTG
CAGTTGATTTATCTGGTCTGAACTCTTCCATTTCTTCATTGAATTCATTTGCAATTTGAG
CCATTTTGTTGATGGAATCCTTTTCACGAGGTGCCTTGAAAGGAATTTCAATATTGAAAA
GAGTTGCTCTTAGGCAGGCTGCAGAAGCAATAAATTTAGCATGCAACTCATTTTCTGAAT
CGTAGCTGAGTGCTTCTGGTGCTCTCTTTGGCAATGACCAGAATGGCTTTCCATCTTTGG
TAGTGTGATCAAGTGGGTATGCATGGAGCAATTGTTTTATAGCATTGACGAAGTACTCAT
TAAATCTGACTCTTGCCCATCTGATACATGTTTTAAAGTCTGTTGGTCTATCTTCAATAA
GTAATAAAGCTTCTTTAATAATCTTCTTTTGCTCACTATCCTTTGGATCCATTATTTGTT
CATCTTGAATGAGCTTGTTGTAACTCTTCGCACTTTGACTGAAAAGTTGACTGAACAAAT
CTCTTGCCCATTCTACGCAATGTAATGTCTCTTCTGGGAACATCTTGAGAGTACAGTGGG
GGATTTCATTGGTATCCTCTGCATCATTTGTGCTTGAATAACTTTCTGTCTTGTTTGGAA
TCACGACCTGCACATGACCTTTTGGTCCTAAAGTTCCTGAATCAAGCATTGGAATCCTTG
CCTTAACACATTTAACATCTAAGAATCTTCTTGCTTGCACATTGTCCAATGCGTTTGTCA
CAATAGTAAGAGACTTGTAGAATTTATGAGAATAACTGTCTTCAGTTCCCTTATGGATTT
TATCAAGTCTAGCAATAATCCTTCCCTTCATTTCTGGATTCATGTGAATTGCAGCAGCTG
CAGCGGTAACTGACTTAGGCTTTCTTAAGTGCTTCTCTCTGAAGAGGAACTGTCTGTTAA
GGTTACTAACCTCAATTATATCTGGATCTGTCACTAGAACAGAACCTTCGCTCGATGATC
CAGCTCCCAACATTGCATAATTCTTGAGAAGTTCACAACCAATTGCTCCAGCTCCAACCA
TGAATATGTTTGCATTCTTAATCTTGTTGAGGAGTTTCTCTCCAATACAAGTTCTGAGTC
CTGTATATCTATCCTCTTTGTCAGTAAGGAAACCAATGTCCTTAATTTCGGTCTCAAATT
CTTCTTTGTTTTCGAAAGTAAACTCTGGAACGATCTCAATTGCATCATAGTAGAAGAACT
GCTTGATTGGAACGAACTTGTTGGTAATTGCTTTGATTGCTTCTTGAGACACCACACCAC
CCATGAATGCACACAGAGGATTAAATGATCCTGAATTGACAACGCTGTACTTAGCAGTGA
ATTGACAGAATTTTTCGTTTTTGATAAGATCATCGTAGATGCTATCATCACCAATATACT
CTTTAAAATTCTTGTTGAAAAGTTGAACAAACTCATCGAATGTATCATGATTGAAAGTAC
TTGGTGTGAACTCTTTTCCTCCTTTCAGAATACCGTCAATAACATTATAGCAGTAATGAC
TCCAGTTGTTATGATCCATCTTCTCAAAATCAGCAATAAGTAAGTTTCCATCATGCGGAA
TATCTGATTTCTCAATGTCTCTTAGACTCTTGAAGCTTAACTTCACTTTGGTCTTAAGTT
GTTTTGCCAGTCCACTGTGCTCATAAGCAGAGTATTTATTGGTATCACCAATCTTGAAAC
TCGAAGGGGTAACAGTAATAACCTTATGAATTGACCCATTGATAGATTTACCATCTTTGT
CAGTCATTCCGAGAACTTTTTCAATGAGAACTTCATCACCATCTTCGAATAAGTGCTTAA
ATCCTTCCTGTAAAGTAACAAGACCTTCTTTATCAGTTGTGATATCTTTGATCATCACTT
CCTTAATTTCATCTCCGTCTTTATCAATAACTTCGAATTCGTCTCCGAAATCGTTGAAGA
TCCTACAGAATATTCCTTTGACATCAGCAGAAATAAACTTGATGTTGTTCTTACGGCAAG
TGTCATTCACAAGCATCTGGGTATCCAAGAAAGCGTCAGTAATAATGACAACATTGTAGT
CTTTGATTTTTGCTGCTTCGATAGACTTTTCAGTCGATAGATCCTCCTTTGAAAGTGATA
CCTTAACATAGTAATTTAGTTGTTGCACTCTCTTAACACAAGCTGCTGCCCTGTTCGTTC
CAATATCACTTTCTCCGACAAAGAAGTTACTGCTCAGATCTCTGAATGAAACCATTTTGC
TGTCACAAAGTGTTAACTCCTTGCATCCGGCAAGTACCAAATTTTTGGCAATCTCTGCTC
CAAGTCCTCCAAGTCCATAAATGAGAACCCTAGCATTTGCTTGTTTAGCTACAGAATCAA
TTCCCATGGCTCCGATGTACCTGCTCCACCTGTCTTTCACAGAGTCGTCGTCGATGTTGA
TCTCCTGAGCTTGCATGTTAGAACCTTCGATGTCATCTTCCACATCAACTTCGTCAATTA
GCTTGGTTTCCTCGTCTGTTGCCTTCATAGCTTGTTCTTTCTGAATAATAACAGTTTCCT
CATCTCCTCCTTCTGCATTGGGTTTTTCGGTAATGGCCTTCTCTGAGAGTTCATGTTCAA
GAGTTGGCTCCTTGATGGCTTTGAAAGCTTCCTCCAGCTTTTCAACATTTTCTTTGAGTA
GGGTCAAATACTTGCCTTCCTCCTTGAATTTCTGACACCAACTGTGGTTGTGACATTCAA
CAAGTGATGCATAGTTTGCTTTGTTTTCTTCAGCAAATACTAACCATTCTTTGACTTCAT
CCATGATTTCATCTCTCTTAAGGAAGAAGTGCTTCCTGATTGCTTCTTCGAATCCTTTTG
ATGGGCTAGCCATCTGATCAATCATGGAGTAGCTGATATTGCAGTATCTGACTATATTGG
AATATGCTTCATTCTTTGCTTCTCCCTCAGTTGTTCCTGCTTCATGTTCATATCCAGGTT
CATTGTAGTACACCTCTTCACTCATGATGATAGCCTGAATGGACATCAGGACTTGTAGGA
TCGTTGAGAACTTGGCATCCCAGTTTTCTGTTGCGCTACCTCTCCAGGTACCAAGTAGAG
AGAGGCATACTTTACCATCTGCGTACAAGTTGGGGTTGAACCTAACCGCTCCACTTCCTG
TTGTGACCAACTGGCATTTAGGTGGAGTTTGAGGGTATCTGGAGTCAAAGAACAAGTCAA
ACTCAAAGCACCCATGAGCGTATGGAGTATTTGATGCTCCACAGATGATAGCTTTCATTA
CGTCAACTCTGGTCTCGTCTACTCTTACGAAAATTGCGTTAGTGTGATCGTTGGGTAGTG
AGTTAGACAGATCAGCAATTTCTTGTGCTAGCCTCACTATCTTGGAGTTCTCGATTGTAG
TGTCTTGTGAAATATTATAGCTGTAGTAGTGAGTGTATGATGTGGACGTTGGGCTACTCT
TCATATCCATATATCCAAATCTCAATGGTGATAATAGCTTCCTGTATTTTTGCTGGAGTG
GTAAGGCTAAAATTTCTGACATTGACTCTTCAACTTGATTCTTGGCTGCTGAAACAGTTT
TTTGAACGATGATATTAGAAGATTTAATCTTCTCAGCTAATTCTTTAGAATTCTTTGAAT
CATCATTCTCTGTCTGACTAACGTCGGTACTTAATGCTTTTAAGAAAATTTCTGCGAGTC
CAGTTAATTTATCAAGAAGTTTGTAGATTGGTTCAAGCTGATTTGGCTCGTATTCTTTTC
CAATTTCCATTAAAATGTCCATAAGCTGCTTGTTGTCGCAAATAGTAACAATGAAGTCCA
AATAGGCATTGTATAGCTCGTATTCTTTAGCCATTTCTAGAATTGATCCAGATCTGAATG
CGTTCTCGAGCACAGGTAACAAAGCACTTTCCAAAATGAGGTCCTTTAGATTATATTTAA
CAGACATATCTTCGCTCATAACGATTCCTTTGAGGATTCCAATAATGTCAGAGATTTGAC
TATTCTTGCTCTCTTTCTTCTTGAGATAAGAGTTTACGTTCCATTCCTGACCAACATCAG
TGGTATATCCAACTCCCTTTCTGTCTTTATCTCTCTTCTTCTTCTTGGCATCTGTCTTAA
TCTCTTCTTCTGAGTCAGAGGCGTAGTCTTTCTCTTCAACCTTTGTTCTGGCTGTCTCTC
AGGTGAGAATTCCTACTCTCTCGATGAATGTATTGATCATGCCGTTTTTAAGGCATTTTT
CTCTGAGGTCGTCACTGTTCTTGTCTTCATCAAATATCTTCTGCACAACGTTGTAAGTGA
GTTTGACCATTTCCATCTGTCTATCAATCCACTCATTTTCGAACTCTGAAGGTTTGTAGT
TGTACATGTTGGCTTTCTTCTTCTCAGTCTCCTTTTCTCTCTTCTTGAGTGCCTCTTTGG
TATCGTTTTCAGGAACTCCTGACAAGATGTCAAAGAACAAAGTACTATTCTTCTTATCAG
ATGTGAGTCTTGAGAAGAATCCTGGGAAAGAAATGAATGACATGACTTCCTTCAGCCATT
GGTCCCATACATCTCTGAGATCTTTAGTCGACCAACTTTGGATTGCCTTTTGACAGGCCT
TGACTAGTTCTTCAGCTCCATCAAACTTCTCTAAAATCGGGTACTTGGTCTCGTATTCAC
TGAGTGTTTTCTCAGTCTCTTTTCCTTCTTCCTTATCAACTTCATCATCTTTAGATGGTC
TATCGTATGCAAATTCAAGCATGTTGAGGTTGAAGCCATCCGGGTTTTCTGATGCGATTT
CTCCAATCTTCTTCTCTGTGTCCACTTCCTTCTCTGACTTCTTAATACGGAGCGTTTTAT
TCTTACCAAATAGCTCGCATGCTAATGCTTTAAGAGGCATATTCTTTGAGACATTGAATA
CAACATTGTCTGTGAGTAAATTGAATGGTGACAGAGGCTTGTAGAATGGAATTGCGTAAT
ATGCTGACTTCTCGTTGTTCAAGTTCGACAGAGCTGGATTTCCAAGGTCTACATGCCAGC
ACTCGTACCTCTCTACTTGGATGTTGTTGTAGAATGATGCAAATCCAGGCTGTTCAACGC
ATTTCATGTTGTAGATATTACCAGCGGTATGAGAGTAGTTGATACTCCATGAGCATAGGA
CAAAGTCTCCTGAAATTGAGATCACTCCTCCGAGTTCGTAATCAGTATAAATGTATCCAA
ATGGTTTATTGTTTGTCATCACGAAGTGGTTTTCCATATCTCCTTTGTAGTAAAAAACAA
AGTTTGATTCGTCATGAGGAAGTTCATAATTGAAGTCTGATTGTAATCCAACGAGAGACG
GGAACTGAGCAGCACAGAATCCTCCGAATACAGCTTGCTCTCCATTGATAGTACATTTCA
CAAGATGAAGAGTATTGCTCTTTTCAGAGATTTTGTCTGAGATCTTTTGGAAGTCTCCTT
TCTTCGGAACATCATCTTCAGCTATCAAAGTCCATTTCTTTTGAATAAGTTTATCGTATG
AATCATGAGTCTCATGGACGTGTTCTTTGAACATCCTCAACATAGATGATTCTTGGCTCT
TCGACAAGACACTAGATTTAAATAGGAACTTGTTCTCGGAGCTTGCGTCTTTAGGCTTAT
GGTAAATTGGATGATAAATCATCTTTTCCCCTTCCTTGTCTCCTACGAATAATGAAGTTG
GGATGGTGTCTTCCGAATGCAATAGTGGAACAACAATAGAATTCAGGTAATCAAGTCTAT
CGTTCTGGCATGAGACAGTCAAGTCGTCTTTCAGAATCTTAGCGATTTCTTTTTCAATTT
CTTCATTTCCAGCTGAAACAGTCGAAATAAAACTGACAATAATATTGTTAAGTTCTTGAT
CAGAAGCAGATTCTTCAACTTCAGGGCCAAAGTATTTTCTAAAAGTGTTGAATACTTTTT
GAGCAACTGATTTATCAGCAAGGAACTTCTTCATATTATTTTCTTGAGAGCAATTGTACC
AGAATCTTGCCTTGAATTTCCAAACAAGTAGGTCATTAGTCTTAATGTCAATGAATGAGT
TCAACAACTCCTCTTTCTTCATGATGATCTTCGCAAGGAATTCTGAAGATGCACAGAGAG
TGGAAGCGAGTCTCATCTTCATTCCTTGCTTCTCGTCTGACTCGTCATCTTCGACTGTGA
TCAAGTACTCGACAATTTCTTCTATAGTCATTTCACCATTCTTCTTTGGTTTGCAGAGAT
CGAACAAGAATAGAGTGAATGAGAGCACAAGTTCTTGAATTTCATCTGAGCAGTCGATAG
TTTTATCAAGGATGACATCAATAGTCTTGACGTCGTATTCAATGTCAATTTTGCTGCTCA
TTCCTTGGAAGAATGAGAAGATTTCGAGGATGTCAGCCAAGTCATCCATTGTTTTTATCT
CTTCAGATGTTACATATTCCAAGATGAACTTTAGGATCTTCTTGATTCTATCATCTGACT
TGTTCTTGTCTCTCTTGATGATTTCTCCAAGTAAGCTGATCTGCTTTTGATTGGCTTTGA
TGTCAAGGAATTTGTTCACAATCCAGTCGGCCATTTCAGCATTTTGAGAGCAGAGAGCTA
TGAAGATCGGCTTGATAAGGTATTCTTTTTGTTCAAGGAGTTGAGATAGTTTGTCAATTG
AGTTTTTAAATCCTTGAATGACTGCATCATCATTAGCAATAATTGCAAATGTCTCTGAAA
CGTCTCCTGAACAGCATTCTGAGAGAATCTCAAGAGTGTTCTCTTTTTGAACATCAAGCA
ATGCATTCTTGAGTGGTAAGAATGTGTCTGGGTAGGTTCCCTGTACTGAAAAGAATGTAA
ATCCATATGATTTTGCTTTAGCTAATACTGTCGAAAACATTGATGATTCTAGTCAGCAAA
TTTCTGGTCTCCTTAATCTGAATGTGATAAATTTAGCTTTGTAGACTTGAGATCTTTCTT
TTAATTTACTAGTGATCACTGAAGAGGGGTTCTTGTTATATTTCTCAATATCATAATTCA
TTGATGTAAAGTTAGAGAAGTTTGCTCCATAAACATTGACTGCTGATTGTCTATAACCTC
CATCATCTGCAAGTCTTAATGGTACACTCCAGTCAATTTCATTCTTGGTCATTCCACCTT
CACAGAAGACTTGCATTGGCTCATAATGCATATCTTGATCGTAGTTGCCCCAGTAATAAA
TGAGTCCCATCTGGATATCGCTCACCTCGATAGTATCGGTGCACTCAAACTTCATAATAA
AGTCGCTCTTTGAGTTCTTGTCAATAAGTTTGAACAAAATTCTGTTCCTCTGTCCGTTCT
TGTACATAACCCAGTCTTGAGTCTGATTTTCCACTCCAAGTGAAGACTGGATCAACTTCA
TAGTCTTTCCTGCGTCAGTCATGTTGATCTTGTCAATGGTCTTTTTCTCTTTAGCCTTGT
CATCTTGAGCATTCTCATCTTTGTTGTTTAACGCAAGAGACACCTGAACAGAGTTAGATG
ATGGAATGCTTACCTTTGGCTCTTTCTCGAATAAGTTTTCAATCGTGTCGAACACATCTT
CTTCTGGCATAGTATCTGTGATGATTGTCTCTTCGTCCTCATCTCCTTTGGTCTCTTCGT
TGGTAGAATCACTCACATCTGATTTCGAGAAGAGTCTTTGCAGGAAGAAATCGAAGCCTT
TCATTTTGACCAAGAAATCGTTGAATAGGCCTTTGTCTTTGAAGCATACATTGAATAGAA
GGCCAATGATTGTGTTAGAGTTATTCTGAAGTGCTGAGCTTCTCTCTATGCCTAATTTAT
GACAGTTCCTGAGAATGATGTTGTCAAACTTGATCACTTGTTTCATTACATTTGGTAGCA
ACTCAAGGATTAGTTCTTTGTTGGTTGGAAGCTTATCCACAATTGATTTTATGATTTTAC
TGTGTTGCATCGAACATGGATCACTCTTGCCTTTAGAGTTTGGATTGTTAAGTAACAACC
AGATGATCAATTTCTCTAGGATCGCAGCTTTATCCTTCACACTTGTGTCCTTATCTTCAT
CAATGAAGACATCATACAGTTTCTTTCCATCAACTTCTGAGTTATAAACTAGATATGACA
TATGAGTTCCCATCTTTAATCTAGCTAGGACAACATAGCTAGCTCCTGCCATATTGTTAT
AGTATCCCTTGTTGAGGTAACAGTTCAAGTACTCAGTAAATAGTTGTAAAGTCTCAACAT
ACTCTGACATGGTCAGCTGAACAGGTGTCTTTACCTTCGAGTACTCGACCTCATTTGGTT
GTGGAGTCGCCAGTTTGCAAATTAAATCATTGCAGATTGTATACACTCTCAGCTGGTTCT
TTGACTCAATGTCCTCAGTTAGTCCATACTTGAAGAAGCTCCTCAAGATTTTGTAAATCA
CAGAGACAGAGAATTTCTTGTGGTTATCTTCGTTTGTCGAGTCCATGCTCACATTGTCAA
TCGAGAAGTGGGTATAAAGGTTATCTTGGATGTCCCCAGGGAGAGAAAGGAATGTGCTCA
CAAATTTGTCGACGTTTCCTTCGTTATGACCAATTATTGCTAGGCACTTGAAAAGCTCAT
TCCAGATCTTAGCAAAACTTGCAGATTTTGAGGGCTTATTTAGAGCGGACATGATGTTAT
TGAAGATTTCTGACACCAACTTGTTCGACTCTGAATCATTTGGATCCGAACTGAAAGTAG
CTAAAAACAAGTCGATGGATTGACAGTAGTGAGTTGAGAATAGCTCTGGGTTATTGTCAT
AAAGACCGTCAAAGATGCTTCCTTTGAGACTACCAGAAGCGTTTTTAGTATTATTTATGT
CAGCAAACCATACAAGAATACTGTGTACAATATCGTTAGCTTTACTCTTCGCAGATACTG
ATTGAGTCAAGATTTTCTCTAGGAATTTCAGAGTGATTCCGTATAGTTCAACATCAGTTG
ATAGAGTGAGAACATTGAACCAGATTCGAACTGGCAAAGTTGCGTCATAGATTAATGAAT
CTGCATTTGATTCCTTGTAACATTCTTTGATCATGCTAAGGCAAAGTTTGTAATACATCG
TATGCTCATATTCATTTGCCTTGAATCGAAGCGTGGCAAGTTGAACAAGATTATTTAGAC
AAGTCTTTTTTTCCTCTTGTGAAACCTTAGCCAATCTCTTAACAATAATCTGTAGAGTTC
CGACAACCACCCACATGTCATGTTTGCTCTTAACTTGTTTAAAGTGAATGATCTTGTCAA
TCTTAGATGGAGATTCTAGCTGCTGTTCAGTAATATCATTTGTCAAGTCCAATCTTGAAA
GCAATTCATCAAGGATTTCTAGTACGCTCATCTCTTCAATAAATTCTTCAAGAGTCTCGA
ATATCTTTTTGTGAGTTTGAGTCTTTTTTGATAGCAGTCTGTCAATCAAGTCGAAAAAGA
TGCTATTTGCATTGCTAATATTTTTCAGGATTGTCTTGCTGATCTTCTGTGCTGACTTCA
AGCTAATCACACTGCCAACTTTATCTTGTGGTAGCAAGTACCATTCAACAATATTTTTAA
GAAGTTCATATTGATCTTTTTCTGGGAGTGAGCTTATACCAAAGTCACAGTTTTTCTGGT
CAAACTCATCCATTGCCAAGTAGTTCATGATCTCGTTTGATAGAGTCAGAACTTCACATA
AAGTCATATTGTTGTACTTCAATAGTTTAGCTCTGGCCTTTGTCTTTACTTGTCTAATTT
CCTTTTCAAGGTCTTCAGCTTTTTGGTACTCTCTTGATTTGATCAGTTCAAGTTGAGAAT
TCCTCTTCATCTCAATAATTTTAACAGATGCTTCTGGTTCCTTGAGAGATTTCATATCTT
TCTTTGTGAGTTTCTTGAGTACAAAATACATGCTGGATTTCTCATAGCAGTTGAACTCAA
GTCCGTTGATCATAAGAGTGTCTTCCAATTTATTCCCAACTACGTTTACTTCTTCTCTTG
AGGATTCATAATCTTTGTTGACTTCAGATTTGACGCCCGTATTCTGTCCATAGTACAATG
GGACAATAGCATGGACTGGATCCTGGTTGCTATCTTCGCTTTTACTATTTGAAAGTGAGT
CTCTATATTGTGATATTAGTAATTTGAGTGCTGAGGAATATACTTACCTAGAAGACATCT
TGATATGGTCAACTTTCACTCTGTAGTATCTAGATTCTGTCTCAATTTTACTTAAGTCAA
TGAAAATAGAATTCCTGTTGTCATTTGGCACACTTTCAGAGTCATCATTCGGACTCGTGC
ACAGCTGGTACACATCATCACCAAACGACTCTTTATAAATTATGTTTTCTTCTCCAATCG
AAGTGACCTCGAACACAGAGATGACCATTGAGTAAATTGCTGAATTGGAGGTGCACTCGT
CAAACATCAATTTGATGCAGTCGATGGAATGCTTGGTCTTAAAGTCAGAAGTCAGGCTAT
AGAGAGTCTTTGATCTCTTCACAAGCACTCCTGCGTTGATGTTGTTGTTCTGACTGGAAT
TCAAGTTAATTGGGTAGTATTCCTGACATTTCTCTAAGCTCGGTAGTGCTTTCTCAAATA
TCAATGTAGTGAGTAAATCATAATTCTTCTTGAATGACTCTTGAGTTATCTGCTTGTTAA
TCATATATAGTAATCTCATAGTTGTAATATCGAAATTGTCAATTCCTTTGTCTTGAATCT
TGCTCAAAAGGTTGTTAGTGTACTCAAAGAATGATCCTTCGTTGTCTCCTGGTTTAATCA
GACCAATTTTGTTAACTATCTTGAATATGGTTGATTTAAAATGATCAGAGTAAGTCATCA
GCTTGGGATCTTCCAAAATCAGTTTGTAGTTGAAGTTTTCTCTAAGCACATCGATCAGCT
CTTGGGACTTTAGTCTATTAAGGTGCTGAAGAATACTATCTCTGATGTACTCAAGCTCAT
TCTCGTCAAATACTACTTTCAGCAACTTTTTGATGAATTCTTTCAACTGAGTGTTATCAG
TGTACAGCTTTAGGATAGAGTCTTCGTTTATTCTGTTGAGACCAATCGACTTGAATTTTA
AAACAGAAGGATACTTGTATGTGATGAAATGGCCATCCTTATATGTCCATAGAGAGTTAT
CACCTTCTTGTGTTACCTTAACTCGAATACCTTCTAGCTCACCATCGATGCCTGTCAAAT
CAACTTCAGTTGAAAATGAACCGGTCACACAAGAATTTGTTCTGTTTAAGAGGGAGATAC
AGTATGAGTTTGTTAAAGATTCAATGCTCTTGATCGAAATGTTATCAATGCTCTTGTACT
GAGTCCACTCTCCATTTTTCTTGAATTCGATAGAAGCCTTGCAGCCTGTTGTTGCTTGCT
CAGCCTTCACTTCTGTTTCATATTCTTGCGAGGATCCCTCAAGAATCTTGACTTCTTTAC
CTGAGATCTTAAAAGACTCGATTTCACAGTTGTTAGAATAGAACTTCTTTGTAAATTTGA
TTGGTCTCTTTCTGAAGTCAGTTGGGACAAGCATAACGTATTGACATACTCTTGGATCAT
TAATAGTGACAGTGACTTCTTGTTCATCATTGAGTTCGAAGAATGCAGCTGGCTCGCTCT
CTACTAAAGGTAGCTTATGAGTCTGCCTATTCTTCAACCAGCTGTCATACTGCTTCTGAG
TCTGAATTTGGTAGTACTTCTTGACATTCTCAAACTCCTTGATAGAGTTAGAGCAGAATA
TGAGTCCTGCCCCCACTGGGTATGAGTCCATGTTTGACTTCTCTCTGTGGAACTTACTCG
ACACAGTGAACTGTATTGGCATGAATTTGCTCTCTTGGTGCTCAGAATAAATGATCGTTG
GCCTTGGGTAGTTTGATATGTAGGATTTACAGTTGTTGTAATCAATAGTTGAGGTAGCAC
AACGAGTTGGACTCACTTGACTTCCTGTGTTTGAGTGTACTTTCAAGCAGATACTAGATT
GTCTTTCGTAAATGTTGTTTGCCTCATTTTTTTTGTATTCAACTCTATCTTCATTGAGTT
GGTTTTTAACTTCAGAAATTTTAGATTTTGACTTGAACATAAGCTTAAGCTTCAACTTAT
CAAAGTCTTTTAGCTTTCCATCGAACTCTTCTGCAATAACCAATGCTTCATCTTGATGTA
CAGACTTGGTGGCAAGTCCAAGTGGTTTACTGACAAAGATTTGATCAAGCTCTCTCAAAT
CACAGTCTCCTTCCTTGAGTAGCTCAACAGTGACGTCCTTTTTCTCTACTGGAAGCTCTG
GGCTTTCTTCTTTGATTTCTTCTTTGTTCTCTTCCTTTTGGGTTTCCTTCTCTGGACCTG
CTACTTGAGTCTCAGCAAGTGTTTTCACTATAAAAGAGTTAAATTTATGATTAGACAACA
CTTACATATCAGTTCAGAAGTTGGCTCACCAGCAATGCTGACTGTTTGGGTATTCTTGAA
TGTCCTGGCGTTAACAACGATAATTTGGTCAGAAGTGGCCACTGCTACCTTGGTAGGAGT
AGACATAACCGTGTAGGATGCACTTGTGTCAAGTGAGTCGATTACAATTGTCTTAGCTAC
TACCATCTTGAATTGCTCTTCTTTGAACATGAGTTGGATCTTCAGGAGAACAACCTTTTG
GTCCTTATCAACTCCGAGGATGTAGATGTGTTCAGAGTCATTCAGCTCAGTATTAGTCTC
TGACATAGCAAGCACAGAAGTTATTTTGTCTGAGAGAGACATGGTCGCTGCCTCACCTGT
CAGAAGAACTGCATCTTCACCTTGACCTTGCTTGTTATGGAAAAATGGGATATTATGGAT
AATGTTATTCCTGTTGGCCATAATTATTTCTGAAGCTACTTGCTTCTCTACCTTTTTCTT
ATTTCCACGATTTTGAAGTGATGCAATACTACAGAAAATCATTAAAATATGATAAAACGA
ACTAAGTAAAGTTGTCTTAATAAAACTATAGCTTTAGTAATCATAGCTAAATTATGTTTG
TGGATTTTATAGGTTTCTAATATGACACAAAAATTCACAAAAAGTTTAAAATAATTTCTC
CGAATAAATTACTGTGAGGCTTGTTTCTATTCTATATTATGGCAAAGTTCTCGTGCTTAA
ATTAACTCAGAACCATTAATTGTATTAAAGAGTTGATTGTAACAGAAAGGATACTTTCAA
TGAGCAAAACTATGATTCCTAAGAAGTATAGCGAACTTTCTAAGTATAAAACACATCCTT
GCAAATATGCTTTAAATAAGGAAAATTGTTGGGCTGCTGCTAAATGCAAGTTTGCCCATT
CAATCAATGAGTTAAGGTCATATTCTGATCCCGTTGATATTTCTGTTAAAGCACTCTACA
ACTCTGATGAATATGAGTTGGACAAGCAGGAAATGAAGAAAGGGTTTAGACAAAATACAT
CTACACAGAATCATGACTCTCAAGTTTCTCATGAAAACGAGGCTATTGCCAGGAAATTTC
ATAAACAGCTAATGCAATGCCGAATTGAAAAAGTGGACATCCAGCAAGCACATAGACTGG
TTGTTGAAAAACTGGAAAGTGACCTTCTACACTCAAAAGAGATAGTCGATGAGCAAGCAA
ATCAATTGGTGCAAAAACATATAGAAAATGAAGAATTGAGGCGACAACTCTCGCAAAGAA
TTTGAGTAGTCCAACAGAAAGATAAAGAGATTTCAATTTTACAAGAGAAAGCTCAAGCTG
TTCAACAAGGCTTCATTGATAATGAATTTAAAACTTTACTACATTTGGTTGTAACTAAAA
TTGATGATATTCTAAGAAAAAATAGAATTGTTAAAGCAATAGCGAAGCTATCAATAATCA
GCAATGAGACAAAAACAAAGAGTTGCTTCCTAAATTTTCCTATAGATGCTAAGAATCACT
ATTCAAAGAAGCTCAGCAAAACAATCCACAAGTGTAAAGATCAAAGTCAGGAAGTGTCTG
AACTCAAGAAAGCAGTAAAGGAACTAGAAGTTTTGAACAAATACAAAGAGGATATGATTC
AAAATCTAAAAATGTGGCTGGAGCAAACGCTAGAAAACTATAAAGCCAAAGAAATTACTT
TCTGTAGCCCTATTGCAGAACAGAGTGGGTATAAATCTATATCTAGGGATAATTCTCGAT
AGATAAGGCTGCTCATAATAATTGATAAATCATATTGTCACTAGCATTGTCGTATTCAAA
TTCTTACCTGGTAGAATTGAAATCAAACCACTTGAGATAGCTCGGTTTCAATTGAATGTG
CATTATTCTGCTATCAAGGATGATTTCACCTTCTTTCTCATAGACAATTGAAATACAATT
CTGACGTTCCTGCTTCAAGTAGTCTACGTTGACCAGTGCTGAGTATCCAAGATGTTTAAT
CAACTTGGCTGGGTCAATACCTGCCTTCTGAGGAGTCTTAGTCTCTTCATGCTTGCTTTC
TGGAGCAGTGGGAGCTTTTTCAGCGTCACTCTCAAATCCCTCTGAATCATCATCGAAGAG
ACCTCCGATATCGTAGACGTCTTCGTCTTCATCGTATTTGATACATTTGTTGGGTGATTT
CTTACTAACAGACTTAGGGCCTTTCTTTGGTTTGTACTTGTTAATAACTTCTCCAGTCTT
CTGTAGAGTCAGGGCTTCCTTTTTGATGTTCATGGGGTTTGAGGCGCTGAAAGATTGTTT
GGCTTTACCATTACTGACTTCAAAATTGATCAGCTGACTGATGTACTTTTTATTATCACT
TGAAGCGCTTGTCTCTGATTCAGTGTTGAAGTTGAAATTGATGCTACCAACTTCTACTAG
GCTAAGACCTGCAGTGTAAACTTTGCATAAACCTTTCTCGGTAAACTTGAATAGGAAATC
AGAGTTTGGAGAGATAATCAGCTTCTTATGCTTCAAGTTAGAAGGTGGAAGATAATTCAA
AGAATTTTCAAGAGGAGCATTGATACTGTTCTGAACTAATAGAGAGTCGTTGATAGCGTC
ATGACAATCTTCACTGATCTTCTTAATATGACTATCATCGAAAACGTTCTGTAGTATATT
GTCTTCTCTAAAGATGTAGCCATAGTTTGAGAGTGAATGAAGATACTCCTTTTCTCCTAC
AAATGTTGAAAGCCTCTCTATTGCTGAATTTGGTCTTGAAACAGCAGTGAAGAGTGATAA
AATATCTTTTGCTTTAGTTTTGAAGGCAGCTTTGCACCATAGTTGTTCATCCAGCTTATA
CAACACGTTCATTACTGAGTTGATGTCATGTACAGTATTTTCAGTCTTCTGGTTAACTTC
AAGATTCTTCAAAACTTCATTCTCGTTACTATCTTTGTTAGATCTGACATTATTCTGACT
ATCAATGAACAATGAAAGATTCAAGAGCTCCCTGGACATAGAAGTTCTCAATTTGGATAA
GTTGTAAAGAAGGTCATCAATTGCAACTTTGGCACTTCTGAGTGGAGCAGAGAATTCTAC
TGAGCCTCCTTCTGTAACTGAAAGTGCTATTGTGTCCTTTGCTGAAGTGAAGAATTCACA
GTAGGCTCTGTTAGTTTCATTGTGCTTTCCACTGATGGAGTTCCAGTCGACAACTCTGAA
CATACAGTCAAGTTCTTCCTTCGTGAGGGATAGTAAAATATTATCTTCCACCGTCTTTGG
TGCTGGGTTAAAATTAAGTGCCTGATTCTCTTGTCCTGGGTTGATCACCTTGGCCTTCCC
TTTGTCATCGATGACTAACAAGTTTCCTCCATACAGCTTGTGAATAGATAGATTCTGGTT
TGGGGATGCAGCTTCCAACTTGGTATCCTTGAGCTGTTTTGCCTGTTTGAAGAACTCATT
GAGTGACTGGAAGACACTTTCCTCACTGACAACATTATCTTCTGAGTTCACCTCCTCATA
GATGTATTTTGAGATTTGGCGTTTGTCTCCTTTGAGGTTGGATTGAGTATCCTCGCAGAA
AGCATAGTCCACCAGCTCACTCGTATTATGTACGATTAATTTTTTACCTTTCGCTGTAGT
GTCTTTGGTAACCCACTTGAGGTAGTTGGCACTGGATTTGACTTTGATTACTCACCAACC
CTTCAGTGCGTTGAAGTGAGACCCATCTCTTGGCAAGTGGATGGACTCGATGGCTGCTTC
ATTTTGGTCGAAGTAAGAGTTTATGAATGCAGAGTCATTGTCTACTATGAGCTTCTTTGG
AATTCCAGATACTGCAAAAGTATTGGCTAACTTTTGTTTTAGGTGTTGTTTCAAATTAAA
TTGCTTTCCCTAAAGAATACATGAGAATTCTGATGAAAATCTAATCTCAATTTTAAGCTC
AGAAATTGTTAGGTTGATTTTGAAATTTTGCGATACTTACAATGATTTTTTGATGATTTT
GCATTCTTGGATATGGGTTCAGAATCACTGACACATCTCCTTTGGTTGTGCTAACATAAG
GAGTAAATGGACCATCTGAATCGATAGGGATGATCTTATCAGTAAAAGCATCATTGTTGA
GTCTATAAGTCAACCTCTTACGTTCCACATCAAGAGTCAATGACATAAATCTTGGAGTGG
ATGTCTTAAATTTTCTAAAGAATTTTCTGGAATCTTTTAAGGATTTGACTCCAAATTCGA
CAGATGAAATGTATACCGGGAAGATTAGCTCCCAAGTGTGCACTCCTGAGTCTAACTCCA
AGTTAGTTGTCAGGTCCTTTGCACCTTCCATATCTTTGAATCCTAATTCTAAATCAAAGT
GTAAGATATTTGAAGCCAAATTTTGTCGCAAAAGGGACCAAAGAAGTATAGATCCAAAGT
GAAGATCTAAGGATAGCTCATGAAACTTACCATTGACTGACAAGCAGTACTCTGTATTCT
TATCTTCTACAAATCTGAAAATGACTCCTGTTTTGTTCTTGCATGAAAGAGGATCTATCT
TCTACACTGGCATTAGTCTCAAATAAAAAAGCGTGTAGTGAATCCAAGACTTACCTTGTC
CTCAGGGACATTATCTTTCTGATGTATTGCCTTTCCACTGGCATGTATTTTCTCTTGAAC
AACTTCTTCCTTTATAGCCAGACTGCTCGTTCCTGGAGCAGGTGGATACTTAAGTTTCTC
CATTGGTGTTTTTATCATCTTTGTTATCCAAATAAATAATATATCAAATTTATTCAACCG
AATGTTTAAATAGAGGGGTTTTGGGGTTTTGGGGTTTTGGGG
>149__k141_1237475
CCCCAAAACCCCAAAACCCCAAAACCCCAAAACCCCGACTCACTCGCAAGTTATAGAAAT
GTTAGGCAATATTATTCGATACGAATTGGTTAATTGTCAAGCTGACACAGTAGGGCTGTA
CCTCTCTTGATCCAGTGGTCAGGTGCTTTAGATGAGGCGAGCTCTATCATCAAGATGAAG
TTAGTTGAGTGGCCAGTTGTGTTCAAGGTCCCTGCTCTTTCTGAAGTCTTGTATAGTGGA
CAACTATAGTCTTCTGGATCTGAGTTATGATTTCTCGTTGGGATGATATTGACACCTTGT
AACTGAGTATAATTTTTTCCAAACTCAGCATCTTCAAGTAGTTGGGTATCTTTGTTAATT
CTTCCACATTCAAGGAATAGTCCGTAAATGTACTTACTTCCATCTTCCTCACATTCCTCA
CCAAATTTGAATGAGAAGCTGAGTTCATCAATAGGAATCTTATGTTTTCTAGCATATTCT
TGGAGAGTTGCAGTGAGGAATCCTTGTGGGAAGAAGAAGCATGGCATCCAAAATTCTCTT
ATCTTTCCTTTAACCAACCATGATCTGATGAATTCAATTCTTTCAATTAAGTTCTCCACC
CATGAGCTCAGAGGTTTAAGTGAAGGGTAAGCGTTCTCTGCCCATTTTTCTGGTACTTTA
TTAATCAAAATACAACTGTACATTTGATCGAGTTCATCAGACATTACAGCAAGTCCCTTA
ATGGCAGCTCTTAGTTCTTCAAGAGTTCTAATGATGATTGAAGTTAATCTATTGAATCGT
TCTATTTCCTGGAGGAGATATGTTGTCAAGGAGGCATACAATCCTTGCTTACTAACCTTA
AACAGTTCTTTAGCAGAACCTTCTTTCGTGAGAGCCTCAGGTAGATCTTGCAGGATTTTA
TCGGCAATAGAATCTACGAGGTTATCATTTTCTTGTGAGCTCGAGCTTCCCAAACCACTT
CTACTTTGGATTGATAGTACTGTATCAAGTAGATAATTACTCTCATTTGCAAGACATGCA
ATATCTGCGTTGTCGTTCATTCCAAATATTTCTGGACTATCAATATCTGGTAATCCTCGT
ACGTACTCAAGCATACCCTCTACAGTTGTGCCCTTCGCAGGAAGCTTGTAGACTCCTGAT
GGAGTGTAGGCATATCCTTCCTCTAAAATAGATGGGTTGATGAAGGTTTCGAGAATGCTC
ATGAGGCATCTTCTATCTTGGTTGTCAGTGACCCTTCCTCCATAAATAATTTCTCCTGTG
AGGTACTTGATGGCATCCCAAGCAATATCTTCTTTTTCATCATTGAGCATGTCTCTGATG
ATGGTCTGAGAAGCTTCAAAGTCACTTTCATTAAAGCCATATACAATGTTCCATCCTAGT
GGGCCAAATTTCTTACGTTCATGGACAATTGCGTGGAAGCAGCAGATACTGAAGGCAAAT
TTCTTGAGCTCTTCACCTTTCTTGCAATCTGTAAAGAAGCTGTCTTTGAGTGAACTAACC
GACCCCAGTAAGTTAGCTTTGATACCCTTTGGAGGTTCACTAGTTACTTTGATACTGTTT
TGGAGAACAGATATTGGGAAGTGCTCTGATGGCATGGATGTCAAGAATAATCTGAAGTCT
TTGTGATGTTCACTCTCACTAATTTGAAGCACTTGATTTTCCAGCTCAGCCATAAATGAA
ATGTAGAGGTGACAATTTTGTAGCATAACCCAACACCCGTCTTGTTGTGATTCACCTATT
TTCTTTAGTGCTAATTTATCTTGACCCTGCCCTAGTGAAATAATGTGGATTTGATCTTGC
CATTTTTCACCCTTGATATCTTTAGCTAAATTCATGACCTGTGAGGTTGGATCTGCTCCT
TCAGTCAAGATAAAAGTCAATGGAGTGTTACTATCAGAATCAGAATATACATCACGCATT
TGAGTCGGCATTAAGGTTGAAAACTCCTTTCCTAGTTTCTTTTCCACAAACTCTCTACAC
AAGAATGATAGTCTTTCTGGCTTCAAACCCTTGAAAATCAGCATTCTCTGGAACATTGTG
ATTCTGTCGTCGAGGCCTCCTGGGAAGGGTAGTTTTACAGGGCTCTTAGTGATGTTGATC
CATTGTCTCCATTGAGTCAAGTTTCTTTCAAACTGTTCAGGTAAGTCAGTGAAATTCTCA
TGCACATGCTCAAGATTCAGAATGTAGTTCCATTGTTTCTCTGTAATAAGCTCTGGATCT
GGGTTTTTGTATTCTTTTGTATTTTTGTCTACCATGACTCCTCTAAGTATCATTCCCCAC
TCCTCCTCATTGATTTCGCCTGCTGACTTGCAAATCTGGAAAGCGATGAGGAATGAGAAA
ATCAGCTTGTGGGTGTTGAAGAGACCTCTGCAGATGTTGGTGTACACTAGTTCGGTTGTA
CTCTTCATCAGAATCTCTACACGCTTCTCAATGTCATCTGAAGCTTCAGAGTTAATAATA
ATATGCTTGAACAACTTGATAAAGTAGTTGAGAGAATATTGGTACATTGGATCAATTCCT
GATAAACTTGCGATAATGAAGAACAGAGTCTGGCCTCTCTCGGCGACTACTTTATATTGA
CTCCTCGCTTGCTCTATTTCAACCTGTGCTTCTTTATTGTTCTCGAGGTTTTTGGTGATG
TCGTCAGAGGTAATCTTTGAATCGTCAAGTTTGGCGACCAAGACTTCATCATCAAGGATA
TTCTCACTACTGTTTGCTAAACTTTTTAGAATGTCATCTTCTAGGTTTTTGATTCTCTTT
TGATCATTTGCAATAGTCAGAGTTAGTTCGTTCTTTTTAATTTCAACAGCTGAGTTTTCT
ATTTTGACAATTTCTGCAAGCAACTGTTGTGATAGACCCATTTCAGTGACAGTGAAGTTG
ATAATTGTGACTCTGATAAATATTTCAGGCAAGAAGTGTGGATTTGCCATATTGGTAACG
AAATAAATCTTGAAGTTAGGATCATAATCTATTGTTTTGTCTCCAATCCTGATTTGCTTT
CTTCCTCCATTAATGATAAGATCATTTGTGACAATTGGTTCATAAAGTGGATCGATTGTA
TCTGGCATATCTTCAATCATAATTTCATAACCCATTTTAATGGCTGTTTCTAACGTTCTT
TGAATGTTTGGATCGGTGCTTCTCACGATCATCATCTCAGTTAGTCGATTGCTGATGTTC
TTCAACCATGTTGTTCCCTGAAGTTGTGGGTCAATTAGAAGAGGCTTTCTCGTACCCTTT
TCGATCATAATAGCATTACAAACAGATACACTATCAGCTGGAAGCTTGTCAATTTGCCAG
TCCATAATCCTCATTGGATCTCCCATAATGTTTTCGAGTTCAAAGGTCTCACTTGCATCA
ATGCCATATTCCTTACATTTTTCAAGCCACTGGGTAGTGAGTTTGTTTCTGTAAATTCCA
GTGAATGGGCCATAGTATGAAATGCACGCAGCTGAAATGAACACATCTCCTGGAAGTTTC
TTAATTCTAGAGTCAAGAATTTCAATGTTTTCACCCCATCTTCTGTGTTCGTCTGCAAGC
CCAGTTGTCAGTTTCTCTGCTCTGACTAACCTGGCTTGTGTGAGATCTATTTCTCTGTCA
AGCTTTTCTTTGTCAGATTTACACTTGTTGAATGATTTTTTGAGAACTTCCAGCTTTTCT
AGTTCCACATTGAGCACATCCTGTTTCTCTTGAAGTTCTGCGTTTGCCTTGTTGAATTTT
TCATTCATTTCTTTGAGATTCTCTTTTAGTGGTTCGATCTTCTTAACAACTTTGGTGTAA
CTAAGAATAGCTCTCACCCACTCTCAGAGTGACTTTCCTGCCTCAGTTGACTTCTTTACT
ATTTCTGGTGTAAAATCTGGATATTTGTTTACAAATTTATCAAGAGCAGTGACAACTTTT
TGAGGAATATTGTCTTTGTCGTATGACTTCAGTTTGGCAAAGAAGTTAGTCGCAAGCATT
TTCTTGATATCAGACCAAGTAATCTTATCATAGTTAGTCCTCTCCTCAAGTAGAATAGCA
ACAGCTCTAAAGGTAATATCAACCATTTCAGTTGGCTCCTTGAATGTCTTCAGTTCAGCA
ATGTCACCTTGGTTAAGAGTGTTTACTGCAACTTGTGCTTTCTCAAGTGTTGGAAGGGCC
TCATCAAGACTATCTTGAGCTTCTCTTTGTAGCATTTTGATCTCATTGGCTTGTGTCTCA
ACCTCAGTAGCTTCATCTTCAACAATTGCCTTTGTCTTGTAAGCTTCGATTTTATCTTTT
TCAAGAACTTTAGATAATTTTTCTTGTTCAATCATATTTTCTTCAAGAACAGGTTTAAGT
TTAGTTAGCTCTTTTCCAAGTCGTGCAACTTCTTGATTTGTAGCCTCTAGTTTTTCAAGT
CCTGAGAATAAGGTGTTTCTACGTATGCTTAATTCTGAGTTTTTCTCTTTCAAGTAAACT
TGATAACTAGATATAAAATCGAGGTAACTTTTTGGTGTAATATACACCTTTCTCTTGAGT
GCATTGTAGAAGCTGTCTGCTTCTTTTTCTACTCATGAATGAACAAATACACATGCTTTT
GATAGAGATACTTTAGTTTCATCTTCTGATATGTCTTCAATACCTTCAAGGAACCTCTTG
GAAATGCTTAATAGTGCTTCTTCTGGCCAAGTGTCGAACCAATCAATTGTACATCAATTG
ACAAGTGATGGGAACATCCTAATTCTGGTTCTGAGTGCAGCTCCGACTGGTGAAAGACAC
AATACGATATGTAGATTGTCTCTTACTCTTTGAATAAACAAGTTATTGAGTCCTTCGTTA
ATACCAAGCTTTTTGCCAACTTCTCTCATTTCTCTGTTGATTTCATCTTTATCTTCGTTT
TCCCATAAGTTGGGTATCTCTCCTGAATTGAGCAGACTGTTGACATCTTCTAGGAATACC
TCATTGGTGATTTGGTTGTCTGTGATGATCAATGAAATCTTTTTGCCTCCAAGTCCAGCT
GGTTTAATTGACCCTTGAGAAATATCTTCTCTGAAGTTCTTTTGGGTGTAGTTCTTCTTT
GAGCCTAATGATGAAATCTTGCATCCAGTCATGAATGAAGCCATCTTGGTTAAGGTTTGC
TTTCCGCATCCACCAACTCCAATGAGTAAAACATTTCCTCTCGGTTGGATGAGAATTCTA
CTGATTCTGCTGATATGTTGGCATGCTTCTTTGAAAAGAACGAGGTCAAGATGTTGGCCA
AGCTCAATGTTATATTCTTTCATGTACTCCACGAGAACTTTGTTCAGTTTTCCATAATCA
ATGATCTCTTCATACTCTCGGTCTTCCAGTGAAATATTCTTATTGAGGAAATCTCCAAAA
AGGATTTCGTTGCTTCCTAAGATTTGGTCTTCAAGGTTAACTCTGAATACTTTGGTTGTA
AGCTCAGCCACATATTGCTTGAACCAACTTCTATCTTCTTCGTTTGTCATTCTGTCATGG
AAGACTCTTGAAGCTTCGTGCACCCATAATTTAGCCAAAGTCTCGATAGTATTTACTTTC
TTAGGAGTTGCCATACAAATACCTTGCACAATTTTTGAAATATCTCTGAGATTGAAAGTA
TAGTGACTCTTGGTCGGAGTTGGTCGAAGAACTTTAGATGATTCTATGTAGACATAAATA
GATGCCTCTACTACGTTTGTTGCCATTAGTTTTATCTCAGTCTTGAATCCTTGCTCAATG
AAAAATCCATTTACAATACTTTTAAAAATGAGTTCAAGTGATTCTTCAGAAGTTTGCGGA
AGACAGATCATATGGAAGTGTCTTGTGAATCTCAAATTCAAAGCTTTTCTACCACCTCCA
GGTGGAGCAGCGGCACAGATTGTAGTGGTTCCTTCTATATCTTTCCAGAACAGTTGCTTG
TCATAGACACCCTTTAGCTCTAAAAATTGTCTGAGCAGCTCAATTGGTCTTTGAGACCCG
TAGTCGTCAGTATCAGGCATGTTAACATCATCAATAAATATTGCCACTTTCTTTCCTCCA
GGTCCAGAGAGTAGAGTTTTCCTTCTTTTCTCTAGCTTTTCTTCGATCTGCATCTGCACC
TGAGAAGCTTTGGTTTGGGAGGAGAAGGATAGCAAGATCTCTTCGTATGGACTCGTCTCT
TTTGTCTCTTGAATTGCTGTATCAATGATAATTGACTTTCCGACTCCAGTTACTCCTGTG
AAGAAGAGAGGGAAGTTGTGTTTCAAGCACTCTTTGACAAACCAGGAGAACCTCACTGTG
TCTTTAGTTGGGACGACAAGATCAAAGTAGTTCTTTTCGCTGCTATACTCGAATGGAATT
TTTGGCCAAAATTCAAACTTTACTGGGTCTTTCTTTCCTCCAGGAACAAGGCAATAGTCG
TATGTCGAACCTTTAGGCATATCGTTCATGTTGAATTCAGTTGATAAATAACTCTCGAAT
CTTGGATGGAATTTACTGTCTATAGATCCTCCTAATGACCAAGTTAGACAAAATACGAAG
ATTCTTGTCAGTGCTTTTCTAGCTTCATTTTCATCTAATTTAGTTAAGTCACATTCTAAA
CTGTCTGAAGTAAGGATTAACATAAGTCTTTGCAATGATTGAACAAGATTGTTTTGTACT
GTAGGAATAGGTTCTTCAAACTCATATTTATCGAATAATTCTAGTGCACCTTCAAGTCTT
TGTTCAAAAAGTTGTTCGATTATATCACGTATCCTATCATTATATCTTTCTCCAACAAGA
TCTTTGTGAACCCACTGATGTACTCCAAGTCTCCAATCGCAAACATCTGGTGATATGAAG
ATCATTCCACATCTAGAAACTGTTGCTGGTGAGGCCATTTCAAGGTTATCGCATTCAAAG
ATCATTTTCATTTCTGGATTGAGCTTTACTCTCTCACCATTCGAAAGACAGAGAGTCATG
TTATCGTCAAGTACGGTGTTCATGTTTTCAATCCATCCAGCATCGACGGGGCCATCAAAG
ACAATCCATTTGTTACTCTCTGTGGTGCTTTCTACAAAGTTACGGATGAGGTAAGAGGCT
AGACCATCAGTCCATTCCTGAGTCATGTGAGAGAACTCTCCGTACAACTCGTTGATTGAG
AGACTTTTAGGGTTGAGAACTTCTTTTTCAATAGCTGAAAAAAGCTGTGGCTGGATTTTG
TTCTCGTTAAGGTAGTTCATCGCTCCGAATAACGCTTGGTAGGTTACTGTCTTTCCAGTC
ATTGCTTCACCTACAATCATAACTCCAAATCTGACTCTGAGAGTTTCATAGAACTGAAGG
ATTTTGCCAATCTGCTTATCATTTACAGCCAAGTAGTGTTTTTCTCAGTATTTATTAAGA
GCATCAAGTAGATTTTCATAGTTGACTGATGGAAGTTCTATACCGGGGAATAAATCCATC
ACAATTGCGTCGAAGAGTGGAATATCATCCTTGAGGAATTTTGGGATATTTGAGTCTCTC
ATTGCTCTAATCAAAATCTTATCTTCTGAAGAGTGTGGATTACTTCTTTTGAGTTGGCCA
GCCATAACTAAAACACTTTTAACCGCACGCATTCCAAAATCATAATGCTTCTGTTGTGAC
AGCTGTTCAGAGGCAAGTTTGTACAACTTTGTCATTTTCATCGATAGTGGTTTTGCGAGA
GAAAATCCTTCTGAGAATAACATGATTTCTGCAATCAATGCATAATCTGGGATCATCATT
GAAACTGGTCTGAATAATACTTTGAGGTTGTCTGGAAGTTCAGTCCTGCCTTTGTACCCA
GGATTCATTGTTACGAATACTCCCATTTCTGGATTTAAATCGATTGTCTTATCATCAAAT
AAGAATGTTTCTCTGTTTGAAAGCATTGCATTCCTTATAGTAATCAATTGTTGTGCAATA
ACAGACAATACTTCGATATTGATTCTGTTGAATTCATCAAGACAAGCCCATGATCCTGTA
TATGAGAGACCTGAAAAGAGTTTCGCCATCATTTTATAGTTTACTTGATCTGAGCAATTG
AATACGACACAGAATTTACCAAGTCCTTTCGCAAGATCTTTTGTACTTTCAGTTTTTCCT
GTACCTGCTGGACCAGCTGGAGCAGCACCAAGCTTAATACTTAGAGCACTTGTAATTGTC
ATCCAGCATCTATCAGTTAACGGGGTAATGACAAGTCTGGTGGTGGCTCCAAGGTATTCA
TACCCATAATTCAGCTTAGAGTTGAGTTGGCAAATATTGACAGTTCCACCGTCTCCCATG
TAATATCTAAGTTGTTGCTGCCATACAAAGTCATCGACAGATGCATTTTCATCTTTGATC
ATCCCAATAATATCTCTGTAATGCACATCTTGAGTCATGAGACAGATAACCGTCCTCCTC
TCGATATCAGTAAGCTTTTTCCTAACGATGTTTGTAAGAATCTTGAGGGAGTCACAAATA
CTATCAAACCAAGATTTAATTAACTCATAATTTTCTTCCTCAAGGATGTCCTCTGTGGTT
CCACACCAGACAATAGAGTCAACTGTAATGGCAGCCTGCAAAATATTATTCTTTAAACCG
TTTAGCTTGATTTCTTCGCTACTTTCATCATTAATGTAGCTGTTATACAATGTTTTAATA
GAATTCTTAACAGTATTCTCTGTAGTTTCTTCTAGCTCTTTAAGCCACTTCTCAACTGAA
TCTCTTGCTTTTGCTGGTTTTCCAAGAACTAGGATTTCCTTTTCTGCTGACTCTACTTTA
ATGATGTTTTCTGAGTAGGCTCCTTCTCCAAACACAATTCTGTTGATGTTTTCAAACAGT
TTCCTTAAGTGGGGCTGCACAGTGTCTGGCTTTCTATTAGCCTCAGCAAGGATGAGCAAT
AACTCATTATTTGACAAGAAGAAAAATCTTGAGAATGCCTGACGTTTGCCTTCGAGGTAG
TTGTTCAGAGCTTTCTGGATCTCATCAAGAGCTCTATTATGGCCTCGGAATGTCTCAAGT
TTATCATCTCTTGCTGCTGTTATAATCTTGTTACACTGGGGATTCATATTGATGTCCTTC
ATGATTACTCTCCAAGATTGATCAAGTTGAGAAAATTTTTTAGTATCAGATGGGAGACTC
TTAGATATATCTGGAGAATGGAAGATACTTTCGAGATATGTCCAGCCTTTTTGTCATTCC
ATCCACTCATCAAGTAATTCTTCAAGGTATGAAAGTTTTTTATTGAAGTTCTCAACTACT
TTTCTAATACGATCAGCGAATCTTGATGTTAAAATTGTGCTGAGAGCTACAAGTGATTCT
TCAAGTACTTCATCTACTTCTTCTGTTGAAGAGATAATATAATAATCTTTTGAGTCTTTG
TATGGATTAATATCAAACTTAACAGTTTTCCAATCCTCTTTAACCTTTTCAAACAATTTT
TCTAGTTCAAGTTCTTTTGTCGCTTTGAGTGAAATTTCTGCAATCTCTTCGCACGATTGT
TGGTTGAGATTCATGTCAATCAACGATTTTAAAGTGAATTCTTCATCTTCTGGGTCAATT
TCTTGGCCATTTAAGATACTGTTGATTTCTTCCCAATGTCTAGCTTTGAGAGCAGGATCT
CTCAGTCATCCGACAATAGGAACAGTGTTCTTCATGAGATCAACTTCATCTTTGAATTTC
TTGGCTGCGTCACTATTTTCAAAGCCACTTGTACATTGGGCAGAGGATTTAACCATTTCT
GACAACTTCCCTTCAATTGCATCTACATTAATATCCTGAAGAGGGATACGCAGCCATTCA
TCGTAGTAGATACCAATTTGTTTCATCCCAGTCCAGAGTTTCTTAAGCAAGTTGAAGTCG
TTAACGAGTATATCGATGCTTTCGAAATAGACTTCACCTATCTCCATGAACTTCTGCTGT
TCGTTGATCAGCTTCCCCTTATTCTTGATGGTTTCAACTTCTTTGCCGAGTTCGTTTACC
AAATCAATTCCCTTCTCGATCTCTGTATCTTTATCATAAAGTTCTTCGTTTTTGAACTCC
TCGTTACAAAGATCAATGCGTTTTTCAAGTTTGGGAGCTTCCTTATCGAGGGCTTTTTTG
AATCTAATCTCATTGGCTTCTCCAGCTTCTAAGCCCTCTTGTAGTTTTTGTCTTACATTT
TTGAGTGCAGAGTGAGTGTCTTTGTACTTGGATTTGTTCTTCTCAGGGATCTTGATGTGG
TACTCCTCCATCACTATTCGAAGTTGCTCGATGGACTGGAACCTGTCTGTGTAGGCGTCG
ATCAGGCCATCCATCTTCCACAAGTACTTCATGATTTCAACAAATTCGTTGATGTTGGTC
GGGATTCTTGAAAGAAGAGTATGTGCTTCTTCTAATTCTCTGCACAATTCATTGAGCTTG
TTAAAGAGAAACTTAGGCAAATAGTCCATAATTTGAGTCATACACCTTTCTGGAGATGGC
TTAATCTCATTGATTAATCTCAGGAGACTGAGTCTGAAAATCAAAATGTCATGCGGACTC
ACGATTTCTAAAATCATTTCTCTCTGTTGGTGATGCTCTTCCAGTGCTTTCTTGAAAGTA
TCATGGTCTTGGTATTCTGTGCAGTCAGCATCTAGATTCTCAAGATGGAAATCAATATAT
TTTTGATATCTTTTGCAGTATTCTGTCACATCTTGAAAGGAGATTTCAACTTGGTCGTAT
ATTTTCTGACAGTTTAAGCTTATCGTCTCTGATGAAATTGCGAGATTTATGAGATCATTG
TATTCACCTGAAACTTTATCTTCAAAGTCATGGTTGTTGTAGATTTTGTTAATAAAATCG
AGTGTATGTAAAAACTGTTCATTAGTGCATACAAGCTGGATACCCTCAGAAACTGCATTC
TTTATAGCTTCTTTTAGGTCGTACATTGATGGTGAATAGACAAGGTTGAGTCCTTCATGA
GGGTATTCTGAGAAAGAAACATCCACCTCAAATAGTGGACAAGATTGCATTTTGCTTCTG
ATAATTACTTTTTTGTTATTGCTTAAATCTTCTTGGACAACTTCCAAAGCATGTGCCACT
GAGTTATCAATTAGGCTGAGTTTAGAATCCATGATGATATAGTCCACTAACCTCACGTAC
TTAATTAGCTTCGCATAATGAGTTCTCTTTGTAGCTTCTTGAGCATAAAGCATTGGCTTC
TGAGTTTCATCACCAATCAGGAATGGCTCGGTCTCTTCATCGTCTACCTCCACTTTCTCG
TTAAGACTAATTCTGTTGACTTCTTTGAAAGTCTTCATAGATTTTTCACAAGAGTCCTCT
AGCTTTTCTTTGATGCCTGCACAGCTTCTGGTGAGTTCAGATTTAAGCTTCTTCCGATGG
TCCCTCTGCTCACTTGTAAACTGGTCGATGTTTCTGGCAATATCTGATGTAATTTTTACG
ATTTCCATGTTCGATATAACAAGAGCGTTGGATCTAATGGCTAGTAAAGGTTTTGAAAGT
TCCTGATCCAATATGAATAATTCGTTTGCAAGTGTTTCACTGGTTTTGAATATTCTGGCA
GACTTCATTCTGGTCTTCCAAGCTGAAAACGACTTCCAGATAAAGTACTGCTTGAAGAAT
TTGATTTGCTTGAGCTTCTGGAACAGATTTTTCTCTCGCTCCCACTCTGGAATGGTTAGG
AAGGTGGCTTCATTAATTGAGTTGAAATGCACTATTCCACTAGCACTGACAGTCATGTAC
TCTTGCTTATTGAACTCATCACGTTCCTTGTCAAGATTGAGCTCTTCGAATGGGACAATC
CTGAAGTCGTAGAAGTCGCCTTCTTTATAGCAGTAGCAGAATCTGTTTGCAAACTCTGGG
TCTCTGTCACAACAGGCGATGAAATCGAGAGGAGTTAAGTAATCCTTTTCTTGCATTTTA
TTTTTAAGGTCCTTTGAGGTCAGTGATCCTCCAAAATCTCTGTTGAATACGATGGGCCCA
TTCTCATCATCAATGTCTACTACTTGCTTCTTGGGTGATTCAATAGGCTTCAGTTGCGAG
ACGCTGCGACGATTCACGTCAATAAGATTTTTGTTAGTCTTGTCTTGCTCCTTTTTCAGT
TGGGCGAGAGGTTTGAGGCCATCTCCCAAGTGAGTCTTACTAAGCATGGACTCTGGCTCG
TTGTAGTTGTATGGCTTGGTTACGTTGAGAGAATGTTTAAGTAGAGGTCCACCTGCAAGT
GGAGACGGTACCAGAGTTTGCGCAAAGTGGAGATTTGACCTAGACTGTCTGAGGTCAGCT
TGTGACTGCACTTTTGAAAGTGAAGGCAGCTTCATCTTCTCTCCTGGCATCTGCTTTGTC
GGTTGGGTTAAATGTAATTTTTCTAGCCCACTGAATCTTTCAAATCCTTTCGGATAGTGA
ATGGATGGGAAAGGAGGCTGAATCAATTTTGGCTTGCTAGATATTTCAGGCAAATTATCC
TTCCTTAACAACTTCTTAGCCTGTAGTTTCTTGAAGTTCTTGTTCCTATTTGGAATTATT
TGGTCAGTATCGTTGTATTTTGAGTATAAACGTTGAGCTAACTGAGTCGACATATTAAAA
TGCGTATCATTAATCGAAGGTTTTCGATCCATTTTATTCTCAAACGATTAAATATAATTT
ATTCCAATTATAATATTTTTGCTAGGGGTTTTGGGGTTTTGGGGTTTTGGGG
>149__k141_1237641
CCCCAAAACCCCAAAACCCCAAAACCCCTAATTAGCAAAAATCGGTTGATTATATATCAT
AATTAGTAAGATTTTAGCATAAAGATGAAGTCAGAAGGCAATGAACCAGAGAATCTTTCC
GGAAGTTCTGGAAAGAGAAAACCTCAGAGTGCTGTTAAAGCAAACCCCAGATCAAGAACA
ACATCCAAGTCAAAGATAGCTGAGCTTGACAGTTTGAAGAAATCAGTAGTATCCCTATTC
ACTTTACCTCAAAAATTCGAGGAGAAATCTTTGACAGTTTTCCTGAAAACGAAGCTGAAG
ATCAAGGAAACCTTTATTAATAAAAATTTATTGTCCGTGAGGAATACCATAATGAAAAGC
CTGACTCCAGGTGCTGGACAGCTAGACCCAGTGGTTGGCGAAGCTTACATCGATTACCTT
TTGTCAGTATATATTTCAATTCAGAACAATATGAACAGAGTAGATGGAGATGATTCCAGT
TCTATTTACAATATGACAGAAGCTAAGAAGGACCTCGTCGAAAAGAACAAGGAAAAGGAC
GAGACTATCAAGCGTAAAATCCAAGATACTATAATTGAGAGTCTGACAGTTTCTGACACA
GAAAACATCAAAATATCTTCATACTCTTTTGTCAGATCTCTATTGAACGCATTTGACCAG
TTCATGCGCAATGGTAGCACCACTGTGAGTGACTCACAAGTGGACAAGATTCTTGACTAC
CTCGTGACTCTCATCGACTTTGAAGAGCCCGAACACACCGAAATGGACGTTGAGGAAAGC
AAGAGCGCAGCCAGACAGCCTGTGTCTCGCACCGACTCGAAAGATGAGAAGAAGGTCAAG
AAATCAAAATCGAAGGATTCTAAATCGAGGCTCAGTAGTGCCAAGATCGAGAAGGAGATC
AGTAAAAAGGAAGAGAAGGAGCCAGAAGCAAAGGAAGAAGAAGTTGATGAGCTGAGTCTG
GTCGTTCCTGCTGTTCTTAACTTTATTAGCAACTACTTCTTGTCAAGAACTCCACAGGAC
ATGGATCTCACCGAAGTCAGAAAGAAAAGGATTGAGAGAAGGAAGAAGATTGCAGAAATC
CATCGCAAATCAAAAATTGCTCTAAAAGATGTATGTTTACGCTTAATAGAACAAGACAAA
GTTGATTTTGGTGACCATAGGCATACATTTTATTTATCTGAAATTGACTTTTGTTCTTAA
AATTTTTGAATTAATCCATTATCTTTAGGCGGACCAAGACAATGATGACATGGAAGAAGA
TAAAGATGAAAACTCCATTGATGGGTTCAAAAAGGAGACATTTTACAAAAAGGAAGATCT
AAAGGATGCAAATGGAAATCCTCAGAAGTGCACATTTGCAGAGACTCGTAAGGAGTACAA
GGCCCAGCCATGGTACATGTGCTACACTTGCGGTCTGGAAGGAAGTGAAGGAATCTGTAC
GATGTGTGCGAAGACTTGTCACAAGGACCACGAAGTTGTCTATGCAAAAGTGAGCTCCTT
CTTCTGCGATTGCCAGTTTAAGTTCGACTGTGTCTGTCTTCCTGATGAATTCAAAGACAA
AGCCAACAAGCGGAACAATGGACTTGAGTGGGGAGGATTTGACTATGACATTTCTCCTTC
TAACAACGACCCATCTTGGAAAAGAGAGTTTGGCAGAGGTGGCTATGCAGGAGGAGGCTT
CATGCGTGGTAGAGGAGGAAGAGGTGGCCGAGGAGGTCCAAGAGGCCGTGGAGGTCGAGG
TGGTCGTGGTGGCAGAGATGAAAGAGAAGAATTTGAAGAGTACAGAAAAATGAAAAAAAT
GGCTAAGAAGGTAAACCGTTCTAATAGAGAAGAGTAAGTTCATAATTAATCTAACTTTAG
GTACAGTAAAGGGCTTAAATACTGGGAGAAATCAAACAATCCAGCTAGCTTCACATCTCC
AAATGCCTTCCTCCAAGAAGTTGGGATAGTTCCTAAAAAGTTCAAAGCCTTTGAAGATTT
TGAAGTCCCAAAGAATGATAGTTTATGTTCTGATTCTGAAAGTAGTAGTGACTCTATGAA
TGACCTCAGTGGTTACTTTGATGAAGACAAGTTAGCTGCCAAGAAAGCATCAAAGCCCAA
AAAGCCTAACTTGATGGGAGACCATGCTCTCGATGACATGTGTGCAGGTAGGCTCATCCA
CAATTACCCTTTAGAAGAGGAAGAACTTATCTTAGGTGAAGACTTTGCAGATGACGAACT
TGTGTTAGAGCAACTCCGAGAAGAAGCTCTCTTTGGAGCAGGTGACAACGCTAAAAGAGT
CAAGTACCTAGAAGAAATTATTCAGGCAAAAAGAGCTGAGAAAGCACTTGCACAAGGAGC
TCCAATGCCAGAGGATGATGATGACGATGGTGAAGGAGAAGAGGGAGATGACGAAGACAT
CTTTCTTGAAGAGCACAAAGACGTAAGCTTTATCCTTATTATCAATCTTACCATTAATAT
ATAGAAAGAGTTACATGAAGAAGAATACAAAGAGCTAAACAAGCACGATGAAAGTATCCC
GTCAGAATTATCTCAAGACGTCCAAGACTTACCGTCCATTCCAGGTATTAATTTGGACTA
AATATTTAGAAGAGGAAGACAAAAAGATGGAAGAGACAGAAGAGGAATTCAAGTCTATCA
GCAGTGCAGATGTAAAGATGGACAAGGATGGATCAAAGGATATAAACATTCTAAAAGATG
CGGACTCATCAAGTCGCCAAGAAGATATTATTATGGAAGAAGAAAATGAAGACTTCCTTG
GTAGGTTCAAAATATTTATATTTTAGACCAATACAATCGACCATACGAGCTTTTCAAGAG
ATCAGATAAGACAACTACAATTCCAAAGAAACTGTTGGACAAGTTCCAAGAATTACTCAA
AAAAGTCAAAAAGAGGATTTCTTCATCAAATAGTGAGATCAAGAAGTCAAATAGTGGTGG
ATCTGGTGACTAGTAAGTATGATTAATTAACCTGCATAGTTTTAAAATACTCAAAAACAT
TACTGAAGCAGATAAGAAGACATTGTCCAACATTAGTGGGTGCAATCCCAACACAGGAGT
AACTCCAATTGCAATTAAGTCAGGGTGCAAGTCAGGAGATGACTCCGCCAGCAACCTGCT
CATTGGACTTCCAGGGCAGACTGACTACCAAGTAAGTTGCACATGCTAACATCTTAGATC
CCAGTGAATTGCTTCGCATGCAACTCTGTGGGACTACTTGCTATTGCAGAGGGCGATATC
ATATCATTCGTGATCACCAACAACATAATATTAAATCCTCAAGTAGTACTGAAGTCAGTA
GGAATTGGGTTCAACATTACCCAGCTGAAGTACCATCCAAATAATGATGGATTCCTAGTA
GTCTATGGCAACAAGCAGTGTCTGATTGTTAGTCTTGATCTACAGACATTCCCAAATAGC
AACCAAGTCAACTTACAGAATGTTAAAGTGCTCCAGACGATTAAAGTAGATCTGATGCTT
GAGCAGCTTGGCGGTGGTCTCTACATAGTAGACTGATGTTGGCTTCCAAACTCAAAAACA
CACTTGGCGGTACTTACGAAAATGTTCTTGAAGATCTACGATTTGTCCAAAGATACAATC
AGCCCAGTAGTTTACATCAATGAGATCCAGGATGCCTCCGGCATGAATAACATGACATCG
ATGTCTATTGTAAAAGATGAAGATAGTTCACACAGGTAATTTAAATTATTCAAAAATAGA
ATCTATGTGGGTACCAACAGTGGAGCAATTTACACCTATCTGCTTGAAATGCAAGATTTG
AACGGACAAACAGACTCATTCTACTTTGTAGAGCAAATTAAAATTAACGCTGACTTTGAG
AGTTCAAGAAAAGATATTAGCAGACCAGTAGTGTCTCTCCACTACTCATCACTTTTGGAA
GTACTCTTTGTGTCACACTATAATGGAAACACAGAAGATAGTAAGAGCAAAAGGATTAAT
TCATCTTTAGACAAAGAAGCTTTATCAGCATCTGGCAGAGCAACAAGGTATGTCACGCAT
GTCAATTTTTATTTAATATTCTTCTATAGGGCTCAAAAAAAGGATAGTACAACATTCCCA
GACATTTATTTTGGAAAACCACATGTTCAAAGCAATGGAACTGTGATCATTGATAATCCC
TCTGTAATTGAAATCAAGAAAACTCTCTCAAGCTCAGTACGATTCACTATTTAACTTGTC
TAGAAATATGGATATGCCACTCATTTCAGAGACGTTGGCATCATTGACCATTATGGGTGA
ATTGCATTCGTATCCATTAAGGATGAGACCTGGACTCCAATCTTCTGTCAAATATCGAAG
AAGTCGATTCAGCTGCACCCATACAAGAACCATACACGAACAGTTGGTCTTGCTTATGTC
TGAGATCAAGTTGCTCCAGGAAATTCTAAAATCTTCGTCGCAAATGAAGATTCACTCGGA
TCAAGTAAGTATAACCAGTCTAAATATTCATAGGAAGCTCTTCAGTGTATGACTTGCCAG
GCAACCTCCAAAAAATCAATAAATCAGCTTCAAACAGTCAAGTAGATGAAGTAGAGAAGC
TGTTCCTGGTCAAGCACTTGCCAAAAACAGTGACAATGAACGCAGATGTACTCCTCAACG
CAACTGAAGTATCGAATAACGGTTACGAGGGCATATTCTACTACAACGGAGAATTCAAGA
ACATTCTTGGTTCTCGCAAGTCAACTATAAATGCAAATTTGGGCCTAGCTGAGGGAATAA
TCAAAGGTGAAAACAAGAAGACCGTCAAGATGGAATGTGTGCTCGACAATATTGGCCCAG
ATAAGTCGTTTAACAACCTTGTCATTATTGGAATGAGGGTCATGTGTTACGTTCCAAACT
CATTTGGTTCTGCAGATGCTGATGACAAAATTAGCATCAAGCTTTTCAATAGGTATGGCT
AAGCTATTTAATTGATTTAGAACGATCAAACTAAAAGGTAATAGGAAGAGATATGAAATT
GGCTTCTGTGATGCTGAAATTATATACTTGAATTCAGTACTTAAAAACAAACTGACAGTT
GAATTCGTCACTAAAGATCCATCTCAGTACCCGATTCATATTTTCGGAGTGGACGTCTTT
ACTAAATCAAAAGAGACCATTGAATTCCAAGAAAAATACAACAAAATAAAATCTATCTTT
GAGGCTGAGAGTGAAAAAGATCGCGAAAAAGGTATCAATAATGTCGTCTTAGAAATGATG
CAATCAGAGAATGTGCCCCTATTAGTCAACTGGAAGGAGAAATTCAAATCAGTGCAAAAC
TTACTCTCAGATGTCACAGACAAAGAAGTGAGAGACGAAAAACGACTTCTTTTCAATATC
TCTGAAGCGTCAACTTATGTGACTGAATTCATGACAGACCCACAGATTGAGAATGACTTG
ATGTACTTTATCCATCCTCTAATTGGACAATACATTTGCCAAGTGGAAGAGCTAGACAAC
AAAGATTCTACTTACTCGAGACTGATTCTAGAGTCACTCATGAGGCTCCTCAAGAAATGT
CTTGAAAAACTCAACAAAGGGGACAAAGTTGAGCCTTCTCAATTGCGATATAGTCAGTAC
AATTGCTTCATCAACTATGTGAAAGAGATGCTTGACTCCCATAGATGGAAAGTCAACAAC
GGGGCACCTAATTTACTTGAGATAAGCTCTTCTCAAGTCTGTGCATTCATCAAGGTAGCA
TGTAACATGGCCCATGAAGACCAAAAGATCTTCTTCTATTTCTTGGAGAACAGCTACCCA
GCGATGATTACTGATTTACAAAGACTTGCCAGATTTTCAGTCCTCAAAGAGATTGAGATG
TCAACGAGTCTAAATAAAATAATTGACTCAAGTGAAGAGAAGAGGTACAATTCGATGATT
GACAACTGTCTATATTTGATCTACCACTTCCACTCGTATGTGTCAAACAGCTACAACCAG
CAGGAAGGATCAGCTGTAGAGAACCCTCATACTGAGTTTGTCTTGAGCCTCCTGCACCCT
TTCATCTACTCCTCAAGTGACTATGTTAAAAAGAGAGTGGCTTCAAAGATTAAGAAACTG
TCAACAGGGAACCTAGTAGATCAGATTTCACAACGGAGGAAAGACAAGAATGCACAGTCA
GACAAAGAATCAGACTTAAATCCATTAAAGCATTTGAACCGTCAACTGTATACTATTGGT
TTAAACACAGTAATGAAGCAGGCATGCAAAGACAACTATTTGCTCGAATCACAGAAAGAG
GGTAAGTCATCAACCTTTATTCCTATAGACGTTGAGATGCAAGAAGAGGAAGGCAAGCAA
GATGAAGAAGAACTAAAACGTGCCATTGAAATGAGCTTAGAAGATAATAAGCAGTCAGAT
AATAAACCAGATGCTGTTATGGCCCCTCAGCACTCTAATTCTGAAATCCAAATCTTTGAT
TTCACAATTGATTTAATCAGATACTTCAAAGGAGAAATTATCAAGAATGCAAACAAAGAC
TCAATTTTAGAAGCTGACATCGCTGTGTACTTGCTTTGCCGAACTATTAAAGTCTATGGA
AAATACAGGAGCTCTCTTAATTCTGATCACTTCGATACTGTGATCTGCGATAACTTGATA
GAGATAGTTGAAAACGCTATTACAACTACAGAGTCAAATGATTTGCTAGAAAAGACAAAA
AGATGTGAGACGACCTACATTCTAATTGAAACTCTGAACAGCCTAATCAGCTTCTCTGAT
AAACAGCCACTGAATCTTGTGAGGAGAGATAAAAAGGAAAAGAAAGCTAAAGAAGACAAA
AACAATTCTAAAGACCCACCTAAAGCCAGAATGAGAACCCAAATAATTTTCAAACTGATA
GAGCGTATGAAAGAAAGACAGACAAGCAATGAAGATGAGCCCAAGCTTGTGCTATGGCTC
AATGAAATGATCCAAAAGTTCGTTGAATACTTCACAAATGACAGAGGATCCATCACAATA
TCAAAAGCTCTAGACAAGACAATCACCTGCGAAGACAATGAGAGTGACAATCACCTGCTG
AAGGTACAGAATAAGGAGCATCTGTGGAGGTGGAACAATATCTTGAAGTCGCTGTCACTG
GCATCTAACAAATACTTCGATGTGCAGGTGTTCAACAGCTGTCTGAGTCTGCTATCAAAC
ATGCTACACTTTGAAAGACTCCATTACAACTGGCTGATTCACCAAAAGGAGAAGTCTGTC
AAGAAAAACAACGATGAAGGAGAGGTTGAAGACAAAAAGACAACAAGGGATAGATCGAAG
ATGAGCTCATCTATTGAGCGAGAGAAAGAGTTCATGAAGACAATCAGCAATGCAGACCTC
TCAGAGTTAAGTAAGTATTGCTTTATTGAATCCTCTAAACTGACTATAGACTCGAAGACA
AAGAGTAATTTGAAAGAGATTATTCCAAATGCAGTTTTCCATCTCAGGATTGAGAAGCTA
CAAAAGAATTTCCTTACTATTCTTGGTATGTAAAAATGACTAACCTTGTAGAATTATTGT
GTGAGAACGATAAGGAATTCTTAAAATTGCAGCACATATCAGTATACAAATACTATTTCA
AGATGGTTGAAGAGATCTTTGTCGAATCAAATGAGTTCAAGAGAAACATCTCATACGAAA
AGCTATTTTTGCTGATTAACCTTCTCAAGACAATCTGGTCTAAATACACTCAAAGAGAAC
CAAGTCTCTGGAAGAAATATGCAATTGACCATCCTGAAACACTCAAGATGCTATTCAAGA
TCAGCTTCAAGACAGTAGAACAAGCAGCTTGTCCATGCCTATGCCTACTAGCCTCAGCAT
TTGAGATTTCTAGTCCAACTCTATTAGAGAATATTACTAACAGCTCATGCCAGAATGTGA
AGTTAAGTGAAGACTCAGTGACTAACCTTGCTGCAGATCATAAGGGTAGACACAAGCAAA
AGAAGCACAAGAAAGATCGTCATCAGAGTAAGTCACTTCTATTATCTGGTTGAATGTCAC
CCGATGTCTAATCTTGCAATAGGGAGTCGAGAACAATCTTCGCCAGAGAAGTCAGTTTCT
GAAGATGTCAAAATGGACGATGAAGAGACCAAACAGAAGGTCAAGGACCTTGTGGTATTG
TTTACTGGACCAATCAGAAACTTTATCGAAATCTTTGTTGTTGGAAAGAGGTCTAAGAAC
TTGAGAAATGCTTCTACACATTTTGTTAAAGGACTGTGGGAATGCGCTCAACAGATTGAG
AGTGAAGAAGATAACTCTAACGATAAGAATTCAGTTAAAATATTCAATACAATTCTATCA
GTACCAATGCAATCAAGTTCAGCATCCTTGATCTCCTACATTCTTAAACAGAAAGCAGAG
AAGAGTAGAACAGAAGGAGAAGCTAACTCGCCCAATTCAGATTTAAAGCTCGAAGACGTG
TTCCAGTTTATCAAGAAATCTCTTTTAAGAGCTAATGATCTCATATTTTCACATGAGAAC
ATGGAACTCTACTCTAACATCTACAACCAGATTTGTAACAGAAAGACAACCATAAATCCA
TTCGGAGGAAGCAATAACAGCAAAGAAATTGGAAGCATGCAAACTTCCCAACCAAACATA
TTCATATATGAAAGAGAGCCTTGTACTCTGTGCACCCACTTTATGTCGATGAAATCCTCA
GCTGAAAATTCTGCACTTGATTCCCATCTGGATAGACACAGTGCAAATGATGAGTACGTT
CAACAGACAATGAATGATGTCAAGAGCGACAGCAAATACAACGAGCAATCCCTTGTATAC
AAGCTTTCTACCCCAATGAAGATCAAGGAAGTTTTAATGAACACCTATGAGCTTAAGGGA
ACAAGAAACGTTAATGAGGTCTCTATTTACATGAATAATAGTCAAAAGGATGAACTCAGT
GCAATTAAGAGAGACAAATCAGTCTGGACCTTTATCACGACAATGAAAGTAACCGAAGGA
AAAGGTGAAAAGAAATGCAAGTTTTCAGTTCCGATCACTGCTTGCAACTTGATGTTCGAA
TTCCATGTAGTCAATTCCAATAAAACAACGACATCCTCTGGTAACTCAAAGAACCCTTAC
TCAGACCCATTCAATTCCAATTATGAATCATTCAAGTACAACAGCTACCTCGGTCGGTCT
GCTCAGCCACACCAGACATTCTCAGTTGACAACAAGGAGGTATTGAACTGCCCAAGATGC
CACATCATCGTGGAGGATTCCCATGGAGTGTGCAACAACTGCCGTGAGAATGCATTCCAA
TGCACTTACTGTAGGAACATCAATTATGAGAACCTAGAGGGATTCCTGTGTAACGAGTGC
GGTCTCTCAAGGTACGGAAAATACGACTTCTCCATCATCGCCAAACCCGACTTCGCTATT
GAAAAGGTCAACAGTGAGAAAATAAGAGAAGACCTCGAGAACACTCTATCCCAAGTGCAG
AGCAGATATGTCACATTCAGAAGAAAATTGAAATCATTGTTCGGCAACTACGGAAGTGGT
AATCAGTCCAATGATATGCTGAATGTTTTTAACGAATCACTTGTTCAGTACAAGAGCATA
ATGAAGAGTCTTGAATTTGCTAAAAATCTTCGAAAAGAACTACTTGAAATGGAAGAGCAA
GCTAGAGGTGAAAATAAGTACGAGAATGACAATGAAAATTCAGATGATATATTTAACGAT
GAATCGCATATGGAAGTAGACTCGAACGCATATGGACAGGACAGCCAAGAATTCTCAGGA
TGATTTGGATGTGCATTCTCATTCCTGAATGTTCTGTTAAACTTTATCAATGAGACTGCA
TCGATCAATGAGTTTAACAAACTATATCAAGATGAAGGATTTATCTCAAAGTTGTATAGT
GAAAACTTGAGTATGTTTGCAGTGAATCAAAGAGATGTCACAAGAATGGCACTAGTAAAG
ATTGTTAGCAAAGACACAGATGCAAGCTTAAATCTTCTCAAGATGATCGAACATTCAATC
CTACAGTAAGTCTAATTTTAAGTGACATTCTTATCATTGTAGATCGCCAAAGACAAGTAT
AATGTACAACTCTAAAGATAAGGATGATAGTGTACCATACCAAAAACTGCTGATGTTATT
GATGAAGAGCTTACATATCAAATATGGTAATCTATTAGTGTTAAACCATTTAGAAAAAAA
TAACAAAAATAAAAAAGAACCTGAGATTTCAGAATCGTACAAGGAATGTATCAAAATTTT
ATTCAGAATTCTCAAATCATCCATTGAGTATGGTCAAAAGAGTGCTCCAGTAGCAAGTGG
GCTGATCACCAACTGCATCCAGAAAATTGAAGAACTCATTAGATCAGAATCATTCGACGA
CAAGTTGAGCAAGAAACCATCAGCTTCATCACCTTCCAAGTTAAACCCCATGGTAAAGCA
CACTAGTTCATCAAGAAATATTAAAGGTAGTTTATTGTATTTACTCTGTTTAGCGAGTCC
GATTGAGGAAATCCTAAATATTGGGCAGTTGTCAAAGACAGAGTCAAGAAACTTTAACAA
TCTGGATGTCATTGTCCAATGTTTACTGATGAGAACATCTTCTAATTGTCGTCAATTAGC
ATCAAGCATCTTACTTTCCCTAGTTAAAATCTCAGACAACAACTACTACAGAATCATTGA
CAAGCTTGAAGATCAAATGGGAGAATCAGTCAAGAATGACGAGGTTTCAGAACAGTTCTT
TGAATTACTAAGTGAACTACTTAAAAAGGATAAGATAACTGAACTCGTTAGAAAGAATCA
AGAGAATGAAGATATGTTCATTTCACTACTATCTAAATTATTTGATCAGGTGTCTATCAA
ACTTGATGCACTAGCCTATGTCCAAAAACGAAAAGAAAGATTAGGTGCTGACGGACTCTA
TGTTGAACTCAACCAGGGTAAAGCCCTAGGAGAACTCATCAGTATCATATGCAGCATGAT
TCAAGTTGATTTTATCAAGACAGAGTTCAAGAACGGAACATATACCTATTTCACAATCAA
AATCTTACTAAACCTCAAGAAATTATTCTTACTAAAGAACAAGACACTGATTGACTGTGA
GGATAAAATCAACAACATTTTCAAAGAAATAAACTCTGACTCTGAAGAAGATAAAGAAAA
GTTCATCCTAGCATGTGTAAAGTTGACAAACGAGTGAGATAAACAGGGCATCACTTTCTT
ATACGAGAACATCAAGAACATCATTGAGCCTTTCAAACCAATCCCAGAGTACAAAATGAA
CTTGAACAAGAACCCTAATCATGAAATATATTTGAGGGGAAGAATCTCTAAGAACCCATA
CAGTATCAAGGACATCGACAACACTATGCGGGGAGCACTTGAGAAAATATGTCTTGAACA
TGAGATGACCCATGCAACTGAACTCATTGAAATGCTGGTCGCCAACAACATCATCGTCCC
TGATCTGCCAGCCAACCTTGTGTACGAAAAGGTGTGGTATCCTTACATCTACAAGCAAAG
GAACCCAGATGAGTACGTAGTTCCTCCAATTGAAACTGCAGATAGTTCATACAAAGTACC
AATGGAGGTGATTTACAGACTTGCCGGAGTTGACGGAGAAGCTACCGAGAATAGAGTTGA
GTCACTACAAGAAGACGATGAATTGGCAAATGATCCTGAAAAGAAGTACTCACTTGCCAA
GGTTATGCTTGAAAAGACTGATGAATCAAATAGTACTGGAATAAGCTATCTACTCAATGA
CCTGTCAAAAGTTGAAGGTATCAGACGCGACCAACACTTGCTGTCAAGAATTTTGCCTCT
TCTGAAGATTACACTCAAGATCAGAAACAATATGAAAGAAGTCATCAGAATTAACGGAGC
TGACGTCTTAGTCGAAAAGCTTTTCATTTTCCTTTCTGAAGATGTCAACGATGAACAGCA
GGAGCTACTTGACGAAGTTATTGCTATACTCGAGAATATTGTCGTACAAGGTTCTAAATA
CGTGCTTGAGCAAGATATGGAAGTAGATAATGAAAAGAAGGAAGATAATCAGCAAACTAT
TAAGAATGTCACCATTATTCTAGATAAAATTACAACTGCATGTGAGTCAATGGTCGACTC
TTGAAAGAGTATTCAGAACACTTCAGACCAAATTATTGCTATATCAAGAATATTGCCTCT
GCTGACATATAGCAATAAAGAAGCTGAGGGCAAAGTTGCAGATCTAGTCTCTCAAAATGT
CAAAAATCTTCATATGTTAAGTGAAGACAGCCAAACCAACTACAAATGGGATGAAAAGTT
TAGAGTTGAGTATTACTGTGAACGATTCCTCAACTTCCTTGAGAGTTCCCAAAACAGCGT
AAAACAGACATTTACTGACAGGAATATTGCCGATGATTTAAGTAAATATGTAGAAGACAC
CCTCACAGACGACCTGATAGAGAAGGAAGAAGACTTACTGAGGTTTGAGAAACCTCTATC
GCTTGCACTTAAAAGCTTAGCTTGGTTCCTAAAATCAAACGCATCTTCTCAGGCTGTAAT
TCTGAAGCACAACGAAAGCAATAACTTGATTGAAAAGATATTCAAACTGTCAAAGACCAA
ACTTAAGCAAAGAAACTTGAGCATCCTCGCAGAAGGAGTTATCGAGTCAATGACTTTTGA
GAGTGACTTAAATGACAAAAAGACTCACGACTATGTTAAAAACTTAGTTAATGCAGAAGA
TTCTGAGAAGAAAAAGAAAGCTGAAAAACGTAAGAAGGCTATGCTTGCAAGAATGAAGAA
GAACAAGATGATCAACAAAAAGATCAAGTATGACGACATCAAAGAAGAAAAAGGTATCAG
GTGTATCATCTGCCAAGAAGGCTACCAAGAGAGCAACCAAGACCTTATGGGTGTCTATGT
CTTTGTCAAGAAGATCATAATGGCTGCAGATAAAGTCATCAGTAAGAATGAAGAAGCAGG
ATATACATCAGTGACTCACTTCAATAGCATTCACTTCAAGTGCCATCGAAATGCATATGA
TGCAGATAGCAACCGTAAAAAGGCTCTAAGTGAGTGGGATGGAGCACAAATAAGAAACAG
TCATACCAAATGTAATGGTTTGTTCCCTATCAAAGGAGGAAGTGTAACTGAAGAATCTTA
TAGACAATATGTAAACGAGTATTTAAGCAACTTGTCATACAATATCTTCCAAGTGAGTAT
GAACAAAACTAAAGTAATGTTCTATGACCTCATGAACCTCGTTAAGAGACTTGCATTCGA
GGAGAGCTTCTCTAAAGATTCTAATGGAGGAAGTGCAGAGCACAACATCAACTTTGTACC
TTTCATGATTCATATGACTCTGTCTATAATGAAAGACAACGGGGAACTGCTTTCCAACAA
GCAGCAAGATAACGCAGACAAATTCTTAGAAGACTCATTAAACAAAATTGACGAATTGAA
GAAATCTCCTATTGACAGTGAAGTGGAAGAACAGAAGGTTGCTGAAGAAATAGAAGAAGA
GGTCAAGATCATGAGTGAAATAGAAGAAGATATTGACGAGGAAGACTTCGATGCTCTTGC
CAAGACTATCAGCCAGAAATTAGATGCATGGATGTACTGGTCACTTGTAGCATCAATAAT
GTCTACTGATGATCAATGGAATGAACAGAAATGGAAGTTCTTCCAGGTATCAAAACACCT
CGCAAAGATGAATTCAAAGTTCTTACCAGCTGGAGATAAAATATTCATTTTGAGTGAAAA
AACAAAAGAAAAACAAGAAAAATGCAGTGCTAAAAGTTCAATCAACAAGTATGCAAATAG
TGCAAAGAAAGTGATACTTTATTTCACCATACTTACAATATTCAGAGAGAAGTTCATCAA
AGGAGAAGGTAAACTTACTACTCAAATAGATTCTAAAATTGATATAGCGAAAGAAACTTT
AAGCGAAATGAACAACATCAAAATCCATGAAGACCTCATCAAGACGTGCCAGGACATATT
CCTTAACGTATATTCAAAGATACTGAGCCAGACAGGAGAGCAGATCCTTCAGATAGCTTT
TACGAAATCAGAATTGGATAGTGACAAATTCACCACGTTTGAATAAGTTTATTCTATATG
ATTCAATTACTAACAGCTCATGCGGGGTTTTGGGGTTTTGGGGTTTTGGGG
>149__k141_1238610
CCCCAAAACCCCAAAACCCCAAAACCCCATGAAAAAATTTATAAATTGATAAAATAATTC
AACAGTGATTTGTAAGTAGTAAATTCTTTAAAGGCAAGAATGTAAGGGTGCACTTGAAGT
GCAATTTAATGCTTAGTAAGCATCATCTTCATGCATGACAGTTCCGCTGCCTGCATCAGT
ATCGATTTCTCCACACATCTCGATCGCATATACGATCTTGTCTCTGCAAATACTATCCTT
AGTATACTTTGGCAAATCTATCTGGAAGAAACAGGTATGAGCCTCTGGTAGTTTTCCATC
ATGACCTTCTCCGTGCATTAGGTAAATGGTATGCTTCTGGATGCTAGAAGCATCTGGAGG
TGGTAATCTTGATCTTCCCCATACAAACTTAAGATACAGTGATCTCTCTTCTTGAGTGAA
GTTATCGAAAACTCTCCAGAATCTTTGGACGTACTCATTTTCTTCATCACAGCTTTGATA
AGTTGTCAGCTTCTTGAGTTGTTCAATATCAATTTCAGTAGGACCAATAATTCTATATTC
TACTTCTCTAGCTGTGAGGATACCCATCACGGTAGTTGGGAATATAATTTCAAAACCTTT
TCTAATTGCCTGCATTTGCCTCTCAGCTTCCTGGTATCTGGTTTCGAGAGTTTGCTTGAT
GTAATCATCTATCTCTGCATATTTGACTGGTTTTTCTTTGCCTCCTTTGATGATTTCAAC
TTCCTCACCGTCTGACAATCTAGTAGACCATACTTCAGAGCCATATTCATCAAATACTTC
TTGTTTGATGCTCTTCTTGGTTGTCTGTAATTCTTTAATAGCTTGGACTGCATATAAGTC
AGTACCCTTGAGGTCATCGATAGTCAGTGGTTCTCCTGCCAAACTCTTGTAGAATGACGG
AGGCAGCTTCAAGTCAAGAATTTGTCCGCTTCTAAATGCCATACCCATTAATGCACCCAT
AAACTCGAACATTTCTAAATGTGTTGGGGAGGTGGCAGATGGATTAACTGTCCAGCAGTC
TCTTCCGAGTCCGTGGTCACTCTTGTTGTTCGGAGTTGGGATTAGCATTGGGAGTACCTT
GTCCATTAACTCGCCACACATATTCGTGATGGTCTCTCTGTAAGGGCCTCCTGCATCAAT
ACTTCCTTCACCCATCAGAGTGGCACACCAAGCCTGACTGGAAGAATCATTTTTCTTCAT
TGATTTGTAGTTGGACTCTTTCAGCTTCCTCCAAATCTGTCCGAAGACAGTGTACTCTCC
TTTGTGATCTGTCTTGCCAGAGTCTTTGAACACTTGAGCTTTTCTTCTCTTGATCTTTAC
CTCTGGTTGGTCATAGTCAGTAGTGAGGTTATTCACAATGTTCTTGATATACTTATTCTT
GATACTTGAAAACGCGAGTCCCTTTCCAAGGATGAACATTTCGTTCAGCTTGTCACTTGT
CTTCCCCTTAGACTTAGCCATTTCATTAAGAGTGTCTTCGTCCAGCAGAACATATGGAAT
GGTCTTCAGGAAGTGAAGGTTATACTCTAGTAAAGCATTGATTCTTTGCTGTTTGGTCTT
CTCTGGTAAACCCTTCAACTTCTTGCTCTTGAAAGTCAATTCGCTTGGAGTAATTTCAAC
ATTGTTACTGTTGGTGTCATTGAAGTCAAGGTCTTTTTCAGTAATATATTTTTCAACGCT
TTCCAATAACTCTCTATCGCACTGCTTAGGGAACTTGACAACTTGATCGAAGATTTCTTT
GTAAGAATCTTTTGCTTTTTCAATCATACTGTCATTCTTGATGTATGTGTAGTCTGGTGA
AAGCTCAATCGTCAATCCCTTTTGTTTAGTTTGCTTGAAATAATCATTTAGGTTCATCAC
TGGAAGTTCCTTTCCTTCTCTCAGAGGTCTTGTGATTCTGTAGTAAATTAATGAATCTAA
ATCATAGTTGTTATTGTTCAAAAACTCCTTTTCAGTCAGCTGTGTCTTTGGTAAAGGCTT
ATCTCCTGATTTGAGATTTAAAATATATGCTGGGTAATCGTAATTTCCGATTTCATCGTT
TGAGACCAGTACATCTCCTATTTTGACAACAGGGAATTTTTTATCCTTGAGATCATCGAT
TGGATACTTAGTTGCATAAACAAGAGCTGGAAGGCTGCCTTTAACTTTTTGGTAACCTGT
TTCAGAATAGCATTTTAGTTTCTTTGACTCGTCCTTGTAGAAGTGTAAAGTTCCAACAAT
TGGTGATTCACCTGTAACCTCACATTTAAGACCTTCATGAACTCCAACTTTTGATGAAGG
TAATTCATCACCGTTGACTACAACAAAAGATGTCTTGTTTCCTGCTTCAATAAGGTATGG
GTCGATATGGTCAAACATCTTTAAATGAGTGACGAATTCTTCAGTTGTCTTTGATTCTTC
TTCAGTGATACCAAAGTGAGAGAATACACCTTCTTCTTTTCCAAGGGAGAAAATCATCTT
TTTGTCCTTGTTCTTCTTTGGGCAAGCGATTACCAATGAGTGAGTGACTCCAACTGATGC
ACTTTGAACAATGTAATCCTTGAATGAAGAGATTGGGGTAGGCTTGAACTTATCTCCTTC
TTTTTTGAGTCCCATTCTATGCTGGATATTGCATCCCCATCCATACAATTGACCATCATT
GGTTAGTGCCAATGTATGGTCATAACCTGAGTAAATCTTAGTAAATTTTATCTTTTCTGA
TTCGTAATCTAATTTTGCAAAGGTAGAGCTCTTCTTATTGCTTTCTCCTTGACCTAGAAG
TCCTTTTGCGCTTTCACCTGCTGACCAAAGTTCAGTTTTTCCTTTCTTAACCTCAACTAA
AACGTATGCAACATTTGGTTTGTCGATGTTGGTGCAGAAAACCTTCAAAGCCTTGACATT
GTTGGCAAGCTCAATTCTAGCATATTTCTTTCCACATTCAAGTTTAATATCTTTGAGGAA
CTCATTTCCTGCACCATATAACTTCCCAGATTTGGTAACAATAAGATGAAAGTTATTGCC
TGCTGCCACATCAACAACTGGGTCTTCTTCGTTTGGAATCTTCTTTTCAAAGAACTCTGA
TTTATCAGACTGATCATCGATTTGGTAGCCTTCGTTCTTTCCTTCAATGAATATCTTTCC
CTTCTTGGTCAGTAGAATAACGTTAGTGACACTTGCGGCTAATTTGACGAACTCGTCTTC
TTCTGGCTTAGCTCCTTTGATCACAGTCTTTGTGAGTGTGGTGTTAGTGGTACTAAAGTA
GTCGTGTTGACCTGCTTCGTAATAGTTTCCTTCTTTGTCTAAAGCAACAACGAAGTTCTT
GTGTGAGATCAAGAATTTTAGATTTTTGTATAACTCTCCTACAATTTCTGGCTCCAGAGT
TGGTTCATTTTTGCTCTCGGTAGCAAGTTTACTGCTATCCTTTTCTCCGAATCCAATAAT
CTTTGGTTGTCTGTATGGATAATGGACATAGCAAGCGTTGTTGTAAACTGTAATGTCAGT
AGAGTTACCATCAATGTCTTTCTGGAATATATTCTTGAGTACGTTTTCTCCCTTCTTGTC
ACTAGTAATTGCGACTGAACTATATTTTTCAAGTTCACTTCCTGTTTGTATCTTCACCTC
CATCTTCTTGAATCCTGCATGGTTAATACGAGCCGTTATCTTAGGGGCATAGTGATTGTG
CTGAGTTTCATTGATAATGGTGGCCTGTTTGGATGCATCATCTAGGTCTTTCAGATACAT
GCAGTATGAGATCATATCGAATTCCTTCCTTTCTTTTAAGACTTGTTTGCACTTCTCCAT
ATCTAGCAGAGACTGCTTGTATGTATAAATCGGCTCAATTCCATCCTTGAACGAAGCTTT
ATGAATTGAACTGAACTTGAGGAAGATTTCGAATAGAAGTTTGTGCTCATCTGTCAGTTT
GAAAGTACTTGAGTTTCCTGAGTCTTTATCAAATTCGACACTTTCGACTAACTTCTTGAA
TATCTTCAAAGACAATAAGTCTTGTTTGATTCTTGCACTGTAGTCGTTAACATTCTGCTC
GATCAGTACAACTATTTTCAGAATTGTAAGGTACACCATCTTTTGAAGTTTAGCATCTCC
TCTGAATACACATGGGATGAGGAGTAGCATGGACATCAAATTTTTGAAGATATCTTCCTT
CTCAAAGATTATTTCTGGGCATTCAACAATGTACAGGTTAACCAATTCTATCAAGATATA
GAAGTTCATGGTTTCAATAGCAATAGCCTCGTTGTTGAAGTATGTCTTGATATCTTTAGC
TCCGGCTTCTAAAGCAGTCTTGAGTCCTTTAATAGAGTCTTTTACGATTACATCTTCCAA
CAGTTGATGCAGAAGAGGAGTAAAGTTTTTGTTTGAGTAACAAGATTTCACGACGTTTGA
TAGAATATTCTTTAGGTCATCGTATGGTTTATCATCAATGAGGTTGATCTTACTCAGAGT
AAGTTCATTTCCAATAATTTTAACAAACTTGATGAAGTTATCAGTATCCTTTTCGGATGA
AAGGAGCATTTTGAGTAATGAGTCAATTTTAGAAATTTTGAAGAAAGAGATAATTGTCTT
TCTACACATAGATGTGAAGTAACTTCCTACAGCATTACAGTATTCACCCTCGATGTTATC
CTTATTGATTTTGTACACTTCGGTGAATAAAGCTCCACGTGGTTTCTTCTGTTTGTTTGC
ACTATCATCATAGTTGGTAGATCCATAGCTAGCAACACTATCAAATACCTTGGTAAACTT
TTCATTATTTTCAAGCCCAAATATAGTATCAGGGTCAAATTCTTTATCTTTCGCCTCTTC
TTTCTTAGCTTCTTCCTTAGATAAAGTCTTTTTGGATGATGTATCAATGACATCTTCGTC
AATAACATTAGCGGCAAGACCTGTTACGGGAAGTTTCTTGGCAGTCTTTGACTCTTCCTT
ATCTTCTTCCTTCTTTTCTTTCTTTTCTTCTTGTTCTTTACACCAATCTGATATTAAGTT
GGTCTTCTTGGATAAGCTTGAATCTTCGTTGTCCTTCAATATTTTAGCGAGATCCTTTTC
ATTAAATCCTCCGAACTCAACCATTTCCTTAACAAACTTCTGATGTGAAGAGAGTCCTGT
TGTGTTGATTGTCTTAACTTTGGGGTCCTTCTCTAAGAAGCTCTTGACTTGCTTGAAATC
GGATGTGCTGATGAGGACCAGACTCTTGAAGTAGGCAGTCTCTACATCCTTCTCAACCAT
CTCTTTGTGCAAGTTCTCAATATCAACATCACATGAGATAATTATTTTCGAGGTCTTTAA
GTGCTTTAGGAGGTCATCAATGTTATTCAGTTCTTTTGGATCGATAATTCTCAGGTTTTC
TTCTTTGATGTCTTTGTTCTCTTCTTCCTTAAGGGAGAACTTAGCAGCTGAGCTGATCAA
GTAGTTCTCATTTTGGATGACCCTTCCGTAGTTCATTGCTGATACCAAGTCAATGCACTT
ACTGAATTTCTGGTTTCCAGCATTTTTGAGAATTTTAGTCAAGACCAGTTTCTTTTCTGA
GAATTTAGCTTTAGTGTCCGAGCTAATTCTGAGGCCTCCATTGTGCTCAGTCGCATACTC
TTGGAGAGCATGCACCTTCTGAGCGATCCATTCATTTTGCATTGTGCTCTTGGAAGTGCT
TGGAGAACAAGCTTCTGAATACAACAATTTGAGGAAAGAGCTGTAGAATTTAGAGTCAAT
GAGTTTGATGATTTCTTCACCATGATCAATGATGTATTGCTCTAAAACTTTCAATCCGAG
ACTTCTGATAGTGCATTCTTTATAGTCGCTCTTGTTCAACTTCTCATCCAACTTCAGTGC
TACCAAGAACTTATTGAGTCTTTTTTCGTCAAGTAAGATTTTGTTTGTTTGTTTTTCTAA
ATCTGGAATCAGTTTAACTTCTTCTGGAATGGCCGTGAAAATATCAGTTCTTTCTGGGTG
CTTTGGATCATAGTACAATGCAAGAATATAATCAGATTTATCTTCGAGGTGAGTCTGTAG
TCTATGATGTTTGAATTCATCACCGTCTTGGTTAGGATTGCTATCATCTCCGGGGTTCTT
GATACCATACCACTTCTGGACAAACCCAAGAATAGTGAACATTGAGCCATCTGATGACAC
TCCACTGGTTCCGAGACCAAGTCCAAGATATTCTGACCCATTGAGGACGCTCATGAGAGG
TTCTAGTTCCTCCAGGCCGTACTTGTCCACGTTGTCTATAAGGTGGTCTATAGCTTCGAT
GATATCCATCTTGTAAGTTGGGTAGAAGTCAGTATTTAAAATTCTTCTGAATAGTGTCAG
TAGCTTGTTGGAGAGAGCATAAGACCCACTACTGTCAAATAGACTGTCTTTCCACATACT
GGATCTAATCGATATAGTAAAGTTATAGAGGAACTTCACAAATGGAGAGTTTGGGAATTT
ATTGATCGGAGTAATTTCGTTCATAATCTTATAATGGATAGATTTTTCATCCTTTGCAAG
TCTCTTTACTGATTCATCAAATAGTTCATGGGGAATATTAACTCTAATTAAGTTATCAAT
GATTTTTAAGATTGATAGTCCGTGTCTTGGTGGAGCATATACAAGTAAATCTACTAGGAT
AGTGAGTTCTTCGGGAGTTGCTACCTTGAGAACCATTCCTAATACTCCGCTTTGACTTGA
AGCAATAGATGTGAAGATCTCAATCAATTTCAAGAAGCGAGTAACATATTTGTCTTCATA
GATCTTCTTTAGTTTTTCGATTTCCTTGTTCTCTTTTTCTTCAACTTTCTCCTTGACCTT
ATCTTTGACTTCTTCCTCTTCTGCATTATCTTCATTGTCGCCTTCACCTTCGCCTTCGTC
TGCCTTCTTATCACCTTCTTCCTCTTTCTTGTCAGCATCTGGTTTGTCTGAGTCTTCTCC
TTTAGTGTCTTCATCAACTTTGGCTGTCTCTTGAGTTGCTTCATTATCTTCAACTGGCTT
AACTTTTTTGTCATCTTCAGGAGCTTCTTTGGTTTCTTCATCCTTGTCTTGGCTCTTGTC
CTCGTCCTTCTTGTCTCCTTCACCTTCGCCCTCTTTGGCTTCCTCTTCTGGAGGAGTCTC
GTCCTCTAGCTCATTCTTCTCGACTGCCTCAATAGCGTCACCCTTCTTGCGTTGGGCGTT
ACGTTTGGATACGTAGAACTCCCAGTCGACTCCTTCGAACTTCTTAGTAAGGCTGATGTA
CCGCTCTAATTGGCTGAATACTTGTTTAAATCCGAGAGCAATCAATCCCTCTGTGGTGGA
AGTGTTCACTTTAGAGTGGGCTTTCTCCATCCCAGGGATGGCAGTTCCTGTTGTCTTTAA
CTTCTGCTCTTCCCCACCGTCTCTCTTAACAATTCTTGCAAAACAGGCCATTAGAATCTG
TTCGAAGAGGTCGAGGACGTCTTGGCACAAGGGATAGTCTTCCTTAGAATCATACTTAAA
GTTATGGCCCCATGAGAACTTGATTGGGTTTTGGTCCTTCTCCTTTTTGCCATTTCCATT
GCTGAGTATTTCGAAGATTCCACTCTTGATGATGTTGTCATGGTCGGTGGCTGTGAATTG
CCACTTACAGCAGTTGAGCAAGAATTTGATTTCCTCTTCATCTGTACATTCCTTGAGTTG
CTTTACAATACCGTTGAAAACAAGGTAGAATGACTTTCTGAGTTCGTTTTTGAGATGCTC
CCCGCATCCTGTCACATCTTGAGTGTAGTGAGTCAGAACGTTGGTGTTGTGTCTCAGACT
ACTACAGAACCAGTTGAGATATTCAGTTCTTGTTTCAGTGGAATGATCCATGTAAGAGAG
TCTTGCGATAAGTTTGAAACCACAGATTCTCTTGAGTGCATTTAGATAAATGGTTTCAAT
TTGTTTCTTGATTCTCTGTGATGAGATAGGAGACTGCAAGCACGAAAGGATGCTTGAGGT
ACTTGAGTTGAAAATAGAGGCTTTTTGTTGCTTCTCAGATGTTGATGCTTCACCTTGTCT
CTCTTTCCATGTCTTTAGCTTTGTTAACCAATCACCTTTCTTTTGGACTTCTTCAATTTC
TCTCTGACGCTCATCTATTTCTGATGGATTTTCTTGTAACGAAAGATTTCCTGTAGAACT
ACCTCCCCATGCAGTTGGCATTGAGCATTTGATTAAGAGTTCAGACTTCTCAATAATTTT
ATCAACAATCTTTGCAAGCTCAACTTGATCTTTAGTCTTCTTCTTAGATCCATCATCTTT
CTTGGAAGTGGTGTCAATAACTTCTTCCTTATTATCTTTTTTGTTTTCTTTTTTGTCTTC
CTTCTTATTCTCTTTCTTTTCGTCTTTCTTATCGTCTTTTTTGTCGTCTTTTTTATTGTC
CTTCTTGTCGTCTTTCTTGTCATCTTTCTTTTCATCCTTGTTTTCATCTTCTTCTTTTGT
TGTTTCCTTCTTTTTCTTATCTTCTTCCTCCTTCTTGACTTTGTTAGCCCATGACTTCTT
CTTTTCTTGATAGTAAGATCTCATTCTGGCTGCACTTTCATAACGTTTGAATATTTCTTC
AAATGGATCCATCTTCTTGAGTTCAGAGAGCAGTTCTTGCTTGCCCTTGGCTGAGTTTGA
CATGTCAGTACCATCCATGTTCATCTCTGTCTCATCCATCATCATTACAAAATCAGTGTA
CAACTGAGCAATCTTGAGCATGCATGCAAAAGCAGCTCTGGACAGCTTCATGCCTTCCTC
CTTGCCAGTCTTGCCCCAAATGTGCTTCTTCTCAAGGTGAGTCTGCAGTAAGTCGATGAC
TCTGTCTACATTTTCGTCTTTGCCTTGATGGATAACTGCGTAGTAGATGGTGTCTTCATC
AAGTTCTTCGATGTTCTCCCCGTTCAAATAACTCTTGATTGTCTGATCGTTGGTAATCTC
ACAAAGGTCTCTTAATGAGTTGACAGTATCTTTTGAAAGCATGCTTAAGAATCTATTCTC
AATTCCTCCTGAGAGAAGTTTTGAATCGAGGATCTTCCTGTTCATCTTCTCTTCATCACT
TTGGTTTGTGGGTTTCTTGACATTAATGAATGAGTAGGAAAGCTTAGAAATAGTCCACAC
AAAGAATTTCATAACATCCTTATCCAAGTGCTGTCTCAATAGGTCTTCACTTTCAGAGAT
CTCTAAATCTTCTGACTTGATTTCCTTGAATTTACTGAATGTCTCAATAACTCTAAGTAT
TTTGACTGAGAGTAGAGATAATGTCTTAACATTGATGGAGTCTTTTAATGAGGCAAATGA
AGCAACGTAGACATGCATCAGCTCTGTGAAGTTGTTGTTCTCTTTGGCAACCTTGTAAAT
ATGTCTATGGAACTCAATGTACTTGTCCTTTCCAGTCTTCTTTGGCTTTTTATCTTCGTC
TTCAATCTTCTCATCCTCTTTCTGTTGCTTGATGGATTCATCTAAGTAATTCTGGGTAGC
TTTTGAGCAGGTTTCAAAAATCTGGATAGTTGATTCACTGATCCTCTCCAATACTTTAAT
GAGGTCAAGTTCTGTCTTTTCTAGTTTCCTCTCTAACTTCTCAATTTTGTCTTTATCTGG
CTTCTCTTGCTCTTTTTCCTTCTCAAGTTCTCTATAAGCTTCAAAATACTGGTTGATGAT
ATTTTGGGTGACTGAGTAGATAAACCCTTCGCTGTTCTCCTCAAGAGAGTTGTAATGTAT
CGAGTCCAGATTATGTCTGATGTACCTGACGTCTTCAATGGCAGAAATAAGCTTCTTAGT
CTTCTTGTCTCAAAGTTTCTCATAGATTATCAAGATCATGTCTTTGATGTCACTATCTTT
AAGAGCTCTGTTCATTGTCTCTGGTAAAGTGAGATAGTCGATGTAGATTCCTAGTGAGTT
GTCAAATTGTCCGCCTTCTAGTTTATCAAGAGAGTTAGTGACCTTTCTCATCAAATCACT
AAGAGACTCATAAACGAAAGTGAGACAGAAGGCCATAATGTTTCTGCATTCATTTCCAAT
AGCTTTCCAAAGTACTTGAAGCTCTGCGTTAGCTTTCCCTGGTTCGAAGGTGTAGTCTGG
TGTTTCTTTGGAGACAACTGAGCTGATTCTATCCTCAATGATGCTAAGGAATCTATTGAA
ATCGCTCTTGTTGTCAATGACTGTTGAAAGGGAGATGTTTAGTTTACTAAGACTCATCAT
GGATGTCCTCAGCAATATCAGTAACATGTAAAGGTTATACTGCTTCAGCAAGTTGCTTGA
CTTCTTCTCTTTCTTTGTCAATAAGGCTGAACTGATATCGATTGCATTTAAAAGTTCAGT
GAAGAAAGTGCTGGAGACACTTGTAGAGAAACTTCCTATAAAATACTGTTAGTATGAAAT
GAGTTGGGGAACTTTACCTCTGAATAATCAAAGTTTATCCATGTCTACTGCGCGTTGTGG
GTTAACAGTTTCTGCAAGAGCAATCAAGTCTCTTGATCCTTCCTTGAGAATGTTCATGAT
CAGGAATTTCGAATAATCTGCCTTTGTCTTTACTTCAAATTCAAGAATTTTGGTTTGATC
TTCAGCCTTCTTCAATAGGTTTTTGAAAAGAGTTTGAGGAGTAGTTTTCCCAACTTTTTC
GTTAACTGTTTGGAGGGCTTGAATTTCAGAGACTTTGGAGTTGATGTACTCAATAATTCC
TTTTGCAGAACTCTCTTCTGTCTCAACTCTTCTGAAAGCCGGAATCTTAAAGCTTCTAAG
AGCAGCTTCGCTGGTGATTTCCCAAAATGTATTGGTAATGTAGTCAAAGCCCCAAGTATT
TTTCGATAAATCAGCATTAAATTTCCATGTGTGATCTTTGAGTTCATAGATGTGGCAATT
ATTACTTTCACAAACTAAAAGTCTGTGTCCATTCGTAGCAAAGGTACAGTCTGTGATATT
CTCCATACTAAAGCTATTTCTAACTTTTTTGATATTTTCAGTTTCTTTTTCTTCATCTTC
AGTTAGAACTTCGTCTAATCCTCTTTGCTTAAGGTCTAGCTTGAGCTCAATAGATTCCTT
GAAATGCCAAGTATTTCCGTCATAGATTTCAAGGTTCCATTTTTTGACAACGAGTTCCTT
CCTATCTTCCTCGAGGTCAGCTTCATCCTCCTTTTTAGTGATCTTAATCTCTCTATGAGT
AGAGATGACATAAATATTTTGTCCATCTGTGAAGAGTGGAGACTCACAGAGATATCTGCC
AGCCTTCTTGTCATCATCCTCAGACTCTTCTTTAGTCCACTCAAGATTTGGACCTTCAGG
GAACTTATGTTCCTCTTGCTCCTCAGTCTGTTTCTTCTCTTCTTCAGTCTTTTCGTCGCC
CTCTCCTTCATCATTGTCTTTGTTGAGTGCCTTGATCATCTTGTTGAAGCCTTCATCCTC
AGTGACCTCTTCAAGTGTCTCTGTGTTAACAAGAGCAAATGGTTTCTTGTCATCGTTCTT
GCTTCTGCAGTAGAGCTTGCCCTGGAAGTACATGAAGTACCTGTGCTTCTCTGACATACT
TGAATTCTTCTTGTATAGGTACCCGAGCTTTGTATCCACAGAGTTCTTAAATCCCAGTTT
AAACAGACCTTTGTCTTTCTGAAAGGCGTAGATGTAGTCTTGGTCAGTCGTAAGAGTTAT
TGGAGAAGAGAACTCCAAGTCGCAGTCACCACCTTTGAGAATATGACTTGAAGAACTCCC
TTCATATGATACCTTGAGAGTATCGTCTTCCCCAGATGAGTCTTTGCCTTTGCTTTCGAC
ATACTTACATTGACTGAGTTCGGCATCGAGGTTGAACTCAAACTCATGAGTGTTGATCAA
ATTGTAGACTATCAGATAATCTTCTCCAGATCCTCTTGAGTTTCCTATGAGCAAGATGAG
CTTAAGACACAGCTCCTGGATGAGTGCGGTAGAGTTCTTGCTCTCAATCTGCTTTACTAA
GAAGGTCCTGACCTCATTGAACAGTTCCTCTTGGGCGTAAAAGTCAAAATTTTCAATAGA
TCGCTTCTGTTCGCATGAAGTGGTAATGAAGCTCTGATACAGACTCTTCAAAGAAGATAT
GAGGAAGCTTGGGTTTGTCTTGCCCAGTTCCTTCATCATGGACAGGGAGAATCTTAGGCC
TGACTCAAAGTTGAAGTACTCTTCACTTGTACCTTGATCAAGGAATAGACCGTTGAGTGA
TTCATAAAAATCTTTTTTGGACACCTCAAGATCTTGGGTCTTGATTTTGTAGTAAATGTA
CAAGATGAAGAATTTCTTGTACTGTTTGGAAAAATAGTTTCCTCCATCTCCTTTCTCTTT
CACTTGGAAGTACTTCTCAAATCCTATTAAAAAAAATGATTAGATTTTGTCAGAAAATTG
AAGAATCCCTAAAAATCTTCGAGTTGATGGCAAGTATCCAAAAGTTAGGATACACATTAG
CCAAAAATAATTGTCTCCTTACTTGGTTCTTTGAGTTCTTCAAGGAAGAAATCTGGAGTT
GAGAATCCTGTTGTGATAGCTTCATTGATCTCCTTGATGACTCTGTCTTTTGTTAAGTCA
GACAAGAACTCATTCTTCTGTTCATTGAACTCAGTAAAATCTTGCTTGTAAGTTGCTTCC
TCTCCTTCAGTGACACTAATGCCTGATTGACTGCTAAACTGTTCACTGATAGCTTCGATG
AGTGAATCATCGATAAGCTCTTCAATATTAAACTTGGACACAAGGTTAACCTTGCTAGTA
GTTGCAATCCTGTCGATAACTGACTTGTTTCCCATATCTGCAAACTCAAATTATTTAATA
TACAAGTTAAAAGAATCCAGAATTAAATAGAAAATCGATCAAATAAAAATTGAAGACTAT
CAGGATTCAACCAGGAAACTGTGAAAAGGGGTTTTGGGGTTTTGGGGTTTTGGGGTTTTG
GGG
>149__k141_933629
TTGGTGGACCAGTTCCTCATCAAAGACCTCGAAATGGACACAGACTCTATCGAGTGGCTC
TCTGCCTTGACTCGTATTGCAATGGGAGACTACGATGGATTTGACTACATCACAAAAGAA
TATGAAATTTCAAATACTAAGTCAGGAATTTACAAAGCAATTTGCACAAGGGATTACGCA
ATGATGGATGCTTTATTCCACGCAATTGACGAAGAAGTACCATTCGAGCTATGCACATCT
ATTTCATGGATACTCAATGGTGATATTGACTCGGTGAGAGACTTGATCATAAACAGGTAA
GGATATAAGTATCATTTAATATAGATTGCACATTGAGACTCAAGACAGCAAATTCAAAAT
TACATACGACAATGTTTACAAAGTTGATCTTCCAAAGCGTCTACAAAGTGAAAAAAATGA
TTTGGGAGACTACCTCAAGATCTTGTTCAGTCTTATAGAGGGAGAAAGTTTCGACATCGA
TGATCTTAAGAGCATTATCAGGTAATTACGATTAGCTAACATTTAGATTATGTGGAATTG
ACGAAGGAGTGGCCCATATATTGATAGGGTTCAATGCTATTCTGAATAAAGACTTCATCA
ATGTCCATGACCTATTCGATTTCCAGCAATTCAAAGATGAGCTTGACAACATGGAGCTGG
TACACTCAGTAGTCAAGCTGGGGTCAAACAAGTGGACGAAAGAGTCACTCAAAACACTCA
TCGAAGGAATCATCGTCTCTGAAAACCTGTACACCCACTGCAACATCCCAGAAAAAGTAG
AGTTAATGTCGAAGTCGGTGGAGTTCACAGCAGTCATCAACATGATTGAGGCAATCGAGG
GAGATATGCAGAGTCTGGGAAGCATTTGCGATGACATCTTCTTTGACAACAAGTCTTGGA
TCTGCTCCTTGTTCGCTATTCTGAGTGCAGGAAAATTCTCTCTAACTAGCATCTGTGGTG
AGAAAAATGGTGAACTTGCGAAGAAGAAGTTCGTCAAAGATATCAAGAGACTGTTTGAAA
GCTTATTCTCAGTTGCATGAGATGACCCAAAACTAGATGAGTTCATTTACCAATTCAATG
TACCAGTATTGCTTTTCTCACTGATGTGTCCTAACCAAGATCTGATTGAGAAGTTTTTCA
GTTTCAGAGAGTCAATTTCATTCTTAGAAAACGACTTGATCAGCACCATTGTCAATCTAT
CGTCACTCAAGGAACTGGTTCCAACATTATTCTCTGCTTTCAGAACTGCAAAGCCAATCC
TTGAACAGAAGTTTAATGTAGTTATTGACCAAACTGGGGATGATGAGTTCCCAATAAAGA
TTCCAAATTTTGATTTCGACCCAAATCCAATCACCCAGAAGATGGGGTCAGTATTTGAAT
CATTGAGCTTCAAGAAATCAAATAATGAGGAGATCATGAAACTTGAGAAGCAGCAGCTCT
ATAATGCAGATTATGATTATACTATTGATACTGATGGCATCAGCGTAAATGCAGCCAAGT
TGTTCAAACTCATCTTCCAGACTTCTTACGGTGACAACACTGCCATGTTTATTCTGATGG
ACATGCTCGCCCCACTATTTAGAGATATCACAGGAGGACATGCTATTGTCAAAATTGCCT
CTATCCTTGCGAAGGGAAGGAAAGACAAGATATTCGATCACATGGGAAACCTAGTGAGAC
TGATCATCATTGGAATGATCACAGACAAGATTGAGATGAAGACTAAGTGCCAGAACGGTG
TGGAACTGTCAGAGGAGGAGATCAAACAGTTTTCTGAATCCTTCGACTTCACTGACAACC
TAGTCAATGGAATCGTCTTCTGGATCAAAGGAGCCCTATTGCTTTTGGATAAGGACAGTG
CCAGCATCCCCATTGATAAGTACAGAGAGGTGTTCTATGGAATGTGTAATGCACTCTCAA
TATACGAAGAAGAGATCGGAAGAGATGATAAGCTAGTTCATGACATCTCCAAGCAGACAG
ACCTCATGATTGCCATTGTTGGCTTTTGTAAAGGAATCTACAGCAAGATTGAGGTTGTAG
GAGTGCAAGTAGGATGCTTTGAAGACGAAAAGGTTAGAGAGTTAATGAACATCCTGAACA
AGTACAAAGAAACTATCTTCAGAGACAAGTTATTCGGGCTTCCTGATCTTTCTATCGGAA
GTCATATCACAGGAGCAATGAATACAGCCAAAGCAGGGATCCAGACAGGAGTACAGGCAG
CAAAAGATGGAATGATGGCTGCTGGAAGAGCCGGAATGAATCAACTCAAAGGAGCAATGG
GAGGTTATGGAGACTCAGCAAGTAGTCGTATGGGTGGATTTAGTGGTATGTCAGGGATGA
TCCAACCAGGAATTGGAAACTTAGGTGGAGTTCCAAAACTTTCAAGTATTTCGGGAATAG
GAAGTTTACCAAAGATGCCAAGCTTGTCTTCTCTTAACCCAGATAAGCTAATGTTTGGAG
ACATGTTCAAGCAATTTGATGTAGACAGAAGTGGATACATTGACTACAATGAGTTCTGTG
AGCTCTGTAAATACATGGGTCTGTTCTTAGATAAAGAGAAATCTCTCAAGTTGTTCTCAA
TGGCAGACAAAAGCAATAACAACCAAATC
>149__k141_933634
TTGGTGGACCAGTTCCTCATCAAAGACCTCGAAATGGACACAGACTCTATCGAGTGGCTC
TCTGCCTTGACTCGTATTGCAATGGGAGACTACGATGGATTTGACTACATCACAAAAGAA
TATGAAATTTCAAATACTAAGGCAGAAATTTACAAAGCAATTTGCACAAGGGATTACACA
ATGATGGATGCTCTATTCCACGCAATTGATGAAGAAGTACCATTCGAGTTGTGCACGTCT
ATTTCATGGATTCTGAGCGGAGATATTAACTCAGTGAGAGACTTGATCATGAACAGGTAA
GGACACAAGTATCATTTAATCTAGATTACACATTGAGACTCAAGACAGCAAATTCAAAAT
TACATATGACAATGTTTACAAAGTTGATCTTCCAAAGCGTCTACAAAGTGAAAAAAATGA
TTTGGGAGACTACCTTATGATCCTGTTCAGTCTTATAGAGGGAGAAAGTTTCAACATCAA
AGATCTTAAGAGCATTATCAGGTAATTATGACTAGCTAACATTTAGACTGTGTGGAATTG
ATGAGGGGATGGCCCATATCTTGATAGGGTTCAATGCTATTCTGAATAAAGACTTCATCC
ATGTCCACGACCTCTTCGATTTCCAGCAATTCAAAGATGAGCTTGATAACATGGAGCTGG
TACACTCAGTAATCAAGCTGGGGTCAAACAAGTGGACTAAGGAGTCACTCAAAACACTCA
TCGAAGGAATTATCGTCTCTGAAAACCTGTACACCCACTGTAACATCCCAGAAAAAGTAG
AGCTAATGTCGAAGTCGGTGGAGTTCACAGCAGTCATCAACATGATTGAGGCAATCGAGG
GTGACATGCAGAGTCTGGGAAGCATTTGCGATGACATCTTCTTTGACAACAAATCTTGGA
TCTGCTCCTTGTTCGCTATTCTGAATGAAGGAAAATTCTCTCTGAGTAGCATCTGTGGCG
AGAAAAATGGTGAACTTGCGAAGAAGAAATTTGTAAAAGATATCAAGAGACTGTTTGAAA
GCTTATTCTCAGTTGCATGAGAATATCCAAAACTCGATGAATTTATATACAAGTACAATG
TGCCAGCATTACTTTTCTCATTGATGTGTCCAAACGAAGATCTGATTGAGAAATTCTTCA
GTTTTAGAGAGTCAATTTCATTCTTAGAAAACGACTTGATCAGCACCATTGTCAATCTAT
CGTCACTTAAGGAATTGGTTCCAACATTGTTTTCTGCCTTCAGAACCGCTAAACCAATCC
TTGAACAGAAGTTTAATGTAATTATTGAACAAACTGGGGACGATGGATACCCAATAAAGA
TTTCAAACTTTGATTTCAACCCAAATCCAATCACCCAAAAGATGGGAAATATTTTTGAAT
CTTTGAGCTTCAAGAAATCAAATAGTGAGGAGATCATGAAACTTGAGAAGCAGCAGCTCT
ATAATGCGGATTATGATTATACTATTGATCCTGATGGCATCAGCGTAAACACAGCCAAGT
TGTTCAAACTCATCTTCCAGACTTCTTACGGTGACAACACTGCCATGTTTATTCTGATGG
ACATGCTCGCCCCACTATTCAGAGATATCACAGGAGGACATGCTATTGTCAAAATTGCGT
CTATCCTTGCGAAGGGAAGGAAAGATAAGATATTCGATCATATGGGAAACCTAGTGAGAC
TGATCATCATTGGAATGATCACAGATAAGATCGAAATGAAGGCCAAATACCAGAACGATG
TGGATGTATCAGAGGAAGAGATCAAAAAGTTTTCTGAATCCTTCGACTTTACTGACAACC
TAGTCAATGGAATCGTCTTCTGGATTAAAGGCTCTCTCATGCTGCTGGACAAGGACAGTG
CCAGCATCTCCATTGATGAGTATAGAGAGGTGTTCTATGGAATGTGCGATGCACTCTCAA
TATACGAAGAAGAGATTGGAAGAGATGATAAGCTAGTCCACGACATCTCCAAGCAGACAG
ACCTCATGATTACTATTGTTGGCTTATGCAAAGGAATCTACAGAAAGATTGAGGTTGTAG
GAGTGCAAGTTGGATGCTTTGAGAATGTGAAAGTCAGAGAACTGATGAACATCCTGAACA
AGTACAAAGAAACTATCTTTAGAGACAAAGTATTTGGATTACCTCCATTTTCAGTTAAAG
GTCATATCACAGGAGCAATGAATGCAGCTAGAGCTGGGATCCAGACTGGAGCACAAGCAG
CAAAAGATGGAATGATGGCTGCTGGACGAGCAGGAATGAATCAACTTAAAGGAGCCATGG
AAGGTATGGGAGGCATGGGCGCTCAAGGAATAGGATATGGAGGCATGGCAATGGGTCAAC
TTGGTGGAATCGGAAGTATGCCAGGTATGGTTGCTCCAGGAATCGGAAACTTAGGTGGAG
TTCCAAAACTTTCAAGTATTTCAGGAATAGGAAGCTTACCAAAAATGCCAAGCTTGTCTT
CTCTCAACCCAGATAAGCTAGTATTTGGAGATATGTTTAAGCAATTTGATGTAGACAGAA
GTGGATACATTGACTACAATGAGTTCTGTGAGCTCTGTAAATACATGGGTCTGTTCTTAG
ATAAAGAGAAATCTCTCAAGTTGTTCTCAATGGCAGACAAAAGCAATAACAACCAAATC
>149__k141_1241107
CCCAAAACCCCAAAACCCCTCTTATAATTTTTTTAATTCAAATATAATTATATTTCTAAG
TTTAAATAGGGAGAGCATGGATAGGCACAATTACTCTCAGAAGAAGAAGAATGGAAAGAA
GAGTGATAAGGCGCAGAATATATTTGCCTTGATCACCAATAATAGACAGGATCGATCATG
GAGAGGCATGAGAGAACTTTATCATTTCAATTCTAACGTTGAGTTGGCTGAGTACTCCCT
TCCAATCATATCAGACGACAAGGAGGCTGAAGAAGAGAAGTTGCAGCCAGGAGTTGTCAA
CGTTGATGGTGTCCACGTCAAGATGGGAACCAAAGCTAATAAGCTGGACCCTCTCCACCG
CGCTAGCCAGTCCCATCAAAGCGAGAGGGAGATCAGAGAAGAAGATGAGAACATGGAAGA
AATGGAGGGCGAGTACGACTACGAGCAGGAAGAAGAAGTGATTGAAGACAAGAGTCTTGA
CTCAGACGAACTTGAAGACATGTTAAATGCTGTTGATGACAAAGCTGAGAACGACATTGC
TATCGCTAAGAACAGCATGTTCGTTGAGAAGGGAACTCCTCTTTACAAGCAAAGAGCAGA
GATTAAGACTGGAGAGCAAGCTATCTCCTTCTTTGCTAAGCATGGAAACAATACTCCAAT
CAAGATCTTTAACTGTAACAGATCAAGAGTGCTACCTGGTGTCTTTAGACCATATGACCT
TGAAGTGGTGCTAGATGAGAAACAGCTCCATGAAGAATATTTCACTATTTCAAACAGAGG
AGTAGTGCACGTATTCAAAAAGAACACTACACAAATGAGCGATGAACAAATGGTACCAAC
TGAGTTTTTGTTCGCTAGTGATTGGATGCACGAAGCAACTCTATTTAATGTGTTGAGTTC
TATGAAGTTCTTCAAGAACTACCTTATTGGAAAGATCTTTACCTCTTGGAAGTCGAATGT
GAGACATAAGAGATTCATCAGAACCAGGCAAAAGATTTCTCAAAAGCTGAAATATATGAG
ACCAGCATTCCAGTCAAGCTTTTTGGAAGTCAACACGACTCTTTATGAGATGCAAAAGAT
CAAGTGCTTTAAGGAGCTTAAGCCAAATAAAACATACAAGCTTGAGGAAGACTTCATTCC
AGACCAAAAGAAGGGTCGTGAGGATGCCAAGAACCACTATGAGAACAAAATCAACGACAT
CATTTCTAAACTATCTGAACTGACAAACAATGTGTCTGAATCTAAAAACATTAGAGATGA
GGAAGATTTTGAGAACACTGGCATAGGCCAGAAAGTCAAGCACAAGGCAATGACTGTCCA
AAAGAAAGAAGAGCAGACAAAGAGAGATGTACTCAAGATTGCTAAGAGAAACATTGGTGA
CATCGGAACCTTCATCCGGCTCGTCGATTATATGGTGGTTGAGACACAAGTCAAGATAAA
CCAAGAAGGTGCAGATATGGTCTTTGCTGAAATGTCCATGAGAGACAGAAAGGCTGGAAT
CAACTCTGACATAAGCTACGATCAAGAAGGTATGGCCTTCAATCCTCCAGAAGGTGAATT
CGTACAACACTTCGAGAAGATGCTAGATGAAATGATCAATGCTGTCAATGATATTAGCAG
GATCACCAACAATCATCAATTTACACAATATATTCAGGGAATTGTCTCTGAATCCGGAGC
TAACTTCAAAGATATTGTCAAGGATTCAGAAGATTACATGCTGATAAAAACAAGGATTAC
TCAAAAGTTTATTGAAGACTTTGCTGACTTAAAGAAAGATTCAGCTAAGTTTGAAGATTG
TAGAGTTGTGAGTGACTTTTTCGATAATTTCGATATTATTGAGTTCAAAAAGGCGAACTA
TCAGCTTCCGGCTATTCAAGAGAAACTAGAGCAACTCAGAAAATGGGACCAAAAGATTTC
TACATCAATCAAAGCACAAATAATCAAGGGAGTGATCTACGGAAACGGTAAAACTCTGAG
AGATAAACTCAGCAACCTAGTGAAGAACAATCTTCATGAAATCAGAGAATATCTTGAGAA
GCTAACTCTTGATAAACAACAAGACATCATTCAAAGACTCACCAAGATTAACAAAGGAAT
GAAGGAGAACATGGGCGATTTAGAAGAATATGTAGACTACGTCAAGAACCTGACTAACTC
AAAGCAGGAGTTGATTATGCTTGAAAATGAAAAGTCTACAGTGGACACCATGATGGCCAT
TTTCAAAAAGAGCAATAAAGTGAAGGACATCAACTCTATGGGTACTCTCTCAACCTCCAA
CACGAGTGAAAACACGCTCAACGTTAGATACATGAAGATCGTCGAAGAGATCACTGCTTG
CAACGAACAGGTCAGCGATAAGGAATCAGAAGTTAATGGAGGCCTCGAGAAAATGGTTGG
TAAGCTGGATAGCAGCATCCTTGAAGTTAAAAACAAAATGAAAGAGATCATTGACAAAAT
TGATAAAGATAAGCTTATTGAAGCCACCACTCCTTCAGAAGAGGCTCTCAAGGAACTTGT
CGATAAAATCAAGAACAAATTCGACCCTTATAGAAAAACAGCTATCTACAACAGTGATGC
TCAGAAGATCTTGGGGCAACAAGTAACAACTTTGGATGAGATTGAAGAGTTTGACAAGAA
GTGGGAAGCTAGATACAGACTATGGAAGACAAGAAATGAATGGGATCAAGACTACAACAC
TTGGTTCATGGAAGTGTTCCAAGGGCAAGACTCTTTAGCCATCGAACAAAAGCTCAAAGA
ATATGAGAAAGACATTACTTGGTTGAAGCAAAATCTACCAAGAGACAAAAAAGACGAAGT
CTTAGAGAAGCTGACTGAGGATATCAGAAACACCTCCAGCATGAAAGATCTTATTTTAGA
TCTCGGAAACAAGGCTCTTCTCGAGAGACATTGGGTAAAGATCTTTGCGCTCTTACCAAA
CGACTCAACCTACGCACCTTCAAGATCATTTACTCTGAATGAACTCATCAGAGAGAAGAT
TTTAGATGTAAAAGACAAAGTAGGAGAAATTTCTGCTTTAGCTAGTGGAGAGTATGCTAT
CAGTGAGACTCTTGAGGAGGTAAAGAAAACTTGGGCAGATATGGAATTCATCGTTACCAA
CTACAGAGACTTCAAAGATAGATTTATTCTCGGATCAATCGAAGAAATCATGATTCAACT
TGAAGATGACCAGGTCTCAGTTCAGACAATGCTCAGTTCCAAAAATGTTAAAGAAATCAG
AGATGACGTCACAGAGTAAGTTTATTTTATCACCTGATCTAACTTTCCTTAGATGGCAAG
TCAAGCTATCCTACATTTCTGATGTAATTGATGATTGGCTCTCTTGTCAGAGACAATGGA
TGTACCTTGAAAACATCTTCTCAGCTGAAGATATTCAGAAACAATTACCGGTAGAATCAA
AACTTTTCCAGAAAGTCGATAGATTTTGGAGAGACATAATGGCTAAAACCCACAGAAACC
CATCGATCCTCGAGACTTGTGCTTTTGATGGGCTACTGAGAAGATTCCAGAGTAACAATA
AGATGTTGGAAGAAATCCAAAAGTGCTTAGAGAATTACCTTGAGACCAAGAGAGCTGCTT
TCCCAAGATTCTACTTCTTGTCAAACGATGAGCTGCTTCAGATTCTCTCACAAACAAGAA
ATGCACAGGCAGTTCAGCCCCATCTTAGGAAGTGCTTCGATAACATGTCCAGTTTGATTT
TCGAAAAAGGAAAGAACTCAAAGGCAATGATCGGCATGATTTCTGCAGATGGAGAGGTAG
TCCAATTCTCTCAAAAAGTGATGGCAGAGGGAAACGTCGAGTTCTGGCTGACTGACATCG
AGAAAATGATGGTGAAGACACTTTATGACAAAAACAAATCTGCTCGGGAGAACTACCCAG
AGAATGCACTTGAAAGAAGAGACTGGTTCTTCTCATACCCAGCTCAGCTTATTTTGATTA
TTGACCAGGTATTCTGGACTCAGGGATGCACTGAAGCAATTGATGAGATAGAAAAGGGAA
AGAATAAGAAAGCGCTTGATGAGTGGTTTGATTTCTCAGTTCTACAAATCAACAAAATGG
TTGAAGTTGTCAGAAGTGACTTAGACGAGCATCAGAGAACACTCATGGGAGCATTGATCG
TACTGGATGTACATGCAAGAGAAGTTGTCAAGAAAATGATCCAAGTTAAAGTAAACAATG
TCAACAATTTCGAGTGGCAGAGACAATTGAGATACTACTATGAGGAAGAAGATGATGATT
TCTTCGCAAGACAAACTAATACAAGATTCCAATATGGATACGAATTCTTAGGAAATGGAC
CAAGACTGGTCATTACTCCTTTGACAGATAAGTGCTATATGACACTTACAGGTGCCTTGC
ACTTAAACTATGGTGGTAACCCACAAGGACCAGCAGGTACTGGAAAGACAGAATCAACCA
AAGATTTAGCCAAAGCTCTTGCTATTCAATGTGTTGTTTTCAATTGTTCAGATGGTCTCG
ATTACAAAATGATGGGAAGGTTTTTCAGTGGTCTAGCTCAAGGAGGTGCCTGGTCATGTT
TTGATGAATTCAACAGAATTGATATTGAAGTACTTTCAGTTATTGCACAACAGATGCTTA
CAATTCAAACTGCTGTTAAGGGGAAGAAAGAAAAGTTCTATTTCATTGACAAAGAAATTC
CTCTAAACCTCAGATTTGGTGTATTTATTACTATGAACCCAGGATATGCTGGAAGAACTG
AACTACCAGATAACTTGAAGGCACTCTTCAGACCAGTATCAATGATGATCCCCGACTACG
GTCTTATTGCAGAAATTATCTTGTTCTCTGAAGGATTTGAAACTGCCTTTGATCTTGCAA
GAAAAATGGTCCAGCTTTATAAGCTTTCCTCAGAACAGTTGAGTAAACAAAAACATTATG
ATTTTGGTATGAGGGCAGTCAAAAGTGTGCTAGTCATGGCAGGATCTCTTAGAAGACGTG
AACCAGATACTCCTGAGAATATTGTGCTTATCAGAGCTATGAGAGACTCAAATGTTCCAA
AATTCTTGGAACATGATCTTCCTCTGTTTGAAGGTATCGTTACTGACTTGTTCCCAGGTA
TTGATGTACCTTTTATCAACTATGGTAACCTCCAACAGAAAATTGAGGATAACCTTACCA
AGAGAAAATATCAACTTGTTCCTAAACTGATCAAAAAGACAATCCAACTGCTCGAAACTA
TGCTTGTTAGACACGGAAACATGATTGTTGGCGAAGCAGCTACAGGAAAAACTACAATCT
GTGAAGTCATGGCTGATGCACTCACTCAATTACACTCTGAAGGATCAAGAGAAAAGATGC
ATGCGCCAGTAGAGCAGTTCCGTTTGAACCCTAAATCAGTCACGAGAGGAGAATTATTCG
GATACACCAACTTAATGACGAATGAGTGGACTGATGGTCTTGTGTCAAAATTAGTAAACG
ATGCTGTTGAGAGTGAAAAGCCAGACCATTTGAAATGGATTATCTTTGATGGACCCGTCG
ATGCTTTGTGGATTGAAAACATGAATACTGTCCTCGATGACAATAAAACACTGTGCCTTA
ACAATGGACAGAGAATCAAACTTCCAACTACTGTCACTATGATCTTTGAAGTAATGGATC
TGAAAGTCGCATCTCCAGCTACTGTTTCAAGATGTGGTATGGTGTACCTCGAACCAGTTC
ATCTTGGATGGGAACCTCTTATTCAAACATGGAACACAAAGATGAATTCTATTGCACCTG
ATTCTGCACCATTCTTTGATCAAGCCTGTAAATATATCACCAATACTTTCAGAAAAGGGC
TTCCGTTTATTCGTGAAGAATGTACAGAAATTATCGCATCAGTCGATGCCAACCTTGTTA
CTTCTTGCTTAAATCTGCTTGAATCAGTCATGGATCCAGAGAAAGTTGACTTTAAGAGAG
CAGTGTCTCCAGAAAAAGACGTTAAAGTGTATACGATTTTCGCTATTATTTGGTCCCTCG
GTGCAAATCTATTTGATGACTCAAGAAGAAACTTTAATAGATTTATGAAATCTAGAATCA
ATGAGATTGACTGTGATTTCCCAGATGAAGGCCAAGTCTTTGATTATGGAATTGATCCCA
CCACACATTCATTTGAGCAGTGGTCTGAAAGAATCCCAAAGTTCGAATACAATCCAGATG
CTTCATTCTTCAGTATCCTCGTGCCAACATCTGATACGGTGAAGTACAAATTCATGTTGG
ACACTCTTCTAAGTCACGACCATAACGTGCTGATCTCTGGAGACACAGGAGTTGGAAAGT
CAGTTATTGCTTCAGATTACCTTGTCAAGGCAGATATAGAAACTTACGCTTCTGGATTCA
TCAACTTTTCAGGTAAAACTACAAGTAAAAACCTGAAAGACGCTTTTGAGGCCAAACTTG
AGAAAAAGAGAAAGACTTTGCTTGGTCCTCCAGGAGGAAAGAAAATGGTGTTCTTTATTG
ACGATGTGAACATGCCTCAGTATGATGAATACTTTTCACAGCCACCAGTTGAATTGTTGA
GACAGACTATTGATTCAGGAGGCTTCTATGATCTCGAAATCCTCAAGTTCAAGGAAGTGC
AGTACACTAACTTCGTGACAGCATGTGCTCCACCGGGAGGAGGAAGAAACGTAGTCACTC
CAAGATTGTTCAGACACTTCAATATGTTGTGGGTACCCAACCTCAGTAAGAAGTCAATGG
AGTTGATTTTCTCATCCATTGTGAAGGGCTTCCTAGAGCTTAATCCAAAGTCAAGTCTTG
ATATGTTTGCAGACCCAGTAGTCAGAGCAAGTGTGGATATTTATGAAGAGACCATCAAGA
AGTTTTTACCAACCCCAACCAAGTCACACTACACTTTCAACTTGAGAGATATGTCCAAGG
TTGTCCAGGGTATTCTTGAGATCAAACATCGCAACTTGGATGACAAAGAAATGCTCGTAT
CCATATGGGTCCATGAGGTATTCAGAGTGTTCAGAGATAGAATGATCAACCAAGAAGATG
TAGAAAAGTTCAATACTATTGTGAGTAAACTCATGACTAAGCATCTAAATATTGACTGGG
AAAAGGACCAATTTGTTGATATGTTATTTGGTGACTTCGATAGTGGACCAGATAGAGACT
ATGTTAAGTTATCTGAACCAGAGTCCCTCGTTCCAAGATTAAATGATTACCTAGAGTCAT
ATAATGTGTCCTCGACAACACCAATGAACCTAGTCTTCTTCAACGATGCTATTTATCACC
TCACTAGAATTTCAAGAATTCTAAGATCACAGAGAGGAAATGCTTTATTAGTAGGTGTTG
GAGGATCAGGAAGGAGATCTCTTGCTACTCTTGCAGGACACATGCAAGACATGACATGCT
TCTCGATTGAAATTGCTAAGAACTATAGACAAAAGGAATGGCATGAAGACCTCAAAGAAC
TACTGTTCAGTGTTGGAGCTGAAGACCAACAAAAAGTGTTCATTTTCTCAGATTCACAAA
TCCTGAATGAATCTTTCCTCGAAGATATCAATAATATTTTGAATGCAGGAGAAGTTCCAA
ATCTATTCACATCTGAAGAATACGATAACATCGTAGAAACCTTGAGACCAAAAGCTAAAC
AAGAAGAAAAAGAGACTAAAGATGAGATTCTCCACTATTTCGTATCTCTCTGTCGTCAAA
ATTTGCACATAACACTAGCATTTTCTCCAGTTGGAGAGAAATTCAGAGAAAGATGTAGAC
AGTTTCCATCAATTACCAACTGATGTACAATTGATTGGTACCAGAAATGGCCCTCTGAAG
CACTCTACTCAGTCGCAGACAGGTTCTTCACTGAGCAAGAAAACGAACTATCCATTGCAG
AATACAAAGACGCCCTTTGCAGAATGGCTGTAGAGATTCACAGAAGTTCAGGAAAAGAAG
CAGAGGTATTCTACGAAGAACTCAGAAGGATGACATACACAACTCCTAAGTCTTACCTCG
ATCTCATCAAATGCTACCTTGAAATGATGGAGGAGCAGAGTCGTATCGTTCCAGAGAAGA
TTGCTAGATATAGTCAAGGTCTCCGTCTCCTTGCTCAAATTAAGACAATGGTTGACCAGC
TGCAAATCACTCTTACAAAACTAAGACCAGAAATCGATATTAAAGAGGAAGAAACACAAA
AACTCGTGGTTGATTTAGAGAAACAACAGAAATCTGCGACAGAGACAGAAAAGGTATTCA
AGAAAGAAGCAGAACAAAGTCAGAAATTGTTTGACAATGTCCAAGAACTGAAACAAGGAT
GTGAGTCAGACTTAGCAAAGGCAATGCCTATCTACGAAGATGCCTTGAAAGCACTCAATA
CTCTGAACAAGAATGATATTGTCGAAATGAAGTCCTACCCTACTCCTCCACAAGAACTGG
TCATGGTCATCAGTGCTGTTTGTGTACTCTTCAATAAAAAAGAAAGTTGGGACGAAGGAA
AGAAACTGATGAATGAGCCAAAGAAATTCCTTGAAAGTCTCGTCGACTACGACAAAAATA
ACATTCCCGAGAAGATTCTTAAGAAAGTGAGAAAGTTCATTAAGATGCCAAAGTTCCAGT
CGGATATTATCGCCAAAAAGTCAAAAGCAGGAGAAAGTATCTGTAAATGGTGCATTGCCA
TGGTGAACTACTCAGATGTCATGAAAATCATCAAGCCAAAACAAGAGTCACTTAAGAAGG
CAGAGGTTGGCCTCGACAAAGCAAAGGCTGAACTCTCAGAAAAGGAGGCAATGCTTCAAG
AGATTAGAAATAAGATCGCTACCCTTCAGGCTAACTACAATTCTTCCCTCAGAACACTTG
AGGAGCTGACCAAGCAGAAGGAATTGATTGAGGTACAGTTGGTCAGAGCTGAAAAATTAC
TTAGTGGACTTGAAAGTGAATCCAAACGTTGGGAGAAGGCAGTTGGAGAACTCAACATTG
ACCTACACGATTTAGTTGGAAATATCATGGTCTCTGCAGCATGCTGCCAATATGTTGGAG
TGTTTACTGATAAATACAGGACAAGACTCAAGGAATCATGGATTAGATTCTGCACTCAGA
ACAATATTCCTATCTCAAATGATTTAAGTCTTGAAAGAACACTAACTGATCCTGTTACAG
TCAGGGAGTGGAATTTGAATGGACTTCCAGCTGATAAGCTTTCCATTGAGAATGGTATCT
ATACTACCAATGCTAAAAGATGGCCACTACTTATCGATCCTCAAAGTCAGGGTAACAGAT
GGATTAAGAGGAATGAAGGAATCAAAATAGTCAAACAGACTCAACCAAAGTATCTTCAGA
TCTTAGAAAATGCAGTGAGACTTGGTGCTCCAGTTTTGATAGAAAATGCAGGTGAAGAAC
TTGATCCAGCCCTCGAACCAATTTTGCTCAAGCAGATATTCAAGAGAGGAGGACAATGGG
TACTGAAGCTAGGAGAAAATGAAATTCCTTACAGTCAAGAATTCAATTTGACAATCACAA
CGAAGTTACCAAATCCTCATTATTTACCAGAGGTATGTATCAAAGTGACCATCATCAATT
TCACCGTGACACCAGAAGGTCTTGAAGACCAACTTCTCGTCGATGTTGTCAGATTCGAAA
GACCAGACCTTGAAGAACAAAAAGATCAGCTTATTACCAAATCCGCTGAGTTGAAGAGAC
AATTAAAAGAAACTGAAGATAAGATTTTGAAATTAGTATCAGAGGCAGATGAAGATATCC
TAAATGATGAAGAATTGATCAACACTCTTGAACAATCTAAAGAAACATCTATCATGATCA
ACCAGAGGATGAAGGAAGCAGAAGAAATGACAATTGAGATTAATGCTAACAGAGAGCTCT
ACAGAGATGTGGCCATCAGAGGCTCTGTTCTCTATTTCGTTATTGCAAATGTAGGTCTGA
TGGACCCAATGTACCAATACTCCCTGACGTTCTTCACTAACCTCTTTAACAGAAGACTTT
CTCAGGCTGCTAAGTCTGACGTCCTAGAAGAAAGGCTACAGGTTTTGATAAATGATATTA
CAATTCAGTTTTACAAAAACATTTGCAGAGGAATCTTTGAAAAGGATAAGTTGACTTACT
CATTCCTCAATGCAACTAGTATTCTGATAAGAGAGTAAGTATTTCGAATACCCATATTTT
TTCTATAAGAATGCTGAGTAGCATTACACATCCATTCAATGAATGCGTTAAATCTACAAT
CACACCTATCAGTGGTTGTATTCATCTAATTCATTTAGATTATTTTGTTTATTGTAGTAT
TCTAATTTCATCTAGCACACGAATCACTCCTGAAGAAATGAGTTATTTCACAAGAGGACC
AGCTATTGTTGAAGACATTAAAAATCCAACTCAATTCCCAAATGACATCTATAATTTGTT
AGTGAGTATGGAGCAAGTGCATGCTAACTTCTCAGGCATGAAGGAATCTCTTGTAGATGC
AGGTAAATTTAGTATTTCTGAAACTTATAGCTGATTCTGTGTACTGGAAAGACCTCTTAA
CAGCTGAAGACCCTCTTAGATTATCCTTCCCATCCAAGTATGAAGACACACTCACCGAGT
TCCAAAAGCTGATGATTAGAAAGGTTATCAAGGAAGAGAATTTGATGTTGTACGTTAAAG
AGTTCATCAAAAAAGAGCTATCAGAAGAGTTCATTGAAAGTCCCCCATTCGATCTGAGTG
GAGCCTGCACTGATAGTACCAGTACCTCACCAATCATCTTTATTCTGTCTCCTGGTGCTG
ATCCAATCCCAAATCTTCAGAATTTAGCCAAAATCCAAGGAATGGACGACAAACTTAAGA
TATTATCACTTGGACAGGGTCAAGGAGAAATTGCTGAAAAATTCATCCTTGAAGGCCAAG
CAAACGGTGAATGGATCTGTTTACAGAATTGTCACTTGTCATCCTCTTGGATGCCTGAAC
TTGAAAGAATCCAAGAACTACAGAATGAAGAGACAACAAACCCCGAATATAGACTTTGGT
TGACCTCTATGCCTACCTCAGTATTCCCAGTTCCTGTGCTGCAGAGTGGTATCAAGATGA
CAAATGAACCACCAAAGGGTTTAAAAGCAAATCTGAAGAGAACATTCCTTGAAGTTGAAG
AAAAGGATTATGAAGACTGCTCTAAACCAAGAGAATACAAGAAGATGTTGTTTGCACTAG
CATACTTCCATGCAGTTATTTTAGAGAGAAGAAAATTCGGAGCTATTGGTTGGAACATTA
GTTATGAGTGGATGAACTCTGACTTCTTCATCTCACAAGCACAGCTCAAAATGTTCTTAG
ACCAACAACCAGAAGTACCTTATACAGCACTCAACTATCTTGTGGCTGAGGTCAACTACG
GAGGAAGAGTTACAGATGATAAAGATATTGAGCTCATCAAGTCCCTCCTAAAGAGATATT
TCTGTCCAGATATTCTCAGAGATGAATACAAACTATCTTTACTAGATACTTACTATGCAC
CAAAAGAGGGTACGTTGTCTCAAACAATGGATTACATCAATACTTTACCATTGGAAGACG
ATCCTGAAATCTTTGGTTTACATCCAAATGCCAATATCACATTTAAAAAGAAAAATGTGG
GTGAATTCATCGACATGCTTATCACAATTCAACCAAGAGCTGCAGCTGCAGGAGCAAATA
TTGCCACTCCAGAAGAAATAGTAGCAATTGAAGCATCAAAAATGTTCAATATGGTTCCAG
AAATATTAGATACAAAACGTGCTCATGAAAAAACATTTGTTATTACAGAAAACGGGGCTC
TCGAGTCTCTCGGTGTCTTTTTAGGTCAGGAAATCGATAGGTTCAATATACTTCTCAAAG
TCATGAAGAAATCACTTTCTGACCTCGGACAAGCTATTCAAGGTACTTTGGTCATGTCTC
TAGAGCTTGAAAAAATGTTCAACAGTATCATTGATAAAAAGGTGCCTGAACTCTGGGAAG
ATGTTGGATACCCAAGTTTAAAGCCATTAGGATCATGGATGGAAGACCATATTAAAAGAG
TTGAATTTATGGCTTCTTGGTTGTATGATGGCCCACCAAAAAGTTACTTACTAACAGCAT
TCTTCTTCCCGCAAGGATTCATGACCTCCTCACTACAAACATACTCAAGAAAGAACCAAA
TTCCAATTGATACTCTTAAGTTCAAGACTAATGTTAGAAAACAGTTTATAAGTGACCTCA
AGGAAGCTCCAGTAGATGGTGTCAACATTCATGGACTTTACTTACAAGGAGCAAGATGGA
ATGTCAATGAGGGAAAGATCGCAGATAATAAAAAGAACGAGCTTTTCGTTGAAATACCAA
TTATTTGGTTAGAACCAATTCTTGAAAATGCAAAAGACGATGATAGAGCTTACAAGTGCC
CACTATACAAGACTTCATTAAGAAAGGGTGAACTGAGTACGACTGGCCATTCAACCAATT
TCATCATGTACTTGTCACTACACACTGAGCAAAAACCAGAGTTCTGGATTAATAGAGGTG
TTGCACTTCTCTGCCAGTTGGATGATTAATATTATTACTAAATCAATACGCAACTAATAG
TTTGGGGTTTTGGGGTTTTGGGGTTTTGGG
>81__k141_1169657
CCCCAAAACCCCAAAACCCCTAATTGCAATTTTATATTGACACGAATAAATAAAAATGAG
TTATCTTGATATAAATGATGATATGGTGAGTTAATGGGCAATTTGTGGAGTTGATAGCTT
TACCCATTCACTCCTAGTTTCCTTCATAGATAAAAAGAGACCTTCACGGAAAACCTGAGA
TATAATCAGAACAACAATAATTTATATTTAGGTATCTGTTGCCAGTATGGTGTCTCAAAA
ACAGAAGGCTAACAAGCAAAAGGCTGAATTGAAGAAAACCCTTTCAGAAATAGAGCAGAG
TGAGTCTCGATTTCTTAATTTTACAACAGTTATTTTCTCACTAACATTGCTATTCAGGCC
CTGGAGTAGTGAAAACTAAGCTATTTTACCACTTACTTGCATGAATGGGAATAGAAACAA
GAAATAAATTCAGAAAGGTAGAGCATACTTTGGAGAACTCATTAATTGTCTAACATTCTC
TTATAGTCAGAGACAATACAATACAAAGAAGGTAGAATATTAGTTAATCATTCTATAGTC
TTGCCACTATTACAATATGTTCAGAATAAATCCACAGGAGAGTAACTATTTCATTTATTA
TTCTATTTTTAGATTTGAATGGATTTTTTTGAGTAAAAGATCAAAAGATAATGCCTCAAT
TGATACCTTTTCAAATTGAGATATTCGATCAATCAACACCTACTTAACAGAAAATACGCT
TGCCTCTGTAAGATCAAGTGCAGTGGATAAGAAAGCTGAGCAAGATGCAATGTCAAGAAG
AAGTCATAGTCAATTGTCTAATTACTCATCCAAAATTAAGCCTCTACACAGCCAATTTTC
TAAAAAAGTACCTAACAGAGAGTTAAATGGAGTTAAGTTTCCAGCAATCAAAAAACCTAT
TCTCTTAAATAATCTCCGAGCAGGTAACTATTGTTATATAACTTCCAGATGATCTTGAAT
CGATAACAGGTAAAGTGGGACAGGTAAATATATCTCCATGATTCTCTAGACAAATGAAAA
CGCTAATTTTACAATGAAACAGTATGCAAACTAAATAAATTGTTAGGTACAAGGATCTGA
AACTTGATGATGATTTGTCTGAGCTTGCACAGAGTCAGAGAAGACTATCACATTCTGTTA
ACAAAAGCGCAAACAAAATGAAGATAAATTTATCTCCCCAAGCAGAGCTGCTTCCTGTTC
CCATAAACCAAAATCCAGCTTACTACTTCCAGAGTGGTGTTGAGTGTGAAGACAGCGCAT
TTCCAGACGCTGGCAAACTCATGAAGTATTTGGCAGACCAAGGGGTTGACACTCGTATTC
TCAATAACATTCGACTCGAATTCCTCAAACTGGACAAGGAAGATAAAGGCCTGCCGATAG
ATCAATTCTCTAAAATTTTCAAGACAATCAGCAAACTGGAGTCAGACGAGGCAGAGAAGC
AAATCATTGTCTTTTTAAAGGTATCCACTAATTATGATGTTTAGGAGGATGCGTCTGCAT
GTGACAGTGAAGTGATCAAGTACAGCAAGTTTACCAAGTTTCTAGATCTTTATAACTACT
TCCCCTTACACATTAAGAAAGACCGCAACTTCTCAAAGGAACTCTACTATATTCTCACTT
CCAACAAGTTTTCAGAATTTGGGCAAAAGTATGAGACTGACCAAGAGAAACTAGGCATTA
AGGATTGATTGGATTTGCTTTGGAATAAAATACAAAGTAGATTTAGCAAAGTAGCAGACG
CATTCAGGTTTTTTGACATTAACCATAATGGAACACTTCATTTAAATGAATTTGAGTTAT
CCTTACATAAGCTAAACTTCAAGTTTACTCCAAAACAAATAAAACAAATGTTTGCCTACA
TCGATACTAACAACGATGGAAATATACAATATGGAGAATTTTGAGAATTATGAGAAGAAT
CAAGACGTGGTATAGATCCTTATCGTATAGATAAATAAATTTATACGAGGTAGCAGTGAA
ACAAAATATTCGAAAGGACTGAAATTCTTAAGTCCTTTAAAAAACAAGAATAACTACGGT
GATGATGATATCATCTCTCAAAGTCTTGCCAGTTTCAAACAAAAAAATAAGTATCCTCAA
GGTATTCCGAGTAAAATAGACCACAGCTTCACCTTCGGAATCAAAAGTGAGCCCCATGAA
GAGATAGAATCCATCATTAACCATGGCCCTCTAAGTGATTATATTCAGCAATCAAGGATT
CGGGAGAACAATTATAGTAATCAGAAGAAAACGATGAACATCTTTAAAAAGGCAAAACCT
ACTGCCAGCAGCATAAGGTACCTTCCTCTTTCTCACATATAGACGCGACCTTGAACTCAA
ACAGCAAAGAAAGACCCTTCATAAAAAACTGTTGGCTAGTCAAGGCAGCCAGTTATCGAA
GAAGTATAAGAAGCCTTATGGTGAGTAGAAATATGTTAGACGTAGACTCCATTATAAACA
TGATTGAGAAACATCAGGTTGGATCCATTCCTCAGTCAATGGTTGATGACACCAAGATTA
CCAAAGATGCATTACCAACAAACTCAAAAACCATTGATGCAGCTAGTATTTACAAACAGA
AAGCAAAGTAATTTCAATCAAGGCAGGATTCAACTTCGATAATATGAAGCGGGGTTTTGG
GGTTTTGGGGTTTTGGG
>81__k141_1091707
ACCCCAAAACCCCAAAACCCCAAATTATTTCTGCGAAATTGAAGCAATATGCGAGAAGTT
AGCGAGTCCTGTTGTCAAACCTATAGTTCTTGTTCCCCTTGTCATCTGAGTAAGAAGAAT
CTCTTCCTCTGTTGTTCGACCTCCTAGAGTCTGAACGGTTGTTGTCTCTAGAATTCTATA
ATGGGTAAAAACGAATTGCTTACAAATCTTGAACCTCTCCTATCATTATTTCTATAACTT
CCATTTCCTCGATTGCCTCGCCTCTTGTTATCTTGAAGTTCTGGGAGTGAATCTGTCACT
TCGACGGAGTAGTAGTTGTTACCCTCAGATCCAACGTCAGCTTTATAGTTTTCCATGAAC
ATCTTTAATTGGCTAGTTGGAATATCAAACAAGGCACATCTTCCATCAGCACCGATTGCT
ACTCTATCGAAATTGATATCACCTTCTTGTGGTAGAACTCTACGAATAATATCAGCCACA
TATCCTTTTGAGTAGATGCCTCTTTCTGTCGAAATTGTAAGAGTAGTGTGGCCTTCTTCT
CCTGTCATTAATGATACCTTGGCTGTCGATTTATGTGCTCCAGACAAGTGGGCAAGGACA
GTACTGACTGCATTAAGTGCTCCCTTGTTCATTATCAACCTGGTAGCTGATTTTTTGAAC
ATCTCAAGTACTTCTTCATCAACATCTCCAATTCTTTCGTCAAGGTTCTTGATTGAAAGT
TCTACTAATTCCTCTGCTTTTGGTAAAGTGCTCTTTAAGAAATTTACACCTGCTTTTTGA
GCAATTTGCCTGATAGCGAAATTTTCTGATCTACTGAACATGGTAATGCACTTTCCATCG
TTTCCTGCCCTGGCAGTTCTACCTGACCTGTGAATGTAGGATTCTACTTCAAAAGGAGGA
CTCATCTGAATGACCAAGTCTACGTTCGGAATGTCTAGTCCTCGGGATGCAACATCCGTA
GCAATCAGAATGTTACAATTTCCACTTTTGAAGCTGTTCAAAGTTATTTCCCTTTGATGC
TGCGACACGTCACCGTGAATTGCTCTATACGCGTAATTTAATGTAACCTACTGGAGATTT
AATGAGTCGACATTCCCTGCTCCGGATTTCAAATTCTTAGAGGTGATAATTTGATGAGCT
TGAACCTTTGTCTGAACAAAAACGATAATCTTGTTGTCTGGTTTCGAGTGGAGCTTTAAA
AGATCTGCTAAAGCATCAATTTTACGCTGATCATCACATGGAATTGCAATATGCTCAACA
GTCTTAGATGTCTTATTTTTAAGATCCTTTACTAAGTCAACGAACTTAAATTCTTTATCA
AGATGGTTCTTAGCAACATTCTGAACCCATGGAGGAACTGTTGCAGAGAAAAGTATAAAT
TGAGGTTTTGATTCTCCTTGTTTTCCGACTTCTTGCATAATTTGTTCAATATCTTGTTGG
AAACCCATATCGAGCATTCTATCAGCTTCGTCTAGGATAACTGTTTCTATATGACTAAGA
TCGGTGTTTCCCCTCTTAATATGGTCAATAGTTCTTCCTGTGGTTCCCACAATAAATTCA
ACTCCATTCTTAAGTGCATTTTCTTGTCTTTCAATCGACACTCCTCCGTAAATTAAAGCA
ACCTTAAACTCGTTCCTATCATGTTTGAGTTTTTCTAGCTCATTGGACACTTGGATGGCC
AATTCACGAGTTGGTGCGAGAATAATGGCGCGTGTCTTCCTACCCCAGCCTAGAGCTTCC
TGCTTACGAAGTCTCTCCACCAGTGGGAGGCAGAAAGCAAGTGTTTTACCAGTTCCAGTC
AAATCACGGGCGATTACATCCTTCTTGGTGTAAATTGACTCAAAAGTAGCTGCTTGGATT
GGGAAGAGGCCTGTGATGCCATTCTTGATTAACACTTTCTTGGTCTCCTCGGTGATGCCT
TCATAATCGTCAAAGCTTTCTCCCACAATGGCGTTCTTCTCTACTTTCTCCGTCTTCTCC
TCTTCAATTTCCTCAGTTTTCTGGTTTTGCTGTGTTTCTCTAATCTATCGAATTAGGTGA
ATGTTGAACTTACTTTGAGTTGGGGGAGGATGAAAGTGCCTTCACCTTCGATTGCTACTT
TGCCATCTTCCGATGTCTTTGTGACCGTTGTTCTAAAAGTTACCTTCTTCTTAGTCTCGT
TTATCTCTTGAATCATCATTTTTGCTTGAACAGTGTCGTTTATCATGATCGGTGAAGTAA
ACTTGAGAGTTTGTCCAAGGTAAATCGCTCCTGGGAAGAGATCACGTACGATGACTGAGA
ATAAGGACGAAGAAAATATTCCATACACCACTCCGGACTTGTAGAAAGTCTTTGCATTAT
CTTCTGATATGTGAGCTGGGTGCTTGTCTTGAGCTGCGATTGCGAAGTTATTTGACATCT
TCTTCAGTAAATTGTCTCTCGATGACAGCATAATCCCCTACATCAAGGGTTACTTGCTCA
GGATTAAGTCTATCTTTTGGAGCCTTTATTTCTGTGTTTATAAGTCTCAGAGATGTTGAG
ACAAGCCCAGTATTTGCTCTAGCACGTAGTGCTAAAACACGAGCATTTTTATTAGCTAGT
AGTTTACTTAAAATCATTATAATAATATTTCCACCTCAGATCTTGATGTTGGGGTTTTGG
GTTTTTGGGGTTTTGGGG
>81__k141_1091984
CCCCAAAACCCCAAAACCCCAAAACCCCAAAACCCCTCATCGTCTCTAAAATTGAATATT
TATACTTAGAATTTGAATAATCATGGAGGTAAATGAAAGAGGGAGTCCGTGTCCCATAAA
CAGCTCGAAGCATACAGAGAAGGCAAGTTACGTGCCAATTATGGACACAGATTCTATGGG
TAAGCTATACCATCATCTTTAGAACGTTTTTCAGTTGAAAAATCGATGCACTCCCAGCAG
TGTAAGCGAAATTTAAATATTGTGTAGGTGAACCTGAAGAAAGTAGCGCTTATTTCACTG
ACATCGAGGAAGAGATCAAACAGAGTATTTCACGCATCAAGAGTAAATACGCATTTGCGA
AAAAACAAAAGGGGTTCAGACAAAATAAAGACAGTCGAGGCAGTGGGAGGAATAATACAG
GTATGGTCAAGGAATAATTCTTAGGAAGAAGCTCCAGAGTCAAGAGATCGAGTAGTCACC
ATGTAGCTGATGCTACTGAAGAAAAAGTAAATGATATGGACAATTATATTAAACACTGTG
CACAAGATTTCGATGAATGTCTGCTGAGCAATTCTTCACACAGAGGAAACAATAAAGAGA
ATATGCATTTATTTTCTAACTTTTCTAAAGATGATAATAAACATATAAAATCTGAGTCAG
TTTTCTCACCTGAAGTGCAAATTTATAACCTTATAAACTCTAAAAAGGAAGATAAATTTA
AAACCCATGAAGATACTGAATATATGAACAATTTTCATGCTAAGACTGACACGGTTAATC
CTCGAAATCTATCAAAATCAAAATTTAATGAGTATGCGAAAGAGAATTATAGAGTCGACA
CAGATAATAATAAAGTTGAAGATCAATGCCATGCGTACAATGTATTTAGTACATGGAAGA
GTAAGAATGCACTTCAAGGTATTATTTTGCTGTGACATAATAGAGCTCAATCAGAAGCAA
GGAGATGTCACTTTGTCACCAAAAGATGTCAATGAGCTGTTCAATATCATGCAGCTCAAT
TCTTTTGATAAAAGAAAATGTGAAGATTTATCAACAAAGCAAGAAGCTATATACCAGCCT
ATTAATCTACCTCTTAATGAGCCAAAAACCTTCAGAAATCCACCATCATACCAATCATTA
TCAAAATCAAAAAATTCCAAAACCTGCATTAACGAGTCAAATTCTGCTCCGCACTTCGAG
GTCGGCTTTGATGAAGCGCCACAGACCACCTTCCTCAACCTTGAGAAGCTGATTCACAAT
TTAAAGACAAGTCTGATCTCTGAACAGCTGACAAATATGCAGAAAAGCTTGTCTTCACTG
TACAACACCAAGCTGATGACGATAAAGGCAGAGTACGAGGTAGGCGAACCATTAACGTGT
AGTCCATCAAGCTGGAGCTGGACAACTACCTGTTCAACTCACTCCGCGCACTTAACCAAG
TGGCACAGAGCAAAGATATCCAAATGCATAGCGCACTTGTCGATATTGAGCATTTGCAGA
TCCAAGCTGAGAAAGTCAGACAGAATTTTGATCGAGGTAACTTTAGATTTTATCAGTGTA
GATGGACTTGCTCAAGCACATGAGGTTATTCATAAAAATCGGAGGATCATGCAGGAAGTT
GAAGATCTCCTGGCAAGCAAACCGTGAGACCTTGATCTCCCAGATATCAAACTTGGGTGC
AAATTAATTGCTAACATCGAACATCAGAAGACTAGTAAATTTTATCGATTATGTTGTAGA
CCAGAAATTGTTGAAAGAAAGTGATACCTTTGTTTATCAAAAGTCTCCTTATGAACACCG
AAATGCTTCTCAAAATGAATTTAAACAAACAACTGATAAAAGCGGGAGTAAAGAAAGACA
CTCTCGAAGTGTGAATGTTTCTCAGAATATGACTCCTACAAACCATGAAATATATCTGAG
AGACTCTCAAAAAAAGGATTTACAGATTCTAGAGAACTCCAGAGTTGCTAGCAGGCGAAA
CTCTGAATTCAAAGTATGTTGAATTGATAAAAGTATAGCAGTCTAACCAGATTCCATTTA
AAGTTCTGAGTGGTACCAGATCTATCGAAGAGTTCCAGGAGATGGTTCCAGAGAAGTCAC
CAAAGCCATTTAGTCATACTTCCAAAGCACCTCCAACATTGCTAGCTCATCCAAGTTCTA
CAAATTATCAAGAGAATATTGAACAAGAAGATGAATATGAGTTAAATCTGTAATTTAAGC
AAATTATTATTTAGTTTGATGAGAAAGTTAGAGAAAAACAAAAAGAGGATACTTAAAAGG
TAGTGCTATTTCCAACTCTGACACATTCAGATGTATGCCGTTACTCCAACAACAAGTTGG
AGGCGACAGAGTAACTCAAAACAAAGCGAACATTTTGAAATCTACAATGAATCATCAAAA
TGTGTCAGACTTTGACTATAACGTTTGTAAATTTAAGGATTCCAGGTAGTTAGCTCTCTC
ACATATAGCATGGTAAGCAATATTCGTAGCACCACCCATAAATCCCAAAGTAAGCGGGAC
AAGAAGCCAGCGTCCAACAGTCGTCACAGAGTAAGTGTAGTTTCTGACAAGTTAGGATAA
TTCTAGGAGAAAGGTATTCAAGTTCCCTGAAGATTCTTCACATTACCGTTAATCAGTTCA
ATAAATATCGAGATTTGGGGTTTTGGGGTTTTGGGGT
>81__k141_1170011
ACCTTCTGAATATTCTCTGCCATAATTTATCTGTCTTGCTACACTAGAACCATGGCAGGC
CATCCTGAGCTCTCAACCACAATAATATCCTTTTTGTCAGAATTTGGTCGATTATTAAAA
CTAATGAAGAATCAAGATTTAGGACTTGAGTATGAGTATAATGCTCCAAAAGGTTTTAAT
TATTTGGAGCAACAGGAAGCTTTAAAATGCAGAATGATGGATTGTGTGACAATAAAAATG
TCTGGAGACTAATAATCTTTAATCTTTCTTAACCATCAGTTTTTTTGAATAGAAGTCTTA
AGGATTTACCACTTTCTAAATAGAGGCGCATCCTATGTGTGTTTAAAGCTATTAGTCCAG
ACCATTGTGGCAAGTGGTAGAGATTTGTCCTTCATAGAAAGGAATTAATAATGCTGAGTA
CCTTCATACTCAAATTTGAATCTGAAGTCAGAATTTATGGAGATGATGTTTGACACCTAA
TATAACGTGAGTTTATATTTGATAAGTATATGAGTTCTAAAATGTAAAGATGTACTAGGA
AGCTGCTCTAGCTCATAATCTAGGACCTCCTCCACTACTCCATTTTCACGAAAAATAAAA
ACGAGTGGATTATTGTGAGCTAAAATCCCTCGTCTTGATGATAAAAGAACTCTTGAGTTT
CCCAATTCCAATAATTTATATATTTTACATCCCAAAGTACCTAATTTTAGCAGTTTAACG
TTTGAAAGCCCCATCAAATCATTCAGGAAATGATGGCTCAAGTGGTTACTCTATATTTTC
TGCCATTATTAATATGAAAGATAGTTAATAGTATTACGTTGGCGAATGATACGGATGCGA
TCAACCTGATTTCTGGACCAATTTCTTCGCATTCACTCTGCAAACAGACTAGCGACTGCT
GCAGATGCTAGGATAACGCCGAAGTGTTAAAGGTTCCATTCAGAGGTCAGAGTGGTAGCC
ACCGTGCTAATATATTTGAGAATACTATCAAATATCGCACTGCTTTTGTCAACATTTTTG
AGGATACGTAAAAGCCCATTAGGATTTATTTCCAGTTGCTGAAAAGGCAGGTACTTGTGA
GCATTGAGTTGTCCATACGAGCTCTACCACAAAAATATTAACCGATGACGTTACAGCAAT
TAATTAATCCAAATCATAATCTTTGATCCTAAAATAAAAAACTTTTAAGGTTCATCAAAT
AAATTTTTATCGAATCTATCTGGATTGTCGGATCTTTTTTGTATCGAGTATCTATTAAGG
AGTTCATTTAAGCATCTGCTAGTAATCTTCTGTAGTATATCTTCTCAGGAAGCATGCCCT
TTTGGCAGCCTGATGATAAACAACACGCATTCGCGAAATATAAATTCATTGATGTTTAAA
AACTCAGAAAATAGAACAACAATTATCTAAATCGATTGTTATATGGATTGAGTTGGCAAA
CAACAAGGATCGATATGTACTGAGTGTGATATACCAATGTTGCTCGGTTGTCTGCAGAAT
ACCCAGTGGATTGTATAACCTACTCCATTATGCATAAAAATAGCAAGCATATTCCTAGGT
TAAAGGGTTCTAATCGATTGATAATATTTGCTCATTCCGCTGCTGAAAACTCTTAATTTC
TTCATGAAATAATTTATAACTTGCAGTAAAATATTTTTAAGCATCTTAATTTGAGATTAA
GAAATTAGGATGACTTTAATTTGGATCCAAATTTAGACATCTGTATTTGATTGCATTATG
GAAATTCTGAAGGAAATATTGTAAATTGAATATGAGTCTGGTGGCACATGTTTATTCACA
TCGGAGTATTCCTTCTGAAACTAAATATTTCAAATATGGTTGGATTAGATGCCATATACT
CATGATGACTACATTTTTAGAATCCCTTAGTCTATCACTTCGAGCACAAAGTGATGAAAT
ACGTAACGAATATCGGAAAACTCAATTTAATAACTTTTAGCAACAAATCATTATCAAAAT
CGACTTTTTTTATTAATGGGAAAACTCTAACGTTGTATGACGCCTCACACTGCGGAAATG
GGTTGATGGGTCGCTTGTTGTTTGACCCAACTCACAATCCTGCATAGATTATTAATAACT
AGTGAGGTTGTGAGTGCACACTTCTATGATGTTCACTCGTGAAAAGTCTCCTGAATGTAT
ATCCATTTGGCTTACCGCACATTGATACTACTCCCAATGACTAGGTTAAGCTTCTAACAA
GTGTGAGAATGCTGAGAAGTAAGAGACATCACCGACGTTTTATAATTCAGAATATGTATA
GAATGTATAACAGTGGTTATCCTCTTACCTTTAATAATAAGAAGAACTGGTTATACCTCT
TTAAAAATACTATCATTAATAGAGTTCTTTCAACGACAATTTTTAACTGGTTGGTATTAT
TCTAAAACACTTAATCGTGAAAGATTGGCTGTAGAAGCTTCAGTAGTCGCTTGGTCAACG
AAATAAGTAATTGAATATTATTAGTATTTGAAGCGTCTGTACAAGATGATTGAGAACCAT
GAATTAAAACATTGATAGATTCTCAAAAGTAATAAATAACATTAAAATCATTAAGGATGT
ATTATTTCAAAATAGGCTTACGCTTTCGTCAAACCCTTTAACTTATCAAACCCAAAAATC
AAACTTTGAGATTAAGGTTTTGTATTATAAACTATAGCGGTGGGGTAAACGCTCCAAAAA
TTTCAAAGAGCGTATGTGAGGCATTACTATTAAAGTTTGAAACCTTCGTCAAAAAACGAT
ATTAATACTATTTTTACTTAGAGCATCCAACTTTGTACTCAAATCGAGAACTTGGTAGAA
TTCGACATTGCTTATAAAAACACGTGGAGAAAATATAGAGTGATGGGACTCGAGAAGATT
CAGAACGCTCGCCTCGATGCCAACTCCCAAAGACTTAAACCCCAGAATATTTATGTTTTC
AAGTCAGCGGAAATCACTTGCCAACTGATTAACAATGGAATGTGGTAGAAGTGAGGTACT
GAGGGAATCAGACATTGGTACTTCAATCGTTTTAATTCAAAAGCATTATTAATGGCTTCA
GAGCACACTTCTTCAAGTACTGGGTATGCGTCAGTGTGATAAAGCATTTTAATGCGATTT
CTCCAAGATGGCGTAGTGATGTACGCCCTCGTGTCTGTCTAACTAGCGAAGTGACTATTG
AAAGAAATCTCCAACTCTAGTACAAGCGATTTGCAGCTTTAGTTGAAGATTCCAGTATCT
TTACTTCTACTATCGGAAAATTGGCTTGGTGAGCTCTCTTCAGAAATGATTTCCTGAACA
ACCATATTTAGATTTGGCAAGCCTGTAGGGGTCACACTGAAAATTGAAAAATGAGGATCT
GTGTTGTCAGATGCTCCACTTGGGAAGCCCTGAGCAGGAATTGGATCACAATGGGAATCT
GTATCTCGTTGGTTCTCAAAAACACCTTCTCCAAACTTGGTACTTTTTGTCAGATATTTA
GAAGTTCTTATATTATTAATTCCAAGTTTAACTCACCTATGAGTGTTCGCATTACCTTGT
AAATCGACATTTCCATGATATTTCTGCAAATTATTTCATGAAGCATAGTCATAGGAGCTA
TCTAAGTTTTGATCTTGGACTTGTATATCTTGGGAGTCATCAGGAAGTTGATTTTGAGTA
AAAAAAGAAAAGAATTGCTGTTGTTTTTCAGAGATCATATGACTGCAGTCAGGCTCAATA
GCGTCTTCACTCATGACATCTGAGTTTTCATCTCAGCATTCTAGATCCCCCATATCTGGA
GCTCCCTGGTAATCAACCTGGCTTCTCTCAATTCCTTCGCTGCATTTTTCTTCAACATAT
TGGAAACAAGATGTTTGATTGATGGGACCTACATCTAAAAGGTTTGGTTAGGCGGGCAAC
TCCCAAAATGCGTACAAAACGTAGTAGGAAAAGTAAAGTTTTGCATCTAACTGAATTGTA
AAATGACTGATTCAAGATCGCCTCATGAACTCAGATTCTTACTTGTTGAGCAGATTCCTT
CACAGTAGTATCCAAAACCCATGTTCTGTGATTGGTGTTCGTACAAAATGGGAAATCACC
CTTTTGAGCTAGAGCTCTGTAGACGGTCGCCAACAATACTATTGTACAAATGCGTTGCAT
GGGCAAATGCGTCATCGTGTTCACTAATTCTTACTCCTGTCAAAAACCTCTGCCAGTGTT
CAGGCTCAAGAGATAATTCATTCTGGTCTTCAGATTCGAAGTCATCTGAGTCATATGAAG
TGTTGCTGGTCATCAAAATAACAGTTTATTTAGATCTTTAACAATAATATTATATCAATG
GCCAATATCGTTGACGGGGTTTTGGGGTTTTGGGGTTTTGGGGTTTTGGGG
>81__k141_234322
ACCCCAAAACCCCAAAACCCCTCAGCTACTCGGTTACATTGAAGTATATATCTTTGGGAC
ATTCTTCTCATACCTGTACTTTGTCGCATTGGAAATTAATAGTTGCAGTTGTTCAGGAGT
AGGCACAAACTTCATCTGTGGGGGAAAAGCCAAGTACGCTCGATTTATTTGAATGTCTGA
TGTCGCAAGAGAGTTGATTTTATACTTATGGCAACTGGAGCTGAAATTATCTAAATTTAC
GATCTTCTTAGAACTGATACTAATCATGTCATAGATACTTGATGCATTGTTCTTTTTTAA
ACTTGCTAGCTTTCTTTTTTTCTTTTTCGGACTCGCATCGCCCTCTTTCTTTACTTTCTT
TGGCGACTTCGTGGCAGAGTCAGAAGATGGATTATCTTTAACTTGACTGATGAAAGTATC
ATTCTCAAAGGTGTTACTCCTCATAAACTCTCTATCTGATTGAGAAATCAGTTCCTTCCT
TTTGTCGACTGACAGCATATCATGGAGGTCATCCAAACCTTCATTGTCCAAATAGATTTC
TTTGTATTTCAAACGCCATTCGAAGAACTTGAGACTGTAAATGAGCCGACATTGGTCATA
AAATCTCTCAATCATGATCCCCTTTATTCCTGCGCTGATACCCTTGAGCTTGTTATACTC
GATTGTAATCTTTTTGGTTGGTTTTTCAGATTGAGATTCCATATTTAATAATTGAGTGAT
GATGGATTTATCACTAGGAGCTGAGATATCAGTCCTAAATATTTTCCATCATAAGCTTGT
ATTTATCTATCATTTCAAACTGCTTGAGGTTCCACATTTCAGCTATTAGCTTGAGCCTTA
TCTTTTTTCTAAACCAATAAGCTTAACCTTTACGTTCTAATTTTCTGCTTCATTCTTGTT
ATTATTATTTGAATTTTGCTGTGGTACGTAAGGAACTTATCTTTCATCTGCTGCTTTTCC
TCAGTATTTTCGAGAAATGTTCTGAAGATATCGCATACTTTTGACTGAGTATTCACTCCG
AGCATATACCCACTTGAAGTTAACCCGCTAAAGATTATTCATAAAAGACAAATAAATTGC
TAAACATGAAACCCAATTGTTATCAGAGATGTAAGTTAGCAAGTTTGTGGAATGGGACAT
CCTAGACTTACTATTTAATCAGAGAGACGGTTCTTGAGTGGTAGTCAGGCCCCTTCTTCT
TGAGTTTATGCAGTAAGAAACTAATCATCTTGATTGTGCAATAAGACACCTTCCGGTTGA
TAATCATCTCCTCCCGCCGCTCGGAGTAGTTTCTAGCTAAATTGCTGAATGCCTTATTCA
GGACTATTGCAGATGACCAGATTATTATGCTCCGCTCTTTTATTATTTTTTGTCTGATCA
GCATTTGGCGTTTCTTTTCCTAAATATTATCTACTTCAGACTCACCTTTTCTCTCTCCTT
CTCCCAGTGCTTTTGGTAGTTGATGTGCTTTCTACGAGTTATCGAAAATACCTTCTGTTT
GTTCCTTTTCACATTCCTAGTATTGGCCTGGATGCTGGTTGAAAGTCGCTCCTTCTTAAG
CTTAACGAGTACATCCCAATTGCGAGCCATGCACTTGTTTCCATTGATTATGGTGGTGAA
ATTGCTCTTCTTAACAGTTTTGATAGTCCGAATAGTGTCATAGAATTCTCTCATCTCCCC
AGGCTCATCTATCATTCTTTCAATCTTCTGCTCCATTTCATATTTCTTTTGAGAAATGTT
TATGGGTTTAGATTGATCACGAATCATTAATTCATGTCGTTGTCGAAGAGATAGTTGATC
TTTTTCACGGAGACTCGTCATATTAATTTTTATCGATTACATACTCCTTACTGGGGTAGA
GAGTGGCGGTGATGTGTCATCCAGCAGCTATAAATTAAAATGTGCAACTCACTGCTATAG
AATGAAAAGTACAAGTGGGACTGCTCCAAAAACGTATTGTTGAAGAACACAACACCAGGG
TTCTTGGCAGTCATATCGTAGTTCGACTTGTTCGGACGCTGACTGCTCCGAGATACGTAC
AGTGTCACCTCACCTTCATTTGTGTATTTTACTGATAAGAATGCTTTATCTTTGAATTCT
TGCTTCTCAAGTCTATAGTAGACAGTGCACTTCGGCATAACAAAAATTTCAGTTTCTTTA
AACTTTCTCATAAGCATTGTGGTTCGCCCATCGTCCATCATTGTTCTTATCAAGAAATTA
GCCCGATTCAGTTTTTTGGAGGTGTTCATCAACATTTCTGACGGGTTGTGGCTGTCCACA
TTCTTCATAAATGACTGGTGAAGGTACCGTTTGTTTTTCCTATTTCTCTCATGTGACTTT
CTTAACAACTGCATCTTCCTCACTCTGATAGTATTCGCAGTGATCAATTCCAAGTCCTTT
TTAACTTCTTCATTAGCCTTAATAGTTCTAGTTGATAAGTTGTAGAGATCTCTATCGACA
GAACGACTCAATCCTGTGTCGAAGGTCTTCAAAAGAATATTATTCATATTTATTTCAACT
TATAGCTTCAAAATTGGGGTTTTGGGGTTTTGGGGTTTTGGG
>81__k141_780217
TTTTAAAACCCCAAAACCCCAAAACCCCATTTAATGTTGTTCAAATTCTAAATAAAATGG
AGAAGAACATGCATAAGAATCCTACTAATAAGAGGAATAGTAAGCAAAATCAAGAATAAC
TCTTAGAAAATAAAATTAGCGATGAGCAATTGACAACTCTTAACTTGGTAAACATTGATA
TCGGTCCAAATGCTTCAAAAGTGAAAGGTAACCCATGAAAGAATATTATTAATAGGTAAA
AAGAAACGAAAACCTGCACATACATTCAAAAATAATTGTAAAAACTATAAAAATTCTAAG
AACCGTCTTCCTGTGTATAAACCAGAAGAAGGGAGCAGCCACCGTGACATCCTTAAGAAA
AATGGAATAAAGTCAAGAAATAAAACCTACAACCAACAATGTTTTTCAAATGAGGAGATC
TACTTTCCGTACTTAGACTCAAGGAAAGGCAAATATGATGTTAAAAGTAATCACCACATA
TCCCACATGTCTCCAGGTGAGTACTTTAACCCATCTATTCTCATGTTTCTCTAAGAAGCT
CATTGTCATTGAATAACTGATAATGCATTAAACTCATTGCCTGAACATGTGCATTTAGAA
GGTGCCAATATTAAAGCAGAACATGCTCAGCAAGAACCTGCCACTCGACTTTGTAAGAGT
TCATATCATCAACTAGAAAGTTACTAACGATACCCACATGGAAGTCAGGTCAAATAACTT
CAGCAGTCCTGACTCACACAATAGTTCAAACGGTAAGCCATTGATTTGGCTAGGATAATT
ATGTTTAGCTCGATATCGAATTGCCCAAAACAATATCGAAGCAATCGATGGATTTATCAA
TAAGCACATGCACTACTCAAATGACTCATCCACAACTACCAAATTTATGGAGAGGAATAA
TATGGACATTCTCAATAAGTGCTCGAGTACTCTTCCTAAGTCAAAGCAAACCTATCATAA
GTATATCGGGAAGAAAAAGAAGTCTACAATTGGCAGCTTTAAAAACAATGACACTATATC
TATTCAGGATCAGGGTCAAAACATCTCCCGTCACAATAAAATAAGCACTGCAGATGCATT
CGTAGCCAACTCTTCTTCAGCAATTTTCAAGTCGCAAGAAGGCCTCCGTTCAAATCAAGT
GATGAGGCCCAATCATAGCCAATTATACAAAAAAGATCAAAGCGTGTACAATGCCCCCTA
CACTGGGGCTACAGCTCCTGGTGGTGCTTTTGACTTCCAAGAGAACACCACTGAGTACTC
TCGTAGAAATGATTTCTGGAACGAGCAAATGAAAAATAAGAGGAACAGTTCTCATCAAAA
CTACAATATCCTCCCTTTACATGAAGAGTCTTCAAACAACCCTCTTAACAACCAATTCAA
AAAAACAAAAAATAATATTGGAAAGAAAATAAAAAACAACAAACAAATTGGCAAATCCAA
AGTGAGTGGTCACATAGTTCTTGCTTCAGGGAGTTCGGCCATAAATATTGGACACAACAA
TGTGGCTGTCTCTCAAAAGCGACTAACTTCATTGCCAAGAATAAATCCAAATCAATTCAA
AGCCTCTCAAAATCCTCTTTGGATCGAAACAAATGATGAAAATGATATTTACGCAAATGG
AAATAACTTAAAGTAAAAAGCTAATTGATGCTGAAAAGGCCTATAATACCATCCGACATC
TTGATGCCATCCGCAAGAAGCAGCACAGTTCGCTCGAAGTACAAAAATCTAAAACTCAGG
GCCAGGTATTCAAGAAGCGCAACAAGTCGTTCAGTTCCAATAACAAGTGGATGAACGTGA
TGGAGTACCTTGAGAGCAATCCTGAGATGATAATGCAGGTGGTGCCCGATCAAATAAAAC
TGAATTCTAAGTCTAAATTTCAAGTTAAGCTTACAAGGAAGCCAACCAATGAATCGAATT
TTACTAAGAAACCAAACAAATCCTTACCAAAAGATGTTTCATTTAGAAAAATGACATCTA
GAACAGGCAAACCCATACCGAGGAAGCTAAAAAAGAGAATTAAAAAAACTAGGACAGAAA
GTCCAATGAACTTTCGGAATAGAGGGTGCTACAAGTGAAAGCATAAGAAAAATAGACTCG
TTGGCAACTCTCCCGAACAAGTAGGCTTCGATAGGAGGAAGTGATTATCCAACTCCAGAC
ATCAGCGAAAGCTAGGTATCTCACAAAGTGGCATCATATCCAGAGGGATCGACCAGAATA
ACAACTCTTTCAAGTAAGTACAGTTGAAGTAGTTGTAGGAGGATGCATAAAGAGCAATTT
GAAACACAGGCCTATCAAATCCATAACTTCAAGAACACCCTCCGTCAGCCACTCACCCCA
CCCCATTTAACGTTTAAGCCAAAGAAAGTAAATGGAGTCAAAGTTTTACTGCCTTTTGAA
AGAAAAAGAATTCGGAAATCGAACAAACTAGTTGACACATCTGACTTGTGAGCATTTCAC
AGAAGACAGCAGGCCACCATCCCCAACTTTGAACCCGATCACCGGTTTGGGGACATGAGG
AAAAATTCAGCAAGAATCCACAAGAAGACTCGTCGCAGAGAGGGCATTCGCAACCTTCTG
GCTCCAGACTTCATAGCTCAAACCCAGAATTTAAGGTTCTTCACGAGAGAAGTGAAGACA
GATATTGGGAAGAGTGAAGAGTTGTCTCAAGACATGGAGGACAGAGATTACTGGGGATCT
AATAACAGTAATCCTCCAGGCCCGAATAAAGATCTCGATAAAATCTTGTCCAAGAATGAA
CTGGCAGTCAAAAATAATCTTTTTAATTCAAATGAAAAGGTAAGCTAATTTGACTAGATG
TATAGGACCCATATTTCGAAGAAAATATAAAAGACAAAGAAGCCATTGAGAATCAGCTAG
CCACTCCACCGAAGAAACAGGAAACAGACCATCATACTCATGATTGGCAGAACACTCAGA
TTTATCATGAGTTCATGGAGAAAGGGCATACTGACTTCAATAGTGATAACAATCAGAGTT
TATTTACTGAAGAGGAAAACACACATGTTTACATTCTCCTTAAACAGCGATATGAAAATG
AGCTTAGTTGTCTCAGCTACGTAGAGTCCTTCTTTAAAAAAAGTTGGGAAACTTTTAGGG
AACTCATGATCAGTGTTGGATTGAAGTCCCATTACTCTAAAATAAAAGGTACTTTTACAG
ATAACATGTTTAGAAAAATATAGACAGAATGAGGTGCAGGATGTTTTAAAACTACTCATT
AGAAATAGACTGCTCTTTAAAACAAGAAAGCATCTCTTCGAGATCTTTGCATTGATATCT
GAATTCTTAATTCAAAAAGCTAGCTTAAAGACAGAATGAAACAACTTCTTCAAAAGCCAA
AATTTAATTTTCCGAGAGAGTGTGCGAGCTGCCTACGAAGTCTCGATCAAAACACTGACT
GAACTCAGTCATAAAATAGACAAGTTCCTCATTCAGAATAAACAGTTTGGCAAAACATTT
ACTTGAGGCATTTTTGAATGGGTGAGTCATGCCAAATTACAGAAGGAGGAGATTGAAGTA
AAGTACAGACTCCTTACTGAGTAACTTTAGCATTCAATATAATCTCACACAAATGGGGTT
TTGGGGTTTTGGGGTTTTGGG
>81__k141_780300
TTTTAAAACCCCAAAACCCCAAAACCCCATTCCTTCGCTGGTCGATTGTATAATAAATAA
GATGTCTGACCAAATCATCAAGAAGAATTTGTATAAATTCTTGTACGAAGATCATCAAAA
TCGTATTGAAAATGAGAGCGATGAGTCAGAGGATTACTCTGACGAAGATGAAAATACAAA
TGAGGACATCCAATCATCCCTGAATGATGTCGAAAGTAATAAACCACTTCCTTAAATTAT
TCTCAATTTTCATGAACTTCAGGCTAATTATTTAGAACTATCTAGAAAGCAACTGAAGAA
AATGAAAGAGAGACAAGTGAGCATTTCCACCCTCACTGAACTTCTCCAAATCACTCCTGA
AATCCGAACAAAAGCAGACATCAAGACATTGTCATACTACTTTGGCAATTTAGAATTCTT
CGTAAGTGCAATAATACAGTCTTTTAACTTACTGGGGGCGCCAACTCTTTTTTACAACCA
CGATCTTTAATAACTATAGCAAAACGTAAAAGAGGAAAACGGATTTGAAATGTGCGAGAA
CATCTATAAAAAACTTGAGATTTTGCAAGCCAAGTCAGGAGAACACATTTTCCATGTTAA
TGATATCGGAGATAAATTTTATGTTATTCTTCAAGGTAAATAGCAACATTAACTGTTAGG
CTCCGTTTCTGTGAGAATTGCAAGAAGTCGAGAAATAGTATGCAAAGGCAAAGGTAATGG
CAACAATTAGCTTTATCAATAACGTTATTATAGATGGAATAAAAAACTATATCAATAAAA
ACTTGGATAATTTGTTATGCAATAATAATAAACCACCCAGTTCATTTGAACAAGCAGAGA
GTAAGAGTGCATTTTTCCAAACTTCGAAAAAAGATGAGAAGTATAAGTACCGAATCAAAT
ACTTGCACAATGTCAGGTCGCTCACGAAAGGGATGAGCTTTGGTGATCTTGCTTTACTCA
GCACAAAGCCTAGGTCGGCTACGATAACCTGTGAAACCAACACTATCCTAGCTTACTTGA
CAAGAGAGCATTATAGAAAAATCCTCGGTCATGTCAAGGCCAAGCAAATGCAAAAAACGA
TAGAGTTTTTTTCACAGTTTCTCGAGAATATGTCAACTGCTCAGATGATGAAAGTGATTT
ATGAGTTTCAACTGCAAGACTTCCACATCGGAAACTATGTTTTTAAAGATGGAGAGCAAG
CTAAAGGCCTTTACATGATATCAGAAGGAGAGTTTGAAATCATCAAAACAATTGTCACCG
TTGATGCAACATATGACCCGAGGTTCGGACCCACTTCAAAGGTTCCTCAGAAGAGTGAGA
CAATCAGAATATATAAACTCTGTTCAGGAGACAGTTTTGGTTTGTTAGAGTGTTTCCAAA
AACCATTTCGACACGAATACTCAGTCAAATGTACTTCCTCAGTTGGAAAAGCCTACTTCC
TGAAATTATCAGCCATTGATCGAATGAGTATCGTCACAAGACGTAAAATATTCAAGGAAG
GTGAATCAAAGTCCCAAGCATTCAATGAACGTATAGCATCACTCACTCAGTACAAGCGTA
AGTGGTTACCTGATTCGTAAAACCAAATATCTTTTATCCAAACCAAATAGTGTCACCACT
TAAACTTGATTATGTTACAGTCTCAAAATATTCAATTGCAATGTAGACGAACAAAACGAA
AAGATACAAATAATGGAGCAGAAGGCATTAGTTGAAAAGCAGCATGGTATGTTGATGAGT
ACATACAATTAGCATTGTGTTATTGTCAATAATTAGGATTAATACTATTCATAGATAAAC
CTTTGCATGATGTCAATACGGACCTGCTAACAACCATCGAACTAATTCAAAAAGGTATCT
TAAAAACTAAACTAAAATAGATCTTAAAAAATCAAAAGAAAAGCATAAGAAGAGAAAAAA
TGAAGCCTCCATGTTAAAAATCAAGGATTCTGCCCAGACTGATGAGAAGGAGGAACCAAT
TGATAAAAGGTACTGCGTTAAATTAAACATACAGGAGCATTCTTGCTATCAGAAACAGCT
ACAGTCTGGAACCTATCGTAGAAACCGTGAAGTTGCCGCTGACCACGAGACATAGGTCCA
ACAATCAGTCTCAACTGCTAACTGACATAATGGAAAACCATGGGGCTAAGACTAAAATGT
TAGAGGATCAAAAGATAGAAGACAGGGAAGCAAAAAAAATAATGAAGTTAATCAAGTCAA
CTGAGTACTTCCCACCCAAGTACGGAAAGACAGTTGCGAAGAGGTATGCCAAGATCAACA
AGAAATAAGCATTACAACCGTACTCTGCTTTAGTAAATTATAGGTCTCGGTCCCGAGTAC
TTCAAGAAGTTCAATTCAGATACAAAACCTAAGAAAGATTCGGACTCGTGAAAAAATCTG
CTGAAAATTGATAATACGGTAGGTAGAATGATTTATCATTTAGAATGTTTCACTTCCAAT
TTTGAAGAGTCCACAGTATATCAACAACAAGAATATGGTAATTATAAATTTGAGAATATG
CATTTATACATTCAAGTATGTTCAGGTAATGAACACAATTCAAACTTGATAGTTTATTTC
TTTTAGTTAATATAATTAACACTTTAGCTGTCTCGCAATAATTATGAAACACTTGAGATC
AGAAACTGAGATATTTTTATGGTAGCGTAGCATGCATTATACTCTAGATACCATCTACAC
AGAAGTATGAGCCTAATAGCACTCTTGCTATCTCCCATTCTAAGAATAATATAAAAGGTA
CTTTTGAGTTTTACTATGTCTAGATGTCAGCAACATGGTCAGCTCGAGGTTGCATAAATC
AAAATGCCCAATTAAGAAGCGTGGGAGTGAATCTGTGAAAAGGTGTCCCATTAACATTAA
AGATCTCAGCTCTCTTGTCCTTAATATACCTAAAAGACATTTGTAGCCATTTCAACAAAC
CAATTTATTTTTGGGGTTTTGGGGTTTTGGGGTTTTGGGGTAATGATACGGCGACCACCG
>81__k141_780483
TTTTAAAACCCCAAAACCCCAAAACCCCATCGATAAACTAATAGGTTGAGATATTAATAT
AAGTTAAGATGGAAGCTGTAATGCTGACCTTACCTTTTGGTAGTAAAAACAATGAGTTAG
ATCAGCCTGATGAAAATCAGAATTTAGACTTCATGCCAGATAGACAGATGCTAAGAGAGG
CTTTACGTAACTTGAATACTCCAATGCATGATAAAAGCTATGTTATCTGATATGCCTATT
GGATTATTGAAGCACTAATGAAGCAGCCAACCAATATGAACTTGGTGATGGACCTAGCCC
TAATCATCAACGCATTCTTTGAGACAGGATTTGTAGCTTACACAGCTGATGATGTCAACG
GACAGCCGTGTGTGGATTCAACACCTCGCTATAATGATCTCTGTCTGAATAAACTCCAAC
GAAGCACTCCAGTACAGCCAACCAAGTTGCTGCCAACGAACAATATTCTTAACGAGCTGC
AGAATTACTCGAAGCTAGAACGTCTTGGTAAATGGAAGAAGCAACAAATAAATGCTGAGA
ACTTGCTCGAGACTAAGAAGATGCTCGAGAAAGAACACTTACTGAGGCAGAATAATATAG
ACCACTATTGGGACATTATTTCTATAGTTTTTGGCGAAATTGATACCTGCAGATTTGTCT
CATTCAATCCGTGTGATCTGCGGTCGCAGACTGGCACCGAGAGCTCATCTGCTCAGAATA
ATGACAATGGGGATGAATCTCAGTGCTGCAGTCAGAAGGCAATAGGATGGATTCTACTTA
CACTAAGACAAGGCAATATGCTCAACCATATACTCAAGACCATGTATGAGATTTCATTTG
TCCAGGAATTCTGATATGATCATTCTCAGAGCTATTTCATCACGTTCAAAGAGAATATCA
TAGAGATTGCTAAGTTGCTTGAAACAATCCCATTAAACTTTCAGATGAAGATCACCTCTG
ACTATGACTTCTACATATCTGAGGTCAAGAATAATGAGACTCAGCTCAACTCTAAGATCA
GCAAGCAGGTAACTTATGAAGTTGGATTTGATGAATATGAAAATCCTGTTGTTTTTGATG
AGCAAGTGCAGATAGAAGATCTTCAAACTTTAGAACAAATCCCGAAGCTTAATATATAAC
AGCCTTAAAAAGTGACGATAACAAGTGAACTTCAGAAGATACTCAAAATGAAGAAGAGTA
CTACCAATCAAAATTTAAGCAAACCGATCATTTGTGATTTGAGAGCTTAAAAGTGGCGTC
AAGGTGAAGCTCATGATATTCAGAACGAGTTTATGCAAAATATCAACAAGATACGCTTGA
TTTGAACCTGCATTCTAGTACTAATGAAGAAGCTAAATGTATCGACTCAAGCGATAGTTC
AGAGAAATCGCTTGTCTGAACCCATGAGAATAGGCGGTCCCCTTACGTTCAAGCATCAGC
TCTACAGCAACAAGTTCAGATTGGTGACTGCATGCAATGTAGCACTCCCACAATTTCGAA
TCTTCAAGTGAAGCAAGAGAAAGCAGGAAAATCTTCTACAACTAGCTCTATAAAAGTATG
TGATTCTGAAGAAGAAGATCAGTTTGCAGAAAGTGTGCTTACTCAATACTTGAAGCAAAA
GTACAGAAAGAGCAAACACAGAAAGTTAAAGAAATTAAGAAAAGAGACAAACTTGGCAAA
AAATAGTGAAGTAAAAGATGATTTCAAACATATTTACAAATGATTGATGCCGATGAAGAA
AAAAAGAATGCTTCAATCCATCGGCAAGTCAAAAAACAGTTCAAATTACAACTCGATGAA
AAGTTCAAGGAATGCTTCTCCTAATAGAATGTATCTGAAAGAGATCTTGACGAACACAGA
GTTGTTTTATAAAAAAGAAATGGTTAAGTTATTGAGTGGTGATCTCAATAGTCAGTCAAA
TGCAACATTAGATGTGTTCCCAAATGATATTAAATCACCAATCTACTCAAGTTTTAAGTG
GAAGTTCATCCAGAAGAAACACAAGAAGTACCTGAAGCATTTGCATGGGTCTAGCAATTA
TAAAAAATGGATAAAAGATGAAAACAGATGTTCAGAGTGCTTGAAGGTATGCTTCAATAT
ATTCTTATTTACCATTATATAGCTCTTTAAAGAAGTCAACCACAGGCATACCAGCTCAAG
CTTTCTGAGTAAACTTAATCCAAAGAGTTGGTTCGGCCCAGTAACTCACCACTGCCATTT
TTGACATGAAGACATATGTCAAGAATGCGTGGCTACAAAGAGAGTGGTAGTGCCATCATA
CCTGTACTTACAAAGTAATTTTACTCCTCTGAGTGTGTGAAAGCGTACATATGCATATAT
GATCTACCAGAAAGACATATTCAATGCCATTCCACTATCACCAGAAAGTAGAACTTCATC
TTTATCAAATTTTAAGTATATCAAAATAGACAGCGATTTCATTTCTGGCAACAAGAAAAT
CGACAACTTTTTCGAAAAAAGACAAAAGATGAATGAGTTATTCGATATGCTCAATGAAAT
ATGATTTGAAGATTTCTTGTCTGATGTTGATGAGTTCAAGAACTTAATACTCAAAAACTG
TTTTATAACTAATGAACAGCTGCTGTTATTGACTAGCAATAAGCTGACAAAAGCAGTAGT
TAGTACGAACGAATCTCTCATTGACCACCTAAAAACATGTTCCCTCTGCTCAGTTTCAGA
ATCAAAAGTTAATAATTTCATCAATATTTAATCATCCACCCGGGGTTTTGGGGTTTTGGG
GTTTTGGGG
>81__k141_1170468
GAGAAAGCACTTAATATTGAGTACAACATGCACTCTCTCTATGGAGTCATGGAAGCGAGG
GCCACTAACGCATTCTGGACCAAAACAGATAACCTCAAAGATAAACTGCCATTTGTTCTA
TCAAGATCTACCTTCGCAGGAGCAGGAAAGTGGACAGCTCATTGGTTAGGAGACAACTTC
TCAACATGGGAGTTCATGAAGCTATCCATCTCAGGAATCATGGACTTCAACATGTTCGGA
ATCCCTATGGTTGGTGCTGATGTCTGTGGGTTCCACAATGCTTATGATGATGAGATGTGT
GGTAGATGGATGCAACTTTCTGCTTTTTACCCATTCGCAAGAAACCATTACAATTTGACA
GATTACGGAAAAGAACTTCCACCACAGGAGCCATACCTACTAAAAGAACCTTACAAGACC
ATGGCTCAAAGAGCTATTATTCAAAGATATTGATTTTTGAGGTATTTCTACACAAGACTA
TTTGAGATCTCTACTCAAGGAGGTGGTACACTTATACGCCCACTCTTCTTTGAATTCCCC
GAAGACTCAGATGCTTATGCTAACTATGAGAACACCTTCATGGTCGGAAGTGCTCTCAAA
GTTTCCCCAGTACTTGAATCTAAGAAAGATAATAAGGGCAAGATCATGTCTTATTTCCCA
AAAGGAACTAGGTTCATTTCTCTAAATGATTTCACCACGATCCCTGAAGAAGGAAACCAA
GAACTTAATGTTAACGAAGACAATAAAATCGATACAATTGTGCATATGAGGGAAGGCTCA
GTACTCCCATTCCAGAACTCTACTGTTGATGACTTTGTCTTCAGAACTAGAGATCTCATA
GAGAATAAAGAAATCACTCTCTTGGTATTCGCTGATAAAAATGGAAATGCTGAAGGTACT
CTGTACGTTGATCCAAATGGAGATAGCCAAGATAATTTGAAAAATGGAATCTATCAACAC
TACAGATTCAGATTTGGAGAAAATAGGCTGAGTATCAGTCTACAAGGAGGCACAATTGAA
TCTGCAGATAGGACAGCTGCTAATGGCGTGCTTTCCAAGATCGCTATTCTTGATATGGAA
GACTACAAATCATCTTTATTAACTGCATGTGCATTTGATTCTCAATTGATGCCAAGACCT
GTCGTTGCTGAATACGATGAACATCTAAAAGCTGTTATTATCTCCGCTGCTGATGGAGAC
TCACTACTATTCAAAGACATCCTCAGCATCCAATTCTCTAAAGCTGGAAATGATTCGTCA
TTCTGTAACCCAGGATATGTAATCAGCTCAGCAACTAGAATTTACGCCAATGAAGATGCT
GTCAAATCCACTAAATTAGAGGTTGCTATTACATCAAAGAACCCTTCTGCTCTTCCAAAC
CTCAAAGCAACTTTTACATTGATCAGTGACAGTATCCTGCGAGTTCAAATCAGTGATCCA
ACTGATGAAAAAGCTTATCTTGGACCAGATGAGACATTTGATGAAGGCTTCCCTGAAAAT
CAACCACAGCCAACTATTGACATCATGGACATATTGAATTTACCAGATTCTGGAGAAGAT
TTCTACTATGAAGTTCACGATTTAAAAGATGCAGGTAAGCAAGTTTCAAATATCAGTTCT
AACTATCTATTTAGCTAAAGTTTATTATTCCACAAAGGGACAATCATTCGTTTATTCCCA
GTACTACAAGAAGCATCAAGCAATTCTTGACACTAATGGAAGGATCTTCGGTCTCGGAGA
AAGAGTAGGCAACTTCTTCCTCGATGAAGGAATATACACATTATGGAACAGAGATGAGCC
AAGTCCAACTGAGAATGGTAGAAGACCAGGAAACAACATTTACGGAACTCACCCAGTGTA
CTTCACTCAGACCACTTCTAAAGACTTCTTCGGTGTTTTCGATCATAACGTTGGTGCTCA
AGACTACATTATTAAAAAAGTTGAAAATGGAAAATACTCTATGACTCAAGTGAAGACTTC
AGGAGTTACAGATCAATTCATCATCTTGAATACCGGAATCCAACAAGTCATCAACAACTT
CATCGAAATCGTAGGAAAGCCAGCAATGGTACCAGAATGGAGTCTTGGATGGCATCAGTG
TAGATACGGATACAACAGCTCTACAGAAGTACAAGAAGTCGTTGATGGATTCATCAGCAA
CAACATCCCACTCGACGTGATGTGGACAGATATTGACTACATGGACATGTACAAGGATTT
CACAGTCTCTGAAGAACATTTCAGTGATCTTGACACAATGGTTGGTCGATGGAGAGCTGA
CCACGACATTAGATACATCCCAATCTTAGATGCAGCAGTTGCCTATGAACCAGGATCTAA
GGGAACCTCATACTCAAGAGGTAGCTCCAAGAACGTGTTCATTAAGGACCCAAATGATAA
GTCACTTCCATTTATTGGAAAAGTGTGGCCAGGACAGGCTGTCTACATCGACTGGTTGAA
GGAAGGAGCTGAAGAATACTGGGTCAAAGAAATGGATGAACTCCATAGTGAGGTTCCATT
TGACGGAATGTGGATTGATATGAACGAAGCTTCCAACTTCTGTGATGGAATATGCTTTAG
TGACCAAGCTGTAGATAATCCAATTCAGGACAGACTATTCTATACTCCAGGATCGAGAGA
CCTGAATGTCAAATCTATCTCTATAGATGCTTTACATGACACTGGAAACACTGAGTATGA
AGTGCATTCAACCTATGGATTCTATATGAGTAAGGCTACACATAAGTGGTTTGCTGAAAG
AAATTTAAGACAATTTGTGATTACAAGAAGCACATACGCAGGATCTGGAAAGTATGTATC
TCACTGGCTAGGAGATAACTTCGCAAACTACGAATTACTCAGACTCTCTATCAGTGGAAT
ATTCCAATTTGGAATGTACGGAATTCCAGTCGCAGGAGCTGACATTTGTGGATTTATTGG
AGATACCAATCCAGACTTGTGTGCTCGTTGGTATGCCTTAGGAGCATTTTATCCATTCTC
AAGAAATCATAATGACAAAGATGCTATTTCACAGGAACCATTTGTAGAAATGTTTAAAAA
TAGAACAATGGATGGAAAACAAAATTCCACTTACACTAATTTCATCAGAGAAGCTGCTAT
CAAGAGATACGGAGTACATGCCTATCAATACTCTTATACCCATCAAGCTTCAGTTGATGG
AACTCCATACTTCACACCAATCTTCTATAGATATCCTGAAGATGAGTTAGCATACAGCGA
AGTAGAACAGAACGTTATGTTAGGAGAATCCCTGAAGTTATCTCCCGTAGTCTATGACAC
AACTGATAAAAAATTTGCAAGCTTCTACTTCCCAGAAAAGGGTGCTCTCTGGTGTCCTCT
CTGGCCAAAGACCAAAAATCAATGTATTAAGGGAGAGACTCTAGATAAGCAATTCATCTT
GCCACATGATGAGATCTTACTACACATCAAGAGCGGATCTATAATCCCAATGCACTTCAC
TGATTTGGAATCAGCTCCCAAGAACATTAACTTGGAAGGACTTGAGAACATCCCCATTGA
TTTGGCTGTTCATCCAGAAGCCAGCAAGTTCACTGCTAAAGGTTGGTACAGATGGGATGA
CGGAGAGACTCTTGATCTCCAAAGCTATACTCAAGTAGAGTTCAATTCTAGTGGATTCGC
ACCAACTATCGTCGGAAAATCTTACTTAGACATCAGCGTGAATGTTGTCAAGAATGATCA
TGCAGGAAAAGTGACAAACAGCCAAAACATCGGATCTGTGGTTGTATACAACAGCAAGGC
ACTTTCACTCTCTGCTAATTCAAAAGCAACCCTGACTTCAGATGCTGGCACCTCAGAAGC
TACAGTTGAGTACGATTCAACCAACCAAATATGTAAATTTACTTTCAAAGAAGAAGGAGG
AATCCCACTTCTGCAGGTGAAGTCGATTCATATCGATTCAAAGTAAATTATTTTCAAAAG
GGCTAGTATGCAGGACAAGGTGGTAGGCGCAACTCTAGAGACTCTCAAATCTAATTGTTA
TTGTTCTTGCATTTACAATCAATATTTAAGAATAGATTAGGGGTTTTGGGGTTTTGGGG
>81__k141_780597
TTTTAAAACCCCAAAACCCCAAAACCCCATAATAACATTACCTATTGGGAGATGCAAAGC
AAATATCATACAAAGATGGGGAATGGCAGAGCCCCTGCTTGGCTCTCTTGGCCACAGTGG
AGCTGGCTACTTCTTTATTGCCTTGTCTGGGACTGGCTTTCCCTCTAAGATTAAAGAGGA
GTTGTTTTCAGAAGTACTACTGCTGCCTGAACATCTTCTTTGGTTAATACTTTGAGAATA
CGGAACTTGTTGAGAATTTATAGATTAATCGTTGATAACGTCAATAATTCGGTTATGTGA
ATCCCTCCACTAGGTTTTTGGGATGGTGTTAGGGAGTGTCTGGATCAGTGTTATGGCACG
ATGGGCTGGTTGTCAGCTGTAATTTAGAAGGCTTGAGCGATCATTTGACACCTTTAGAAA
CATGTGTTCATCCAAAACACTTGTGATATGCTTTAGGTAGAGGGAGTAATATTCCTTATG
ATGCAAAGTGTCAATCTAGCTCGTGTCTCTATACTACCAGAAAGTCTCAGTTTCAGCAGA
TAATGCAGCTTATTAACTAGGTTTAGGATTTATTATGGAAGAAGAATGATGAGGGGGATA
AGACACCTCCATTCTCGATGCTTTACTATCTTACATATAATTTTGGATGCTAATTATATA
TCTTTTGAGTAATCTTCGACATATAACATCTTGAAATATGAAAATACATTGCTTGGTGAC
CTTATCAGTCCGAGTATGGAATATTACCATTAATAATTTTTAGTTCAGTGTTAATTTCAA
AAATTATTGATCATAAAAGGATGAACACGTCTCTTTCACACTAACGAGTGAACAAATGAC
GCGAATGTGACTTCTATTTATATTTGAAGAGTTAAATAAAAATCTTAATCACAGATAAGG
ATTTAGGTAGTCATACTAAACTCAACTTAAGAATTTAAGTCAGCGGTTTGATTCATATTA
AGATGGTAATATAGGAGTCAGTTTTGTTGCATTATACACGTATCTGAGATGCATACCTCT
TTCACTTTATTGATTTCTAATTCTGCATCTAATAAAAAAGCAAGAATAATATTTTTGCAT
GCCCAATTGAAAAATCGGTAGGTTTGTTCGCTTTTTTCCATATTTGTCTTTATGATATAT
TGAGAGTGACGATTTCTTCAAGTACATAGTTATTATAGTCACTACGTTGTCTGGAGAGGT
AAAGATGCATTTAGAAAATACTCACCATAAAATCCACTTAATATTGTGTCATCAATGGAT
GTTATAACGACAATCGAATACCATTGCTCTTGGTCTGAGTTTGAATTCTTAATAACAGCA
TTTTTATTATTTGTGGTTTAAGTTCGGGTGAAATAAGTAATTGATGTTATGAGCAAGAGC
TTTACAATTTCGCTGCGAGATGATAAAGTTACAACATTCAACACTTCCCTAATAAGCTCA
TTAGCCGATGTCTTATTTTAAATATGATTGATGTCTGTAATTGCTATAATATGTCTTCAA
TTCACAGCTCCCTTATCATGATTTATAAGATCTGTGATTAATTCTGATCATCGTAAAAAT
GCAAATTTGGCAGGAAAGTTTGGACCAACGTACACCCGAAGTCATACAACTATTATATAG
ACCCATTCCTAAAATAGAGGGTTTGAAACCCAGCTGTGCATTATGCTTCCAACACAAACG
ATTTTGTTTGTTATTAAGTGCGGTAAGCCTATTTTATTGTTAGGCCTTAACCTCCATGCC
TATCAATAAACTGATAATACAAAAACTGGTGTCAAAAGTCTTAATCTACGTTATTGCAAA
TTTTCTCAAATAATAAGAATTTTGAATAATCTCTGTTTGAGCAACTTAGAGGATAGAGCT
TCTCAAATCATCAATAGATGTATAATACTTTAGCAATAGCTGATCACTCCATAATATTAA
ATTTAGCTTTGGCAGAGGGATTGCCAATTTGGTCATCCACTCTTTCGTCTAAATTAAAAT
CAATGAAGATAACTTGGTGACATTGTTTAGAGAATTACACTCAGGAGTCAATGATTATCG
ATCCAAAAGAGTCCAAAGTCAGGAAATTTCTATTTCATGACACCCATGAGCTCAGTTCTT
AGTTTTAGACACTCTGAAAGTCCTTAAAAACAATACAAATAGAATTCTTGAGAAGATTAT
AGTTGGTTCGGCAAATCCTCATTAAAATCTTCAGCTGTCTCCCTCTGCCGCCTTCAGATT
TTTGAATCTGTATTAAGTTCTTGAGTGTTTAGAAATTTTTAAACAACCCTATTATAAAGA
TTCAGCAGCTTTAAACATGCTAATGAATGGTCTGACCAATGGAATCTATTTTTTTAGCTT
CACCTAGAAATAGCAATCCACTTATCGATTCAAAAAGTGTTGAATCTCGAAAACTCCCAA
CGGTGACCCCTGCCAAGAAGACGTCTGCCAGCTGGATGAATTATATGTAGGGGGTCCCCG
TAAAGCATCTAGCATGGATGTGACATGGCATCAATAATAAATATCTATCCATGTTTGGCT
TCACCGCAAAACCTCTATTTCGATGAGATAAATCATTAAAGACGCGATTTAAATTATGAG
ATGGCAGTGAAGGAGTAGGCATGCATATTCCAAAGTGACAAGTATGCGTGGGTCTGATGG
ATGCACTAGCGAGCAGTCTGAGCACTCGGCTGAGCAACCTACTCACTTTGGACGACTCTA
GGCATGTGGGGGTGTCGGAGATGGGAGATATGGGCATTGGGGAAGTGATATAAGTTGATG
AAAACAACAGCAGTTTGCGATAATAGTTAATAGAAATTATGATTAAATTTGTTTGAGGAT
TTTTGCGATGTGGTCCTCGTATTCTTCCTGATTGGTGGATAGAGTGGGGTGGTTGGATAC
GAATCCAGATACCTCTGCATGCTCAAAAATGATCTTGATCACTGTGCTCACTTCTGACAC
TGACAAGTAATCGTAGAACTTCTTGTGGGAGTAAGAGTACAGCAGATTATTGAAGTTCGT
TATCATGTCTTGGCCTGTGCTCTCGTCAAGGACCTTCTTCATCAGACAGGTGTTGATGAA
TAATCCAAGGAATTTTGGAAATTCAGCTGTATCGAAGTTGCTTTTGACTCTCCATTCCAC
ATTGGTGGAGTCCAGAAGATGTTGGGAGAACTTTCTTAAGTTTGATTTGAAGATTCTCTT
ACTCCTGGAGTTAGACAAAGAGTTGCTCTTCAAGTAGTCTTCGTAGATACATTTGCACTC
TCTTCTGATAGCTCTGAATAAGTTCTTATTCATGACATCTGCCCTAAGGGCGAGCCCTTT
CTTCTTCTTTTGTTCGGCTGTCAGAGTGATATTTCCAGAATTTTTCACCTGAATCTTAAC
TTTGACGGGAGGTGTTAATGGTTTGGTGGTAGTAGTCAGGACGTTCTGGGTATCATCTTG
CTCATCAACTTTAACTAGCTTTTTGGAGGTATCGACAGGTGCAGATCTTGGAGCATTCCA
TTCTTTATCTTCTTCAATCTTGCAGGTGGCTTCCACTTCAGCGAAGTTAAAGATTTTAGA
GTTTGGACCGAAGCATGGTGGAGCGTCTTCGTTCTCTTCAAAGTAAATATCATCTTGATA
ATTTTTGAGGTTTGAATCTGAGTTCAAAAGCTTGCAGCTATCGTTTTCGAATAGCTCCAT
ATCGAATTGGGGCATTTGAAAGTCAACCTCTTTATCCAAAAGGCTGGAGAGGATGTTATC
CTCCTCACCGAAGTCGCTGAACAAGTTTAAGTCTGACTCTGGTTTGGTTTTGATAAAAGC
CAGATTGTCTGCTCCTGAGGGTCTCTTTGTATTTTGATCTTTGTAGAAATCTAAAAAGCA
AAATAAGAATCGTAATTTTTAAGATAAGGTAAATCCTTTAACCACCAAGTTGCCAAAAAT
TTAACTCGGAAGTTATATATTGCCATATCCGAAAATAGATGATGGCTAACTCTGAAAAAG
TACTCATAATCAAGCACTTCTGACACATGATGGTCGAATGGGAGGGAGGGATCTCTTACC
ATTTGTGAAATCGAATTCGAAATCTCCGAAAATGTTTTGGGTGTTCATGAAGTTTTTAAT
TTATAGGTGAATATATCAATTATAATTTTTCAGCTTTAAATAGTAACATCGGGGTTTTGG
GGTTTTGGGGTTTTGGGG
>81__k141_780622
TTTTAAAACCCCAAAACCCCAAAACCCCATAATAACAACAAGATATTGAATCAATCAAAT
TTCATTGCTTTTATTTAAAATTTTGCACTTTTTGGTTGAAGTGCTTTAGCATTTGAATCT
GATCTTCTAAAACAGTAATGAAATTATGCATTTTGAGCTCCATATATTTTGTCATCTTTG
TATCGTGAACTGGCTCCTTAATATGGCCAAGCACTAACTCAGCTAATTCTTTCTTATACT
TCTCACGCTTTTGTTCCTTCCTTTCATCTTCTTCTTCCTCAAGTGCTTTTTTCTTTAAAT
CAATAATTAGCTGAGTGAGTCTTGTAGTTTTCTTCTGTTTATACCTATATTATAAAAGTG
AGTGTCTTACATGTTCAAAACAAATGCTCTTCTCACTCAATTCTTCAGCTTTCGTTTCAG
ACTATTAATGTCTGACTCATCTTCAGTAAGGTGGTTGACTTTGAAATCACAAACGGGAAC
TCCATATTCATGTATGAATCCATTTGCGAGCTCATCGTTTAAATCAGGTAGTTCTAATCT
CAAGTTCTCAAGCATTGAAGTATTGATACTTTGAACCATGACATTGGATTTTGCTTTATA
TTGAAACATCTGAGGTGCTTCAATCAGACATGAGAACTGACCAAAGTGACATCCTCGTTT
GAGTGTCTCAATGATAACGATCTCTCCTGTATCCATTTGCACATTAATATCGACCTCCCC
ATCCACTAAAATCCATATTTTGTCAAGACTATCGCCTGCTTCCACGAGTACAGTGTCTTT
TTCATAATAGTCTGTCTCAAGTGAGTAGAATACTTCTTCGAGACTTTCTTTTGACAAGTT
CTTGAAATAGTAAACAGTGTAAATAATCTTGAACATGAATATCTTCCACCTGTCTTTGTA
TTCACACCGCTTCTGTCTTAGTTTGACTAGGAAATCTGGAAACTGCTTGCATACTTCCTT
GAACTCTGTTATTTGCAATGATGCTCATGTTCAGTAGTTCATTCATTGGACAGTGGCAGT
TCTTGGTCACTCTGCAATTAGGGATACTTCACCAAAGAGTGACCCTGACTCTAGAATCCT
CACAAAAGACTCTTTGTTGTATTCATCTCTAACTAGTACAGAGAGTTCACCTTTAGATAC
AATGAAGAGGCCTGAAGGAGCATCACCTTGTCTGATGAGCACTTCTTCAGGTGGGTAAGA
TTCAACTGTAACCTTCTCTATTATCAATTCATTCAACTCAGGGTTGTCACCAAAGAGTGG
ATTACCTATCAAGACCTGGAGGAAAATATGCCGGGTTACTTCAAGCTTCAGGCTGGGTGA
TATCATAATCTTAAAATCCTCGAGTTCTCTCTGAGTCTCCAAATTACTCTGAGTATAAAA
CAGGTAATTTCTGACTCTATCCTGCAAGTAACTTGGTAACTTCATATTGCTCATTGACGT
ATTTGCAATATCAATCTTTTCCTGGAATCGACTAGCTTTTTGGTTCAAATCCTGAACAAT
CACAGCCATATTTCCGAAAATATTAGCGTTAATGATTGATCCCATGAGAAGGACAATAAT
ACAATTGATAATTTGTATATCGTCTCTCGGACCAATTCCACTACCTCCAAGTAAAATGAT
AGAGTGGTAGAAACATTGCATGTACTGTTTCTCAACTGTAAATTCTGTATAAGTTTCTGT
AGAAAGATACATGTAATCCATTTGTGGTATCCATATCTCAGTTTGTTTAATGTTGTACCA
CCATATTCATGCAGAAAAATGAATGTACAGAACGAGGAAATAGACAAGCTTCAACAATTT
GAAAGTCATTTTTAGATCATCTTTAACATTAATAATATTGATAATCTTGTTGAGCCTCGT
AACTCTGAATACTTTAAGAAGACCAAATAGTTTGAGGGCAGCGAGTCCACCATCAGTAGA
AAAGAACATGTCGAATGGGATCGTTGACAACAAATCAATCCAGAATCTTCCCTTTAAGTA
AAGTATAGCTATTTGTTTGGGTTCTGTCACTTCATCTCCTCCTGAACTATCTATATATGT
TGTCCTGAAAGTCAATATGATATCGATAAAAAAGAAGAAGTCGATGATAGTGTCTAGGAC
TATCCAAGGTATGGACTTAGCTACTTCTGGTTCGAATGCTATTTCAAAAGGAATGGAGTA
GCAATTCCAAGTAGCCATTAACATGACAAGCAAGTCCCATTTAATTCTGCTCGGATCATT
CGTCCGCAATATGCACTTTTGGTCAACCACAAAAATACTTTCGAGTGCTTCTATATTGCC
AGGAGTGCTAGATTCTATAGACTCAGGAGCCACCTTTGCAGTGCGATGCTTTTTACCAGT
GACAGGCTTAGCATCAATGAGTTCGATAGAGCCATCATCAATGTCTTTATCTTTGTTCTT
GTTCTCTTCTTCGGGGAACCTCATAGAATAATACCCAGTGAGTCGTTTCTTTTGATCGAA
AACTCTATCAAGCTCCTCAGTTTTGAACGACCTCTTGACTATTGACTCACGCTTTGGATT
TTTAAATGAAATAGCAATAGGCTTAAAATTTTCAGAATCTTGTTTTGATGATGTTTTTGG
GACAGAGCTACTCGGCTGGGAATCTACAATCAATTTATATCGATTACAAATTCTTCAGAA
GTTGGGTTTTGGTATTAAAGGAAACAGAATACATACCACTTGGTTCATCATCGGAGACTG
ATGAAGACTTGTATTCTTCTGTATACTCTGGGATCATATTTTCAAGTCCAGTATACTCAG
CTTCTTGATTCATTGATATTAAATATAATAATTTAGATTATTTGGGGTTTTGGGGTTTTG
GGGTTTTGGG
>81__k141_936661
CCCCAAAACCCCAAAACCCCAAAACCCCAGCTATAAATAACAAGATTGAAACCACTACAA
TAATATTAAAATGAAAAACACAAAAGTTTCTAGTTTCATTCAAACCGAGAGGACCACGAC
TCCCAAAATTAGAAAGGTAAAAATCTAAATTAATTGTTTCCTTTTGCCAGAGCCATTTTG
TTGAGATTTTGCTTGAGGAACGCAAAATGGAGAATTAGTGATTTTGTGAAGGAGGATTTA
GGAAAGGAAATAGGAGTATTTGAGGTTTTGGGTGGCGTTTAGGGTGATTTTGAGGTGTTT
TTAGGGCTCAGGACGTTATTTTAGTGTTAGAGTTGGGTAGGGTTTAAGGATTTATAAGTA
TGAAAATTTGCACGATGAAGTGAAATTAGCTTTTTTCACCAGGATGAATTTTTGAGTGTT
ACGATCAACTATTTTTATCGAATTTTGCCCAATAGTAAACATCTGAAAGAATCTAACCCT
ACAACCCTCAAATAATCTCTACATTTTCAAGCCAGCATTATCAATACTTCTGCATTTCCC
AATTTGGCTACTTGTTGAAAATCTGACCTTTCTGATAATCCTTGGTTAAGTGTAAGGTTT
CAGTTTATCGTCCCAATAGTATTGTTAAAACGAGGAGCTGTGGTATTATGCTAGTGTATT
TATCATCGTAAAGCTCCCCGTTGCCAATAAGCACTGGAATCATTGATTAGTTATTTCAGC
AACAACGATTCAACTAACTCTTACTACTATATCAGCTTTGGGGATTCCATCTAGTGCGAT
TGTCAAAATTCTTCAATTCCGATATCAATATCAATTTTTTCTTGAAGAATGGAAGTCCAT
GAACTGATAATTCAACAGAATGAATCAATTTATCTAATCATTTCGCATTAAAACTCTGAA
ATTAACGCTTTTCAATAGACTACGAGAAATAGAGCAGTGCAATGCAAGAAATCAAAGAAA
ATTCTTTCTCCTCTCAACTTAAACCAACAAATAAGGTTTATAACTTTCAAAGAAACCAAG
AAGAATTTGAAGCTGAGAGTTAACACTACGTTTAAGAATACGCAGCAATCCAAAGAGTTC
TTTAGCAAGAGGAATCGCATTTGTAGTCCGAAGATTATAAAGGATTTCAAGAAACGTGTT
TTAAGTCCGACACTTACTAAAAGCAAAAATTTGTCGTTTAAAACATATCGAAACCTTCGA
AGTGTGAGTCCTACAGAACGGAGAAGGTACAAACAGCGGGGACTCCATACTAAAATGCAG
ATATGAGATTCTTCAGGAAATATTAGAGAATCGCAGGAATACTCTGCGTGACTCAAACAG
GCTCTTCGTAGTAGGCAAATAATTGAAGATCACAAACTAAGAGTGATGTCGTCACACATT
TCAGAAAAAGTGCAAAATGCCAAACAATCAAGATTCATGGGATTCAATTCTCCGAATATG
CTGAGTGCGAGGATTAGGCTCAACTCCCAGAATCGGGAAAAGAGATCTCTTAATGAAACA
ATGCCACTGCAATCTGCAGAAAGCTCACGGGTGATGACGAACATGAATATTTTAGCAAAC
GAGAAGATGGTCAAATCCCGTATCTTCTTCGACCGCAGTGGGAACGGAGACCTCGAGCAG
CTTAACCTTTAACTTAATAATATTGATTGGACTAAGTCTCAAATTCATCTGATTTCCGCA
TTTCTGTGTTATTTCTAGTTAAATGAACCAATTTATTAGAATAGACGATTGAAGGAAAAA
TCTATTCTATGAAAATCTGCTATTTCTGATCATGACCATTCTACTTTGAAAAGGGACTTG
AGTATCTAAGTGGCTATGGGAAAGCTTGATTTATTAGGTAATTCCTAACCCTCAACCCCA
AAACCCACCATACCCCAAAAACATTTTCCAAAATAGAGCTTTCATGAACTAAATACTCAA
TCACCCAAATAAACCCTTAAAACTCGCATACCATCAGACGACATTCACACCTCACAATAA
AATCAAATAATAAAATAATCCATCACAATGACAATCCTTCCTCCCCACGATCACTAGTTC
AATACCTATCCCCACCTCATTCGAGTTCATTCCTCCAAAGCGATAATCTCAGAATCCGAT
TTTTATAATTCAAAAATGGCTAACTCCGTAAACTGCAAACTTAAGCATTATTAAAATCGA
CAAATTCGCTATTGAAAAGAGCTAAATGTGAGAACTGTGACTTTGGGAAATAATGGATGA
TATTGTGGGATTCTAGAGTTTCTTGATACATTTATCCTTTAAATGGAAGAATAAAGAATT
GATATCAAAATTCAGATTTTGGGCGTGGAGAAATCGGGGTTTTGGTAGAGAAAATCATGG
TTTGAATGTTTGTCAAGTTAGTTTTAGCTTTGATGTTGTTTTATAGAGTTTGGATTTATG
ATTGTGTTTTTAGGTTTGATGATGAGCCTATGAAGGGTTTTAAGAAGGCCGACTATTCTT
TATATAGGAAAGTGTCAAATTCTTAATTACAGAATATCAATCATACACTTAACTCCTCTT
CTACTATAGCAACATTGCATTTATTTCCCACAATCCCCAAACAAAAAATCTTTTTCATCT
CAAAAACACATTCATGATCAAAACACTCTCTACATACCTCTAAACCCCCGTTTAGATCAA
AACAATATTTTATCAACGGAAAAACTACAATATCTGTACCCAATTCCCCAAATGTATGAT
TAAATCTAAACATTCCTCAATTTTATGTTTTCTTCTCATCCAAAAATGACTTAATCGTCA
GCTAAATCCTCAAATGCACTCGATCTATTCCCACGCTCTATGTGTAAAAACGTAGAATTC
ATCAACGATTTACGTATTTTGAGTGTACAGCTTGAGCACATTGCAATAAGCTAGTGGTAA
TACAAAGGCCATGCTCATAACCCAATACTTGTTTGAAGAAGTAGGCAGATTTCTGCTTAA
TTCCTCAACCAAATATCGTTTTGGTCTTTTGTATCAGATTAATAAACACTTGGATTAATG
TAAATAAAATCGCTTCAAGTCCTTAAAAGGCTCTTTTCTAAAATCCCACGTATTAAAATA
TATGAATCAACGATCTTGATCCTTGGTAAGCTTCTGGAAAATTCTTAAAAAGATCTTTTT
GCTCGAAAATTAATCGATGAATTTTAATAAAAGGATGTGGGAGCTTGGGTTCATGGATAG
GAGGTATTTGGTATCTCCTATGAGCTTTATCAAATCAAGGTAGCTTTGGATCTACCACTT
GGCCTTAAGTTACCCGTCAGCATATTTTCAATAAAATAATTATAAAAGGGGTTTTGGGGT
TTTGGGGTTTTGGGG
>81__k141_780658
CCCCAAAACCCCAAAACCCCAAAACCCCAACAACGTTAAATTTAATTGAATTGTTGATAT
AAATCTGCAAAATGAGTAAAGTCATGAAGAAGTCGCTGCTTTCCACCCGGACACTAAGAA
AATCTTTATTAGAGCGATACAAGAAGAAAGCTGATAAGAATGCACGTAGGTGGCAGAAAA
CACATGATAACAGCAGAGCTGTTCTCAGACCTGCAAAAGTCAATAATCGTTATAATCAAC
GGCAAAGTGAAATGCAGTCTATTCCATCTAGCCAAGACACAGAGGAGCTAGAGAGTATAT
CTGCTGTTTTAAGAGATAAAATCTTAGACAAGTCATATCAGTTCTCAAGAGAAGGTGATC
AGCTTACTACTAAGCATAGAAATCAGGAGTCGCCCAGCACCCCAGTCAATATCAAAGTTA
ACTTGAATGAATTAGAGATTCCTCCAAGACCGATATCTGCAAGTGGTAAACATCAGTGTT
TTCAACATGCGATTCCTACTCTTGAGATGGACACGAGTCATAACATCAAAGGCACTTCAG
GATCATCTCTGAATCAAAGTAAAGCAAGCAATATCTACATGAAAGATCGTTTATCGTTTA
ATTCAATGAATTCAGAGAAAAAAGCTAAATCAAGACAGCATACGCCCAGTAAAATGATTC
CTTTCGAGATTATAAAGTCAGAAAAGAACCTTACTTCGAAAAGAATCAACAAGAAGGCAG
TGAAGCAATTATCAAGGCCTCAGCTATCACATAAAACAAGAATTGTGAACTTCACCTTAA
GTGAGAATGAAGAAAAACATGAAAAAGTAGAAAAAAGGCAACCTCTGACCAGTCGATTGG
TGAAAGATAAAGAATACTCTGATTGACCAAGTTTGCACAATAAGAATTCAAAAAGTATAG
GGCCTTCTGAAATGATCAAGGCGATATCAATGTTTGATACCAGGATCTCTAAAACTGCTA
CAGCAAACTTGATAAACAAATCCATTCCGAAGCGGAACATGTGTCGCAGCATCCAAAACC
TGAACAGGGCTTGTAGCTCAGACAGAAGGTTAGAACCTAACAGAAAGTTCCAGCTTATCG
GTGCCGATCTCAAGAACACACTCAAAAATAAAATAGATAATGAATTTAACAATTGCAAGG
ACTTGATTAAAAGTAATATTTCTGAAAGCTTGATAGATTCGACTCCATCAATGATATAAT
CAAATTATTTTACCTTGATCTATCACTAATCATTCTTTAGGCGTCGGGCATAACCAAGGG
ACTAAAAGTTTTGCATTTCGTCAAAACCCAATAATGACAAGACACAGAGCAAGTGCTTTA
TCTACACTTAGATGAGAGATTCCAGGAATTGTTAGAACCAACCGTCTTAAAAATTGTGAA
ACCTTTGCTGGGACTCTTGCTGATAAAACTGCTTTCACAGGAACGCTCAAGAAGATTTTT
AGAAGGAACAACTCTATTCGACAGAATAGAAGTGGGAATTTGGGATTGGGAAAATTCGTG
AGTCAAGAGCTGATTCCCACACAACTTAACGACCATGAGCTAAAAGCAAAAATTAACAGA
AATAAAAATAAATTGAGGTTTGACAAGGAAATGCGAGGGATTTACACTTCCAAATATGAG
CTCCAGTCAATTAAAAGTGAGCCTGTCTTCCCAGAGTACATTGGGCACAGGTTCAGGAAG
TGTTATGAGGAGACTGCTTTCAATAAAAAGGACTCTGTCATGCCACTCTCAGAGGTCGTA
ACCGAACAGAATGAAAATTTGGACAATATTGAATCGGTCCAACAGTCAGCTGGCAAAGAA
CCGCTTAGAGAGGAGTCTATGAAGAGTGGAGAGACTATGGTTATAGAAAAAAAGCTTCCA
GAATTGACTTCTGAATGGGAAGATATTCACCAGAAGCATTTAATTGAGAGTCTTCAAGCA
TATCAGTATCTCAACGACCTTACTGCTCCTGAATTCCCACCAACTTTGTTAGAAAAAGAC
AAATTCGTGCCAGAGAATGGCAAGAAATTATTGGTTTTTGATATGGATGAAACACTTCTT
CACTGAATCCCTGACCCAAAAGAAGACACTGTATGAGATGTAAAAATCCCATACAAGTAT
GAAAAGTATCTGAAGTACAAGTACCTCAACTTACGTCCCTTCGTAGTAGAGTGCTTGTTA
GAGCTATCGAAGAAATTTCAAATTGTGGTATTCACTGCATCAGTTCAAGAGTACGCGGAC
CCATTACTTGATTATCTGGACAGACAATACGGTGTCATTCAAAAGCGCTTTTATCGTCAT
CACTGTTACCGTACTCAAGACGAGGTAACTATGAAGGACCTCAGAATTTTTGAACAGTGA
GGATTTGATATGAAAGATGTTATTCTTGTGGACAATGCAACTCATTGATTTGGTTTCCAG
ATTAATAATGGCCTACCGATGGTTCCATTTTATGATAATAAAGAAGATAAGGAAATGATA
CACATCCTCCACTACTTAGAAAACTTTGTCGATATTAATGACATCCGACCTGTTTTGTCT
GAGACTTTCCAGTTATCTAAACTTCGAGTCCCTCATATTCTTGAAAAAGTTGAAGGAGTG
ATTGAATACGAAATCCAGGATGTCTCAGATGAAGACCTTATTTTAGAAGGAATCACCTAT
GCATCGAACAAAGATACTAATTATGACTCTTGAGATGATGACATTCCCACCGAAGGCGAA
ATATGTGAAAATATAGATACTCTCAAACGTAAAATCCCAACAACCAAGCCATCAAACACA
ATGGGTTCTGACTCGAAGCCAGTATCCGTTAATGATATTTCAAACGATGTATTCTCACAC
GAGGATTCTGATGCAAACTGAGATATTGAAGAAAGAGAGATTTCACATGATTTTGAACCC
TGCTTCAAAGTCTCACAAAATAAGGATTCAAAAATGTCAGTGGTAATTTAACCACTACGT
ACCATATTAAAGTTAGATTCAACTATTAACTGCAGTTATGGGGTTTTGGGGTTTTGGGGT
TTTAAAA
>81__k141_780701
TTTTAAAACCCCAAAACCCCAAAACCCCATAAAACTATTGTCAATTTATTAGTTATTTCG
AGTGCTTGGCCGGATCACTAGTATCTCTTTTGGTAAGGCGCCTTCTTGTTGGAATTGCCG
ATATGCATGTTGTTGGCCCCACTCACATTGAAAAAGTTGTTGACGAACCCTCCTACCATT
GTATTGTTCATTGCTGCCTGCTGACCAGCTTCTGATGACCTTGGGCTATGCTTCGATCTT
TGATTGCTGATTCTCCCAACTATAAATTAATATTTGGGGAGTGTCCTACTTACTTGGAGA
CCTAGCTGCATGATGTGGGTACTGCTTCACAAATAATTGAGTAGTGGGGACGCTAACATT
TGGGTTGTTCGATTTATTCCTTGGGCTGTTGGGACTGCGCCCTCTCTTGTCATCCTTTCC
ATTGACCTTTGATTTGTAAATACTGAACAAATTTTTATTATGCTTCCTCAAGTACATCAT
GTTGTTACTCACAGAATTGGCATCTGAGTAAAAGTTGTTGATTCTGTACTTCTTGCTATT
TGCCCTGCTTGTGCTTGTCTGAGCAGGTGCAAGCTTGCTGTCGTACATGAGCCCCCCATA
GCCAGTGTTATTCATTTGAGTATTGTTCAGACTGCCCATTGCCCCATATGATGTTTGAAT
AAAGTTATTCGTTACTTGAAAAGACGTGTTCGGATACTTTTGAATATCACGTCTTTTTGA
AGAATTGTTACTCGATCTGCTCACGTTCTGGCCAATGTTCGCATTTGGGTAGTTTGGATT
AGCTCTGTTATTAGGTCTATCACTATTTGGTTTAATTTGCACTCGTTGCTTTGAAACATT
TGGTAATTGAGCCTTTGGTCTTATTGAATACGGAGAGTTCTTCTTCTCAACACTTTTAAT
TGCGGTAGCAATTCTAGAATTGAAAACAGAGCCTTGAGAGATGTCTGCGTATCCTACATA
TCTCTTCTTCTGTTCTGGTGCACTATATCCCCCTTTATTTCTAAAAGGTGCCATCAGGTT
ACTCCTTTGTGGAGAGTAACTGTCATCATTTTGCTTGATGATATTCTTCGGAGATTCAGC
ACCCTTTCGTTTATAGTCAGCCCCAGTTGAATTCATGCGTTTGCTGTTTTTAGACATGTA
ACCTTTATTGACCAACTCGTTGTTTTCCAGGAACCTTCTTGCCACAGGAGTAAGGTGAGA
AAACGGATCAATTTTATTTTGGTCTTTCGACTTTACTGAATTCCCCCGAACAGAAGTTGA
GTTTTTTCCAGGGTAAGCAGTCTTGCGACCAATCTTATCCATGTTTGATTCGTTGAGCTC
TAAATTTAGCTTTCCATTATTTTCATTATATCTTTTTAATAATAGGTAGTATGAGGTTGT
GAAGTGGTTATGTTTGTTCATTTCAATTCACTTTTTGGTATACGTCCTACAAGAAGCCTT
GTTTGGAATTAAACTTGTTTCTGAAGCTATATATAAGCTCTATTTAATTTACGAAAATCA
TGAGGGTAATCGAAGTTGAATCCACATGTATCAAGTAGATCGAGAACTTTGCTATTGACC
TATAGATAGTATTGTAACCTTACATTAATTGGATTTATTCCAACAATGATCCCTTCCTTT
TCTTCAGATTGTGTAGTATTATACCATGAGTGTTCTCTAATTTCATTTATTGTAATCCTC
GTTCTTGGATCAGTATCGAGTATCCGTTTTATTAAATCACGTCATTCAGGAGAAACAAAA
CTAGGAATTTGATACTTAGCTCCAAGAATCTTTTTGTATAAATCTCCAGTGTTTGGATCT
TCAAAGGGAAGGTAACCTCATACCATTGCAAATAATATGACTCCTCAGCTCCAAATATCA
ACGGTTATTCCGTGGTACCTCTTCCCAGCTATCATTTCAGGTGCAGCATATCAGGGGGAT
CCTCATGCTGTTTTCAAAGTGCTACCCGCTTTATAAGTATTACTAAGCCCGAAATCTACC
AACTTAATTCTTTTATTTTTATCAAGAAGCAAGTTCTCTGGTTTGAGATCTCTGTGCACA
ATACGTAGTTTGTGAATATACTCAACTCCAGAAATTATTTGCTGGAAGAACTTTGTGGCT
TCATTCTCGTTGAGTCTTTTTTTCTTAACAATGTGATCGAACAGCTCTCCTCCCTCAGCA
TACTCCATTATCAGATAGAGTTGTTTTGAAGTCTCAATGATTTCATAGAGCTGGATCAAG
TGGGGATGCCTAATGATCTTGAGGATATGGATTTCTCTGGCCACTCTCTCAACGTCGGAG
ACATCAGCTATTTTCTCTTTCTCAAGTATTTTGATAGCTACCTTCTCGCCTGTCAAAATA
TGTTTTCCCTCTTTGACCTTTCCAAATGTGCCTTCACCAATATTCTTGCCTAAATAAAAT
TATGAATACGAAAGAATGGTTTTTGAAATGAGTGAGGACAAACACTTACCAAGTACGTAA
TGGCCAATATTTTTAAGAACTTATGTGATCCGTGTTGGAGGAAGCAGACGTTGACAACTG
AGTCTTCTTCTTCGACCTGTTCGTCTCATAAGTCACATCTGGGTACTTCGGTTCACTCGG
AACACGAGGCTCCTCTTTCTTACTCCTGACTTGCTGATTTGCCTTTCCATCTAATATTTG
ATTGTTGAGTTCCTGCTGTTTGTTTGAACTTGAGCTTTCCTGCTTCAAAGCGCATTCTTG
TTCCTCGCTAATGGTAGCAAATTTTTGTGCATTGTGACTGAGTTCAGATTTCCCAACCCA
GGCATTTACCGCTTGACTTGGATCTACCCCATTGATGGAGTCAGTTGGATTATCTGGACT
TGTTTTCTTATAAGCCATGATTATAATATTTATTGCTTCTTATCATATGAATCGGGGTTT
TGGGGTTTTGGGGTTTTGGGGTTTTGGGG
>81__k141_780878
TTTTAAAACCCCAAAACCCCAAAACCCCACTTAACAGCATTCTGGTTGAAATGACTAGAT
ATCTGACCTCCTACTTAAATTCCTGCGCTTCAAGAACTGCGATCTGCTTTTGGTTTCCCG
CTCGCCATTAACAGGGCCTGCGTAGCTGTTGGCGCTCTTGTCCCGGCTCTTCTGTCGTTT
GGAGAACAACCAACTCGAGGTCTTCAGCTTTTGCAGGTTCTGCATGTTGGCCGAGAACTT
GGGGTTCCTCGACTTGCCATAAGACTCCTCATTGATGGTTGCCTTCGCAGTGTGGACGTT
GGAGCGGTGAGTATCGTCAAAAATGCTCTGGTTCTTATGGAACTTGTACTTCGGCCTCGC
TGCTGACTCAGATAGCTTTCCTCTCAATTTCGACGTTTTTGACTTCACGATGTCTGAGTT
GTACGGAGCATCATTTTTAACATCGACTGGGTTATGATGATTCCCAGAAAATGAACTGGA
GAAATTGTGCCCAGTCATCATAAAGTTGTCTGCTGTTATATAAGATGATTCCTGATTCTT
TGTGCTAGTTTTTTGATTCTGAGAATTCTGATGGAAGAAGTCGACTATAGGCAAATTTAA
AATTGATTATACTTACCTTCTTGATAGTTATCCATCACTTTTGCAAGACTTGATTGTGAA
TATATGTTGTTCATTGCTCCATTGTGTGTCTTGTTCTTGAAGTCGTCTGGTAGTTTTGGA
TGGAACGAGTTTGTACTCCTATTCAAAATCATCATGTTGTTGAGCTGATCGGGCAATATG
TTGTACTCATCTTTTGTAAACTTCTTTTTGATACTCATAAAATTGTTTTTATTTGCTAAA
TGAATAAATTTACGATCTTACATCTGTGGTTTATTTTGTCGACTGAGCTGTTATGGTGAA
TAGCTACAGTCATTTTTGATATGCCTTCCCCACCTCCAGTTTGAGTGCAAGCATCCATTG
ATTTATCTTTCCTTCTGCCGCTTTTACTATCAATATTATGGACTCTGTTGAGGATGTTTT
CAATATTCTTGACATTAAATGGGATGATGTTGTACTTGGGCTGAATGACTGTTTTGTATA
CTTTCTTGCTGATATTCTGTTGCATCTGATTTTTGGCGATTAACTGCACTATTTCATCTT
TATTACTAATCTCATTGAAGATCATCTGGAATAGTAGCTCGAGGTAGTTTCTCTCCATCT
TGGATACCTTGGTTTGTAGGTAGTTAGCCAACCTTTCTGAATCATTCAGATTCATTTCGT
TCTTAATTTTCTCATAAATGTCTAGTTTCATGAATATCTCATTGATAAGACTAACTGGCT
TTTTTCGGAAGTAGTCCAGTTCAAATTCGAAGTGGTCATCTTGCGATTGGTCTGTATTTA
TTTAGAGGAAAAACTTACCATAAGTCCAGCTGTGGACTGAGTCAAAACTGGCTCTTGAAT
AAATAGATTCATCAAGCTTAAAATCTGACTCATCTTCATCTGTCTTGCTCATCAAGTTCT
GTTGTATCATCGAGTTTTTGCTTCTCAATATCTTAGTCGAATTTATCTTCTTCAAAGTGT
CAACATTTTTCAGTTTCTTTGTATTGAGAAGGTCCATATTGGCAGTTTCTGTCTTTCGCT
TGACTCTTCTACGCTTGCAGTCTTTGCAGTACACATACGTCATTTTACCTCTTGACTTTG
CTCTACTTTTGGTACGTGATGAAGGAACTTCAATCGAGCCATACTTTGATTTAGTTCTTG
AACACGAACCACTTTTGCTTGATGATGTTCCTTTGTAAGTTTTCCGAGATTTTGTGCTTT
TACGACTTCTCTTTGGTCTTTGTTGTTCCGTAATAAACACTTTATCTTTGCTCTCAGTGT
CAGAAATATCACTCTCGGAGTTATTATACTCACCACGAGGTGATATTGTTTTTGGATCTA
ATTTATCGTTTTGTGATGTTTCATTTTTCATATTATTTAACATTTCTTCATATTTTAGGT
TACCCTTATCAAGTTGTTCATTTATTTGTTTTAAATCATCAACGTTCTCTTCAAGTTCTT
TAATTCGTCCAACAGTCATATCAGTTTGAACTTGGGATTCAGTCAGTTTATACAAAGCTG
TTTGATGCCCAAAATCGAATACTGGAATTTTAAGGTCTTCTACTTTCTCATTGTCCATTA
ATATTTCTTTATCAGTTCCTCATATCTCAGTTAGAGTGCCTTCTGATTTATATGTATCTC
TGAACATTTTATTTATCATATTAACAGTTCTATTGTTTACGGTATGCTTAGCCATATCAT
TTCTTTTTTTCATAAATGTGAATGGACTTTGTTTTTGAAATGACAAAAGCTTATCTTGTG
GGATCATACCTTCGAGCAATCTGAATTGACCTCTCAAAGTATCAACCTCCTCCTCCAAAC
TTGTAACAAAAGAGCTTCAAACATTGTATGCCTTTTCAAAAATCATCTTTTCTTTTTCAA
AGTTCTTGGACCCTTGTTTGTACTCTTCAAACCTTCTCCTCATATTTTCTAGTTCAGTTT
TAGAACTCCGCTGTTTATGAACAAGGTATTCTCGATCTTTCTCTGCCTTAAGAGAAAGAA
ATTTATAATTCTCTCATTCATTGATAGTTTCTCTGTACTCGTGAGTCACAGTAGACAGCT
CATTATGTAGTTTGTTAATCAGGAAATCTTTTTCATCTTCAGGATCATCAATAAAAGACA
GGCCACTTGCTCCCTCTCCAAACATACTGAATTTATCAGCAAAGTTGAGGTCTGGGTCAC
TCTTACCTTTAGCTCTAGCTAATTCTATTTTGAGCATCTTGATTTGTTCATACAATTCCT
GCTTTTCGCCATCATACTTTTGGAAGTAGTTTTGGTCAATCCTCTCAATTGACTCTTTGA
GTACGTTATCCAGATTTTCTTTGAGTATTTCCACCTCTTTCTCGTTTTCATCTTTGAGAC
GGATTACTTCTTGTTCTGACATCAGCATTTTCTTCTTGACGTAATCGAATTTAACAACCA
TCTAAAGGTAAATAAGGGGCGTACCTGCTGCTCGACAAAATTGAACTTCTCCATGGTGTC
TTCTTTAAATGATGATATTTGACCGACGAAGTTGTGCACAATCTCTTCATGAGTGTCTGG
GTTTATACCGAACTCCTTCTCAATAACCACGTTAAAAAATCCATAGCCATAGTACTTCTG
CAGGTTCTTCCAGATTGCCATGGGATCGTTTTCAATGATCTGTAGCTTGCAGATAATGTC
TTCACAATTCATTTCTGAAAACTTAATTCCGATGTTGCCTGTCTTGTCTATCTCATTGAA
CAAGTAGATTTGGTGGTTCAACTCCTGATTGGATTTATACAAGTCATACATCTTCTCATT
GAACAGACTCTTGATGTCATCGATCTTACTGTTTAACAGTTCTCTATTGCGCTCATCTAG
CACCTCTAGTGGAGAGAAGTACTCAACGTGCACAAACTCAAACTTCTCCGGGTACTTCTT
CTGTCGGTAAATCATCTCCTTCAACACCTTTAACTCTTTGAAGTAGTTGTACCTCATTTG
GTTCACGTTTTCTTGATTTTGGCAGTACTTGTGATAAAAATGTCTTAGTTGTTTTTCAGC
ATGTTTTACTCCTTCATTAGCTTTTAGTAGAGACATGTGATCTGTCAGAAGTGTCTTGAT
TCTTTTTCTCTGTTCAAATGAGAGAGACCTATCCTCTTCAAAAGAATTGTCACTTTCATG
ATCACTAAATATAAACTAGCATCTATATACCTAAATGATGAATGTTTTTGGGCTGATGAA
TTCTTGTGTTTCAAGCCTTTTACTAAAGAAATAAATTAGAAGCCTTACTTTGTTTATTGA
TAGCTACTGACGACATTCCTGAGATTTGGCTCTTCCCATTTGATCGACTTGAGTTAATGA
CCATGTTACTGTAATCTCTACTATTCGACATCTTAAGTTTATGAGCTGGCTCTAATTTAG
CTTTTTCTTTATGAATAGTCGGTTCTTTTTGTTCAAAACTAGCTTTCCTCTTTTCAGTTT
TTGTAAGGTGAGTTACTTCTTGAGCTGCAGGGAAATCGTAGCCGTATTGCTCAGTATCGA
TATGAAGAATAAAATCAAGAAGTTTGTTGACTGTGGTGTCCAGTTTCTTTCTGTTTATAT
ACAGTTGCTCTATACTCGTATCGAGTGTCTTGTTGAACTCATAGATCTCTTCGATTGCTC
TACCAAAATTATGTAAGTTCATAGTCCCAAGGTTAATCCTCTCAGGCTTCTCTTTGAGTA
GCACCATTAAGAAGTTCTTACACAGTCTTTCAAGTGAGTACAGCAACTTCTGCTCATCTG
CTTTGTTTTTTAAAGCTGGCTTCAACTCACTCAACTTAGCTTCAAAGATGCATTTGAGAC
TTCTCGGGTAATAACTTTGACGTAACTTAACAACGCTATGAATGTCACTCTCGCTTTCTT
CTTTCTCAGGAGTGACTAAATAAAATGAGATGGTGTCCAAAACACAATGTCTGACTTACC
GTACCCACTATGCATGTAACTTGGGTGGAGGGTGTCGAGTCGGGGCACTTCATCCAGTCT
TGCCTCAACGATCCTGTGAGTTCTCTTAATATCATCGGTGTTCAGTTTTGAAATCGGTCT
CATTTCTTATCTACTTTCTATTTTTATTCGAAATTAAGGGGTTTTGGGGTTTTGGGGTTT
TGGGG
>81__k141_858882
AAAACCCCAAAACCCCAAAACCCCTTCTTTGCAGATTATCGTTGAAATCAATATTATTGA
TAAGTGTGAGAAGTGAACCATCTGTAGTAAATATTTATTATTAGAAGAGTTGGAGTCCAT
TTAGGGACCTGCTGCCTACTACTGCACCAAAGCCAAATTAAAAATTGTTTTTTACTGAAA
AGTCTACGAGAAAGTGCCAGTTCGAGCTATTTCTTTTCCATAGCTTTCAGAAATCTGTTG
GTCTCTGGTGTTAAATATAAAAGCTTGGATGACGTCGTCATATTGAAGATACTCGTCGAT
TAAGTAGTTGAAATCAACCTGCTCAACATTAAAGTTTTTGAATGTCGATGCACTCCGACT
ACTGTCAATGTAGGTGTTGTCGAAGTTCATTCCTGAGAAATCATTCGTCATCAGAATATA
CTCTTTTTTGTTAATATGGAGCTCTTGAGTCATTACTCTCTTATTAATGTTGAAGATGTG
GATGATAATGTCTTGGTCTAAACTATAAATAAAGTTCTCTTACTCTGATCGAGGTACCCT
TCAATAGTATGGTAATGTTCATCTCTAAAGCAAATGCTTTTGTAGATTAGGTCCATTGAT
CTCTGATAAGTGAGTTTCCACATCGTTTCCCTTCTAACTAAGAATCTTCTTACATTTTTC
TGGATATTGATAATCGACATTAATCGTGTTACTTTGTTATTATTAAGTCTAGGTACTTTC
GGTTTGGAAGCACTAATGATCGCACCCTTTTTCATTGTACTATATTTGATAGCCTTAACA
TCATTAATCTTATTTCTGTCCTTTACATCCACAGAATTAACAGGCTTTTCCTTTGGAATC
TCAATCGGTTCGATAATGTTGATATGAAATTTAGCTCCCACCAAATCGTATCGACTTGAC
CCATAACTTCCAATCGCAGTTGGAGTGAGTGAAGAACTACTGACTTTTTTAGTCACATTA
CTAGCCATACTCGCGATCCTACTGCGACTTGTATCTTTAGGTGGTACTCAAAAGTTAGAT
TTGCTAAACATATTTTAAACTTGAATATTACGCTTTTCCCATTCTTTCACTAACTAAAAT
TAAGTGGTCTAAACGTTACACCTCCTACTTACTTTCGGCAACTCGGTCAAGGGATTGTTT
AGAAAAGTCTTTGATGTGCATTTGGCCATTTGTTCTACCGTTCTTGACAGTTTCGTCTGT
TTCTTCCTTGTCCTCCTCAATCTTAGATGGGATATTTTTGAATCCAGCAACATTTTTTTT
CATTTTTGTCTTAACCTCTTTTTTCTTTTTTTTCTGCTCTTGTTTGTTGAAGGCTACAAT
TGAAGACTTGGCATTAACGAACGGTTTTCTGATAAGCGTCCTAGCTTCAAGACTGATATT
ATGTTGTGAAGCGAAGGAGAACTCAAACTTCTTGGTAGTTTTCGAACTTTGTTCTTGATG
ATTAACAAATAACATTTCTGTGTTTTCACGTAGTTCGAACTCCTGATCAACTCAAGAAGA
CTTTAAATCTTCCTTTATAACATTCATAGGAGTTGCCTCATATATTACTGATGCTTCTCT
CTTATAAACTTTTGTTTTCCTTAGTCTGATTTCAAGTTTACCAGTTTTGGTGAAGTCCCC
GATTGTAAGCCTTTTGTACACTGTTTTTATTACATTCTCAAGATCTCACTCCACATCTTC
AAATTCTACCATGCTTTTATAGTACTCATATAGAACTTTGAACTCGTAAACTTTTGAGAT
CTCTTGCTGGGTGGCCAAATTTTTGACTACAACGAGCACTTCGTTACCTTCTTCATCTTT
GGAGTACTGCTTATTTCAGATTTTATATCATTGGATCATGAACTTAGTCTTTACCTCAGA
GTCTACAAGTTAGAGAATCGTACTTACCCATATCAAGTTTGAACAATTTTTGGTTTAGGC
ACACAAGTTCCAAGTCTTCGTTTGATTTCATACTCTTGATCTGAGATTCTTGCTCCTCAA
TGTGCTTGGATGACTCATCCACTGCTGCAGTACTAGTAATGGCATATGGCATGTCTGGCT
CTTCACTCTTCTTTGGAATAGGATCCTTAGGTTGCTTCTCCAACTCTTCTCATTTCATGT
GGTCTACTAATTCAACGTTGACTGTCCTTTATCCCCTTTACTTATTTTCCGAAAACTTGA
GCCTGTGTTCTCATCTTCAGGAAGATCTGATGGGGTTCTTTGCTTTGCTTTTTTGTTGCG
GTAGTGCCGCTGAATGAACTTTGCTTTGCTCTGGATGGCATCATCGATTACTACTCCAAG
TACTTTGTCAACCTCAGGCTGAGCAACCTCATTTCTCTTTTTTTGTCGATCTCTAAATCT
CTTCTGAATAAACAAAGCTTTTTCATTCTGCTCTCTAAGAATTTCTTGTTCTTCGTTCGG
CTTGTTGATAATTACTTTTGGAAGGGGACTCAATACGTCCGAAATGATACTATGTTGCGT
ATCAATTTTAGGCTGTTTCTTCCGACCGTTAGCAGTATTCTGTCCATGCTCTGTAGAGTC
AAATATACAATTATTTACCTTCTTTGTTATCTCGAAGTTGTTGCTTAACCTTTTTTGCTC
TGTACATTTTCTGTATCATAGACGCTTTCTCATTTTCTTCTTCCTTCTGTTTACGCTCCT
GAAGCATGATTCTGTATTTTCGTTGAATGAGGGTTGCTTTGTCGTTCTCTTCTTGTTGTT
CTTTACGTTTCTGTAACTTTTTGCGATACAATTGTTGGATGACAGTCGCTTTTTCATTCT
CTTCATCTTTTTCTTTGCGTTTTTGTATTTTAATCCTGTACATTTTCTGAATAACAGAGG
CTTTCTCATTTTCTTCCTGCAATTCTTTTCGTTTCTTCAGTTTTTCCCGATACAACCTCT
GGATAACTGTTGCTTTTTCGTCCTCCTCTTCTGCAAACTGTGCCTCATTATCTGATTTAA
GAGGAGAGAAAATAGAATCTTGGTCTACGAGTGGCACCAATATACTTGAACCACTTTTAA
GGCACTCGTTCGCCTCACTTTCAAAGTTGACTTTGGTTACCAAAGGTCAGAGGGACTCCT
CTAAGCTAGTTAATGTATTGTACCTACCGCTTCCAGAGTGTTGCTTTGAATACTGTTCCT
GCAACTCAGGGTTACTTTGATACAATCCCTTCAGAGATGAAGATTTCTCTGAGTACTGGT
ATTCCTGTTTGTTGTACTCCATATTCTGATCTGAAGACTGGCTGAGCAGCGGGTCCTCCA
TGTTGTAATTTTCTAAACGTCAGCATAATAAAGTTACTTGGAGTTGTTTTCTTCTTCATA
ACAATAATCCTCTAAAGATAATAGCATATACTTACTTTCTTGGTTTTCTTCTTGTAGGTT
GACTCAAGAATAGAATTGGGGATGTATTCTAGACCAAAGGAACTATTGCCATCTGTCACT
TCTGAAGTGTGAACACCTGCCTGCTGCATATTCTTGTTCCTTCTACCTCGGTCAACTTTT
CTTTGTTTTGGTTTAGCTATAATTTCAGTCGTAAACACTCACTTGGCTGGTTGAACTCAT
GAGGCCTGTGCATTTTAACGTTCTGGGACATAACTCTACACAATTAGCAAGTTTTCTTAC
TCAGTGGAATTGTGGTTTGGCACAATTACTTTTGAAGTTTTGTACTGGGATGTCATCGGC
CGAATCTTCTTTTTCCCTGACTTCTTCTCTCTTGTATCTCTGTAGTATTTGTATGGCACC
TGCTCAAGTTGGGAGTGGCTGTGCTTGTTGTTCTGACTTCTATTTATGAATTCATCTTTA
TAGTATTTGTGATTTGACCTTCCAGCAGGAGATGAATCTGTATCTGTGTAAAGTCTGATA
TTCTTTGAGGTCGACCTTGATGCAACTGGAGTATTTTCATACTTATTCATTCCTTTGTAG
TAAGTAAACTGGGGGACTTCAATTTCATACAAAGCAACTGATCAGACTTGGAAGGCATCA
CTGACTCAGAACATCCTGTTGAGAATAATATGGGAAGTCGAAGCAATCATTGATCCATCG
ATATTTTGCTGATATTTTAGATCATGCTTTTCTCTTTTAATAAGATCAATCATCTCTTTG
TCATTAAGGTTTTTAAATCATTGGTGGGCAATGCCGTAAGAATTTTTAGCTTCAGTCATA
TTTATACTCTTGGATAATGTGGCAATGATGTAGTATGAAAACCCGATTATCAAGTCAATA
CTGGAGTGGACATACTCAGCGTTTTTATTAGAGCCAAGATCTTTAAATTTCTTTGTCACT
CTGAAATCTCCAGAACTGTAACGATGTTTAGTTTCATTGTAAAAGCTGCGTCTAAGTGAT
TGGTCACTAAGTATTTCAATTGCCTTGTAAAACTCTTTTTTTCAGGAGTCTTTTATTCTT
GTATCTTTTTCATCAAATTGGTCGTACTGCTGATTCAGGACAGAATAAAGCTTAGCTTGT
CGCAGCTGCAAAACTGCATTGTTAAAGTAATGTACACCTCTTAACAAATTATTATACATT
AGCTTCTTTGAAGAGACACTTGTTCTCAATGAGTACTTTGAATTCATATTGCTATGTGAT
ATATTCTTCTGATTTTCTTTTGGTTTCTGTAAATTACTGAGGAGTAAGTCTAATGATGGC
ATCAACCTTATAGCCTTTTCCTCGTCATTGACCATGATAAAACCAATAGAGATGTTTGAC
ACCAAAATGAATTTAAGGCAGCTAGTTTCTCAGTACCTCTTCACCAAATTCAATATTCTG
ACAAGTGTGTTAATGGTCATCTCGATCTCTGGAGGAGCTATATTCCAATCTGAAGTATCA
AAATTGGCTATTCTTGTATGAGGAACTTGATCTGAAAGCTGACTGTTGAAGCTAGCGTTG
GACTCGTCACCTCCTTCTAACTCTTTATTGTTAAAATTAAGGCAACTATTGATTGAGACC
AACAATGACTTGTTAATCATCCTCATTATTAAGTTAATCTGAGATTGTTTATCCTATAAA
TATGAGGAATGCTCCTACCTTCTCATGATAATGATGTTGTAGAACATTCTGAATGTCAAT
CTCGAAGTCCTCAATTGATGTCTTTTGTAAAATAGGAACTGAAATGTTTGAAATTGCCTC
TTGCTTTGGCACTTTTGGAGGTTTAATTGATCTTCTATATTCGTACATTGATGATTCCTC
TTCAGAAGGCATGATGCCATTGTACCTGTACTCTCTGTCATATTCTTGATCAGTATTGGA
GTCATAATCTCGCTCATACTTCTTATAAGGCTTACTTTTACCATGAGTTTTCTTCTTTGT
AATCCTGAACGGTCGTACCTGCTTTGGAAGAGTCATGCTAACCAACGACATATCACTTAT
GCCTTGGATGCTATCGTCAGTGTCTTCGTAATATTCATCATTTTGGTAGTATTGTTGGGG
ATATTTAGAATAATTGTATTGTACTTCATCTTCTGAACTAGTTTCAATGACATTTTCTAA
AGAAGCTTTATAAATTTACATCACTCATATAAAATGCATGCATTGTAAATATTTTTGCAA
GTGTTATTGTTATAAAGACATTTAACTCTTGTTCTTGGTTTATTTTGGTATTCTGATGTG
AACACAGCAACCAAGAAGTATAGAATATAGTAAGAAATAACATACCTCTTGATTTTTCAT
ATTGTGGATGCCACACCATTGGCTGACCACGATCTACATAATTTGGAGTAAAATGTCTTG
TCTTCTTTACTTTACGGTATTTTGACATTTTCACAGTTATATGTATAATAAATATATCAA
CCCACTAAATGTTAAAAGGGGTTTTGGGGTT
>81__k141_1170851
CCAAAACCCCAAAACCCCAAAACCCCGTTTCATAAATAATCAGTTGAATTCACTTGTTCA
TTAAAGAGTTAATCGATGGAATAATCCGAAAGCAGGATTCCGAGTTCTCCACTTCTCTGT
GTTTTGGAAGTAAGTCTTAAAACGTGTTCGTGGTCCTTTTCTTTCTTAGGGATGAGGTAT
TTGGTGGCTAGGTAGTGGACCAATGCTATTATGTAGGAGTAAGGGAATAATACAATCGAC
ATTATCAACTCCATTCTTATTGAGCTTATAGGAAACTCAATTATTGTTATTGCTAGAGTG
AGAATGAAAATAGCTTGATTTATAAGTTCAATGTTGTTGAGATATCAAGATTGGTAAGGC
TTTATTTTGTAAAGGTACAGCATCCATCATATTTCAATCAGCATAATTCCTAAAAATGTG
ATACGTAAATTTGGTAGAAAATAAGTTGCAAGTATAACGATTACTTTCACAACTAATAAC
CAGTTATACATCAATGCAAGGACCTTCAACCTTAAATACCTGAACTCGCTAAAATGAACG
TTAGTGTGCTTCTCATCAGCATATATCAATATTTCAGAGAAAAATCTTAATCTGCAAATA
ATGAAAAGAACACAGCCAATTGTCAACAGGGCCAAAGGAATAAGTGAAATTATATCAAAA
TATATCAGGAATAGCATTGCCAGGATGATGAAGTTGTGCTGAAATACTTCATAAAACATT
TGTTTCTTCGATATCAAATTCATGAAGATTATAAGAAGCAATAAAAACAGTATTCATACG
TTTGAAAATATTATGGCTTCACCTTGATTTGTGATTGACCATGTATCCTGATTAGAATAA
TAAAGAGTTAAGAACGATGAAGGTGGGAAAATAGCTTGCGAGTAAGGAATCATGTGCATC
AAAATAAAGTTTCCCAACGAACTTCTGAATATTTCTACACTGTTCATATTGATATCATCA
CTGAATATATCAAACAGAAGTATGAATCCAAAATGCTGATAATGCTGCAGAATTGTCCAG
AAATAAGCCGCAGATATTTGTTTGAATATTGAGAGTATCCAGATAAGTGTGATAGAAGTA
GTAATAATGCCACCTACAACAAGCACATTGGTTGGAGTATATACCCGGCATATATTATTT
GTATCAAAGTGGTAGGCTGGAGCTCATTTGGTTCATATCCCATTGTATTCTCAATACATT
CACGCTGTATCTACGCATTTGGTAAGATGGACATCTACGTAGCTGTAGTACTTCCTCTTA
CCAATTTGCATGACGATGTAGAAGTGCAAGCTATCTGCAACTAGTGCATTCATAATAAAT
GATGGAGAGTACGACATCTTTAGGCACTCTTCAATAGAATTCATAGAACTATCTCATTTA
CTATCACTACTGTTTTTTGGTATTTCCTTTCAAGTTTCAGTACTATAGCGATTGTATCTT
GCTGTGATTTTGAGATCAGTGGGTGAAGTCAATCCTGGAATTGGCTCAACAGTGAACTTC
ATATCGAGTAGATCAGGCATATATGACCAAGGCAACCCTCATACTTCAATTTCAGGGGCA
GGGTAAATTGATATGTTATAAGGATTGGAATAGAACTCGATTGGAGGCAATGTCTGAGGA
TATTCGAACATATAATAGTCAAGTTTCTCAACAGGATCTGCATCTTCAACTTCTGTTTTT
GTAATAATAAATAAATCAGTGATGTGATCGTCAAACTGTACTATATAGTCATCGGGTGTC
GGTGTGACGATGGACATTGCATCAGTAACTCCAATATTGCCGCTTGGGAATTTCCAAATA
TCTAAATAAAGTACTTTGAATGGATAACTTCCCACTGGTAGATTAACACTTGATTCAGTG
GCTACGCCTATTTGGGAGAATAACATTGGGAAAGAATCTCTAAATTGGAAGTACCGAACG
TTCATGTCGTACTTGAAGATAGCAATGTATCTGCTTAAACTGTTTTTAGAACCAAGCATG
TTTGATGTTGATCAAGAATCTGTCTTACAACTATGTACTGATTCTTTCTCATCAAATTGA
ACATAAAACTGCTTTGTATACAATGTATACACAAAACTATTCAGTGCCACTGAATTTGAG
TCTGGCTGGATACGATGTAAATTTTTGAAATTGAAAGAGAACTCTTGATTGACTCCAACA
ATCACAAAATGGTTTTTAATTTTCTCGATAACCATAAATATCAGTTGATTAGATTCTTTG
ACTCCCTGTGTCAAACTATATTTCTCTCGATTTTGTACCTCATCAGAATTATAAAGATCT
AAATTTTTCAGAGTGTGTATCGTCAGTTTTTCAATCTTTGGGTCTTGGATAAAGCTATCA
GTTTGGCTTAAATCAATCAGAAGGAGAGTTCGCTTGTTATATTCTTTTACACTACCTGTT
TTTCCTACCTTAAAAGCGGATATGAATAAAGTGGAGTTGTAGACCAGCATAGAATTTATG
TTAGTGAGGCCATGATAGAAGCACGCACTTGCAACCGTATCATTCATATTGATGAGTCAG
ATATAGTCCTCCCATCTGGTTGGTAATTTCGCGGTCAGAACTATTTGACTTTTGTCTTTG
ATCACCATTGTGTCATTCCAAGCACCAGTGACATATTTCAGACGTTTGGAAGTTGAGATA
GACATACTCGTCTCATCCAGTTGATGAATAACGGAA
>81__k141_781009
CCCCAAAACCCCAAAACCCCAAAACCCCTATTAGAATGTAGAGAATTGAATTAGTGTTGG
GCTGTGGCTGGGTCAAGTGTTAGGATCTGCTCTCTTACTCTTTGCTTTAGTAATTCGATG
TCTGGAGGGCCAAGGATGTGGGTGGTTGGTGCGGGATGAGCTGCTTTCATGTCTTTTGGG
TGCTTTTGGTATGATGGAGGCTTGTTCTGGTACTCTCTATGGCTGTAATTTAGATATTGT
AGAGAATGCTTCTGGTAAAAATTACAAACTAATTGTATAGGTCAAAGTCATGTAAATAAA
ACTTAGAACTGTTTACGTACCGACTGTCTGAAATCTTGTGATTACTAACTGCAAATCCAG
AAAAATCATTATTACATGGTTGATCATCATCCCAAATTTTTCCAAGATCACGTTTATTTT
GACTTTTTCCTCTTGAAGAGTAAACAGTAGACTTTCGGGCCTTTATCTTTGTTGACAACT
TCGGCTCAGTTGGCTTTGTTATTTTGTTTTTCCAAATGTTACCACTCCCTGGTTTATTCT
CTTGTTCTTGTTTGCTAATAACTTCTTGATGTCGCTTGGCCTCTAATCTCTGAATGTGCT
GATTCACTATACAGATTGTCACAACAAGATTCAAATATTTTATAATTGGGTGTGGAGGTG
CTTACTTTGATGTTTTACTTTACAGTATGTTTGCTTTTGGGTCAGGGTGGAGCATGCTGT
CGGTTATTAAGAAAGCTTACTTCGGTTTCTTATTGGCATTTTGGGTTTGTTGATTTTGGG
TTGGAAGGTGCATTCAGACATTTCTTTGTGGAGGTTTTCTTGACGCATTTTTTCGAGTTT
TTCGATTTGGCCTTTTCTTGAGATTGGGTGGCTAGTTTCTCTAAAGTCATATCCAGTGAT
GATTTGAGGCCTAAAGGTTCACATTCTCTCTTCCTTTTCTTTCTCTAACTCCATAAGTTT
TCTTTTCTGTTCAAGATATTCTTGTTTTTTGGAATTTAATTCATATAAAGACTCCCATTT
TGGTTTAGGTTGTTCATCATTCTGATAACTTTTTTCAGCAAGCTCTGCACTAATAGGATT
GATCTTTGGCCTAAAACTACATTCCAAATCCTCTGGCAAATTTGTCGGCGTCTTAGAACG
ATTTCCCATAGCTTTATTATCTAAATCAATAACACGCATAACTCACTGAGCCGGGAGAAC
ACGTCTTTTGATCCATTTTCCGCCTGCATCCTCTGTTCTGCAATCTGCATACTCCTGCCA
TCAACAGTTGGTCTAAACGTACCTAAAGATAAAATAATTTGCTCACAATCCATATCGTCG
GGCACCTGCTTCCCCTTGGTCAAGTACTTGCTCTTCCTATTTTCGATTCTGCAACCATTA
TTGCTAAAATCCCGTTTTTCAGTTTTGCACGTGGGTTCACTCCTTTTGTTGATTTTCGGA
CGGAACGTGCAATTTGGATCGATGTAGGCGTCTTGTACGGGTTTTGGAGCATCTGGAGTT
GCTGTGTGTGGCTTGTGGGTGGCTATATGTTAGAAAGGGGTGTACTAGGTGGGTTGACGT
TGATCATTGGCTGTGACATCTTTATTATTTTTAGCTCTTCTTCTTTCATTAGGCATTCTT
GCTTTTTTTGGGAGATTTTGAATCTTTCAAGTAGTCTATCTTCAATTGGTCTATTTTCTT
TGTTTTTAATGAACTTTTCATTCCTTTTATTGATTCTATTGAAACTGTTAATGGATGTCT
TACTCTGGTATTGGTTTTACTTCATTCATCTGTTGACTGATAAGATTATTTCTAATAGAT
TCAAGCTTCTGAGTATACTCTTGACTCTTTTGAATCAACCTATGCTCAACAGGAACATAA
CGACTTTGCTTCCTGCTCTCTAAAATAAGGTCTTTAGCATCTACATTTCCCAGTACTTGT
CTCTTCTCTGGAGTAAACACATGATATGAGTCCTGCTCTTGCTTTCTACCACTATCACCA
CCACTATCTGCCTTAGGATGTGTTTTGAGTACTGGTGAGGACATAAGGTGGTATGTGCTA
TCTTGGTCTCTACCTTCTGCACTCTCCTCTTCCTCTAATTTTACCACAGTAGTCGGCTTC
TTGGGAGAAGTATCATGATTAATGCATAGGTCTTCTTGGTGGCAGGGGACATGACTGGAA
GGAGTGGGTGAGGCAGATGGGTTGGAGGTAGGGGTGTAGTGCAGTTGCTTGGTTACTTGC
GATATGTTCATTGACGTCTCTGAGTTGTGGTAGCTGGGGGCGAGGTATAGAGCTAAGTCG
CTTTTACGGGTCTCTGATAGGTTTTTGGAGGTGTTTTGACAGGTTTTAGAAGCTCTTTGT
GGAGAAACATCTTCGAAAATGGGTTTAATTGAAGCTAATTTTGAACAGACTAATTCTAAT
CCTTCTTCAATTTTCTGTAGTGGATCAGGGTTAAGTTCAGGCATATCATCACGCTCATTA
GGATTAGTTTTAATGTCTGAATCTTTCCTTGCTGAATTAATCTTCATAGCGTCCCTTAAT
ACATCTTCTATTTCTTTATACATCTCTGTATTTGCATTTGGGTACATGTTGATTTTAAAA
TCAAAATTTAAATTTATAACTGTTAATTGGGGTTTTGGGGTTTTGGGGTTTTAAAA
>81__k141_781045
TTTTAAAACCCCAAAACCCCAAAACCCCAATATTATTTAGTATCATCAAATAAACCCAAT
CTATAATTTTATTTAGAATAAAATGGCAGATATCATTCCGATAAATGTAGACTTGAACAA
GTTGTTTGAGGCTAAACTTACATATGGATTTGATCCTCTTAAGATGGCTATCGAGGTATG
AATTAATAAATATCTGAAATGCATTGGTACCTTGGTTCGACACCCAAGTAACTTTATTCA
TATGAAATTTCATACAACTTTAATGCGAACTATTAAAAATAGGGATTACTAAAAAATCAG
GAGTTGCAAAATAGAGCATTACAAGATCTAGCAGAAGAACAAAAAGAGCTCAGCTTGTAA
GTCCAAAGATGCAATTTAAACACATCAAAATATTCCTTGTAATTTATCAAGTCATTACAA
GCTTTTTTACTATTTTCACCATTTGAATAGGGTGAAAGGAGATAACAAGGAGTTAAAAGA
CCAACTTAAGCAACAAAACGATAGGATCAATGACCTCGAGGAAAAGTACAAAGACCATGA
GAAAAGAATTGTCACTCGTATGCTCTTGTGTCTTACTTTAATAGTTGAAACAACTACAGG
AGATCATAAAGAAAGGATTGAGTTCCTTGAGAAGAAGGTAAACGACTCAGGTACAACCTT
TGATTACTCAAGAACTATTATCAATAATGGTGTCACAATTCCTAATTCTGGCAGTCAAGA
ATTGGAAAAAGAACTTAAATACTTAGCTGAAAGAGTAAAAGGATCTCAGAATTCTCTTGA
TACTATCATTAAAAAACGCAATGAAATAGTATCAACTGCACCGACAGTTGAGACTGCCGA
TGATGAAGACGATGAGCTACGTGAAACACTCGAGCAACAACTCCAACAAATTAAAACGCG
TTTATCAAGAGTTGAGGATAGCAACAGTACGTGCCTCATGAATTCAGAAATTTCATACTT
TTTATTTAGAAGAACTCAAGGAGACATTTGAAGTCTCAAAAGTAACCGAGAATACAAAAA
AAGATAATGACAACCAAAAGGATTCTGAAAATATTGATCAAACAAGCCAGGATGGGGAAA
AAGAACAGAAGGAACAAGATGAAAATGACGATAGTCCTGTTGCAAATGTCATTGACAGCG
AAGTTGAAGATCTCAAACAGAAGATTAAGGAAATAGAAGACAAACTGAGAGAACTTAGAG
GCCAAAAGCAACCAATGAGTTCTTCGATGAAGATGCCTGACGACCACACCAATATCATTC
ACGACCTTTCTGATAGGATCGAGCAACTGGAGAGTAGCCATGAGAAGACAGTCGAACAAC
TCACTGACCATACAGACAGAATTGAGAAGTTGGAGGGCGACAATGAGGCGAGCAAGGAAA
AGATCTCTTGTAATAAACAGGATCTTGGAGAACTTAAGGATATGATGCCGGATAAAGTTG
ACTGCGATACCTTTGACTCAGAGATCCACTACCTCAAGGAGCTCTTTAGTAGTCTTGGTG
ATGGCAAAAATGTTGAAATCAGTAATATCCATCCTCCAAAAACTTCTATGAGTACTAAGG
ATACAAATAAAATGAAAGAGATGATGGCTAAAATCCCGGAACTTGAAAAAATGCTTAATG
ATGTTCTTGAAAGACTGGGTAGAGTAGAAAGGACCACTGAAAACCATGGAAAGGATCTTA
AGGATCATGATAAATCTATTAAAGAAATTTGGGAGGAACTCGCAAAGAAGGCCAACGCTA
CAGATCTCAAAGATTTGTTTGACAGGCTCAATCAGCTTGAGAAGGATTTGCAAAATATCG
TTGATCACATAAACAGTTCAGGAAAGAGCACAAATACAGCCACACTTCCACCAGTTGGAG
ATGGAAATAATAAGAGATTAGATAACTTGGAAAAGAAGGTAGAAGATCTTAGAAACCATT
TGAGTAATTCGATGAAAGATCTCAACAAAACAATGGACTCACTCAACAATGAAGTCAAGG
GAGTCAATAGAAATATGGATACTCTCAAAAACGATCTCTTGAAACTCACAAAGAAAGTTA
ATGATTTAGAGTTGAAGATTGAGGCATTACTGAAGAAGGGAGTGGCACAAGCACCAGTTG
TTCAAGGATCATCTATGGATAACGAGAAACTCGAAGATTTACTCAATGCTCTGAACAAGC
TCAGGGGAGACTTCAATGATTTCAAGAACCATACTTACACTAACTTCAATAATGTCGAAA
AAGAACTTGATACTAAGGCTAGCAAAGAAGATCTAGAAAAATTGAAGAATCTTTTGAAGG
GCAAGCTTGATGAATTAGAAAAGGCACTTAACAAGACAAAGAGTGATCTGAAGAGAGCGC
TCAGAATTCTTAGTGATAAGGTAAATTTATATTCAACTATCAATAGATTGCTAAAGCACC
AGAGGGAGAACCTCGTCTTGATAGAGACGATGCCATGTTTTCTAAAAAGCCATTACAAGG
CATTAGTTGTGCCTCATGAGACAAGAACGTAGTGAATATTCAGGGACTACCCGCAGATTA
TTACAACTGGAAGAAGATGCCTCAATCTAAAGAGAGAATCCCAATGGTGAGTTTAGCTCA
ATAATTTATCATAGATGGGACAAGGATTTTCAAGGATGCTTCAGTCGATCAGTAACGACT
ATTTAGGTGCAAATAGTCATACTCCAATGAAGACTTCATACAATGGATTCCAAGAAATGG
AATCTATTCCATCTCACCGCTCAAGCGTCAAAAATAGACCTCAGAGTTCTGACAGAAGTA
AGTTTTCAATGATTATTATTTCTAGCAAACATGAATGTGGAAGACATTGAGACAGATGCA
GCATCGAAGCTATTGCCCAGCATCAAGGTAAGTTCTATTTTTCTCACAAATAGGAGCCAA
ATAAAAGATAAATTCTTCGTACCAGGTTAGCATTCAATAAGAGTGGCCATTAAGGGGTTT
TGGGGTTTTGGGG
>81__k141_1092994
ATGGAACTATAGCATTCGATATGAAGAAGACAATTATCACCTCTAACTCATTCTCGTCTA
ATTATGGTGGCAGAAATGGAGCAATTCTAATTTTACAAGGATATCCTATGATGGAATTAA
ACAGCAATACATTTCAGTATAATGGAAACAACATTCCTGATTTTACAATTCTGTACTCGA
CAATCGTTTTGAAAGTACAAAGGTTAAGCGTAGTGTCTGGGAGATTCAAAGATAGTTCAG
TGACAGACACTACATTGGCATCTTACTCCAATAAAATGAGAGCAATTCTTAAGATAGAGA
TAGCGAATACCTTATCCATCAGCAACATGAATTTTATCAATAACTGGGTGATTGACTACT
CAACTTCAGATGCTGCATCTCACTCTATACTGCTTGAGAATATTTACAAAAGTTTTTCAT
GCACGAACTGTAAGTTCTCTAAAAACAAGGGAATCTCTAACGACCCAATTTTAAACGAGG
CAGCAACTTCAGTCAACTTCAATTCGATAACAAGGGGACTCAGAGTGCCTCTGCTGAACT
TTAACAATTACTTCTTCAGGTAAGTTTGATAGTTTAATGCACTAGCACCTTCTCTCTCAC
TGGCACATCAGAATTCAGTGAAAACTTGATTAATGAAGTTGGAGACCTCAAAGGATCTTT
ATTTCGAGTTGGTCAGAGTTCCTCACTCCAAACTGTCAACAATGTATTCACTGATGTGAT
TGTCACAGCTAAGTTTGACCAGAATGTTGTCAGGAATTCAAATGGGCTCTTTTTCACATA
TGTTAAGACATTTAGATGCACTTCTTGAGTATTCACAAGTAATGGGTTTGACTCATCTGC
TGCAACAACTCCACTAATGTCACAGTTACTTTATTTGAAGGTACTTGAGGGATATACCTA
CCAGCTGGTCTCATGTACGTTCATAAGTAACGTTGTGAGTAACACTCCTGTGTTGGTTAT
AGATAATTCCTCCATATCTAAAGTTGCTACTCCATCTTCAGTCAATTTCCTCATCGAAGA
TACGAGCTTCACAACTAATATAGCTTCATCTCACGGAGGAAGTTTTAAAATAATGAACAA
CGAATGGCTGTATGCCCAGATTTCAGGTGTGACTATGATGAGCAACTCTTACTTAAATCA
TTACATTGGAACTATCTACAAGATTGAATTTTCGTCATGTACTTATACAAACCTCGATTT
ATTAGCAAATTCTGCAGTTGTGGCATCTGTGATATACAAGCAATTCTCATACATCTTAGG
TAAGTAGTCCAACCATTCAAGCTCAAGTATTCATATCTCTGTAGAAATGTCAAGCATAAC
GGTAACATGTAATTACAATGTAAATGCAGAAACATTAAAGACTTCACTTTCAAATGGTAG
ACATTTGATTGAACTAACCTATAGATGATACAAGCACTCTGACCAAACCTACTCTTTTTG
TATTATCAGCGTCAGGTTCCAATACAATTTCAGGACTCAGTGTCACTAATTGTCAAGGAA
TGAACAATGGAGGAGTCTTTAGACTTACCTCAGGTAGTCTTACAAACTCAAATTCTCAAT
ATGATGGTATAATTGCTTATCAAGGGGGAGCTTATAGTGTCAGTAGTGGCCTCTCTGTTA
TTGCTAGCAATATTAATATGACAAATTCATTTACCTACCAAGGAGGACTTGCGTATTTGA
ATTTGAGATCATCACTCACTTTATCAACTACCACATTAACTTCAAATTACATGTACTACA
GGAGTTTGATTTTATTATTGACACAATCCTCTCTGACTCTCTCAGGCGGAACAATCTCTA
CAAACTATTCTCCTGATACTCCTGTTCTATATTGAGGGAGTAGCTGAACAGCAACTTTGT
CATCAACCATAATATCTGAGAATACAGCTGACGAATACATAACTTTGGTGAGTTCATCAT
CTACCATGACTCTAACAAGCGTCACCTTTTCAAAAAATCGAGTCACGAAAAGATGAGCAG
CTGCTTGTACAACAACATCGAGCATTCTCACAATGACAAATTGCACAATTTCAGAAAATG
TGTCTGCCCAAGATTCTTCTGCGGTGTATATTAGTGATGCAAGATCTGCTACCTTTACAA
ACTGTACCATTGAAAAAAACGTAAGTCAGAATGGAGGGAACACAGTGACCCTGATCTTCT
CTTCGGAAGTGACAATTACTTCATGCAGGTTTTATGCTAATCAAGCTACCAAAGAATCTT
CAAATATTTACAGTATATTCTCAACTCTGACTGTCACAAGCAGCACGTTTGATGATACCG
ATAGGATCAACTCCAGTACAGAGCAGATTACAGGAGGATTTATGTACTTGAGTACTGGCT
CAGTTGTTTCAATCACCAGTTCAACATTCACTAAGGGGTTTGCAGTGTACGGAGGTGCAA
TCTATATTCTTGGTAGCGCAGATGTCATCCTCCAGAGTTCAACATTTAGAGGCAACGTTG
CTGATCAGGGAGCTGCTATACATGCCACTAGCTACAACTCGTTCACTATTTCAAATAACT
GAAGGTTCACAGAAAACTCGGCTACTTCAAAAGTAGGAGAATGTATTTATGTAACAAATG
CATTCCAAACCTTGAGTATTCTTGACTCTCAGTTTGAGGTAACCGACAATGCTATTTACC
TTAAGAGAACTGAAGCTACAATTAGCTCATGCTCCTTCACTGGAATTTCATCAACAGTCA
ATGCTTTGAACGAATTTGCAGGTGGAGTTGAATTTGAAGAAGTAGCTTTTGCATCAATTA
CCTCTTCTAACTTCACATCTCTAAAGGGTAAAGGTGGAGCATTCAAGATAAGTTCAAATC
CATTCTTCAAAGAGCAGAATAGCGACGTGTACTATACAATCACCAACTCCCTGATATCAG
ACTGAGTGTCGGTGAGTGATGGAGGAGGAATCTATATTGACACAATTAAGTCTCTCACCC
TCACCAACACGACTATTGAGAATAACACTGCCGCCAAAGGAAGTGGTGGAGGAATATACT
TTGAGTGACATGATGAAGCTAGCGATGAATGCAGACTAATTCTTGTTAACTCTACTGTAA
GTACTAATACTGCCATGATAGGAGGTGGTATCAAATGGAACTACCGAGAGCCAGAAGTTG
ACAACGATTCTGTCGTTGAGGATAATACAGCCACTCTTTATGGAACAGACTATGCATGTT
TTGCAAGGGAAGTCAAGGAAATAAGCGAGATTGAATACAGTTACTACATTGATACTTCAA
ATGACTTGACAGCTAAATCAGAAGGATCAGAGAGTGAATCTCTTACCAGATTAGACTTCG
CTGGAGTCATGAGTGGAGGTTCTATCCCAACAACATACTTAGCTTTAGTTGATCAGTATG
ACCAAATTGTAACATCAGATGACTCAGTGATGATAGAATTTGTTGTTGATACTGCAGGTA
TTTTCTTATCGTAATTTATAGTGGACACCTCTGAAAATCAATTTAATAGTGAAGTATATG
GTCAAACTAAGTTCTATTCACTTTATGGTGTGTATAATATCTCTGGGTTATTCCTTGTTG
CAGATCCAGACTCTAGTCAATCACTCCAAATGATAAATTATGGAATTGATGTGAGTATTC
CCGTTGTGAACATTTTCCTCTTTAATCTACTTGGCATAAATCTGACTGATTACTACTATA
TTGAGATGGGCGTAGCTTTGCGAGCATGTTTGCCTGGTGAAGGTCTCAGAGTAAGTGGAG
CTTGATATGAATGTCCAAAAGGAACTTATCTACTTGAGGTGCCGACTACCCCTACAGAGT
GTAAGGAATGCAACACTGAACGAGCACTGTGTCTTGGTGGATCAACTATCGGACCGAAGC
CTGGATACTGGAGAAAGTCAAACATAACAGAAGAATTTCAAGTTTGTCCATTTACAGATG
CATGCCTGGGAATGCTGCCACCTGATTACAATCCTAAAGGTGAATGTCTAACTGGGTATC
ATGGAACATTGTGCCAAGGTTGACTCCCAGGTTATAGTAGATCAGGCGATAATGAATGAG
GGAAGTGTCCTGACCCAAATTTGAATATTCTAAGAATTTCTGGAATAATGCTCGCGAGTA
TAGTTTTGATCGTGATAATGGTAAGAAACTTGCTAGCATCTGCTCTGAAGCCATCACCAA
CTTCAGTATATATCAAAATCCTAATGAACCACTTACAACTCATAGTGATAACTTCTTCAT
TTGACTTCGAGTGGCCATCATCAATAGTGTCATTTTTTGAGACAGTTGCCCCTATTGCTA
CAGCAAGTGACAACCTGATATCTTTCGACTGATTTCTTGATTTCAGATCAGAAAAAGAAG
TTGACTTGGATGCTAACTCTGCTCCTGCTAGTGAAATCAGAGTTGAGCAAAAGAATGTGA
TGATATATTGGATGCTCCCCTGGCTACTAGCACTTGTAACTCTGATTTCATGGACCATTA
TTATAAAATCAAAAAGACAGTCTGATAAGAAGCTGAATGCTCGTTTTGTGACCACTTACA
TATTTATACTGTTTTTAATTTTCCCTTCTCTGGTTCAAATAATGGTGGACCAGTTCAATT
GTCAGGAGTATGATGAAGAACTCCGCTCAAAGATTGACCTCCAAGTGGAATGCTGGGAAG
GCTGGCACAAAGTTTTCTCTTTGTATGTTGCCCTTCCAGGAATCATTCTCTATGGAATAG
GCATCCCGGCAGGCGTGTTCTACCTTATGCGTAGAGACAAAGATAGGTTGGACACTGTAA
ACGTTAAAGAAAAATTTGGTTTCTTATTCAATGGATACAAGAGGAAGTATTACTACTGGG
AGATAGCCATCATGTACAGAAAGGTGCTCATGATCTTTATTTCAGTGTTCTTAAACAGAA
TCGGACTGATTGTTCAGGCACTCGTCATTCTTATCGTATTGGTATTCTTCATACAAGTGA
ACAATCTAAGAAGGCCATTTGCAGACAGAGCATTAAATGAAATAGAGAATCTTTCTCTTT
TGACAGCAACAGTCACAATTTACTGTGGGATATTCTTTTTATCAGCTGAAGACAAAACTT
CACAGTCATTTGACAAGAACAGAGATTTCAGTCTGGATGAATCTGGTAGTGTTATCTTAT
TCCTACTGATTACGGGAAGCAACATCCTATTCATTTTAGTATGGTCAATCAAATTCTACT
TCATTGTACGCGAGATGGTCAGAGAGAAATACCCAGAGCATTACATTCGTTTCTTCCTTT
GTTGCAGAAAAGATAGGTGGGTCAGAGAAAATACACAAAGAGCTAAAAATGAGAAGAACG
AGTACATGATAGCTAAGATTGAAGATCTCCAGTATTTTATGAAAGATATGAAGTCCATGT
ACATCGCTCATATTAATTATGAAGGCCACGAAGAATTCATGAAAATGCTTTATCTTATCG
AAGATATGATACCCAAAATAGATATGACTATTAAGAAAAATGAATTTAAAATTGATGGAA
AAATTGCCAGGGAACGTAGGTTTGACCCTGAGCATCTTAACCGAGCTCTCGATGATAAAA
AGCTATATATTGAAGATTCATCTGAGTCTAAGGCTAGCTATAGCAACTCAGACTCAATCG
AAAAGAAAAGAGATCTAAAATCATTGAATATGTACGATGAGCAAAGTGAAAAATACATTC
CAGAATCGAAAAATGACTTTCTGAGATATTTTGAGAAGCGTGACAAAATCTATAAGATAA
ATAAAAATCAAAATAGACTTTATGAAGAACTCTCAAAGGAAAAGAGAGACTTGACCCCAT
ATAACAATGCAGTTGAAGAGAAAAAGATGAAAAATCTTGAAGGATATTTTAAGAAGAAGC
TTAAGGAGCCTGCTAATAAGTCAATGTATAAAAGAGACAACACATCTAGTCTCAACGAGA
ACTCAGTCAAGAAAAGTGTGTATTCGACACAACAGCATCACGATGTTTCGATTGATGATC
AAGAAAACACAACTTCAAACCAAATTATGCAGGGTTACAGTGATTTTGAGCAAGACATGA
CATTGAACGACAACTACATGTCCCAATTCAATATTTCAAGAAATGCTAAAGTGCTTATGC
GAAGGACAAGGGAGACGCCAGATGGAGTCGATAACTCATACAGGATTGACCGCGACTTCT
CTATGCCTGCAGGAGAGATGATAGAAGAGGAAGAGGACTTAAAGGTGGATGACTACGAAG
AAGATAATGTCACTCAGCTATCAAAGATCAAGACTAACCCCAAGAACAGGCTATCAACTA
AGATGAAAGGAATGATAATGAGCGCTTCCTCATTTACTCGCAACAAGAAAGTTTCTGATC
AATCAGGCAAGCCACATAAAATAGATAGTGATATGCTGATTAAGACGGCAGAGAAACCGA
AGAGTACATTTGGAAAAGAGGGAAACACAGCAGAATTACTGCAGAATAGTGCTCCTCCCA
TCATATCTGAGACTTCCAGCCAGTCATCCGTCAACTCAGGTAAGTGGAGTCTATCCAGGT
GTCTGACCATTTCTTTATAGTCGACAGTCCAAAGTTACCGAAGAAGTTTCCAATGCAAAA
AAGGGAGAATTTAGTTGATCTTCACCTTCTGACCAAGAGTAAGTCATAATTTAAATTCGA
ATGAAGTTGAGTTACATGTGTTTGTTGAAGATATTGCAACACGAATTAGAGTATTCTATA
CTTAGTTCCAACAATACCATATATCCATATAAAACAATAGACATGGAGTTAAACTCAGTA
TTAGTTTGTACAATCAATGATATTGATGCCTTGCTTACATCCTCAATGTATTTTCATTGT
GGATTAATTGATGACTCTTGAATTGTTTGCTATTGCTTCTACATAGTTTAAACTCAAAGT
GTAGAGTGAGTCTTCACAAACTCCATCCTATTGACAGTAGATCGTACTTAGATTTGAGTG
AGTGTTGGCT
>81__k141_703183
GAGGATTTGAAAGACGAAATCCATTTCTTCAACCAGATAGATTCCAACAAGGACGGGTAC
ATCACAATGAAGGAACTCAAACAAGGGCTTACAAAGTATACAGATGGCAACAAGGATATC
CTCAAAAACATAATGAAGCAGATGGACACAGAAAACAATGGAGCCATCAGCTTCAACGAA
TTCGTGGCTGCTGTGCTCAACGATTCCGTCGCCAAGGATTATAAGAAGATCGCTAAAGCT
TTCAAGTTTTTTGACAAAGATGACGACGGGGAGATAGATGACAAGGAACTGAAGGCTACT
CTTGGAGGTTCTGAGTTTAAACACATAGAAACTAAAATATTCACAGATGTTATAAACGAG
TGAAATTCCAAGAAGTCAGGAAAAATCAACCTAAATGATTTTGCACGTCTGATGTCTGTA
AGGTACGAGGAATCATTCGGTACGAGTCTGAATATTACAAACCTGGATTCCAGAATTAAT
GACTCTAGTGTTAATTGATCAGACACTTAAAGTTACTCCATTAGTCAAAAATCATACAAA
CGTAAATCAGTTCAATATTGGTGGGGACTCGACTATATACTGTATTTTATAGAAAGATGA
GTATTTCCAGTTTACCTATTCCACAACGGAGAGTTAAGACCAAAACCAAGAAGAATCGAG
ATTATACAAACAGTAAGGCACCGTTGTTAGATAGTCATTCAAACTATCTATGATCGTTTT
AATTATCTTGTTTATCATGAATGCAGTAGTCATTCCACCGGGTTGTAGTGATTGTACTTT
GGTTTAACTGTTACCATTGATTCAGTTGAACTCACACACGACGACCTGTCTTCCATCGAA
GGAGTATCCCAAAAGTTGACGAAGCGTAACATCAAAAGGCTGCTGTTTTTGGGTCTGTAT
AACACCCAAAGCTCATAAAAGTAAGTTAATAGATCCTTCTCAAATGATCATAATTCTAGA
GATGGGTTGAAGCTGAACAGCGATATTTGGGTAGACCTCCCCATCACTGCAAAGTCACCC
AAGTGAAGCATTTTGTCAAATATGAACAGGGTGGCCCTTACCAACATCGTCAAGCATGTT
GCTGGAGGAGTAGTTTATGCTGGTGAGTATGGTTGAGTGATGAGTAGCAGGCCAAAAGCT
AGCTATTTTTGAACTTTTTGGAGATAGACTGGTATTTAGATGTCATGAAGGGTACCTTTT
GGTACTTCTAGTCCATCAGTGCATAAGTAGGTCATCGATCTCTTTCCTTATTCAATAAAT
TTAGAGTGTAACAAAAATAGAGATTCATTTTCTCGGTCGCATGAAATGCCAAGTATTCAG
AGCAGAAATCTTGATTATTACTCTTTAAGTGACATTGATAGGATAGAAAGTTCAAAAATA
CATATAAATAATGATTTCAGTATGACAGGGCTACTCGAATCAGATAAAAAAATGATGCAG
ATTGTTAATTCAGAGATTGGACTTTCATTTTTATCACAACCAGAAGATAAAAAGGACTTA
AAAAACACAAAGCCATCTTATTTTACACAGAAAAACAATTCTAAAGACTTAAAATATCAG
ACTATTGACTTAATGGATTTTGAAATGTTGGCATTGTATCTCCACAAAACCTTGAAATCT
TCATTTGAAGTGTATGACAGCTGAGTATTCGGAACACAGTTCCCTAAGTACTGAAACACC
CTATTCGTAGACAAGGTGAGTGATTTACCCAAACACATTAATGATGACATAGAGAGTGTC
AGATAAACTAGTTGGTATCTCCGAAAGCATCAATTCTCACATCTCTCTGAAATCACTCCT
GATTCAATTTGATTCAGTGTTTGAACACATTCAAGACGAGAAGGATCAGGGCGATAAGGA
AATCCAGGTGTATGAGTTGGAGCAGGTCATGATCATGAAGAATTGAAATATTCAACCAAG
GATATTGTACAATCACTCATCAGAAGAAAATTCACGAAAATCTATTAATTCGGGGTCAGG
CTCAAGTTATATTGCTAAAGTAAAAACTCATAGCGCATTTAATAAGTTCTTGGAAAGGAT
CATAGTTCAACGGAAAAAGCAGACGATCAGAGATTTTAGTTCATATGGTGTGTTGTTCCC
AGAGTTCCATATTTCATCAGGACTCATGATCAAAACAAAAAAATTGAGTGAAAAGCACTC
TGCATGATTCGTGTACAATCGGTATATGGACAAGAAATATGTGTTCAATTCAAAGCGCTG
AAATTCTGAATTGCACTCTACAAGGAAGGTCCACAATGGCATAAATTATTTCAGAACTCA
TTTGTGAAACAGAGATATGACAGTTGATACATACACCTCTCTTATTAAAGATACATTCGA
CCCCGCTATCAAATGTGATGTCATCAGCAAAAAACTAAAGGCTGTTAACTCTCAACAGAG
TATTTTTAATGACATCCTGGAAGTCGACAGCGAAGCAGATACTAACTGAAACCACTTAGA
AGAGCGTATGACAGGGATGTATGCTTCCATTGGAATCAATGTTCAAAAGGGACCACCCAT
AAGTAAAACTCATTAAAATTTGTTAGTTATCAAGTGTTGGCATACAACAGTTACTGATGG
AGGGGAATCGTTCTTTGCATATTCTCCATCAACATTGGAATGGTTGTTGTTACTCAATGT
ATTCGCAGAGGCAGTACTTGCTCACTTGTGAGCTGAAATAGAACAGCTTTAGGATGTACT
CGTCATTCAAACTACTCTGATAGCTTCTGAGTAGGGAAGATTCTGACATCTTGCCTGGAT
TCAAATTCTGGGGAACATATGGAACATATGGTATTATATTGTCGTAGTTCCGCTGGCTAG
ATGCATCATTCAAATTCTCCTCCTCCTCCTCCTCTTTCTCATACATTTTAGACTCACGCT
TTTTACTACTTTGACACTTTGATTTATTGAGTTTCCTCTACGAATTAATGGATAGAATTT
ACCTTTCTTGTGTTGATGAGCCAAACTCTGAGCTGTTTTCTCGACAGCCCAGTGTCTTTT
CACATCCTTATTCGATCTGACTCACAGGGATAGGGGTCATCCAAGTTATTTTCGAACCAC
TTCATCAGTATGCTGGTTATCTCTGCAGAGTAGTTGCTGCGGGTGACATTCCTGCCTCTC
TTCTTCGAGTCTATCAGTTGAGCAGGTTAACCTTACTTGCTGTGAATGATTTGCTTTCCT
CCATTCCACTGTTTTGACTTTTGTGGTCATTCTGACTCATACTCTGGACTTCCTCGTTGT
CAGGTGATTTATCTAAAGAGCTGAGTTGCTAACAAATACCTTGACCAGAGTCTTCAATTT
CGTTACTGTTCGTACTTAGCTTCTTCATCTCGTCTCTAGAAGAGGAATTTCTGAGTGGCT
TCTCTTTACTTTCTGACTTAGAATGATCACTGCTACTGACCTTAAGTTCTCCAAAGGATT
GTTTAGAGTCTAAATCAGTTATTAGAGCTGAGATTAACAGATTCAAAACATCTGGAATTA
AGTAGTAGAAAAATTCATCACTAGTTGATGACTTAGAATTATCCATTTATCAAATGAGTT
ACTTATATTAAATCTGAGTTCGAGAAGATAGGTGGCTCTAAAAGGAGTATTTCTAACAAT
AACTATATATCATATCCCATACTCGTAGAATATGATACGAGTAGTGTTGTGTGCAGAAAC
AAGCTTTCGTAAAGAGCTAAATGATGATTTCTTATGGTATGTTCAAATTTTTTTAAGTCT
CATGTGAATGATCGATTTTATGGTAAATTCAAAACTAAGGAAAAGGTATCGTCTCAGATT
ATAGGAGAGCTTAAATCTAGAGTAAGGTTGATGAAGACTCTAAGCTAGTGTTTAACTAAT
TATAGACTTCATTTTGAGATCTTTAAACGATAAAAGCATAAGAGCGAGAGATTTCTATTT
CGGACGAGAAATCAAAATTAAATAATTCATGAAGATTAAAAATGGATTCTTTGTTGTTGT
GCCACAATGAAAGAGACATCTCTGAGAGGATCATTAGCTATAATTAACTAAATGAAAATA
TGAAGAGTTAAATTCTTTTCTTGATTATTTATCAAACAAGGTCTATCAATAGCAGTGCTT
CTAAATTTGCTGACTTCTAATTTAAGCCCAATTTCTTAATGGAAAATTTATAGGTAAGGC
TATCAGACCACTATTAAAATTGTAAATTAATAAATAGTTTGAGTCTATCATCATCACCCT
ACATATTTTGGCTCTATATTTGGCAGTACGAGTCTTCCAAAATACTTCATCAATATTTCT
TCAACATCAAAATATTTTTAGAATAAAAATGGATGCTTTATCATATCAAGTTCTGGATTA
TTACCAGGGTGTTTAAATCACCAATTAAGTCAAGAAAACCTTGTGAGCATATTTAGACAA
TGGGGATCTATTATTAACATCAACTAATGAGTTCTATTTGGTGACTAAAAAGCATTCAGA
ATTCTTCTCAGCAACAATGACAGTAAATCACAATATGCGTTAACGATCTTAAGTCTGCAT
GAGGTTAAACCTAAATAATTGCATAGTATTTAAAATATTGATCGATCTGTCCAAATAATT
AAGCAGCCGATTGGAAATAACTGGCTCACCAACATTAAACAGGGTACGGTTATCGAAAAA
ATGAGTGCTCAAATTGGTAATTTCAGAAGGTAAGCACATGGCTCAAATTCACATTCAGTT
ATAGATGTCGAAAGCTAAACAAGTGGTTTGAGTGTGAAAAGCCAAAGAAATTTCTATGAC
TTACTCAAGAGAAATCGTCTAGCATATAAATGGTAAATTAATTAGTTGACAGCAACAAAT
AGAAAATCCTAAATCCACTATCAGACCACTTCTTAAAAAATAAATCTTCAAATTGAACAA
TTTTAATACTTGATTATGTCCTTCTTAATCTGCTGACGAGTCGAAGTAAGTGTTTTATCA
AATTAATTTCTTTACCACTGTGCCATATTTATGAAGCTGGTATAAAAGATGCAGACATCT
TGAATCATCGAAATTAAATCAAGATTATTTAAGTACGAAATGGGGTGCTTGCTAATACTT
TTCCCACTACTTCGATCATAAAGTGTAAAATACTGAAGATGAATCTTAAAATGGGTCCTC
GTGTTGTTATTTTATTCTTATGAAAATAAAGTTTGTTGATACATGGCATACGGTAACCCA
TGGATGAATATTCACTCACTTGTACTATCTCATCCTCGCTTAAATAATTTCCTAAGGTAC
TAATTCAAGATTTATTTATTGATTATGAGGTATTGTAGTGAACAAAACTCATGAGCTCTT
CATATCGAGTAAATATTAATTAAGGAATGTGTCAAACACTGCATTCAAACATCTGGTTAT
CGATTAAAATAAGTGGCACCAACTAGGACAACTGACTCCACTAGATTACTTTACAATGGT
ATACTTAATCAACAGGATTCTGTGACTAATAGAACCTTCTCCAAACACAAATAGTGAGTT
AAGTCACGGATTCTCATCTAGACCCAAAAGTTCTAATTTCTGATTTTAAGATAAACGAGT
GAAACGGTGGAGTCTGACATCAGGAGGCTTACCTTTACTATCATTTTCTTTGGTACTAGT
GTTATTCATCGACCTACACGTTGCATCAGAGTGTGGACTACAAAGAGGGATGTGGTAAGA
TACTCACCCAGACATGTACTTGCTGTTCTGCCCAGTATCGTTTTCATCCGAAGAGCTGCA
CTTCTTCGTTTTTCACTTTTTTTCTGGAGGACTTCCCTTCTAAATTGAAATAGGTTAAGA
GGTCGTTGGTGAGAGTAATTCAATGAGAACTAATCAAGTGATGGTGACTGTATTAACCTT
TATGAGTGAATTTTAAGTACAAAACATTAATTATACACTTGCTCTGAACCAAGATAAACT
TTAAGTATGCCAGTGCTGTTTAAATACACCATGTTGGTCCTCTGATTTTTTAAAATATAA
ATCTAAAATATTAATTTCTAAAAGATAATGGAATCTTCCTTCTGATAATCTTTCCAAAGT
GATGATAATAGATTTATTACTTCATTGAGGAAATAATTGTGTTCATACAAAAGTGTAAAT
ATCAATAAATCATGATTAATAGTTTATAAAACCTCAGATCACCTGCTAAATCACGAGTGG
GGAATAAATTCTTTTAGATATATCAAAAAGTAATAATCCTACTAAAAAGCAGATGGAGGT
GAATTCGAAATTCACTCACTTATGATTTCCACTTATATAAACTAATAAGGACAACCATGG
AAGTCATAGGATACTCTAAATGAATGATAAATCAGCATACATACGTTGGGAATAATCACT
AGTAGCTCTTAGCCTATGCTCTCTAAGTACCCCTACCACATAGATAAATTGCGCTTGAGC
ACTCAACATGCAGAAGACAAGCAAACTCAAGATTTGCAAATCGATGTTAATAATTTCCTT
GTTATTATTAGTACACCAACATACAATTCAGATGGAAGGATTAGCATCAGTGCATACTCC
ACCAACATCTGGATGTTCGGAGTCACAGTAACTCTGATTCAACAACGGTCTGTTATAATA
AACTCAAATGCTACAGCTATTAAAGTGGTAAACTCAGAATTATTATCATAAGCAGACTCA
CGAATTGAATGAGTTATTATCAAACTGAACCCTACCCTACTAACAACTCTTAGAGTATTA
ATTATCAGACAGCTGTGGAAATTATATCATAATAAGCTAACTCTATAGGTTAGGATAAAG
GATTAATAATACAAGTAATGGAATACTCAAACTCAGGCAATGAGGTATATATAGTAAGAT
AGCTACAATTTAGTAGTCAGCCTCAACATGCAATAGGCTTAAGCAAGTTCCTCCATAGTT
CCTTGCTCATAATTTAGTTTTACTCAAGCGATGCTTTTCAGAGTTATTTAATTTGATTTC
CCACAGTTGTTGTTGAATTCAGAAAGCAACACATATACTATTATTCATCATAAAAAGCAC
TGCATTGATATAGCAAACGCATGAGGCTAATGCTCTCAGTTCTCAATTCTAAGATTTCTG
CAAACTTACCATGCTGTCGATGTTGGTGGTCCTGTTGTTAGAAAATCAAGATTTTGAGTT
GTGGGTGTGTTGGGAGTAGCTGTTGTCCCTTAATCCCTTGTACTTCATCGTTTTGGAGGT
GTTGTGTTCTCTGAAACCTTGCATTTAGTTGTCGGTCCTGTTTGAATATTATTAATTAGT
TAGCAGCAGGCGTTATTACATGGGGTTTTGGGGTTTTGGGGTTTTGGG
>81__k141_859076
TCATTGGGAATTCCAGAAAGCATCAGAGACATCATCATTCACAAAGACTTACTGCTTAGT
ATGCATTCTCATTTTATTCATAGACAGCAAATCCAAAACCCCATTCATGAAATCAATGCG
AAGGTACTGCAGCACCCTATTCTCACGTGACAAGAAGCTGAAATTTCCAGAGACAAAGTA
CTTCGAAAACAGTTTCGTTAGGTTCGTATTCGAAGTGGTCAACCACCCTGCCTTCACGCT
GTTTATCTTCATTGTGATTGGACTCAACACGATTACATTAAGTCTTGATATTTACACAAT
TGGAAAAGGTAAGTATACTTGGTGATGTAGGTTGTGTGACTTTGAGTATAGATGAGACAT
CCGTTTATGACTTTGAAGCCTTCAACTACTTCTTCTTCGCCATCTTTACCCTTGAAGTTG
TCCTCAAAATCATTGGATTTGGGTGTAAGGAGTTCGTTAAGGACAGATTCAACGTTTTTG
ATGCTTTTGTTGTCTTAATCTCATTTATTGAGATGCTTCTTTCAAGTAGCTCAAGTACCT
TTTCTTCATTGAGAGCGTTCAGGCTGTTCAGAATATTCAAGATTTTCAGAGTTGGGGAAC
TCAGGGTCTTAATTGACTGTTTGAGCAAGACTATCAAGGCAATAACTCCCTTCCTAATAT
GCTTGGTGCTGTTCATGTACATTTTCACACTCATTGGAATGCAGTTCTTCGCAGGTAAAA
TCAAGTTCAACGAATCCGATGTATTCGACAAAGAAAACGGACAGAGCCCACGCCACAACT
TTGACACATTTGTAAATGCATTCTTGTCAGTGTTCATAATTCTGACAGGAGAAAATTGGA
ACGAAATGATGTATGACGCGATGAGAGCAACTAGCAGACTTGCTTGTTTTTACTTTATTG
GTATAATTGTGTTAGGTAGCATAGTACTACTCCAACTGCTCGTGGCTATTGTTCTGTCAA
ACTTCGATGAATCTCGAAAAATAATGGATAAAAGGAAGATAATTGATAAAATCGAGAATC
TACTAAGTGAGAATAAAAGCTTACTTGAGTCCATCACGATTGTTCTAGGGAATAATTTTG
TTATGCAGGATAATAATTTGAGCAGTGAAATCGTCACGAAGCAGTCTATAAAGCGAAGTA
AGTTAAGATGGTTAATCTCTAGAACTAATCCTGAAAGATCATAGAACTAACTCCAATCAA
CTCTGCAATGTAAAAATTGCTTCTTAACGTTATAGAATGATTTAAAGCTTGCTAACCACA
AAGATCTTAAATTAAAGGCAGTAAGTCACAAGTATCACTTTTAGAAATTAAAACAAAATT
TTGAATCCATTGTTGAAAATCCTTATGAGCAAGACGAAGAAGATGACTCCGACGCCCAAA
AGAACATATTTGATGAAGTGGATGACGTGAGTGTGCATTTAGATCCCGTTTTAATTGTTG
ACAAACTTGGCAAGGTTCCTAACTTCCACGAAATCAAGAAGTCGGTGACCAAGAGTACTC
ATAGTTTAAAACCAAAAGCTAATTTCACTCAAAATCTGTATGTCTACGAAGTTAGTAAGT
GGCCCTCCTTCATCTTTAGACAATTCGGAGGGAGCGTCAGAAGAACAAAAAAACATTGAG
AGTGATTCGCAGTTCGAAGAGTTCAAAATTGGTATGGGCAACCTTGTAACTGATAGATCG
AAGCAGTTTGTATAACTGAAGTATGAAGAGTGGAGCAGCTCTTCAACAAGTCAATGAGAT
TTCAAAAGTAAGAGCAGTCAGACAAGATTATCACTTTTACTCGAGGTTAGTAAATCTTTA
TAATGTGTAGTATTTGGAGGTATATGAGTCAATCGTCACTGTTTATTTTTCATAAAGACT
GGAGATTCAGGCAAATACTTCTAGCTATTGTTATACCACAAGAACGCCTTGTACGTGAAA
AAAAGGCACAGACGCTACCTGAAAAATATGGAATAGATAACATTGAAAGTAGTCAAAGAC
TGAGCTCAATCAGGATTAACAATGGGAGGGTTTTGTTCGACGATGTATCAAAACTAAAAG
CACTTTCTCGAGCATTTGAGTTCTTCATCATCATTATCATTTTCTTGAGTTGTATAATGC
TGTGCATCCAAACACCTCTTGACGACCCTAATACAACATTTTCCAAGACTCTGCTAGTGT
TTGAAGTAATTTTTACTGTTTTATTTTGAATTGAAGCTGCTTTGAAGATCATTGCTTTCG
GGTTCTTCTGGAACCAATACCAAGGAGTCCCTGCATACACTCGGAATATCTGGGACCTAC
TAGACTTCATAGTTGTAGTCGTGTCTCTGATCGACCTGTACTTTCTATTCATCACTAACT
CTGAAAGTTCAGAGAATCTAAGCAGCATCAAGGCATTACGAGCTATCAGAGGACTAAGAC
CTCTTCGAATGATCAGTAGAAATAAAGGTCTCAAAATTGCGATCCAGGCTCTGTTCGCAT
CGATACCTTCAATGGGAAATGTGCTCATCATCTGCATCCTATTCCTCTTGATTTTCGCGA
TTCTGGGAGTCAACTTTTTTAAAGGAGGATATTACTACTGAAGTCTGTCTAACGAAGAAA
TTTTGGCTCAGGTCACTGACTTCGAAAGTTGACTTGATTTAGGAGGAACCTGGATGGAAA
GAAACGCTAATTTCGACAATGTTCTTATTGCATGTGTTACTCTATTTGAGATGATGACCA
CAGAAGGCTGGGTCGATACAATGAACCATGGAATTGATTCAAGAGGGATAGAAAAATTAC
CGAAGAAAAACCACAACAGATTCATGGCAATATACTTTATAATCTTTATGATTTTTGGTT
GCTTCTTCATAATAAACCTGTTTACAGCTGTTATTACTGACAACTTCAATAAGATCAAAG
AAGCACATGAGTTTGGAGCAGGAGAGTCGGTTAATGAAATACAAAAGGACTATATCTTGA
TTCAAAACACCTATCTCAAAGTAAAGCCGAAAAGAAAACCTAAAGCTCCAACTTCAAAGT
TGAGAATATGGTTCTTCGAGGTTGTGTCCTCTCCCTCTTTCGATCTTAGCATAATCATAG
CAATTACGCTGAACACAATTGTGTTGGCTCTGACTTATGCAAGAATGTCTGATAGCTATG
AGGTTACTCTGGACGTTCTGAATTACGTCTTCATATTCTTGTATAACATCGAAATGACTA
TGAAACTGATTGCATTTGATAAGCAGTACTTCACACATGACATATGGAACATATTTGACT
TCGTATGCGTCATGGGGTCAGATATATCAATAATACTGGTGTTCGCTAATTCAGAAGGTC
CCTTGCACAGCATAGTCATATTCTTAAGAGCCTTCAGACTGATTAGAATCATGAGGTTTG
TAAACTCGTACACTTCCACAACGACGATTAACACTTTGATAAAGTCTGCTCCTCAGATCC
AGAATATCTTGACATTGATCTTCTTGATAACGTTCATCTACGCAACATTGGGGTTGAACC
TATTCAGGTAAGTCGGTCTATGCACCCACCAACAAGTAGATATTCTCTACCTCTTGGACT
CCACCACTCCCAAATCTCAATTTAGTTGGTATCAAACACTTGGATGTGAATTCTGTAGCG
GGGAGTTCAAGATTTATTTCATAAAGAGCATTCACAGAAATAGAATTGAAGTCTGCGCAC
TTTTTAACGCTTCAAGTTAGAGGGAGTTTGTCCTAAACCCATCAGTAGTTCTGAATGAAT
CAGAGGATTGTTTTTAGCGTCTGCACATACTTGTCGCAACTTTCGATGTTGTATTTTCTT
CTTTTCTACATCTATTAATCACTATATTTAGCACTATAATGTACAGAGATGTCTACAACG
CTCAGAACAACTTCAGAGGAATTCTCAATTCATTCATGCTTTTACTGAGGTGACTTACTG
GTGAAAACTGGAACCTGATCATGCATGAACTTGCAAGTGATAAAGACTATCAGGGAAAGA
TGTGCATGAATAATCAAACTTATGACGACATTGAGAGAGACGGAATCCAAGGCTGCGGAT
CCAAAATTTCTTATGTCTTTTTCATCTCATATTTTATCTTGAATGCAATAATCATACTAG
ACCTCTCTATTGGAGTCTTCATCACTGCATTGATTGAAGCAAAGCGATTGAGAAACTCTA
TATTTAATATCGATCAGCTTGAAAAATTCCTTTCGATTTGGGCAGATTATGATCCAGACT
CAACAGGATGGGTCCATGTCGATCAATTATTATTTATCATGTTCGAGCTCTCATCTCCAT
ACGGTTTAGGTAAAGAAAACCCAAACACTATCGACTTATATCCATTTGAATTTATCTATA
AGAAAAGAATAAAAGATAATGAGTATCTGATTAAAGCTGAGTTAGAAAGGATTAAGCAAT
CTCAAAAAAACTCCAAAGATGATACTTATATTTATCCTGATGAGGTGAAACGCGTAAACT
ACAACAATCAAATCTACTTGATCAACGAAAGCAAAGGTCTGACTATCAAAGAAGCAAGAG
CCCCACTTATCCTACGTGATTGCCAATTCTGAATGTTCCCTGGCAACATTGTCCACTTCA
AAGATGTCCTCCAACAAGTGATAAAAGATGCTTTTGATCACTCAGGAAAGGATTATCAGC
CGCACTTTATACTTCAGGTTGAGTTCAAGAAGAAATGGGACAAAGGTATCAAAAGAAAGG
ATAGAACAGAGTTCACAGGATGTACATACATGGCAGCTATGATCATTCAGAATAAATTCA
AGAACAGAAAGAAAATGTTTCAGAGGTACCTTATTGATAGTTATATTATAGATCCAGGAG
TGTCCATTTTAAGGATAGCTCTGAGGAGTCAAAGTGCATGGATAACAAAGATGATCAGGT
TTACAATAACTATCGAGATTCTATTAATGAAGAATCATTCCTTTCAGTCAACCCTCCAAC
TCAAGGTAAAATAATTAAGTCATTACGTAGGTCACGTGTCACATATGCTCGATTTGAAGC
ATTTTGAGATCGAAAAACAAGTCAACATGACATACCACAAAGTTGAGCATCCGATTAATT
CATAAAAGGGCCAGAAACCTTTCAAAACTTCACCATATTCTTTAGAAATAAAAGATATTT
AACGATAGCTTATGCTTCTGTTTTATAATTTTAAGAGTTCAGTAAGAACAATTTCTGACT
TCATTCATCTTATTTCTTCGACATCTAAAAGAATACTATAGTAAATTACACATCTATAAA
CTTAACATCATCGCAATGATGACTTCCCTCTACCCAAATCGCATTTTATTTATGAAAGTA
TACTTCTAACATAAATTAATTTCAAAGGTAAAGATGAATTCTCTGATTAAACTCAAAAAT
ATTAATGTTATAGATTATTGGTCTAGTTCAATATCATACTCAACCCCGGGGTTTTGGGGT
TTTGGGGTTTTGGGG
>81__k141_781107
AACCCCAAAACCCCTGTAATGTTGTGAAATATTGAAACAATAGATTTAAATATTTAGATA
AATGCAGAGTAAGCATATTTGATTCTGACACAGATATAGATATTTCTGAAATGGATAATG
TGATGCTCTACCAAAATGAAGCAGAAGCAAGAAAATTATTAGTTAAAAATGTAAAGTATG
ACCTTACATTAGCACTTCCAAAAGGAGAATACTACTTAGGAAACTGTATAATACAATTTG
ATCTCTTGACCACGGAGTATAATGAAAAAGATTTATTCCTTGACTTTGAATATCACCAAA
TAACGGATTTCATCACAAATGGTATCCCAGATTACTCTCCTGAATGTATTCAGAATCAAA
GGGTATACTTGCCCAGTACCGAATTAAGCAGTGGATCAAACACCATTCAACTCATCTACA
TCAATAAATACAAGAAAACAGGGACAGGTCTACACAAGTTCACTGACCCAACGGACAGCC
AAGACTACCTCTACTCCCAATTCGCCATTTTCCATGCCCATAGAGTATTCCCATGATTTG
ACCAGCCGGACATAAAAGCTAAAATGGCGTTTACCTGCATCTCTGCGATAGATAACGTCG
TTGTGAGTAATAGCCAAGAGGAGTTTGAGAAAATCAGCTCACAAGATCCTAATTATTGAC
AGGAGTTCCTAGATGCTAAGAAGATGCAGCAAGTTGCACCTGAGTTCCTACATGAGTATA
AAATCACTGGATTCATCATGGACAAGCAGATATCCACATATCTGTTCGCTATTATCTGAG
GTCCATTCGACATCGTTGAAAAGTTCACTGAGATCGAAGGCAAAGAGGGCAAATTCCGGA
TGAGATTTATGTGTAGACAATCACTCAAGAAGAATGCAGAAAAGGTGTATGAACACATGT
ATGAAGCAGTGACCACTGGTATCAAGTGGTACTCTGAATTTTTTGGTACTTTATTCCCTT
GGGATAAATACGATCAAATTTTCTGTCCAGAGTTCAAGTACGGTGCAATGGAGAACGTTG
GAGCAGTTACTTTCATGGAAAAATATCTACCTCAGGATAAACTTAGCGAATTTGATCTAA
CCTCACTTCAGAATACTGTCTTGCACGAGCTGTGCCATATGTGGTTTGGAAATTTATGCA
CAATGACATGGTGGAATGACCTGTGGCTCAATGAAGCATTTGCAACTTACATGGCTTATC
TTTGAACAGATGAGAATCCAAATCTGTTGAATAAAACCCCAGCAAATTGGCTTTTCTTGA
ATAGACGTAAAAGTTATGCAGTGAATCAAGATTGTTTATCTACAACACATCCGATAGTAA
ATCAAGTGCCACATACTGATCGTGCGGATGACTCTCTTGACTCAATTACTTACGGAAAAG
GATCAGGATTCTTGAAGCAACTCACTCACATAATAGGTAAAGAAGCTATGAGTCAAACCT
GAAAACTATATTTCAAACGGTATGCTTGGGAGAACACAACGCTCGATGACTTCCTCAACT
CAATCCTGGAATCCTGTCATAGCACAACTTGATCTCTTGACCTCGACATCAAAAAGCTGT
GCCAAGACCACCTGACCACAAAAGGTGTCAACACAGTCAGCAGTGAGGTACTCAATACAG
AAGACGGAGTTGAAATCTGATTTGAACAGAAGAGAGGATACTACTCAGATGCAGTCAACG
TGCAGAAGATGGATTACTTGCTAGTCAAACGCCTCACACCTCAATCTGAACCACCACAGT
ATAATATTTCTCAACATTCAGTGATGCTGAATGCAATCGAGAATGAAAAACAAAGCGTTT
ATCATGAAGGATGCGATGAAAATGCCACATTCGTAATAGCTAATGCTGGCGATCAAGCCT
ATATTCAGTATGTTATCGATGAATACTTGGTCGAAGAGTTATCCCACAGCCTTCTTTGTA
AGATACCTGGCTCAATCAACCGTATTATTGTGTGGAGGTGCCTCATTTCTATGGTCAGCA
AACTCTATATGAAAGCCACGCAATTTTTTGACATCATAATCGAGAATATCTGTGAAGAAG
ATGATTCAATCCTTCTGGATATCCTGATGCCAACTTTTTCAGCTTGTGCCAACTGATACC
TACCAAACGAAAACTATGAGAAAACCTGTGAGCAGATGTTCGTCAAAATATACCATAAAA
TGATTTCTTTACCGGAAGAGAAAGAAGGATTGAAGAACTGATTCAAGTCCATATTGCCAA
CATACCTGTTCAAAGAAGAGCATATCCAAATAGCAACGTATTGGTTGGAGAGTAAGCACA
TCACAGACACAGAGGGCGATATCTGCAAGGATTTGCCATTGAATACTAAAGATCGTTATG
CACTGCTCAAGAAAATTTATACTTCTCCTAATGTTTCTTTGGAGGTAAAACAAAAGCTAT
TGAATAGTGAACTTCAGCTGAGCAGCAATGATAGAACCCAGCGACTGGCCCTTCAACTAG
ATGCATCGCTTCCGAATCCAGACAACAAAGCCAAAGTTTGGGATATTATCACACATCCCA
TGAAGTATAATTTGTCGTCGTATGACTACAGCGCATACATTTCTGGATTTTGGCAAAGGA
ACCAAATCAGTATCCTTAAGGATTATGTAGATCTGTATGTTGACGAATTACCTGAATTTG
CAGACTGTTCTGAAAAAGACTTTATGACAGCCTTTGTTGATGAAGCTTGTCCTCCCACAT
GGTAAGCATCAGCTCCTAATAACATATAGTTTCACGACCAAAGAACTCTTAAAAAGCCTC
AGAAACTGCTGAAACAAGCATCAAGAATTAGATCCTCAAAAGTATGATTCTTTTGTAAGA
AACTTAAGAGGAAGATACGAATCTCTGAGTGGGTACAATAGAATCAAAGCACATGCAGCT
GCACCTGTGACTCCTCCCAAGCATCAACTTGTTCTCGGGACCTCCCACACCTAACCCACT
TGTTCGATAAATGCTCATCAGCAATTATTCATAACTTCTAAATTTCAATTTAGAGGAGAT
TATTTGGGGTTTTGGGGTTTTGGGGTTTTAAAA
>81__k141_468968
GTTGAAAACTTTATTTCTGATAAAATTACTTTTTCTTGGAGTTCAGTAATTTACTTTTTG
CAGAAATATTTTTAGCTATATTATAATGCGGCACACTTACAGCTGAAATAATGTGAATCG
AACGGTCCATCTAATAATGGGTGGAAATAGTTATTTTGGTCACCTTTTCTGGCTAGATCC
CAATCGATGTCATCAAAGAACTTGTGCTCCATAATGGTTTTTATTGATGGTCTATTGTCA
GGATATATATCAAGACATTTGTTTAACAAGTCTTTGGCATATATTTCATCAGATATCAAT
CGGAATACATTTTTGAGTCTATCATCTTTAACAGGTGTTACTCCAGATATCATGTGTCAA
AAGAGAATTCCGAACGACCAAATATCGCTTTTAACATTATGACCAATTCCTTGAGTGATT
TCAGGAGCAACATATCCTTTTGTTCCTCACCGAGTATAAGTTCGCTGTTTTTCAATAAGC
TGTTTACTAAATCCAAAATCAATGAGTTTGATGTTTCCTTTTTGCGTTATGACAATATTT
TCCATTTTCAAATCACGATAGACAATATTTAAATTGTGAAGGTACTCAAGAGCAATCAGG
ACTTCTGCAAGATACTTCGCTATTCCAATTACTCGTCTTACTTACCAATCGAGGACATTA
ATACTCCATCTTTTTGCATCTGAATTCGATGATTACTGAACACAGTGGTGAGTTCTCCTC
CTTGTATGTACTGCAAGAGGAAGTAGACATTAGCATCATCATCAAAGGTATCATATAACT
TGATAATAAAGGGGCAGTCTGCTCACATTTCAAGTATCTTCTTCTCGTTCTGAAGACATT
TCATATTGCGCATGACTTCTTTTGACACTATTTTCAATGCATAAGCCTTCTCGTTTGATA
TCCTTTTGACTAGCTTTACTACTCCAAAAGCTCCTTTCGGGAGTTCTTTGATGACTTCGA
AGTCTTGGAGTCAAAGCTTTACTTTTGATTTGGTTTTATTGGGTGATAGGTATCCAAGAC
TGAGGGATGCACTAGAGAGTAAGATTTCAACCAACTACTTACTTCTGAGGAATACTTGCT
CCAACCTTCAACAAAAGGCTGTTGGTTTTGCTTCAATACTTGCTGTCTGCTTTCCCTTTA
TCTCCAAAAGTGTTGACTGTTAGCAGTTTGTTCATCTTCTTACTCCGGTTGGTCAGACGA
GTTTTGCTGTTCGCATTACTACCAGCCCCGTTTCGATATCGATTCTTAGCCTTTTTGGTA
GTGTGACAGTACTCCTTGTCTTTACTGGTGCCTGTTGCATTGGAGGTGGAATTGTGGTTG
TCTCTCTTCTTTGAAGAGCTGGAATACTCTCCCTTGCATAATTGGTAACTGGTGGCGTAC
ATTGAATCACTTGGCTTGCTTGTCAGATTAATCTGATTCCAGTTTTTTGCTACATGTAAT
CAATATTGCTCACCTTGATTGTGCTGAATGCTCAAAAATAACTTGGAATCTTCAGTCTCA
GAATTCTGAAGCGGTTTATTGGTAGTCCTCAATGAGTTTTTTCAATAATTTGTTCGAGGA
ATTGAATATTGAGTAGTCAGATCTTTACTTTGATTTTTTAGAATCTCCATAAACGATGTC
AGTGTTTATTATATCAGGACTGCTTGCCTTCAAATTCGATGCCGTTTTATTTATAATTTG
CTTATCTTTTATCATCGAATCATCTCATAACCGTGTGCTTAATTTTTCAAATGGCCTTTT
CAGTTTTTCCGATTCTAATATCTTTTCAGAAGTTTCTGTCTTGGGGATGTTCATTCCTTT
CACTTTAGAGGGAATGATATAATTTCTGTTATTAGAATGTACGTGTCTACTGCCCGTATC
TCCCCTTGAAGATATATCAGGGAGCTTGACCCCACTGCTCATATTCCGTGAAGATTCCTT
ATAGCCCGAGTTGAAGTCTAAATGTAAAATAATATCATACTTTTCGGGTGATTGTGGTAG
CTATCGTAGGTGTCACGGTCTTTCAGATTGGTCTCAGTTTTTCGAAAGCTATATTGCTTT
ACTCTTTTTCGAATTTTATTCTTCTTTTTAGATTTTATTTTAGTGCTCGACTGGTTCACA
GGGTCCATGTAGACTCGGAAGATGCTCTTATTACTTGTTTGGTTTTTCAAACGATTCTAT
AAATCATTGATTTTCTATTACAGGGCTTCCTGAAAATCATTTATTGAGTCTTCCAGTTCT
AATTTTATTTTTTTTGGGTTTAGAAATGTGTTTAAAAGACCTATCAATTTTTATTTGCTT
CATTTTCTGTTTATCATTTCTAAAATATTGATTTTAGATCTATACCTGTTTCGTCGTAAT
CACATTTGCTGCTTTAATAAATCATTGGAATCAAATTCTGAATGGTAAAATTCGACAAAT
TGCATCTTATCCGGTTCTACATTATTATCATACGGTTTCGGAGCATATTTATTATGCTTC
GCAAACTCAGTTTCATGGTTGGAATCGTTTCTTATGACACTCTGATAATCATCCAACACC
TAGGTGTAATACTAGCTAACTCACCTTCATTTTTAACTGGCTGTTTACCTTCTTCATTTC
TGAATTACCTAATATATTATTGGCAACCTCACTCTTGGACCTATGGGTAGTTTGGCTGGA
GTTGTAGTATTTCAACATCAGCTTCTTATACACTTTCCCAACGTTATGAGAAGGATAGAT
ATCCCTATAGGTTGGATACAAGTAGGTTGTACTTATTAGCAGTACTCAGCTTTTGGAATC
CTGAACTATCTATGCTGAAGTTGTTCCTTAAAGTACTTTCCTTGCCATCGAACCTTTAAC
GAATTAACTTAGCATGCCAATGCAGAATATTTAATTTGGGCGGGAATGGTATGAGAATAT
GGTATAAGTGCAAGTAGGTGGCTTACATGCTGGCGAACTGCTTCTTCTTACGGTCTGTCA
TCTTTCCATTTGAATTATTCTTGTTGCAACTGAACATATTTGCTGTTTATTTCAATTCTA
TTTGTGTGATCATTGAA
>81__k141_781155
TTTTAAAACCCCAAAACCCCAAAACCCCAAAATTTAAATGTGATATTGAAATCATCGATA
TTATAATTGAGATAAATAGTTTTCAATTGTCTCTGTATCCAGCTTGGATAGTTGGAAAGC
ATTTCTATTTTGTGCTCTCAAATCTTTTCAATCTTTTAATCATGTAAGATAGGCCTTTAA
ATGGTTCAATTCTTCATCGTCTTGGTTATCATAAAAAGGTACTATAGGGACACCATTATC
AAGATGAAAACCAAAAGAATGCAAGGAGTTGTCAACAATGACCATATTCTCTAATTTTCT
GTTCTTGATAATTCCTAGATCTTTGACATAGACTCCTGGCTCAATCATAGTACAGCTATC
ACGGTAGAGTCTATACTGGAAAAGTTCTCTGGTCGGGTCAATGTGGTCCAGAACTACATC
TGCATACGATTGGTGGGCTGCTGTGAACACTATACCGAATGAGTATCTGTATAATGCATA
CCAAATATGATGTATTGCAACAGTGACCCACCTATAACTTGGAAGTACTTGTTTACTTCT
CTCAGACATTCCTTTAAGTGTGGTCTCACATTTATTCCGATTGTATTCAAGTTACTTCTC
GTTGTAGATGGTATCGAATCAGAGCTAAATGCCATTTATTGATTTTCTGTATTAAACTTT
GAGCAAATTTGCTCAGAAACTTAACTAATGTAATAATAGATTAATAAATTCGTCCATTGA
GATATGACATTTTCACATATTTATCGATGAAACCAAAAAATACTGAGATTTGGTAAGAAT
AAAAAATAATCTCAAATCATTTGAATTTTCTCCTATATTAAGCAAGAGGAAGAATAACAT
CGAAGAGTTCTCCTTTTCTATTTATGATGAATTGTAGACATCACAATACATCACAGTTTA
ATTAATTTAGAGTATTCGTGAATAAATAATGTTAACAACTTTGACTTACTTTAATGAATT
TTGATGTTCTGCTGTAAAATCCATCTTCAACTTAACATCTGGGTTGTCAAGATCAGGGTC
ATCGACTCAGTGAATCAGAGTTTCATCTACAGGTCAATATTAAAATTACCCATATCAAAA
ATAATCGTTTTTGTTGTCTGAGGAGACAGGAAATTTGAGCATTTTCCTCAGGACCTGGCT
CCTATGGGATTTGTGTCATTGTGAACAACCCCTCAATTGCATAAGTGAGAAGGAGGAAGG
TATATAGCTTTCCCATGGCCTTTAAATTGATTGTAGTTTATGCCTTTCATGTACTGGATA
CTCTGTAAAGAATGGATCAGATGCACTCTTTTTAAATCTACTAATTCATTTTGGTTATTA
TTTTCACTTTGACTCTGAGTGTTCCTAATACATTATCAATATTACAATACCATTGGTCTT
TGGTACCAACCTTCTCATGATAATTTGATTCATAGTTTTTTAAATTATGATGGGTAGGTA
AGTCATCATTTTGACATTCGTTTGGAATATCCATATGTTGAGACATAGCAGACGGACAGT
TGCTCTCCTCAATGGGCTTATCTTTATTTGTGTAGCAGTACGTTTCTATATCATAATCAA
TTTTATGGTGCCCACCATTGGATTCTAGCGTCTTGAAAGGCATGTTAGGCCCATTTCAAA
TGACAAGTGACTCGTTAAAGTCATTGGTGTGTTGTAGTCTTTCACAGGGAGACACTATAC
TCATACCAGCATAGTAGTTACCTTCTCTGATGCCCTCCTGGTGGATTTGAGTTTCATGTT
TTGACTTCAGAGCATTAATATCTGACTCACGTGTGTAGACATTCAGTCAGTTTCCTTGAG
TCTAGAGTAAATCAAGTAACTCACTTGTAGTCGATCCGATTTTAAATTTGAATGGGAAAT
GTCTTTAGAAGCCACTGCATCTTGTAGAGTTCATCAATGATTTGCTGACTTCTCTTGCAG
TTGTTCAGAAGGAGGGAAGTTCTATCACAATTGAATAATTTAACTTACGTTTGTGTCTAT
AAGATATCACTCACTTTCAGGTGACGAATAAGTGAGCTTCTTGTTCGACTCCAGGTCTCC
TTGCTTTTGATCCACAAAGTAGGGGTTATACTTGGAGGTATGGTTGTACGAGCCCAAGAC
TGGAGTACAACATTCTGCTGTGGCTATTGCTGATTGAGTTACTTGTGGCGGTTGGGGCAC
TTGATCATTTTGAGGAATCACTTGCAAAGGTCTTGATACTGACAACTAAGAGATATATTA
TAGAATTAATGTAAAGTATCCTTACTTGTTGATATGGAGAGCCAAAGCTTTCAAAGTTAG
TATTGTCCCTTAAATAATATGGGTTTGATGGCTCCCTGGAGTTTATAAAATTTTCTAAGA
AACTTTGCTTTCTGCCTTTAAAAGCGTTTGAAGTATTCAAGACCCTTGGACCAGTGGAAG
ATTTCTGATAAACTGATATGTTTTCTTTATTCTGAGTAATACTCTTTTCTGACAAAAGTG
AGAAAGGTATTTGTACTAAACAAATCAGTTGTTTCAATAAACACCCTTACAAGTATCGAA
GTCATTGACTCGTCCAAAACTATGTTCTAAGACCTCACAGCTTTCTTTAGTGAAATTCTT
CTCACTACCAAAGAAGAGTTTTTTACTTTGGATTCCTACATCGCGTAATTGATTAATTTC
TTACGGCTTCCAGGCAACTTCCGTTGTTTCGTCTGGTTGAGGGTTATTTTAGAAGCTGGT
AGTTGATTTTTGGCTGATTCCAAAATTAATACAACAACTATTTTATCCTAAGAGATAACA
GAAGCTTAAAATGCATATTATGAGTACCTGGTCCGTTTTTGTGTTCTTCTACTATCGATT
TTCTATTTTTACTTGAAGCTGGCATCTATTGAAAATTATGGGTACTCAAGCTTTGAGTTT
AGGATGATAGCTTACTACCTTAACTAGGGAAATAATTTTTTGAAGTATAGTTTCAGATTT
TGAAATTCTAACTTTTTCATACCTTTTTTGATATATTCCTTGTTCTGTAATCGAAGGTGG
CACTATTATGAATTCAGGAAATTACTAGTTTTTAAATTGAGGACAGGTAGCATGTTGGTC
ATCTAAAGTACTATTCAGTTTGTGTGAACTCGAGATGCTCATTGATACTAAAGTTATCAT
ATGCTCAATCCTCACTATTTGAGATGTTTTTGTTCACTCTAAATTTGAATTAGACTGATA
AAAATTCATAAAGAAATTTTTAATGCTTCTTTACCTTGACTTCATTCGTTTATTCGATTT
ATATAAACTTCCCTACACACATTATGTAATTTAAGAGTCTCTTACCAAATCCTTATTATT
ATTTTTGCCAGAAGGTGTGGCTTTATTGAAGCTGTTGCTGTCTACCATCCAACTATTCAA
ACTCATGTCTGTTGATTTCAATTCAATTTACTTAATTCATAAAGGGGTTTTGGGGTTTTG
GGGTTTTGGGG
>81__k141_1093117
ACCCCAAAACCCCAAAACCCCAAAAGAAATCTGCAATATTTGTGGATAGTTTATAATTTT
AAAACACGAGCATGGAGACAGTGCACTCACGCCCTCAACCATTACACCCACAAGTAGACA
CAGACAGGAAGGAGAAGTTGATTGAGTACGTCAGAGACAGTATTATTGGCAAAGATGTCC
AGATCCGCACTCCCTATGGCATGAAACCCATGACTTATTGTGACTACACAGCTTCTGGAA
GGTCACTCTCTTTTATTGAAGACTATATTCGAGACCAGATCATGCCGATGTATGCTAATA
CTCATACTCTTAATAGCAGAAGTGCAAAACAGACAATATATTCTAGGGAAGAAGCCAGAG
ATATCATCAAGAGGTGTGTCAACGGGAATGAGAATGACGCTATCATCTTTGTTGGGACTG
GGTCTACTGCTGCTGTTAATCATTTGGTCAGGAGCATTGACACGAATTACTGAAAGAACC
CATCCGAAGAATCTCCATCAATCTACCATAATTTTTGTCAGGTTAATAGATGGAAGACAC
TTGACTGAACACTTTGCAGTATGTCTTTTGCCAACCAGGGAGCTTATGAAGCTCATGAAA
AGAGTAAAATTCATCAGGGAAACTATTCTGAGTACAAAAAGAAAAGAATAGAGACCATGA
ACACTGAACCTCCTGTTGTATTTGCATCTGTCATGGAGCATAATTCAAATCTATTACCAT
GGCGTGAAAGTGGAGCTACAATTGAGTTCGTTAACATCAACACCGAATCAGGTGAGCTGA
ACTATGATGAGTTGGAAGAATTACTTCAGAAGTATAAAACCTACAATGGTCTCAAAATTG
GTACCTTCGCTGCAGGGTCTAATATCACAGGAATTCTAAATGATATCGATTACATTTCAT
GCCTCCTGCATAAAAACAATGCGTATTCCTTTGTGGACTATGCAGCAGTTTCCCCTTACA
TCGACATTAACATGAATGGGCCAACTAAAAGATTTAATAGGGTCAGCCATGAAGATGCAC
ATCTATGTTACAAAGACGCAGCTTTTGTATCTCCTCACAAGTTTGTAGGAGGTCCTGATA
CTCCTGGACTACTTGTCTGCAAAAAGGAAATTTTATGCAATAACCAACCTGTCCAAGTTG
GAGGTGGCATAGTGTTTTTTGTAGACAAAGAGTCTCATTTGTATGTGAGAGGAGTAGAAG
AACGGGAAGAAGGTGGCACTCCATCAATCATTGGTGTCGTAAGAGCTGGACTGTGTTTCC
AACTCAAAGAATCCCTGTCTACTGAGTTCATTGAACAGAAAGAAGAGCATATCATCAAAC
ATGTCAATAAAAGATTTGCAGAAATGAAAAATATAGTTTTATTAGGTAACAATGAGTTGG
AGAAAGTTCCGATTTATTCATTCTTAATCAGATGCAAAGGAAAGTTTTTGCACTTTCACT
TCGTTGGTAAATTACTCAACGATCTATTTGGAATCCAAACAAGAACTGGGTGTTCATGAG
CTGCAGTATATGGGCAGCAACTTTTAGGAATTAATCTTGAATTAGCAAGAGAATACAAAA
ATGCACTTTGTTGAGGGCATGAAATGATTAGAATGGGGTATGTGAGGCTAAACTTTAGCT
ATTTCATGCACCAAAATGATATCGACTATGTACTCAATGCAATTGAATTTGTAAGCAAGT
ACGGCTGGATGTACTTACCTGATTATACATTTGATAAAGAGTTTGCAGAGTTCTATGCCA
GAGTAGATACTGATCACCAAGAGCGGAATTGGCTTGGAGAAATTGACTACTCTGAAGGTG
TCATTAACTATAAAAACTCAAATGCTTTCATAAATAATTCAGATGTTAAAAATTACGATA
AGATATTTGATGAAGCAAAGGATACTTTGGTAAAGGTAATGAAAAACTACCATCACATTT
ATGGAAAATCAAAGCTTGACCAACGAGAGATAATAGATGAAGATTTTAGACACCTTGTAT
TTTTCATCTACCCTTCCGAGATCATCCAAGAACTTGATAAAATTGTCAAAACTAGCAAAG
ATCTGAAGTTTGATGATCTAGAGCAGTTCATAAAAGTGGAGTCAGAGTATACCGACATGC
CCTTCATTCCTCTCAGCTATAATAATAGTTCGAGCAAAGTTAAAGACAAAGTAGAAGAAT
CATCAAAGGAGGTAGAGGAACAGACTGAAGATGACGCCTGGGATGATGATGTGCTTCCTG
GTATGGGTCTTATTGATGAAATTAACAATGACAAGCAAGACCATGATGAAATATTACCTA
TCGTTGAGCCACCCAAAGAGATCATGAAGTTAGTGGGAGAAGCTATCAAAGACTTTGACA
TGATCAGAGAAAATGATGGTATTTTGATAGCACTCAGTGGAGGAAAGGATTCATTGTCTC
TGCTGAATATTCTTAGGTATCTACAAAAGAAAGCTCCTGTAAAATTCAAGCTTGGAGCTA
TAACTATTGATCCAAAAACAGTAGAGTATGATCCTTCTCCTCTGAAAGGGTATTTGAAAA
AGTTAGGTATTCCATATTTTTACGAAGCAGACAACCTTATTGAAAGAGCTGAGACTAGTA
TGGAGAACAATAGCATTTGCTCTTTCTGATCGAGAATGAAAAGAGGAATGATATACTCGT
GTGCGAGAAGAGAAGGATACAATGTTATTGCGATGGGTCAACATCTTGATGACCTAGCAG
AGAGTTTTGTGATGAGTGCTTTCAATAACGGTAATTTGAGAACGATGAAAGCTCAATATA
CTATCGATGCTAAAGACTTGAGAGTTATTAGACCACTTGTATATTGTAGAGAAAAGTTAT
TTAAATCATTCTCAGATAACTGCAACTTTCCAGTCATCACAGAAAATTGTCCAGCATGAT
TTTCTGAGCCTAAAGAGAGACATAGAGTAAAGCTTTTACTTGCACAACAAGAACATGAAA
TCCCAACACTTTTTTCATCTTTACTAAACTGCATGCGACCTCTCATGAAGATGAACCTCA
AAGACATTCTCAGAAAGCAAGACAAAGAATCTAAGCAAGAAAAAGAGCCTGAACCCAACT
TTTGTGGATAATTCAGCATATTTCAACCCAGTTAAAAATTTGGGGTTTTGGGGTTTTGGG
GTTTTGGGG
>81__k141_781205
TTTTAAAACCCCAAAACCCCAAAACCCCAAAACCCCTTTATTAATGAATGTAATTGGATT
CATAAAATTTGAATTAAAAATGTTAAGTCAGACCAAACTCACAGAGGCTGGGTCACAGTT
CTGGAATAAACATATTTTGTCGTCATGCAAGAATAAGTTTGCATTTGCGTCGACTCTGGC
AGTATATATCTATGAGATAGTGGATAATAAGGGACTAAGTATAACTCTCGACAAGATATT
GTCGGACCATTCAAGTACAATCACTGCTATAGAATGGAATCCAAAAGAAGACACTCAAAT
AGCAACTGCCTCTGAAGCAGGAGATGTCTATATTTGGTCTATTCGAAGTGAACGACCGAA
GATCCATGTTGAACTGGACACGACTATTGCAATTATGCTGCATTGGAATCCAGTCAACTC
CAATAATCTATTGTTCGTTTTGAAGTCTGGGGAGGTCAAGTATCTCAAAATCAATGAAAG
GGAAATATGTGTGATCCCAACACTACAAAAGAATGTTCCTGTTGTTGCAAAGTGGCACCC
AACAAACGGAGAAACCATAATGATTGGGTACGAGAGCGGAGTCACCGAGTTTTATGATAA
TTCTAAAAAGCAGGTGTTATCTCGGCACAGCCACCCAGTCGGTGTTGAGGATTTAGCATG
GTACAAAGGAGAAGACTATGCGCTTGCCTCATACTCAGACGGTACCATGTGCGTTTTTGA
AATTGGACATGATAAGCCAAGGAATACTTTTGAACGACAGGCAGCAGGAATACAGTCTGC
TTTTTGGATGAATGATAAATCTGGTAACTTTATCACCATAAGTAAGACAGTTGGGGCATT
AAGGATATGGAACGTAGCTCAGAAATCACCTCAAAAGATGATTAAGATAGCTTCAGTTGG
AGTAAGTGATACTCACATATCTGCGGGAACTGGTCGGAGCATCTTCCCAATATCTATTAA
TCCAATCCAAGACTATCCAAATCTAGTTTTGATAGCAAGTACGAACGGTTCGATTGCATT
ATTCAACGTTGAGAAGAAAAAGATTGTATTCCAAACAGAGCCTGGTCACAGTGAGACGAT
CTTTGATCTTGCGTTCAAACCCGATGACAAGAACACTTTGGCGAGTTGCAGTTATGACGG
CACGATCAAGCTTTGGGATGCTCCTTCGATGAAGATGATTCTCACCATAAACACCACCGT
CAAGAAAGGTGTAATCGGATACTCTGTACAGCAGCGTGCTGGAGGAGATAACACAGTTTT
CGGAATTAGTTGGTCTCCTGACACTGATGAAATCGCTTGCATTTCGGGCAAAGGCTATGT
TAAGATATTCAACACTAAAAAGGGTAGCTTAAAACATGAAATTAGGCCAGGGGGCAAGGG
ATTTAGAGTCGCTTGGAATCAGCTCAATGGAAAATACATATTAAGCTCGTCTCAGGATGG
TAATGTCTATATTCTACAGTTCGATGAGGAAAGTGAACTGAAAGTATTGAAGAAGATCAG
CCACAACAAGATGAGTACTTACGGAGTCAGCTGGAATAACTTCCAATCTAATGTCTTCGC
CACTGGCTGCGATGATGGAACCGTCAGAGTTGTTCATATGAGTGAAGATAAAGAACAGGA
TGAAATAATGATTTTCAAAGGGCATACCGAGAGAGTATTCAATATTGTTTGGCATCCTCA
TTGTCAGAATATCCTTGCTTCTGGCTCAAATGATAAAACTGTTAGGGTTTGGAATGTAGC
AACTGGAAAAAGCCTCGAATTAAAAGGACATACTGGCTATGTAAGAGGGCTTGTATGGAA
CCACGAAATTCCTTGGTTTTTGGCTTCAGGATCATGGGATGCACAAATCAGAATTTGGGA
TACGAGAACTGGAGCTTGTATCACAGTATTAGACGACCATCATGCAGATATTTATGGACT
TGATGCACATGCTGATAGACCTTTCGTGTATGCTTCATGTTCAAGAGATAATTCCATTAG
ATTCTGGAACTCAGAAGGGCTCATTACAAACTATAAAATTCAAAGTATTCTGAGACACTC
AAGTGAGGTCCTACTTGATACCACCAATGAAGATATGGTCATGAATAAAGATGGTGAATT
AGGAAATCAAGATATTGATACAACCAAGACAACTAAAATGTGTGGTGCCAAGAGCAAGAA
AATATTCCAGAATATCCATTATGGAAACACAAATAGTGACCTTGATCAAATGATGGAAAT
TTTTGATTTCTTCTCGTTACTAGATGGACAGAATGAATTTTGGGACATGCTAAAGGTTAT
CATCAAGGATGCTCCTGGAAGTCTGCATCATAGAGTGCTCCATATCTCAGACATCTCATC
AGCAGTCGAATCACACGCTATTGAGCTCACTAAATCTAAAAGTCTCAAAATCAGAGGAAA
TTTTGGTAAAAAAGAAGATAGAAAAAGAAAAGGAGCAGAATTATTTTTGAAATTGGGGAA
TTATAAGGAATTCTGCGAGATCATGATTCAACTTGGAGAGTTTGATAGAGCCCTTGCCTA
CGCGCCTGCTGTATCAATGGATTACTGGAAAGAATGCATGCAAAAGTATGGACAATGGCT
TGGAAAACACGAGGAAAGGTTCATCGAAGCACCACTGCCATATATAGCAATAAATGAAGT
AGATACTGCAATTGATATTCTTACTGAGGCAGAAGAATTTGAGGATTCTAAATTGGTTCG
GGCACTGAAAATAGCAGGAGTTTACAAAGATGTATTATCGCAGTATGAAGATTTTAAGGT
CAATAATGATGAGGTTTCACATGCCCAAGCTTTAAAAAACAAACCGGATCTTATTAAGGA
TGAAAAGCTTGTAGACTTGACCAAAAGACAAGCAGATCAATATTTTAAAGTAGGCCAAGC
TATCCTTTCAGCTTGCTCTTTCCTGTCAATAAACGAATACAAAAATGCATTACTGCAGTT
AATGAGAGCAAACGAGCTTTACTTATCATATGTAATGACATACTTCCTATACAAAGAAGG
GCAGAGAGATGTAATAATCAGACTCGCACTCAGAGCTGAGAAGAGCATGCTGATCGAAGA
GGCGACAGAATTATTGGATATGCTCGACCACGATAATGCGTCATACTACAAATCCTTCAT
GATGCTCCGATTATCTATTCAAGGACTGCACACAGCAGGAGGGATAGAGGAAGAAAAGAT
CAATTCTGCTGCTCTTGAGAACTGCACATATGAAGCAAGAGGTGTAGTCCAGAGACTGTT
CGCTAAAGAATTTGATGAAGCCTGTGAAATGTGCGTCGGTTACTTCGAAGATATTTTAGA
GAATGAGGAATACGACAAACTTCCAAAATCAATTGAAATGTTCGAGGCAATCCAACAAGT
ACAGATTTACAAGGTAGCTAGTCAGATCCAATCGAAGGTGTTCTGCTACTTATCAATTAT
CGGGATATGCAAGGCACTGTGGCATGGATTTGTGCTTATTGTGCCAGGATTATTAAACTG
ATTTATTAAATCTCAAACATCCCTTCCACATATGAAAGATTTTATGGAAAGCATCGAGAA
AAGTTTGTATGAAAAAGACTTAGAGATTGAGAGATCACAACTTCATTCTCTTCAGGTGAA
TTTTGAAGATGAATATAACTCAAAGCTATTCCCAGCAATGATGAAAGCTATTGACCAACA
TCAAAAGAAGAAATCAAAGTTATTCGATGAACCAGGAGATCATTCAGTTTTGGTTAGCGG
ATCAAATTTGCCATCTAAGATACTGAAAGCTAAAAAGAAGACTTCTCTTATCAGTGACTA
CTATATCAGAGGATACCCTTATGTATTAGAAGATGGAAAGACATTTATCAACAACAATGA
GGCTATGGAGTGGGCTACCATTTACACATTCTCTCCTCTCCTCAATGGCAGTCTCATGAA
TCCGTTTTAATTCATAAATAATTAATCCATTTTAAGGGGTTTTGGGGTTTTGGGGTTTTG
GGG
>81__k141_1093152
CCCCAAAACCCCAAAACCCCAAAACCCCTCAAACTATTTAAATAATTGAAAAATAGCAAA
TAAAAATACTTTTTTGGTATTATTAGAATACGAAAGCAATGGAAAAAGATAGGTGAGGTG
GGTTTGAGTATCATTCAGTACTAATTAAAATATTTAACTCTTTATTTTATGTCATGTCAG
TGGAATTATATTTGTGTAGAAACTTTAGACATCGTGATTAGTAAATTGGTGAGAGGAATC
TTCGCATATTTTTACAAATATGATTTTTTTGATGATTAAACATAATTTAGCTTTGAATAC
GAAGAGAAATCTAAGAAGAATAGTCAAAGTTTTGCGGAGAAAAGACAAAAATCTTCTGAT
TCTGAAATTAGTTTTGAGAAAATACATAGTACTATGATAGCCCCAACCAAACCCAAAAAA
TCTTCAACGAGTAGATTTTTCAAGAGATTCAACATAAAATGGCGTAAGAATCGAACGAGA
TCACTCAGCAACAGGGCCAAACACGCTGATGATAAAATGCGAGAGATCCTAAACAATGCA
AGACCCTACGGCATTATGAGTTCAAACCAGAAAATAGAGTTGTTGAAATTGATCCAAGAG
GAAAGAGGAATCCCAAACGATATCCGAAGAGACGTATGGATGCTGGCAACTGGCGCCCAA
CGTGTCAAAATGAACAACCCTAACTACTACCAGATGTCCAATAACCCAGAGAGAGTGAAA
TCTTGCAATGAGGAAAAGAAATCCTTTGTGGAAATAATACGGAGCAAAGTAATTAATTTG
CTTATTTGGTATAGACAACTCCGAATAGTTCAATTGGAGACTTGACAAGAATGCCACTCT
TCGATTCCTATCCAGAAGCACCTGATCCCAATGTTATTCAGATTAAACTTGACTTGAAAC
GGACTTTTGTCGCGGAATCAATGTTTACGGATGAGTTTGGTATTCATGACAAAATGTTCA
GGATTCTTGTTTCATACAGCAAGCGTAACCCAAGTGTTGGATATTGTCAGGGCATGAATT
GCCTCGTCGGGATGATCTTGATGGTAGTTACAAATGAAGAAGATGCCTTTTGGCTATTCT
GCACCTTGATCGAAACCATTTTACCTCTAGATTATTACTCACTGATGCTAGAAGTATTGA
TCGACCAGAAGGTTCTGATGCAACTAATCAAACTTAAAAATCCTAAATTCTTAAAGCAGT
ATTCAGATCTAGAAGTTGAACTGGTGATGAAATCTTACCAGTGGTTTATATGCCTCTACT
CGCTCAACTTCTCAAAGAACATTTCCCAAATCGTTTGGGACATGCTCTTTCTTGATGGAG
ACTGAGCCCTATTCAAATGTGCATTCGTACTAATGGAGCTCCAGCAGCAGGACTACACTG
GCAGTGATTTGGTAAAAGGATATTTCAAGTACTCCGATATCACCAGTCAACAGATCAAGA
AACTGCGGAAAAAATTCCGGAAGTCGACAATTAGTGAGCAAAAAGATGGCTATTCCCCAG
ATTTGATAACTGCTTCTATAAATGATAATCAGAGTAGTTTATTCCGTAGAGTTAAGCTCT
TAAATAAATTTGTTATTCTTAGTAAAGGATTCAAAGATATTCAGGGGGGTGACCAAGTTG
GCAAAGAAGAACTCATTTTTGACGGACGCTTGGAATGCAACGTTGAACATCCTATGTGCC
TTTATGATTTCACCAATCGGTGCAAAATCCTTCATTTCCTTATTTACAGAGTAAGCAAAC
CGTGAAAAGTGATCAATAATTATTTTGGAGACGATGATATTACCAAAGCGACAGGCGGGA
TGGACACCGTACGTAATATTTTTGGTATTGCGAAAAAAATAGAAGTTAATCCTGGTGAAA
AAACAGCTACGTTCATAAAATGCATGCGTAAAAGCATCATGAAAGGTCAAAATGATTTCG
AAATAGATGAATCATGAACAGAAGAAGTCGATCCTTACGGTCAAGATCAACTACTAATGA
TCCGGGACATGCACTTGTGCGCATACAAGGACTTTGAGCCCGAATTTCAGAAGTTATTCA
ATGAAGATTCACCCATTCTGTTTCAAAACAACACTTTATTCTACAATTTCCTGAATGAGA
AATCGTGTATCGAACTTTCTGAGAGTTTTGTTCATGAAATTCTGAGTTTTAAGCATTTCG
ACCAAACTCTGAATAATGCCAATGCCATAGAATTGAATATGTCCCAAAAACGCAGAGAGC
AACTGGCTTTAGGTGAGTGGGGTGATGGGTTGGTGGGCAGGGGGAAATACAACAGAAATT
AGTGTTTTGAGTCTTCTAGAATGTCTTTATTATGTTTTACACCTTTGATAAGCTTTAATA
AGTATATTAAATGATGAGATTTAGGTGAGGGTTATGGTTATTTTTGATGATAAGATTTAA
TTGATTTACATATCAAGACCATGTCTAATTATCAAGAAAGAACCGAGAAGAAAAACATAT
TTTGTTTCACTCAACCTCAAATATTATCATTGAATATGTATTTCATCAGTATTTGCATCA
AATTATCGATTATCTCATCAATAAACGATATCATTAACCTGAATATTTGTTTTAATAACC
ATGTCTTATTCTCTGATAACTGGTTGAACCCCTACTCCACCAATATTCTCAAAACAACAG
TTTTTAAGTGAAAAAAAAATTCTTGAAAATATTACTAACTGGATTCCATGAAATCAAAGC
TAACAAATTATTTAGGACAGAAGGATAGCTCCGCGTACATCCACCAGGATGAATCTGAAT
TCACCACTGAGAAGAGGAAGCCACTCGACAACATAATCAAGGAAGCCAGCCATAATACTA
GCGGGGCGAGTGCAACCAGTTCTGCTCGGACCCGCAGGAATCTGATGAATTGCTGAAAGT
TCAGGTACAATTAATTCTAACCTTCTATAGCACCCTCCTGCCTGAGCCAGATCAAATCCC
GAGGAAAATTCTTGAAAGTGCACTCAGTATTTTATCAAGTGAAAGAGTGGTTGTTATCTC
AGAAGACTCAATTAATTAATTCAACCATTTCACTGTAGATTGGGGTTTTGGGGTTTTGGG
GTTTTGG
>81__k141_547470
CGGTGGTCGCCGTATCATTACCCCAAAACCCCAAAACCCCAAAACCCCGAAAAATAGATA
TATATTGAACATTTCAGAGAAATAATTAATTGATATATAAAATAGCGCTATAAATGAAAC
AATCTGCCAAAATTTTTGAACGAATGAACAAAAATCAGCCAAATTTGAAAGATAGAGTTG
CTCATGATGACTTAAAAATTACGGAACTCAAACAGAAGGTAAGTGAACAATCAGAGGATG
CATCCAGTCAAAATGAGGATGACCCTGAAAATAGTGGGTTTTCCAGACCCAAAAGTTTTC
CGTATGTGCATTCCAATACTAAGCCTTCTAATTCCTCGTGATTCACCAAAGTTAATCAAA
TCCTCTCCAATGGTGGTGCTAAAATCCAGAATAAGGAAAACCGGGAGGCTAATAAGAATG
GAGATGGCGACTATGACACCAACTTGGATCACACTCCAGCTGACGATGACGAGGATTCAT
CTAAAGTTGTAATGGAAAAGAGGATCGCCAGATTTATGAGTCGACTTACTCGTCAATTAA
AATAGTTACGTAAAAGACAACAAAAATACTGCTGAGGACCAACGTCAGATGAAGAAGGAG
TTCGAGCAGTACATTAGAGGCTTGAATGAAGTAGAGTTGGAACAGTTTCTCACCGAAAAG
GAACAAGAGTACTCTGCAGAGGAAGTAAGATCAGAAGAATCACAGGACCATGAAGAGAAA
CTTCCTGAACAAGATGACATAAAGTCTCACTCTGATATAAGTGAAATACCACAGGAGGAG
ATCATCTTGATGTCTAATGTAGGCAATGCTCCATCGCAGGAGACCACCTGTTCAAGTGAT
GCAGCGAAGAAAGCTTCAGGTAAGCATTAAGATAGTCCCAATTGCTTGTTAGTAGAACTC
TATTCTAGTAACTTAAATATCCACTCTAATTAAAATTCTGAATTCTTATAATCAGTAAGC
TGATCTGTTCAACTTAGCTGTTTTAAAAGCACTTTCTTTGAAAGAATCTCTCTGTGATCT
CTAGAAAATGGTGATTTGTCTAACCAGTCAATGGTTGTTTTTATCTAACTAAAATATAGA
AGAAAAATTTGACAAGAAACTTTCTCAAGAGCATTTGGTTCCCATTGACATCAAATTCAA
TGTGGAAGGTAGAATTATAAAAGATCAGTTTTTATGGGAGGCATCCAATACTGACTCATA
CACCATGCGTCAGTTTGGACTCCAGGTTTTGTCAGAGCAGCTGGGTCGTACAGCCTATGC
TCGATTGTGACAAGACACGAAGAGAAGGTTCTCAGAAGCATTCACTGAAATCATATCATA
CAATATCAACATGTACAACAAACTTAAAATGGGCCAATATCTTGGGCCTATTGGTAATGT
TTGCTCGCCAGATAAGTTAGACAACAAAGATTCACTTGAAAAGAGTTGCTTTAAACAAGA
ACTGGTAAATCCGATTGTCAAAGTGAATCTTCGTCTTCATAAAATTGATGGTGAACTCAT
TGAAGATTCTCTATACTGGGACTTAGAATGAAGGCTCAATCAACCAGAGGAGTTTGCCAA
AGACTACTGATGAGATCTTGAACTAAGTAGCAATCACATTAAACAAGTGTCTTTTGCCAT
ACGCAAGCAAATATTCGACCATCTCAAACAAATCAGTCTCAACAAAAAATATGACCTCCT
CAAGTTGATTGGGATTCCAGCAGCTAAGCACGTCAAAAAAATGGCCTCTCGTAGTTGGAA
CAAGAAGTACAACAGAGACAAAATTGAGAAATCAGAGTTTGGAGATAACGAAATGTACAT
TCCCAAGTAGGTTCTAGCTCAAAGGACACTGTTAACAAGTTTAGCGATTTTATTTCCTCG
TTCAACAACTACTCAGGAGATGAGCGACATGGCGGGAGTCATCGCCACAATAACTATGGC
TATCGAGGAGACTGCAATAGTAGTTATAGGCATAAGGGCAAACAGAAGAAGCCATTTGCT
CCCAAAGAAATTCTGCTAAGTAAGCACTCAATAATTCAAACTTTGAAATCCAAATTTAAA
TTGCGAACTTCGCGAAACCCGTCTAATTCATGTGTAGTTGTTCGAAAACTCTCCCAAGAT
GAAGTAAGTGAGGGAGAAGGCGAAGGAGAAGACAACGAGAGTGACCAAGTTCAATACTGC
TGCGAACAGCTTATTGTCGGAAACCGCAAGACCAAGATTGTTCAGAAGAAGAGCAAGACC
AAGAAGGAAAACAACAGGCGTATTTTGAAGAAGAGGTTCATCCCAAAGAAGAAACAAAGT
AATGAACTGTTCTAATTCTCTAGATGTAGTGAGTGACCCGAAATCATCTGATTCTGATGA
GAGATCTGAATCCAATTCCAGCAATCCTATGATACATCAAGTAGTCCAACAAGCAGAAAG
TGGTTCTGACGATGAATCTGAACCACAAGTGGTGATGGGTATCATGGAAGATAGTGAAGA
TAAAGAGGATGATGATGAGAGCTCAGAACAGCATGAGCGGGGGAGTGAAAACAACTCTAC
ATCACACGTTGAAGTTAGAAAGTAGTTTTCTATTTTATTAAAATTTAGGAATGATATAAT
GTATTTATAATTATGTTACACGGATAATTGAATATAATAGCCGGCTCTACGGCTCAGAAT
AATATATAAGT
>81__k141_1093231
ACCCCAAAACCCCAAAACCCCAAAACCCCTTTTTTAATACGAATTATTGAATAGGATCAA
AGATGTAAGTTTCACAATGCTTTTCCAAGTTTTTGTAAATCTGAATATTGTACGAATGCT
ATAGAGATGGAAGAGGAAGGATTCAGTTGTAATTATGATAATACAGAAAGCTACACCGAT
AGCGAATCTTCAGGTACGTTTCCCCATCAGTCTATCTCTGCTGCTACGTGTTTAACGACC
AATACTATAGATAATGAAGAACTTGAAAGAATCAAACTGCAGCCAAATAGGAGCATTCAA
GTAGAATTAAACGAAGAGCAGAAGGATACCTCGATGATCGGTATGCTGTTGGTGGATCTT
GATATCACCATTGCATGTATCTAATATATCTGTATAGTCCAGAGCACTCTGTTTAGAGCT
CAAACTGATATCAAGTTTATTGGACAGCAAGATGCAACTGTGAGTTACCATAATACTTTC
TTTATTTACTTTTTGGAATTAATCAAGATTTAGAGCAATAATAAAGATAAAAATGAACTT
TTTAATAAGTGAGTCTAATTTTATAATCTTTCAGACTTCGTGAACAGTTTCCACTGGAAG
TCATCAACATGAAAATGATCGTTCAGAGTATGAGGAAATGCTTCTTACAAGGTAAATTAT
TTCAGATGTAAAATATACACTTATTGAGGATATGCTGAATTCACTCAAATATCGCTATAA
AAGATCGATATTTTTATTATTGTTAATTTGCAACTGTGGGGTAAACATGATTATAGAGAC
GAATAAGATAGACTTATTGTTTGTGTTTGCATCTCCGTTCAAAAACCCATCTCACTTGAA
ACATCAGAAGTTGCTTGCTCCTATTGGCCATAAAGCTGAGTTTATGACCCTCGATGACTC
TCTCAAAAACCTGAAAAGCAACGTCAAATACTGAAAAATCTGGGGAACGAAAAAGGTATT
TTCTTGTACGAACTTCTAGAATTTAATCGAAGGGCTTTCCAAGTCACCAAAAATATTGCA
TTTTTCAGGCCATGGAATCAAGTGAGAAAAAGACAAGGATTTCTTGGTAATTGAGAATGA
GTTCATGGAAGGTACAGTTTCACCCATTTCGCCTAAACTTGCTAGTCCGTCCTCTCATTT
CTGTTTAGGCCAGAAGCTTACAGTGACAGATATCAAAGCGCTGTTAAAAGATAATACGAA
CATTATTGAAGTGGCGATTGTCATGTCATGCCACTCCCAAAGTATTGGAGAAATCTTGAG
GAAGTCAGGCATCAAGCATGTCATCTGCATTAAAAGAGACGTAGAAATCTTGGATAAAGC
ATGCATTATATTCACATCTGAGTTTTATAAGCATCTGATCGAAGACTCTTATAAGACAGT
CTGTGATGCTTTCAAATATGCCCAAAATTGTGTGAAGAGTAGTGGATCAATCAACAATAG
TGAGAATGTCTCAAATAGATTCATATGTCTACACAACCATGCAAAGAAGAGATTTGTAAG
CTTCGTATTGACCTATTTTTAGTCGACGTTAAACGATAAGAAGATTAAAGACATATTCTC
AGTACAGGTAGGTTGCAACGCTCTAACTTCGTGCTTATTTCTGATCTAGTGAAATACCAG
ACTCCTATTTGATTCAGGCATACCTCAAAACCTAACGAATAAACCTCAAATTGTTGAACT
CCCTGAAGCTATTGACTCTTTCATCAGTAGAGAAGAAGACATAATCAAATTTGTTAAAAG
TAGGCAACCAGCAATAATAAATTTCAGACCTAAATCCACAAATCAACGATCCCATTAAGT
ACATATGCATTACAGGAGACAAGGGGATTGGGAAATCAGCTTTTGTCAAGAAAGTTGCAC
ATGAGATGTTCCATAGAGACATGTTCCCTGAAGGAATCCTCTACATCTCAATTCACAGTA
AAAAAGCACTTGTCACAATCTCACTCTCACTATAGACTGATACAGTTTTCAGAATCTAGT
GGACAAGTTGTTCATGACAGTGCTGCACTCACTAGTTGACAAGTCACAGAAGAATGAGTT
ATCCTTATTCTCTGACTCCCGTAATATCTTAATCTAACAGCATAGGGATGGACATGAAAT
ACAACGAGTGTCTGAGCATGATTGGGGAGTTCAAGTTGCTAATAATTATTGATAACTGAG
ACAACTTCATCTCCATTCAAAAGTCCAACTTCAGAGAGTTCATCAATAACCTCACTCAAA
AGGTCCAGAAAGCTTCAATCTTCGTAACTTGCCTAAAGTCGCCTTTCCGGGAAGCATCAG
TCCAATTCTTGATTTTCCCACTGAAAGGACTGAAGAATAGTGCAGCTCTTAGCTTAATCG
AGTACAAGCTGGGTAAATTCAAAAAGTGAGATTTTGCATATAATTTTAGTGTTTTTAAAA
GCAGAAATGATTTACACAAAGAGTTTAAAGCTATGATTAAGCATCAGCAAGTACAAGTAA
GTTAAATCATACTTAAATACTTTCTATTTATCTACCAAAACCTTTGATCTTGCATATTAA
AAGCAATAAAAAATTCTTTAATAAAACAACACTTTTTCAAACTTGCAAATATATAAGTCA
ATCAATTAAGACAACATAATTCCTCACCAAACCTAAAATCAGATTTCAAAATCACTTTTC
AGAAGATATTTGCTAACATTTAAATATAGGAGCGGATAGAGATGGAGGACATTCTGAAAC
ATGACTTCTTCAAATGACTCAACGGAAACCCATTCTGCATACTTCTTATATCCTCCCTCC
TCACTGGTAAGTTGATATAGCTAAGCATTAATCGTTCAACTAATTCTGAAACTTCTGATA
GAAATCACAGTGTGGCAAGTGTACCAAAAGCTAGAGAAGTTCAAGGAGAAGGATTCGCGT
ACCTTGTGTGCAGTCAACCACAAAGTCACAATTCAGTTTTCTCTGGAGTCTATCAATGAT
AAAAACCCTAAGTTGTACTCAGCACTCAAAATGCTCGTTTTCTGACCAGGAGGTCTTTGT
GATAATGATCTCAGCCAAATTGTGACAGATTGGAAGAAGTGGGTCGATTTCCTTTCTGAC
TGGGAGTTAATACACGGTGCGTTTGACGCTTGACTGTTTAGTCCACACTGTTGACCAAGA
GGCATCGAAATACATATTTGGAGCCCCAGATCAGGAGTAAGTACATACTTCACTTATCGC
TAACCTCCTAGGTATGACAAACCCTGGGAAGATGACTTCACGAATCCCTCCCACTACATT
TACACAATTGATGAAACGCTTGCAAGCTTCATTGATCAGGAAATGGATGAAAGAGATATG
GATAAAATGGTAAACATCACAATAAAGCTGACTAACGTAATCTAGGAGAATAAGGTCAAG
CATATCCTCTTCTACAGACTGTGTGAAATCATCAAACTAAGTGAGTCCCACTTTTGAATT
ATGATAACCGATAGACCCGAATGAGCAGCGGAAGCAACTTCCAATTTACGAGAAGAACAT
TTGGTGCATTATCAACAATATGAAAGGCAAGAATATTTTAACTCAAGAAGAGGAAGTGAA
GAATAACTACCTCCATACTCAAGAGAGATCTCAAGGGAGTTCTGACACAGAAGTAAGCTA
GTTATTTTACTTGTTTAGTCGGTGAAACTGAATGAAGGTATGAGTTAATTTCTAATCAGA
AGCAAATCAAAAACCAATCTCTTCAAGATCACTTTTCAGAAGAATTGCTTTAAACTCAAG
CAAAGCTCAAAAAGATATTGTTGAATGATTTGTTGGCAAGCTTAGAAACAAAAAGCATCT
TAAAGACAAAAAAGGTTTGCATCAAAGTATAATGAATTAAAGGATTTTATCACTCAAATA
CCATGACCCAGCATAGTTCTGAGAAGACATTGCAAAATGTGGTATGAAAACTATCTTATT
TGTGTAGTACAAGCCTGACAGATACAATTCCAACAGCCAGTCGAATCAAATGTCTTCGTA
AGTTCGAGCAGACAACAGCTCTCATCTTTTTATATAGTGAAGGTAGTCAGCAGGTTAATG
GAGAAAACCCTGAAGTATGCCTAATTTCATCAGAAGATTTACAGTATGACCGATAATCTA
ATGAGTAGGCGCATTCGAACAATGCAACTTCAGAAGCAGTTTTCTTTAAAATGTGTTCAT
GGTAACTCATCAACTTTACCATTATAGAAATCGATAGTGATGACTTATCAAGTGAAAGTG
TCTCAAACGCTGACAAGCCAAGAGAGTCTACCCCCATTCAAGATGATAATGATGATCCAG
AAAAGCAAATTCTAAAAGAATGCTCAAATAATTCAGATGAGTGTAAAAGTCAAGAGGCTA
ATCCACCAGAAACTCTTTGGAAGTACTCTCAAGCAGAAGATCTTTGTGATAATGATTCCG
AAGGAGAAATTTGAGTAAACAAGCTTCTAGATAATAGAGATGAAAGCATTGCTCTCGAGG
ATGCCATTGAAGTTACTACTGCGCAGGAGAGTGAATGAGATATCGAAGATGATGTTATTG
ATAAGGGTGTCGTTCCTACTACTCATCAGCTTGATAATAAAATTGACTCTTACAGCAAGT
GGAAAAAAACTATTGATAGTATTTACTCAAATAATAAGAACGGTATGAGGCGATTCTGTT
TTGACACTTATTACATAAGAGCTAATTTATTGATATAGTGGGACAAGAGTTGCAAGAAAT
GTCAATAGATTGCAAGATAATCTTAGCCTTCAGTTGTCTTTTGCTGGACAGAAGTATAGA
AGACACATGCAAAGTGCTCATCAACTATGGTCTTAATTTCCTGCCAAGTAACTAATAAAA
TACCAAGTATAGTGTGCAAACTCTCAGAAGGCAACATTTACAAGTTGATCGCTCTTTCCC
ATCTCAAAAGTCAAAAGAATGTTGTTTACAGCGGAACAATGGGTTACTGAGAAAGCTCTA
TTATGAAGTATAAGCAGGCAGGATGTCTGGAGGGAGAGGCCAGTGCTCTCCTCGTCAAGC
ACTGTATCTGCTTCTCTCAGTACAAAGATTCTAACATGAGTTTGCTCGAGTAAGTGGCAT
TGTATGATTCTCATAGCCAAATTAAATATGCCAAAGCAGAGGATATTTTAGATGAAGTAC
TCAGATGTCTCACTTTTATAATGAAGCATAAGAATGATAAATCAATCGACCAAATTTTCT
TCTCAGTTGAGAAAATCAAGTAATCAGGTCAGTTAATCTATAGGGATTCAAAATTAAATA
TCGATTTTCATAAAAACAGAGATATCTATGAGTTTATGACCCAGCCAATATTCCAGTTCA
AAGCTTTATATTATAAACATACTGAAGTAAAAAATGAAGAACCAGGTAAGTAGTTCCCAA
TTAATTTTAGTATCAGAAGTATCAAAGATGAAGAAAATACTCAGAAAAATAATTCCTCAG
AAAAATGAAGGAATCAGAAGACTTGATACAAGAGAAGAGATCAAACAAATTTACGATTAT
TTACTTACAAAAAACCTCGATAGAGTCGTGTTAGCGACACCTGAGTTCACATACGAGCAC
AAAATGAAAGAAATTAACTCATCTGAAAAAGCTGCAAAAGCAACACAGAACATCTACGAC
CTGCCCAAATCACTCCAAGACGCTCTGTGACAAACGAGCATCGACCAACCAGTCAAAAAC
ATGGCATTCCAGATATCACACCCTCTGCACGTCACCAGGACCCTTCAATCCTCAACATCA
GAGGCCAACCTGGAGTCCCTTGAAGACGAGTAAGTGCAGTGAGTGACCTTTAGTGAGATC
TCAGATGTAAACAGTAAGTGTGCAAAGGCAGCCCGTGCGGTTGCATCTTAACACGTAGAG
TATATTATAGGCCACCCACTCGAAAGCAGACTACTTGCACAAGTATTCAACGCACTGAGG
CAAACGGAATTGGTGAAGAAAAAGTTGTAATTCAACCAAAGTACATTAACTAGGGGTTTT
GGGGTTTTGGGG
>81__k141_859295
GTATCCGTAGATGACCAGGTCTTGCGTGGTGACTCCCAACTCTTGTAGGGTCTCAAGAGC
GATCTTCTGCTTGATCAGGAATATCGCATTTTGGAACTCCCAGTAGTCAATATAGTTGTT
GTCATTTGTGTTTGCGAGTGCATACATTTTGAGAGATTCCTCTTGATTCAGGTACAAACC
CATGTACTTGCATAGATCTCAGAATTCGTCATAGTTTATGTAGCCACTCTTGTCTTTGTC
AAACATGTTGAAGAGATCTTTGTACAGCAAATCGGTGACATAGGTGCCTGTCTGCTTCAT
TGTGTCTTCAGCTACTTCTTTGGCTTCGTTCGCAATAGCTCTAGTTCCTTGCTTAAGAGC
ATTTGAAGCAATCTGGACTCCTCTTTTTGACAATTTTCTGAAGTCTTGATTTTGAAGATC
ATTCTGTGCAAAAAAGTATGCAGTTCTCAACCCTTTTGACACTAGAGGTAAGCCATATGA
TCCATTCTCAAATATGACGCTCTGATATTTCATAAAGATAGCAAACAAGTCTTTGACCAT
CTTATTCTCGAAGTATCCAAGCTTATTTGCTAACACTCCGATCATCTCAAAATCTCCTTT
GCAGATTCCAATAATGAATACAATGAAGTCTCTTTGGCTGTCTAGATTATTAGATTTGGC
CTCATTCTTGTTAAAGTAGTATTCCTTGATGCCGTTCATGGTCTTATCAATAGTCTTGAT
GTAGTCACTCATCTTCATTGTACTTTCCTTTGATAGTAGTTTGATCACTAACTCAAGGAG
ACCAGAGATTGATTCAGAAACCAGCTTAAAGCTACTGTTCTTGACTTCATCTGGGTCTTT
GTTTGCTACTGAAGAACTTTTGGCTGCATAAAGAGATGCTAACCCGAGGTTCACTACTTG
TGGACCCATCCCCATTATCTCTTTTTTCTTTCCGTACAGACAAAGTCAGCAAAGGTAGAG
CAGGTCTGAGGCACCTGGGATATTTTTGAGTAAAGGTATTAGCACTTTCACCAAAAAGAC
TCATAATCCATCATCATACCCTGTCAGCATGAGTTCAACTGTGATGTATAGATTATTCAT
GTTGATATCAAGAGTTTCTCCACTTTCAACGAATTCATTGCCTTTTAAATGGAATGAATG
CCTGTCTTTGAACTTAGCATACATTTCTTCCGATGTCATCTTACTTCTATTTGTTTGCTC
CAACAATTCATCAATCTCGTTGAACTCTTTGTACTTTGGGTTCCAATAAGGCAACTTTAA
GATTATGCTTTTAGAGTCATCATCATAGTTCAGAGAGTCACCAAACACTATTTCCCACGC
ACCTTTTGATCCAAGGAATAGTTCATAGAAATTAGGCCAGTATGACCCTTTGTCCAAGTT
GAGGCTATCAACCACCTTCTGCTTTTTTGGGTCTTCAAGGATGTCCTCTGTGAATTTGGT
TTTAAAGAGATTATTTTCTGGGAATATCATTTTGAATAGCTTTGTGCTAAGGCCTTTACT
TAAGAACTTCTCTCTGAAATTTATCAAGTGGGGTGTGTTCAAGAAAATAGCTTCGAAGAA
TGCTTCAATATGAGAAATCAATATGTCCTCATTTTCATCAATTTCAGCTATCAATTGGCC
TTCTTTGGTTGATGTAAGGAACAAGTGCATCCAGTTTTGAGTGCCAGTGGTAATAAAGTC
CATGAATTTGGCCATATCAGTGATATTTCCGTCAAGAGCTCAGAGCAGGTACTCAAAGAT
GTGTTTTTCAGAGTCTATCAAAAGTTAGGTGATTGCGATGATTAAAAAAGTCGTAGAATA
TACTTACTGAATAATTCTTTGTTCTTTTGAAGTACCCTCAGCTTGTCGATTACCTTGTGG
TAATCAGGTTGTTTCAAGTGATCAACAATTATCTTGAGTATGTCGTCTAAATTTGAATAA
TCACTGAGAGCAATGTCAATAATGCTATCAACCAGAGGGTCCTGAGAATCGTCATGTTTA
TCTCACACTGTGCTGAACAAGTGGCCCACTTGCTTGTCATTGAGGTTTACGAGCGCGTCG
AATCCGTAGACCAAATCTGCAATCTTCTCATCGATGTTTCACCTCCTATAAAGCATTAGA
TGTGACTTTCTTTAAACTCACTTGAATAGTTTTTTGAGTGGCTCTGGACTGCTGAACGCA
TCCAGCTGAATCATGTTGTAGATCTCGAGCAAATTTCTATCAATATTATCATCAGCTGTA
GAGTCATTCTGGTCTGAAGTCATGATGAGGTGCTTCACAGCTCAGATGTCTCCATCGAAT
ATCTGCGCAATGGCATGACTGTGCTTCATATTTATCTCATGATGAAGTGCTTGGAATAGA
ACTTTCATGTTATCAAAAGAGATTGAGCAAATGGCCTTACACATCATTGTAGAAGTAATG
GATAGCTCGTACTCTTTGGCCACATATTCAAATCCTTCGGAATCACCCAAGCTTACTCTC
ACGAGTGCAGAAAGGAATTGAATTGTCTCTGGATCAAGGTTCAGATGCTCTGAAACCAGT
GGCATGAAGTAAAGTTTTCTTCTGTTTTGATCCATCTTGTTCTTGATTTCTGATTTTGAT
ATTGAGCTATTAAACTCGAGGAGTTCATCATAATTACGTGTGGCTAGTTTGTGATATGCC
ATCGCTTTTTCTGCTCTTGAACCAAACATTGTTTTGAAAATGGCCTTATATTGCTTATCA
AGATTATTGATGTCTTTGAAGAATCAGTAGTCTGAAGTTCCGTGAACCAGCATCATAACT
CTTGAAGCTTTATCAACAATAGAGACGGTTTTCTCTTTACTTTCTTCTATCTGCTTTTCT
TCTTCAGTTGATGTATCGAAACTTTGTGCGATATCATGGAAATGGAAAAGAGAACGTTCA
TGATTTCCAGTTGCCATTGCGATAACTCCTGACATGAAACGGTATTCTTGATAACTTTTA
GTATCATCTCCTGCGTAAGTAACATAATGAGTGTCTTTTGGGTCAAGACCAGCTCACATC
TTCAAAAGAGATGGAGTCAGCATGCCCTGCATCAGTAAGATTATGATTTCGTAGATCCCG
ACTAGTCTTTCCAGTTTTGTGTCGAAGTAGGCAAAATGCTTCAACTTCTTTGAGGCACTG
GCTTCTAAATCAGCATTAAGTATGTCTGTGATGTCACTCAAGAAATCTCTTGTTGTGTAG
TTTTTAATTTCTTTGAGTGCTGGCTTTTTGTTCTTGAAAAGGTTTATTAAGCCTCTTGAC
TTCTTTTTCATTTTGATATCTGAAAGACTTCTTTTAGGTCTGCCTGTACCTTCATCATCT
TCACTTCCACCCTCGAAGCTATTGGGATCTGAGTCAGCTATCTTGACCCCATCCGATTCT
TCTGCAAGTGGGGTTTGGTCATCTGCTACTTGCATTAATTCCTCTTCTTCCTCTGTATCT
ACCTCAAGGTCGAACCCATCCGATGATTCTTCATCAGAAGCTTTTTCTTCTTGAGGAGGA
GCGACTTCATTGTTTATAATACTCTCCTTTGTTTTACCAACATCTTCTTTGGAATTGACA
GCGGGATTATCAGCCAAAATAGAAAATGATTTATCAACTTCGTCGATCTCTTCTATAAAG
TGTTAAATAGGTTGGAGAGACAGACAGTGCCGATAGCACTTACTTTCAATGGTGTCTATT
TTTTCTTTCTCTTTCCTTTTATTTTCTTCGAACCTTTTCTTTTCCACTAACTCTTTCTGC
TTCTTCAGTTTTGCCTCCTCAAGTGCAGATGTTTCTTTTGCCATTTTAGCACGGAGCTTG
GAAAATACTTCATCCTTCTGCTCTTTCATCTGATTCTCTTTGTTGACTCGACGCCGGAAC
TTGATGTTGAAGTTGAGCAGCTGACACGATTTGATTGAATTGGATTTGAAATCTACATCC
TCCTCTAATTTTGATTCATCCAACTTGTCCTTGACGAGTGTCGAGGATCCACAGTTGCAG
AAATTGATTTTTTGTTCAGACCCAGCCTTGAAAGAAATGTCGTGATCCTTGTGACAGGTA
AATGCTCAGCAAACGCACACTATAAATTCTTTGTCATTGAATTCTTTTGTTCAAGTATGG
CACTTGTAGAGTTTCTGCTTCAATCCTCTGAATTTTGATACGTTGAAGGTGCATCCGATG
TTCTTTGCCATTTTAGTTATGTCCTTCTGATGTTTGTATAACTTCTGTTTGAGTTTGAGT
GTTTTATTATCGAGTTGCTGATCGATCTTTGTATCTGGTGCATAGTAAAATTCCAGATGC
TCCTATTACATTATGAGAAAAAAACGAATGATTAGTTACCTCTTCTACGTGGTATCCCAA
ATTTTGAATTGCTTCTTTGAGTGATTCTCGGCTTTCAACAATGTCGGCTGATTCCTTTTT
ACTAAAGTTTGACAATGTTGACAAGTTTCTGAGCAGCGTAAAGTCTTTGTAGTCAAGTGA
TTCAACTGTTTCAGTGTAAACTTTGCTCAAGTTGGTTTTTACAATCTTCTCGAAGCTCTC
ACCTCTTTGATTTTCAAATTCCTGAGCATTTACCCCTAAAACAATATAATCTGTTGACTT
ACCTTTAAGGTCCCTCAATTTTTGTGCAAGAATGTTGATATTAGTAGCATCACCAAGAGA
CGCTAATGCAATTGATTCGATACTTGCGAAGAATGAATCCTTAAGTTTGTCAAAGTCAAT
GCTATCATTTCATCCTTCAGAAATAGGAGATTTCTCTTCCTCATCAGAGTGATGGCTACC
TCCTTCTTGAGAAATACTGTCACTACTGCTGCCTCCTTCAAAGTTAAAAGTTCTTGCCCT
CGTGTATCCCTTCTTTTTTTCTTTAAGACTTAGGAGTTTCTTATTTTTCTTAGATAATTT
ACCCTATCAACAAAGTTAGACAGTTAAAATCAAACGAAGCACACAAAGACTCCAACGTAG
ATTTAGAACACCAATGCGTTTATTTGGATTCACTTACCATGATGAAATTAGTAGCATCTG
ATGACCCATTTCTATAAGTAAGTTAGCGCTTACTCGTGAATTATTAAATGAATTAAACTT
GAAATTTGATCATTTGCTCTAAGGTTTATCAAAGAATGTTTCGACAAATATAACTCTTCT
TTTAATACTCAATGGTTTGAAATGATAAGAGGGTATTCCTCATCGACATTTCAAGATGAA
CTATTTAACCGAAGACTCAATTGACAGAATTTATAAAGTAGCTATCCTAAATTAGAGATG
CTTGATCTCTGAATCATTTTAATCATTGATTGTTCACTTTGAACAAGTAGTCATAGTCCT
ACCTTTCTTTGAATAATTCATGGAGCATTAGAGTCATACTCTCTCAAATAACATTCAGGT
CTTTTTGAACACTGACATAGTTTGTCTTGATTCTTAGGTTTCTCTTCGCGTTACCCAAGT
TTAGTAGATTGATGAACACTCTTAGTTTGTCTGCACAGTCCATATCCTTGTAGCAATTCG
TCATTGAGAGCACTTCTTCAGACACATTCCCGCATGAGATCTGAAGCACAAATTCAAGCA
GTCTTATGTTGTTGATTCTGAGTTCCTTGTCTAAGTATGGGACTTTGTCTTTGACTTTGC
TAAACTCCTTTTTGGTGAGAGCACTCAGGATGGTGAACAACGTTGACGATTTTGTATCAT
TTATGTTTAGAGCTTCCCTGATAACCATTACATTGGAGATGTCGTTCTTCATCAGTGCAA
CGAGAGATGCAACCAATGCAGGGCTGCTGCAATGAGTCTTGCAAATATTCAAAGCAGCGA
CGTACTTGCTGTGTTTCTGGTCAAAATTCATAAGCTTTAGTAAGTTTATTACAAGCTTTG
GAGGTACTTCAAGAGTTTTGAGTAATGGTTTAAGATGCTTCTCTTCACTTGGATCTTTAG
TGATTAGAGCAGTCAGTCCACTGATATTGTAGCGATATACTCAGCTAGTCAAGTGTTTGA
TGTTATATTGAATGATATCATATCTTCCAAGTGAAAGTCCAAGCATCAAGCCCAACACCT
TCTGATTTTTGAAGTCATCAAATTTACTCTCTCTTCCAATAACAATAGGAGAAATAAGCG
CACTGGCAATATCCTTGAAAAATTCACTGTCAATAAGCTTTTCAAACAGGTTAGCGACAT
CGTCTTCTACTCCATCAAGCAACTTTGGATTGGTGATATACTTTTTGAGTTGGTTCGCTG
TAGTTACAAAGTTAGCCTTGCTATAGTACAATACTTACCTTTAGATGAGTAAGGAATATT
GATTCCTTGGAAAGTGGCACAGTTGAACAAGACCATTGTCTGAAGCACAAAAACTGAGTG
TTTATTTCACCCTTTACTTGGAAGCTCGATTTGATTATCTTGTAAGTCAAGTTCCATCTC
TGGTACAACAACGTCTATTATGTACATAAGTGTGGAGAGCATGTACTGAAAGTCACCTGT
AAACACTTTGTACACGTAGTAAAGCAAGTCTTTACCCCGTTCGTAGTTGTGCATCAAACT
TTTGAAGGTGTCCTTATTGCCATCAACTATAAGAATGATCTTATGACATAGTTCATAAAA
CATCTTTGAGTCTTCATCTTCAACTGAGAACTTTTGCGTGAAAAAATCTTTCTGGTTTTC
TAGAATGCGCAAATCATTATTATCTTTGTGGCAGATTTGAAAGCAGTCAATCAGTCTACT
AATGGGGCCGTTTTCACGAGTGTTCACCCATCTGTATTTACCGTTTTTGAGATCACGTCA
TCTTTGTCTCAAAAATCTGAGGATGTTTTGCTTTCTTGTTGGGCCTTGTTCTTCGTCTTC
TTCTGTGTTTTGAGTCAAAATCTTGAAGAAGTCATTGTGGATTCCGAGTATGTCTTCCGC
CAACACTTTCATGAAGCTCTGACCTTTTGACGTCAGGTTATAGTGATAAATCCAGAACAA
TCCAACTTTCTGTACTTCAATGAAGGATAAATCAGTGGCTTCACTTATGAGAATAGAGCG
TGACTGATTGAGATGAAGTTCATTTTGAACATCTTTGAACTCAAACTTATCTTCAACCTC
AGAGTCTTTGACACTAAAAATCCTATTTGGGTTGCCGCTCAACAAATCCAGAACGAAGAG
TAGCTGAGGTTCGTTTACATCGATGAATTCACTAAGTTTAATAATTGACTCCTTGTAACT
TTGTTCTTGGTCCATTGTTTTATAGTATGACTTGCAGATAAAGCAGACTGCAACATTGCA
TAAAGCTCTGAACTGGGCTCTTTTTTCTGAGTTGAATGACAGATACTTGACAACTTCATC
GATAATCTTGAGCATGTGCGATAAAAGTATGTCCTATTGGTTACGAAAAGAGTACTTACA
TCTCTGTTTGAGTCTTTCCTATTCTCTAATTGCTTGATGATTGCACTTGACAACTTCTTC
ACTTCTATGTCTATAAGTTGAGTGTTAACATTGATAAATCAAGTTTATACCTGTGTCACT
CGAGGAAATACTCTTCTGAGTGTTCGAGAAACCTAAACTGGCTTTTGTTCTCCCTAGTAA
GCCTTGGGGAGAATTCTTTTTGATCAGCAGTTCAGAGTTAAAAATTTCACCTGATACAAG
AACATTGAGTTCCTTCTCTATCGACAATTGGAATCTCTCTTTGAAAGGTTTGTGGATGCT
ACTTTCTTCGGCTTCAGACTCATCTTCCTGGTTTCCAATTTTTGAGTTATTTCTGTATGC
TTCATTCTGTTTACAAGAGTACTTTGAACATTTGATTATAAGTACAATGAGTGAGTACAA
GACTTGATGTTTCTCCTTCTGTAATCCAAATGATTCTCATAATGTAGTTACTCTTGACTT
CTGTTCGAATAAGATCTTTGAGAAATCGATGATGAGTCTGCTCTGTCTTACTAATGATAA
GTTCTTCAAAACAATTTTGAGACAATTCCTGTCTCCTTCACTCGCCAACACCAAAGTGCT
GACTTTTCCTTTACAATTCGACCCAGGCATAGTGTTTTCAGCTAATTTGGGAAGGTCGAT
TTTTCCGTCTGATGCTATTGCATTGAGTCAAAGAAGTGAATGGATAACGATATTGACTTC
CTTCTTTGCTTCTTCACCTTTGATTGACAATGAAAAGTCTTTGATGACCTTCACGAGAGT
TGCTTGGGTATAACTATCATCATTCTTCTTGATTGCTATTGCCATCTGGAGCATGAACTC
TTCTTCTCTGATGTCAAAAACCTCTATCATTGGCTTGAGATCAGTCTCAATTGTGCAACT
TTGCATACTTTTGATGATCATGTGGAATTTACAGTACTGTTTTGGTAAAATCTTCTTAAA
AACTGAGTTGATAGTATCTTCGATGTCAGTTTTATTGTCAGACATAAAGGATGTTGCCAT
CTTTGTCATTTCAACAGGAATTCCGAGTCTCTTTCACATTGGTTCTAGTGATTCTGGATT
CATTTTAATGATCACATGAAGAAGATCATCGAGGATTTCACTAGAGAAGTCAGGGAAAAA
GTGCTGTACAAGCATCTTAGCGGATTTGACAACTGACCCTCTCACTTTCTCACCTTCAAC
TGAGTCAGGGTTGAATTTGTTCAGCACAATCTCTGCTATCATGACATTGAGGGTGGGTTC
TAGACCGAGTTGCTCTGATAACTTGTACACTGCATCAAGTATGACCAGAGAGTCATTCTT
AAGCAATCCTACTAATCCAAGTCAAATACTAGGATCAATCCCACAGTTAGAGTTCATCAA
AGTGGCAATAGCCCCAGCATCTCCTTCCATGATTCTATCTGTGAGTGTTCTATCAGCTTT
TGGCTGGTTGTTCATTGACATGTAGTTATTGATAGCTTTGTTGAAAATCATCTGGGGTGC
TTCATCAATATGTTGAACCACATTGGCCAAATCGGAGTTTTGCTTTTGGATTGTTTCTAG
CATGGAAACCTTGAGCTGATCATCAACAAGTGAACTGATAAGCTCCTTCAAGGTTTTATC
AATATTTTTGAGCTTGGAGTAGATGATAAATGCAGTTACTGCGATAGCAAGTGTACCTGT
TGCAATTGGTAGAAATTTCTCTGGGTTGAGTACTGCCCCTAACACTGACCATATACAAAC
AACGCTAAAATAGAAAACATAGAATCCTGAATATAAAATCAATACAAACCAAAATGAGCC
AGAAACAATCCTTCTAGGTATGGTTTTCTTTACTGGATACTTTCCATTGATTCGTTCTTC
AGTAGCGAAGAATCATATGAGCTCAGCATATCCGATTACAATGAATAATAGAGATAGACC
TCCCATCAAATAAAAGAGCCATGCTTCATCGAGATCATCCAGCCAAAAGTTGTATGAGCT
ACTGCTGAACACGTCGTTCATATTGAAGACAGGAGCATAAATATCTGCCCTGATGATATT
GACTTGCAGTAATGACCACACGAAAGCAGCATAGATAGCCAGTGGAATAGCAAAGATGAT
AATTATATAGACTAAGACAACCAGGCAGTTTGTGAATAGTCCTTCTTCACTCTTAATAAT
ATATGTGATCTTCTTCTTAGACTTTCTGAAGTACATGAGGAATTTGTTCGTTTTCTCTTC
AACAACAGGCCTTCTCACTAATCCAGACACAAGGAATCTCTCTCACACATTAGTTGGTAC
TACTTTGATGGTGATGTTGAGCATGTAAGGCACTTCAAACTCATCAGCGAACTTGGCACC
GAATGTCACTATTTCAGGAGACCCTATGATATTGCCCATGGTGAGAGAGTCGATCTTGTT
CTCTCTTCAGTGTTCTGCATACCTTTGCTCGATCTCAGATGCGATGATGAAATCGTTCTG
GAAGGAGCTGGTGATGCACTCATTCTCAAGAAACTTGACAATATTTTTGTTTCCCTTGAT
CTCTGTGTCGGTTTCTTTATCTCCTTTCTCAAATTTCTTGTCTTGTTTTACTATATTAAT
GATTATTAAATGATTATAGGTGGCGCTTACTCTTATTGGAGACTAGATCTTTTTTGTACT
TCTCAAAGTTGGTCTTCCATCTGATCTTTAGGTATGCATGGGTGTCTGAACTAGAGCTCT
TCTCAATCTTCAAGTTGAACATCTCAAGTGTTGCTGTTTGTTTCTCAATGTTTGTGCTTC
GATAGCCATTCTTAGTACAGAATTCGAGGTACTTTGATTGCAATAGATCTAGTCTTATGG
ATGTCTGTTGAAAGTAATGCTCTGACTCTTCAGTAATGTTGGTGAATCGTGATGAGTCAG
GGTATATGTTCTTGATAAACATCTTGAAAGAGTCTGCGTAGACTCTTAGAATATAGTCAA
TGTTGATGTCAATCATCTTGTAGAATGATAAATCAGCGCGATGAAGAATCTTTTTATTAC
TTCCAGAACCTTTTAAATCAGATGTCTGTTCTTTTGGGTCGTATGTGGGCTTCTTAGTGG
TCAATGAAACTAAACCCATGATGAGTATTTTTGATTGCTTTATCTTAGATGATCGTGTAT
CAGTATCAGTTTCAAGAGATAACAAAGTCTTTGAACCAGAGTTTGCTTTCTTTGCTTCTG
AAAATTTCTTAGATTCTTCCAGGTACTTGTTGTAGAAATCTCTAATTCCACTTAAAATCT
TGAGTGAAATTAAAGTAACAAATATAACAGTTAGAGTTGCAAGGAGTAGACTGACAAATA
GACATATCCATATGAGTACAGTATCTCCAAGAAAAACAATTTCATTCTTGACATACTCAT
TCTCAGCAGTCAGCACATATTCAAAGTAAGTTTGAGTATCTTTTAGAGACACTAAATGGC
GAGTCTCAATATAACTTAGTTCTTTAATTTTCTCTGAGATTAGAGTGTTTGTCTTCACAG
AATCAGGTCCTGCATAAGGACATGCACCACCTGGGATATGCACAAGGGTATCTCTGTAGT
ATGTAGGTCTTAACAGATTGACTGAGAGCAGAGAAATAAGCCATGGTCTTGCTTCAATGT
ATTGCTTCAGAGAGCTATGTGTCCACATCTTCGCATAACCAGGACTAACGACTTCATACA
GGTATATTCTTGGATCCTGTGGCTCTGTGCTAAAATCATCCTTGTTCTCACTCAACTTGA
TCTGAGACGATATGGTCATTGTATCCAGTGTTGGGCCATACCATGAACTTTGAGTCAAAG
ATGATCCATCGATGAGAAGTTGAACAGGCCCATCATCAAGAGTGATCGTAAAGCTTCCCT
GGCCTGCAGCAGCAGCTGTACCCGAAGCAGGGCAACTGCCTGCGGAGTCTGAACAGACGT
AGAGCTCTGATGAGCAGTACGTTGCAGTGTTGATGAAGGTCCCACTGATGCCTGCGTCTC
TTGTAGTCTGAGTTGGACAATTGGAGTCGACAGTTTTAACTTCGTTTCCTGAAACACAAT
GGGTGCCATAAGGGGTCCTCACTGTCATCTTGTTGACAGGGATGGCGCTATTCTGGACAA
TGGATAATGAGCCGAGAGTTACTGCAAACGTCATCTTAGAGATCTTGAGCTTGTTAAAGG
TTGCAACACAGTATGTTCCAGAAACCGTTAGCTCCGTGATTTCATGAGCATTTTGAAACA
AGATGTTTGGGTATGAGTCTGCCACCTTAATATCAAGCAGTGTGACCTTTAATGGTGAGT
TCCACGTACTATCACCCTTGTAGTCATACAACATCAAGTCAGGTATCTTATCCCCTTCGT
AGTTGAGAGACAGTTTCTGGATAGTGACACCTCCAGGAATCTTGATCTCAACATAGCATT
TAACTGAATCAACATCTGATAAAATATCTATCTTTTGTATCGTTCCTTCTAAAGGCGTAT
TAATTGTTGTGGACCTTGGAGCACTAATGTAGAGATCTATTTCATTGTTTGATGCAGTAT
TTTCCAACAAATATACAATACAGTCTCTAGTTTGAATTGCTATTTCTGTAACACCATCAA
ACGACAATGTTTCCTCAGTGATCTGATCTGCAAAATATCCAATCCTAAATGGCAGTCTCC
TGAACAGAGGAGTTGAAAATGCAAAGAAGGCACCCAGCAAGATTAGGAGTAATGCTAAAG
AGGTATACTTAATGATTAGCTTCGACCTTCCCTTCTTCGCATCATACTTAACACTAAGTG
GATACACAAAGTCATCGTCATCAGAGTCATCATCATCATTCTGTATTTCTAGAGCTAACT
TTAAATGGCAAACTTCTTTCACCGGATCAGATGCCACCTCAGGACGGTGGGATCGGGGTT
CAGCTGTGGGTGGCTCTTCCGATGTCTTCTTGAAGATTTCCAGTGCTGATTTGTCATGTG
GCTTATTCTGATGCTGCTTCATGCCAACTTCAGAATCAAACGAGCTCTCTTTGACCATAG
AGTTTGATTCCCACTCTACGTCTTTTTTAGAAGTTCTGATTTGCGTTGTTAATGGCCAGT
CTTCTAAACCATTAGAAGAATTCATGTTACTAGAGTATCCATTTTCTTTGAATACTTGAT
AAATTCTTTGATAGCTTATTCTATCATTTAGTGTGTATTTTTCTTCTTCTAAATCATCCT
CTGAATTAGAGCTATTTGAGTCCTTCAAAATGTGAGCTGTAACGTTTACTCTTGTAACTG
ACCCTTTGTCGGTCCAGTCTAGTGGTAAATCTTTGCAGTTCCTTTTGACTCATTTCCAAA
AGTGTTCAACTGATATGTCTTTCTGTGTCTGAGTAAACCCGAACATTTCTCCAATTCCGA
TAGCTTCGTGATTCATTATCTTGGTAATCCTTTGAATGACTTCTTGAATTAACTGCTTCT
GACTGAAAGTGACCTCCATTTCTCTAAGACTTAACTCGGGAGTCTGGAGTATGTCATGTT
GACTGTCCTTATTATATTTGTCTGGTTTCGTTTTCTTAACAAATGTATCTGAATTTGCTT
TTCCCTTTATCAATTTATTCATACTTGATAAAACTTTTAAATATATATTTTAACATCAAT
GCTGTGGTTATATATTGGGGTTTTGGGGTTTTGGGG
>81__k141_781357
CCCCAAAACCCCAAAACCCCAAAACCCCAAAACCCCAAGAATTCAAAACAAAATGAAAGT
TGTATAAATAAATAATACTTGTAGAATTTAAACTTCTCTAGCAAACATGAAAAATCAGGA
TATAGGACTACAAGACAAGAAAATGAGAGAGATTATTGGGAAGGAGTCCAGCGACATCTC
ATCCACCGCCAAAAAGGAAGAGGAGAAGAATATGAACCCGGACATGGATCCTAATTTTAA
ATAAGCATTATAACAAAGAGCTCAGAGTGTCTCAGGATGAAGTTCCCATTGTTTTGAATG
ACCTTAATGAGAGTGCACTTAAATATATTTCCCGTGAGCAGTACGAGATTGCCCTTGTGC
TGTTCCAAAAGGCACATGGGATCATCAACGTGATCTCCCTTGATCACTGATGTCGTGACC
AGCATCTGGCTTTTATTATTTTCCATAACATGGCAGCATGCTACCAACGAATGAATAGTT
TGGAGGAGTGAGCAGTGGCTATTGAGAACGCTCTTGTGTATCTAGGGGACTACAGCTCAT
TGAAAAACCAAAGTATCTCACAACGCATAGTTTTCCTTGAACGTGAGTGCAAAATACGGA
TGCAGTTATGTGCATTGCTCAGCCAGCTGCATCGACACAAAGATGCTCTTGATCAAGCTC
TAATGAGTGTCAAACTCGTGCACCTGATATTCAAAGATATTGACGCCCTCTGTAAATTTT
ACATCCAAAAATCAAATGATGAAGAGCTAGAATTAATAGAGGAACATCTTCAGCAACGCG
GAGAGACAATTAATGATGACTACACTGCCTTTTATGACTGCATTACCAAGATGATGACAG
ATGACCCCGTCTCTGCAATAATGGCTTCTAAAAACTGTCTTGACGAGGGGATCTCACTCA
TGGAAAAGGCAGCGAAGAAAATATATCCTGTTATTAAGGAAGTTAACAAAAGATTAGTTA
AGGAGAAACAAAGACCTGCTAAAAAACGCAAACAGGGCAGCAACATCCTTTTTGATTTTA
AGGATAAAAAGAAACCTACGAAAGAACAACTTGAAGTAGAAAACGATATTGATGAAATGA
TGGATGAAGACCAAGATCAAATTAATAGAGACTTTGAAAATATTTTTGAAGCAAAAGGAG
ATGACAGTGATGCTGAGTTCGAGGAAAAGCTGGATATGCGCTCCGTTTTGGGATATTTTA
ACCAGTCAGAATGGATTGGTAATATCAACATTGGTAATATTATGCAGATAAATCCATACA
AGAACGATGAGTTTATGAACAGTGCTAAGAATGAATTCCAACTCACCAGGAATTCATTTT
TGGAAAAAATTTCGTTACTTGCAGTCGGCTATTTTTGTGCGTCAACAGAGATCAGATTCA
TATTGCAATTAAAAGAAGATCCAAGTTTCAAGCCAAAAGAAAAAGAACCCGAATCTGAAT
ATTGGCATGCAAAGAGTTTAGAGATTGCATGTAGCTTCTTACCTAGTGATTGCCCACTAG
TTAATCATATTTTGCTCAGTTATCAAAAACATCATGCTCCTGCACAGCAACCAATATCTG
AAGATCAGCCGAATGAAGATGATTTAGAGTGAATCAAACCATTAAGTGGTATTGAAAGCG
ACAAATTTCAGCCATTTATAAGGAAGGTAAAAGGAGTAAATGTCTTAATGACACCTGCAG
ATTTATCTCCTGCTTATAAAGTGACTGGGAAAATCCTAAAGTCATACAAAAATTCACTTC
TAAAGTACATCTCGGAAGGTAGTCGAGAAGACTCATCAAAGCATGAAGAATCAAGTACTT
CGAAACCCAAAAGCAAGCAAATACAACCAAACGTTGTTGAAGAGTACAACAACTTTGGGG
AAGCTCGTAAATCGCACTCAGTCAATTCTAATTATGAGGGAAATTCAAGATCTGTGGTCG
ACACCATTCTCCTCAACAAGAACAGCATTATAGAAATACTTGGTAAAAACGGAAGTAATG
AAGAAAAGCAAATTATGCTGAGCAAGTTGCTGGGAGAAATTGATTCTATCCACCCTCATA
ATGAAGATGGGAAGTCTGCCAAAGATAATCATTCTTCCTCCGCGATTGTTGATCACACCA
AGTCGATGGGCATTGGGAATGAGAGTCACGATAGCTTGCTATGTGATGATGAGGCTCCAA
ATAGAAACATCAAAGATAAAATGGAAAGCCACAGTTTCCATAAACGCCCTTTGAGTCAGA
ATAATGTAGTACGGTCTAAAAGTAGTCGACAGAAACGAAGAAAGAAGACGCCTGTGCATA
ATAATAATTTCAAGCACAGTCTTGTGAGCAACACTGGCAACAGTAATTCAAAAGTCACAC
AGGACGTTTCTGAGACAGATTACACTCGTTCAAAACGCCTCATTGACGACAGTAAATTTG
GAAACAAAAAGGCTGTTGTTAATGCTAGTTGAAGACCAAAGTCATCTCGAGGCAACAGGT
CCTTTGATAGTTGTGGAAACATGAAGTTTAACAATAACAAGGAAGGAAGCAAACATAAGA
GAGGATCAATGTCTGGAGTTTCTAAAACTGGAACAAACTTTGGTAAGAAAAAGAACAGTT
ACGGGTGTGCTGGCCAATTTAATGCTGATAAGCTACTTGCAAAATACAGACAAGTGAGAA
ACACAGGAAATATTGCCAATTCCTTCTCTCTCAATAACATGGATCCAAGAAGCAATAATC
TTATTAGTTCAGTTAAGGATAAGAATAGTAGGAACATCGAGAAATTTGGTGAAAAAGCAA
TAACAGGAAGCAGTAAGCAAGATGCTAAAGAAAGTAATTCACAGTACATGATTAATCCTG
AAAGCATGAAAAGTGAGCATGCTAACCAGAACATGTCATTTGATGCCAAACCAAAACAAA
GAAGCTCCAAAAATAAAAAAAAGGAAGAGGCAACAAAAGCTTTACTGAACTTCGAAGATA
TGAAGAAGAAGATATTGAAGGATTATGTAAAGAAGAACAATAAAGAAATTTCTGCAAATG
TGGCTCAGCCGTCACATCATCGGAATGGAGCAAATCTAATGACAAACTATTTTTCACAAA
ATGACGACCAATTAAAACGAAAAGATTTACTTTCTGATGCCAAATCTCTCAATACAAAAG
AAGATGATTTATTCTATTTAACAGAAGGAACCACTTCAAAGAGTAAAAAGCTATCAAAGA
ACAAGAATGGCAACAAGCAGAACTATTCGGCGATATATGATTCTCAAGGACATCAACAGT
TCAGCTCAAACCAATCACTTGTCCAAAACTCAACCAGCTTAAGTGGAGCGCATATATTAA
AAGAACGGCCTCACAGCAACAAGCGGCCTTCACCCCAAAAGAAGCAGATTTCCAAAACCT
CAAGTAACCGATATGATTAATAGTATAGTTGGGAATAAGCGGAAGAGTAAAGGAGGCATT
GTCGAACTGAACAACTCCTACATGCCATCGCACAAACCGACCAAGTCAACGGGAGTAGTC
ACTTCTGGCAAAGGTAAGCGTCCCCTGGTCACCCTACAGTCCACCACACCAAGTCGAAGC
CATCCAAGCGGAGTGGGGAAAACAAGAGTTCGAAAGACAAGTTCATGTATAAGGAGCGGT
CCTATGAAGCTCTGATGCGCAACCAGGGCCATAACGTAGACTTCGAATCAGTGCAGAGTC
TGCTGGCTCAGAACAAGTCCGGCGTCACCTTCCTGGCCAACAAAATGAACAACATTAACT
ATATGAATTAAGTAGCTATTTTGAATTTCAAATTTAGTGCCCGTGACGGGGTTTTGGGGT
TTTGGGGTTTTGGGGTTTTGGGGTTTTAAAA
>81__k141_1093340
CCCCCAAAACCCCAAAACCCCAAAACCCCTTTTGCATACGAGTTTATTGATTATTATATT
ATTAATCTGCATTGTAGTTTCTGAGCATAAGTAAAAATAATCAAAGCTGTAGTTGAGTAA
TCCATTGCTCAAAGGAAGTTACTGATGCTTGTGATTTGGATCGGTTGAGCCGTAGAGTTC
AGAATACTCCCTTAAATCGGTCTCTTTGATAGCGTTCTTGAGAGATAGACTCATATTGTT
ATCAGACCTATACGATAATACTGAGTTATTTACCGAAGTCTGACGATAGGTGAGGATAAA
TCTAAAGTTTTAAATCCCCTGTTGGTATTCTTCGAGCTGAATTTGGGTGAATTGTAGTTT
AAAAGACTTCTTTTGTCATGCTGGAAGCTATCAGAAGGATTCCGAGTGTGATTCTTAGAA
ACCCTCCCGCTCATGTAACCTCCAATTGATGCTTGCTTCCCGAAAAGTTTGATTTTCTTT
GAAAAAGATGCCAACGGGCTATTCTTACGGATTTTGCCCTTCATCAATTTGGTTGTTTTC
TTCTGTTCACTAGCGAAAAACGCATTGGATACTTTTGGAGACTTACTAAAATTGTTACCA
GTGAATGGCTGCAGATCACTGCGTTTTCTTATGGGACTTTTAGAGTTGAAAAAACTGTTT
GACCCATAATTGGTAGTTTTGTGCTTCCAGTAGTTATTGATGATAGTCTGCTTGCTGGAG
TACTGCTTCTTAGATTTGTTCACACCACTGTGGTCATTGGCCAAAGGGCTCTTCCGCCTC
TCTGTCGTCGTCTTGGTCTTCTGCAAATTCACCTGCAAGTACTTCAATTTAGAAAATCAA
TTGTTTGTGCTCTGCTTTTTTATATTATTTGTCTTCTTTTTGAGCTTTTGGAGCTTCGAT
TTTAGAGATTTCTGCTTGTTAATATTTTTAGAGTGAACCTTTTCGAACTCATTTTTGAAA
TGGTCAAGGTTGTAAGTGATTGTCTCTGTCTCATTTGCTGCTGGCTTCAATTCTACCGTT
TTAGGTGAATCTATTGAACTTGGCGACGTCATATTAGCCAGCTTCTTTTTTTTCCCATCT
CGTTCATACCCAAGCCATAGAGGAGCTGTCTGTGGCTCAGTGTTGGCGATTATAATAGAT
GACGAATTTGACATTTTCGGGCTACTTTGAGATGAATCAAACTTCAAATTCCAGTTCTTC
TTTGATATGTAATCATTATTTGTGTTCAGACGATCTAGAATATTGAACTCTGGCTCTCCT
ATCGTTTGATTTTGACTTAAATATACTGAGTAGTTAACTCTACTTTTTTGAGCAAACCGT
GTGAGATTATGAGTATTTTTGTAACCTGAGGCATAGCTTCTGTTATACTTATGATACCCT
CCTTTATTCATCTTCTTTTTGTTGGCTAAAGTCTTGTAATCAGTTCGTTGCCCAGAAAGT
CGTTTATAATTATTTGGAGTTTTCTTGAATAAATTTGAGGCCATATCTTCCTTCGACTCA
ACTTCAAGTATGACAGCTGACCCTTTCTTACCCTCAAGAGAATTTGCACTATCCTTCAGA
TTTCTGCTGGTTTTGATAATTTTCTTGCAAGTTTTTAGGGTCTTTGTAATTTTCTTAGAC
TTATTTGAGAGTGAAGATGGTGTTTTTGCGCTATACTCAGAAAGAGCTTCTGGATATATC
TCAACTTTTGTCACTGTTTTGAACTTCTTGCCTTTCTTAAATGCACTACTTGAGGATTTA
CTCATATCACTTCCTTTGTTATCCAAAATATTAATGTTCCTTGAATGACTTAGAGAGCTC
GTATTGAGCTTAAAATTTTCTGTACTTTCTTCTGGGATTTTCAACTTGGTTTCCAAACTG
TCGATTGTATTCTGCTCGAATTTTGTCATGGGAAGATCTTTGCTGGGTTGTTCATATTTG
CGTGAGTTGTAAAGAAGACTCATTCCTTCATTTTTGATTCCCTTGTTATGCTCAAAAGAA
AAGTTAAACGATGGCAAAGTAGTACTCATCTGTTGTGTATTATCAATACTTGGTGCCTCA
TCAATCCTATTCCCTTTCAACTCATGAATAACAGGTAGAGGAGATTCAACAGGCATGAAG
TTATCCTGCTTGACTTCATCAATAGCAGCACTGGTCTCAAAATCTATGTCGTCATCCTCA
CTATACCCCGAGTAAATCCTGGGATCAATCTTGCTCTCTTCCTCCAAACTAATAGCAGAA
CAGCCTTCATCTCACTCACTTGGTTGAGTATCAGAGAATTGCGGATCAAAGATATTATGT
ACTTCAGTCTCATAACTAACGTTCATCCGGAAGTACTGCTGGGTATTATCACACTCATTA
TCCTCCGGTTCAATGTTCATAAACGGCCTGGCCTGTGCTGTCTCCACCACTTGTCTCAAA
CCTAAAAGTTATGCCAATTAGCTTACTCTGACTCTTCTTGTGCAGTTCAATAATTTGGAT
AATGTTAATTGGTGGGTCACATGGCAGGGATAGCTGCGAAGTCAGCCTTTGGAAACTGCA
GTAAACACTCACTTCTTCGGTCTTTTGGATGAGTACTTCGGGGTCAGCGGGTTCTCAGAT
TGGCTCTTGAGTGTCAGAATCGGCTTTGGAATTGATGAATGAGTCTGTTTTGAATTGGAG
TAACGCTGCTGTTATGTAGTTCTGGTCTATGTCGTAGCCTGAATCGATGTTTGAATTTAC
TCTTTTGATAAGAGAATCGTTGAGGATTTTTTGGATTACAATTTTTTGATTGGCGACTCA
GAAAATGCAGTCAAACAGCGGCATTAAAACACCAAGGTCTTCTGAATTATTATCAATGAT
GGCTTTCCCGTTAGTTTTAGCATTTCTATCATCGATTAAATCTTGCTTATTTGGCAATTG
GTCCCTTCTAACTTGTTGTGATTCTGTCTTCTTCAGTTTTATTTCACCCATGAATGGTAT
CTCCCATGAATTATGGTTTATGAGGTTGCATGGTTTCACCAGCTTTATAACTGCTCAGTC
ATCACGAACCTTTTTAGTCTCCTCTTGATTTTTAATGCATTCATTATACTGTTCTTGTTT
CTCACGAATGATTGTAGAAGTCATACTCTCCGACTTGGAGCGGTTCATCCTACAGATTGT
TTTACATGGAGGTTCTACATCCAGTGGTTTTTCAACTTCAGTGTCTCCTGGTTGTCAATT
ATTGTCCTTTATTGATTTTTCAACATCATCACCTTGTGTAATTTTATTCCCGGGAGTATC
ATTTGGTTCATCATTTTTACTTTCAAGACTCGCAGAAATGGGGCTATCATTTGATCCTCT
ATTTCTGAAAGAACTTACAGTCGTCATCGAGAAACCCAGAGTTATGGTCGCTGGATATAT
TAGAGAATCCGCTTAATTCTAAATCGTCCATTTGCAAATATTAATAATAAGTCATCATTT
ATGTTTTTATCAATAATTTGATAAATTAAAGGGGTTTTGGGGTTTTGGG
>81__k141_859365
GTATCCGTAGATCTGAGCCCCCTCAAAGCTCAAAATATTAAAGCTAAGCAGAAGTTCGAT
CAGGAGGTAAACATTTGCATTAATTGATTTATTGATCATCTTTAGAAACGAATGCAGATG
ATTAATTCCTCCATGAAGAAGAATATGATCGAGATATCAAAAATTAAATAAGGTAGGTGC
AATTTGACAACTACAGCTGACAAGGCTTGATTTCTCGTACATTCATCAATACTTAAACTA
TATCCTTAGAGATTTCTATACCATTTACCTTGAATGGTGAATCAAACAAAGTTTTAAATT
CTATTGCGAACTTTTACCTTTACATAAAATTCAGAGTAAACACATATAGCGAATGAAAAA
TAAATATAAAGCAATCAATAGCCCTGGCTTAGTGAGATCACAACAAAAGATTGAAAAGGT
AAGTTGGCTAGAAAAGTAATTATTGTAGATTCAACAAGTGGCAGAATTGCCTGTTGCATA
CTACACTTACAAAAAACGTAATTTATTTATCGATACAAAGGAATTCAGCAAAAGTAATTA
CCTTCTGTAAATCATAGAATATGTAAATTCAACATTGAAGTCACCCAGGAAAACTCAAAA
ATCAAAGGTGGGTTTGAGAAAATGTGGAATACAGTCTAATAGAAAGTATCATCTTAGGAT
GTATATTCAACACTGTTATTGACATTCTAAGAGATAATCAAATCATTTGCAGTTTGCTAA
TCCACCTAATTCTAGCATTTAAGAAATAGATCCTTTGTCTTAAATCATGTATTACATAAA
ATAGAATAAACTACAATAGATATACTTTAATTGACAATTGACGAATTGCATATTTTGTAG
CTGAAAACTCAGTAGATACTGTTAGACTTAAAGCATATATTATAGGAAAAATCACCTGGA
ATGAAATCAAGAATAAGAGATATGGAAACACAGAATATCAATTCAATTAAAAAGGTGCAC
ATGCTGCAAAAGTTAGAAGGAGCACTTCATAATGTTAAAAATTTTGGAGAATTCAGAAGG
ATTATTCAACAGCAAGCAGAGCTTAGGAAAAAGGCTGAACTATCAACCAATCATAATAGG
AGTAACAAGAAGTTCTCACATCAGTCACCTCGAAAACAATCAATGCGCGATGTTTCAGAA
ATGCTGAGAGCAAGCAACAGGTGAAATATAAACCAGATGAAAAATGTAAGCAGTTTTGAC
AGAATACCTAAAAACCCTCAGGAATGTAAAGTAAATTTTCTATTACCGATTACTAAATTC
AAACCAAAAAAATTTAAGAAGAAAAAGCCTTTAACAGTGAGGACATTCAGAAGGAATAAA
TCTGAGGTCAAATTCATAGAACTTAATACAATCGTCGATAAATGACATGCCCTCCACACC
GAAGATAAGGAAGATCTTTGGCAATATAAACAGAAAATGAAACAAGCATCTCGCATGAAT
ATTCAGTTTGATAATTTGGTGAAATCAATAAAAAATAATGACTCCGAGAACTTGACTGTG
ATTGAGAACATGTACATGCTACTCAAGAAGCAGGATCATGAAGCCAGCCAGGACAGATCG
AAAGTAATAAGAGAGTACCGCCGTGAATCTACGAACCCCCAACGCCTCGTTGCAAAACTC
GAGAGGGAAAGGTTATCTAGGCGCAAGCAAGACCATCCCTCTACAACGATTATTCCATTT
GACGTGAACACAGCCTCATGCTTTCAGTAACTTCAAGACAAAGCACGAGGAGGAGCCCAT
TTCAGAGACAAAAAAGTAGACTATTAATTCCTCAACATAGACTCAAAAGGCAGGTTGAAA
TATAAACAATAAGCAATGAACTATTGAGTTGCTAGTTACTCTAAGTCACTTGACTCATTT
GATTCAAGATGGACGCTCGGCACACTCTGATCTTCATATCCAACTTTACTCCCGTAGTGA
ATAGCTGTATGGATTTGTTCATTCATCCTTTCTTTTTCATGGGAAATAGTTCCTCCATTC
TTTGTTTCCTCATCATCGTCATCATATTCTGTTTCTTTTTCACTCTGCTTAAACTTGCTA
AGCTTAGAGGCACTGACAACAGGGACTACTTTGGTGCTATCAACCTTCACTTCACCCTTC
TTGTACAAAGTCTGCATTCCTACGCTCTCTAAAAATTGGATTGTGCCATCCATAACACTC
AAAAGCAATAAAAAAAGAGTAGGATTGCTGAAAACTTACCTGTTTCTGAATCCATGACCT
TGCTGTCCCCCTTATTGTGATTTACTTCCGTTCCAACGTTATTTATCAGTTCATGATTTG
ATGCGTCACCCATACTCTCACTCAGCTGGCTAGTGTTCTCATACTTATAAATGTCAAAAT
CTTCTTTATCGGGATCAAACTGCTCAGGATTGAACTTCTTGCCTTCCTTCGTTTTGATAA
ATCTCTTCAAAAACCATTTGTCCTTTCTTGATTTGCAAATATGAAGAGTGGAAAATATAA
GCTTGATGATAATTATACTGAACAAGAATATGGCAGTGACTAGCAAGTAAACAATCTGAG
AATTCCTTGAGATTGTCACTGCTGTGAACCCGACTGCAATGTTGGCAATCAACCACTGGA
TCAAGAAAGTTGATCTATAGTTCCTAAAAGAAGTTTAGTTTATATACAAGATACTCTAGA
AATATGATGAACATATTGGACAATATTGTTAATCTGTGAATATTCTACTTAATGATAAAT
CAAATCTCAATTATTTTTGAGTCGTTAGATCTTACCTGAATTCAATACCCATTTGCTTAT
CTCTCTGCGAATGTGCTTTTGTGTCTTTTGAAGACGGCCTACTTCCCCAAGTCACATCAT
GGATATTCGAAATAGCATAAATACTTATAAGATTTATGTAAGTAGGTGCTAAGAACAGCA
GGGATAGAACTCCTTTGCAGAAGTCACATAGCCTGAGCTCAGTAATGTGTAATACAAGAG
GCATCAAGTAAGACAACACCATAGCTGCGAAGAATATAACGGCTATTGATGCGAATACCT
CTTCACTGAAGTAAAGAATACTTGTGACAACCATCAGTCATGAGAAGCATCCCATAAATA
CTGAGCATATTCTGAATCCAGTCTCAGCCCAATTTAAGTCTACAGCGGTGCTCATTATCA
GGCAGAAGAACAAAAATATCAGATAGACATTCTCGAGCACGTTAGCTGGGTGCTCAATAC
TCATGCACTCGTCTGAATCATAAATCGATCTGGCGAAGATACTAAAGGAGGCGTAGAACA
ACCCAACAATCACATAGCTGATTCAGAGGGTGAGTCACATGTAGATATAGAGTGCAGAGA
ACATAATGTTTCTGAGAAATGAGTTCTTTCTTTCCCATATCTTGCACATGTTCTTGAGTA
CGTGGAATGATGCAAACATTGATCCATTCATCCATCTTCTACGCTGCTTCATCATTCCGA
TTAAGCCCATTGCTGGATCAGTAAGTGCTTTGCATCCTGGCAAGTAGTGCAGCAAATAAT
TATTGTTTTGCTTTGCAACGATTTCCAGACACATTATTCTATCTTCAGCCAGATACATAT
TTGCAACAGCACAATGTGGGAATGAATTTTTATCCGAGTCAAACAGAGACTGGCCTTTCA
AAAACTGTTTAAGAGGTTCACCTTTGATTGCTTTCCACCTGAAACCTGAAAAGGCGCCTG
GTAGGACAGATACAAACCCAAAGAAACTTTCAGTGGCTTTGTCCAAGTAGTGGGATAACT
TGTACTCGACATACTGCCCCATTATCAGCACATCCTGGTAAAATGAGATCTGAGACCCAT
CCTCATTATTTTTAGGGCACATGACTTCTATTTCACCTGCAGCACCTCCTAACTGGGGAT
TAATCTCAAAATGAAAGACTATTCTTGATAAAGATTTCCAGAGTGGGGCAGTTCCAGCAT
CAAGAATGAAACAATACTGAGGATTCAAATAGTTGCAGAATCCTTCAAAGAACCAAAGAT
GGGACTCGATCTTGCCTCTGTTCTTGTGTTTGATTCCGAAGTGGATGTCCATTGGTATAT
GCTCGAATACCTTGGTCTTGACCCTTCCTATGTCACTGCTGCCAGTCATGAAATCGCTGA
TGTGGTAGCCGTCAATTTCATAGTCATAAACCTCTGATGGATTGAGGCCGTCTAAGAAAT
CAGTGAAAGGCATGTTTCTCGAATAGCAATGAAGTAAGTTGGTTGTTTCAAACTGCTGTT
CTCAATCTGGATCTTTTCTTATAAATTTCAAGTCGAGATATTGAGTCTGAGGTTTCATTA
GCACACTCAAATCTAACTTTTTGACATACTTTCGAGAACGTTCCTCATCGTAAATCCCAG
CTCGAGCCATTCTCCTTGAAAAAGAGTGCTCATCATGTTCATCGATAGAGTTGAAAGTTG
AGTACCCATCTGAAATAATGACAACACTGACTTTGCCTTCGTAATTCTTGTCAACTGCAC
ATAGTTCATAATAGTTCCTGTAAATTCCTGCGAGTGTAAGAATAAGTTGGTGGTATGACT
CATTGTACATGGTGACGCATATCATCACTTCAGTACCATTCCTCAGCTGCTTCTCAAGCA
TTGACTCATAATTCATCGGTCTGAATGACCCTTGATCCTGCTCACACTCATTAGGATTTC
CAGTATGCTGCTTGACCACTGCCTTCGTCACATATTTTTTAAGTCTAAACCAAATAAGCT
ATCACAATTTGTTGAATATTGGCGGCAAGAGTTTAAAGGCTCTTTAATGGGAAATACAAC
TACTTACATTTCAGATGTCACTTTGTCTTTTTCCTTGAGAAGTACAAGTGGCGCATACTG
TAGCCCTTTCCTTTTATGATGGATCATTTTCTCTTCTTGCTTATCATTGAATTTAGGAGG
AGGTAATGACTGATCTCCCTTATAAGCGTCGGTTAAAGCAACTTTGCTCTCAAACTTTTC
TTTATCAAAGTCTGTTTCGATATTCGGACCTTGACTCAACTTTTCTGAGTCTGTGCTGTC
ATCCATGGGGTCTCAGCCAACTCCTTTCGTCACAGTCATTACGTTCTTGCTACTATCTCT
AAAGTTGGTTTAAATATTTAAGAATTAAAAGAAGGTACTTCAAATAATGAGTATGAGCGA
TAGCTTGTAAAACCTGACGAGCATTATTCAGCTCCACAGTAAATTTGAAACTCTAGCTCA
ACCGAGTGTTGGCTTAAATTGGAGAGTGACGCACCTTCTATCTATGCTATGTTCTCGGCT
GACTGACTCATTATCTGATTCTTCGCTATTAGACATCGCAACCTATATTATGGATTAGCT
CTCAACAATAATTTGAATATTTACTTTATGAATAAAACAACTTTTAGCTAATTCCTTCAA
CAAAAATTAAAATATCAGTTTTTGATTTAAAGTGTTGGAAGATTCTTATGCAGATGAATC
GTTGCTTTTACTCGATCAATATCACCAGTCAAAATAGCTGTTTAAAGGAAGTTAAAATCA
GAGATTTTGTATACCTCTCACTAGTAAAATGGAATTAAAACTAGAAGGAAGTGAGCAAGA
AGTCTCGGTGAATGTATGATGTATCAATACTGTATGTACTTCCTCTCTGATGCCCATGAA
GCTTACAGTCTGAAAAAACAGCCATAATTGTAGAAGTAACTAATGGAAGCAAATTTATTC
TTACGGAAATATTAATATTCTATAAACGATCTTCCTTTTGGGGTTTTGGGGTTTTGGGGT
TTTGG
>81__k141_1093389
ACCCCAAAACCCCAAAACCCCAAAACCCCTTTTCCAGCGTTTTTATTGAATAATTTTGAG
ATATAAAGTGGGTTTGAAGATGTAGATAATAATTAAAGAAATATTTTGAACATTACTTAT
AGGTAGAATGGATCCTAAGAATTTACCCACTGACAAACAGCAATATTGTTTCGGTAAGTG
CTAAACCTGATATATGAGTTCACACATTAATGCAGTTGGTTTCTTAATGACTTGTAAATA
ATACCTGTACTTTAGGCAGACTTTCGGTAGACCTGATAAAAGAGGCAAAGAATATGACCA
TTGATGACCTATACCAAATTCAAGAGAATCAGGATGGCAAAAGAAACCTGATCAAAGTAA
GTCTAACATGGCATCACGGTATGAATTGATTGTATATAGCTCATTGGAATGACCAATCAG
GTATTCCCAAATATCAATGTGATCGATGTAAAGCTGAATATGCCTGGAGGGGCAATTGAC
GGTGAGAAAAAATCAGTTTTGTCATTAAATATTACCTTTTTACAAGGATTTGCATTCTTG
AGCATATTTCACCGATGGTTCAAATTTCGGTTTCAGAAACTATGATTAATTTTGATTTGG
TTTATTCATCTGATGTTTAGATAAGGGGTATGCTCTGAACCCAGTGTTAATAAAGAACAT
CCGCAGAGGAAACACATACCTTGAGATCTACGACAAAAATGACCGTTTCTTGCTCAAAGA
TACGATTGTTGGACGTAAAGGACTCATGAAGTTTTATGATCTCCAACCAGAATATATGCT
CGATGATGAAACCTTTAGGAGCGAGCATAACTTCCTCACTAGAAATAGCAAAAGAGCGAG
TGAGGACCACATGAATGCGAACATCAGGAACTACATCATGGGGAATGTTGTCAGCAGTCT
CGATCAGGGTGCGTATATAGAGGTTGTCAAGACACTCAAAGTCAATGGAGAAAATGCCCA
AGTGTCCTGGGTCGACAGTGAAGGTATTTGGTGCATCGCTAGCAAGAATGTTGGTATCCT
CGCTAAGAGCTCAGATGATCTGAAGAAATACAAAACCTCTGGGAATCAACGCTATCAGTA
TGCCGTTGAGATCGCGTATGCCTGGTTTAAGGTCCTAAATTCCCTCAAAAATAAAAAAGT
ACCCTTGGCTAAATTACAGAAAGCTATGGATGGGAAAACATTTGTTGGTGAATTCGTTGG
GAAAAGAGAAAACCAGCATATGATTGGATACAGCAAAGAGACAATCGTATTCTACTCAAT
TGTTGATAATAAATCCACTGATGAGAATTGTCTGCTTCCTGAGGAGTCTTATAAGATATT
TAATGAGTTCAAGCTTGACTGTGTCCCTGTCGATAGAGTGGGAGTGTACGACAACATTGA
CTCACTCAGCGAAGCACTTAACCACGAGTACAATGTAGTTTCTAGCGCGAGTATGAATGA
GGAAGAAGAAGGGTCTGTACTTTATATGATCAAAAGAGGGCTCGATGACGACAAAGTACT
TTCATTATCTAAATTAAAGACTCTTGAGTATCGTATTTTTAGAAAACTCAGAGAAAAATT
GAGAAACTTTTGGCATAAACAGAACTTCAAAAAACCATTTGATAATAGGGTGCAATCATT
TTATGATGGAGCTTACCAGAAATGGTTATATGAGACTAAAGAGTTAGTCAAAGGACACCA
TCTACCACAACCAATCAGTTTTTACCAAGAAATTGCAAACTATGCATTTGTTGCTTGACA
GAAAGATGCTCAAATGCATTATAATCTGCTACATTACTACGTAGACTTCCTAAAAATGAC
TCTAAACCAAACAGGCTATGATAGAAGTTTAGTCCAATCTCAGATGTTTTCACCTTCTGC
AAAAACTACATACATCAAACTAAACAATCACTATTTAAAACCAGATAACAATGGTTGGTC
CAAGCGAATTCCCAATGACTCTTTCTACAAGAACAGACCTAAGAAATCAGATGCAGAGAT
CGATGAAGAGCACAAGATCTATGAACATGAGATGAAGGAGAAAGTGAAGGAAATAGTGAA
ACCTGTGCACAAGTAAGTATTCCTCTCGAAACATTAACTCAGCACTCCTAACCCATGTTT
TCAGGTATAAAACTTACGAGGAATCCAAACTAGAAAATTCTGACACCAAATTAGAGAAGG
AAGAAGTTAAAGAACAAGTTGATGAGGACATTCAAAAGCCAGAGCATATTGAAGAAGAAG
AACATGAAGTTTTGGTGCAGAAGAGTGAGCCAGAGGAGACATCTGAACCCCAGCAGGTAG
AAGTAGAAGTCCAAAATCTACCTAGTAGCAGCACTCAAAATGACCATGAAAGTAAACATC
AGCCATCTGAAGAAAGAAGCGAACAAAATGATGAGATCGAAGACCCTTTTAAAGACCTTC
CACTCGAAATGAAAGAGAAACTCAAGAAGATAGTAGATAAAGAAGTCAACAAAAGACTAG
GGACAAACAACGGCGGAGCCAACGAGGATGAAAAGCGAAGTGAAGAGACCAAAAGACCAA
ATGAGTTGAAAACAGAAGAATTTAAAAGAAACCAGCTACTGGAACCTATTGTTGGTCCAA
ACAAGACAATCAACTTTCTGTTTGCAATGACAACTCCTGGGGCAGGCAAGACAACTCTTA
AAGAAACACTAAGTAAGTCGAAAATTCTAATAATTTAGTTAAGAGGTTTCAGGATAAGAA
AGATGCTTGATTCTTACATCTTTGTAATGATGACATTCGGAATAAACATACAATTCAAAG
AATGGAGAATAACAATGAAACTTTCAATCAAGCTTTTGAAAAGACTCAAAAGTCTTCCAA
GAAAGATTATGATCAAGAACTTGTAAATTTAGTGAATGAAGCTGCAGAAGATGATAAACA
CACGAACATCACAGTATTTATGGACAAGAACATCCTTCCAAATCAATTTAAATCACTCAA
GAAACAGCTTGCAGATTTCAAAAAATTGCTAAATAAGAAAGGCATTGAGTCTAAGACAAT
ATGTCTTATTCCTGATTGTGACAATGTGCACATCCATTCATTTGATGAGAATAAGGATGA
GAAGAAGCCATTTGCAAGAAAGAACCCATTCTCGTACAACTACCTTCTGCAAACCTACAT
AAGAGTGAACAACAGGAAGCACCACCCAACGATATTCCCAGAAGAAGATCACCTCAAGCC
AGTTGCAATCAGTTGATTCTTCTTCAAGCAGTTCGACCTTGTACAGTTTAAGAGTTTCAA
CGGCAAACTACTCTGCGAAGATGGCAAGTCAAGGGAAACACTGGAATATGATGAGCTCGT
CAAAGTACAGTTCACCAAGGAAAGTAGGGATATGCATCCTCCTCAAGCATTCATTGATGC
AGCCAATGATATCCTCAATTCAAAGAGCTCATTTTGCGAAGACCACTCCAAACTGCAAAG
GTTCTACGATGTGGTTGAGTTCTTCCAAGATGTCTTTGGTTTCCAGCCTGGCAACCTCAA
CCCTTCCGATGTTGATGGAGTTATGACCAGTCTAACTGGCGAGGTACCAGAAGAACTCTC
AAAATCGGGTAAATCGGAGAATAGTGAAGGCAGTTATGAACTGAACTCTCAAGATCTCAA
AGGTAAGCCCAATAATTAATGCATAGACCCCGGAATCCAAAAGAAGTATGTGGAGCATCG
TCTAAAGAAGAGGAAGTACGAATACCCTCAATACGATGAAAAGAAAAAGAAGATCAAGGA
GATCATGAAGTCTGAAGATGTTGACAAGAATCTCATCAAGCAACTATCAGGCGTTGGGTT
CAAAGTCAAGAACAGCAGAGTAATTCCTCTTCTTATTTGTTTTAGAAAGTCGGCAGGATA
ATGAAAAACATTGAATTCAAAGCGATGAGCTTCTTAGGAATGCACGTCAACCATGATGAT
CCCAACAAAGAAATCGATCAGATATTGAGCAAGGCACTCAAGAGAGTCGGGGAAGTAGCT
AATACTGAGAATGCCTCTATAAATCCAGAGATATTCAATAAGTTTGAGGAATTTAAATGG
AGAAGACCAAATCCACCTTACCACTTGACTAGTCTGTTTATTACTAAAAAAGGAAACGTT
GGAAAGCCAGAATATGATGAATTCGAAGAAGGTGTCAATGAGAAAGTCATGATCAAAGGG
GTTGTCATCGTCGATGATTTCCTGGCTACTGCTTTTTGATTCCCACAGAAGTTATTGGTT
GAAAACAAATGTCCTCATATAACAATGCTACTCAAGAAAGGAAAGGCATTCGACTCTAAC
ATGGTTTTGGAATACTTGTTCAAAGAAAACCATGCTGATAATGTTCCAGATCAAGCCAAA
CTAAAAGAGTATTTTGAAAGTAATTTTTGTATATCATACTTTAGCTCACAAATCTGATCC
AAGTAAGGTGCCTCATAAAGAGATGGTTAGTGAGTTCACTTTCTACGATAAAAACAAAGA
CCCTCACAAAGGATGGTAAGTTTCAACTATAATCTGTAGGGTATATATACCAAATGAGTC
AACCTTACTAGACATGGAGTCATTTATTCAGATGAAGTAATTCAACTCCTATAATTATTG
AAGGGGTTTTGGGGTTTTGGGGTTTTGGGGTTTTGGGG
>81__k141_391403
CCCCAAAACCCCAAAACCCCAAAACCCCTTAAATTAAATAAAATTTTGAAAATAGTACAA
TATGTCCCAAATTGAGCCAGGCAACGACCAAGATACATACGAGCCAACTGCAGAGGAGTT
GGAGATAGAGGGTAAGTCTACCACCATTATTGTCCTCGCTTTGTATCTTTAAGATGCCTT
TTAAATCTAACCTGAAATAGCAATGTTCGAGAAAGCAGATGAGCTAATGCTGATCAAGAA
GAATTATGCAGATGCAGTTAAAATATACGACAAGATTCTGAAATAAGGATCCAGACAACA
TTGATGGCCTCAATAGTAAAGCACAGTGCCTGCAGAACATAGGTGACGGGTCTTTTTCAA
AAGCACTTGAACTCTATGAAAAGGCACTTGATATTGAGAATAACGACTTTGAGACTAATT
TCAATGTTGGAATCCTATATTATCAAAGAAAGCAGACAGGTGATTTTGATAAAGCTCTCA
AATATTTACTCAAAGCACATGACATCGAGTCCACAAATAAGATAGTTATTTATAATATTG
CTGTAATTTATGAAGAAAAGGAGGAGTACATTCAAGCGGAAGACTACTATAAGAAGCTAT
TGAAAATTGACAGCAAGAACAATAGAGTTTTAGTCAATCTTGGTGTATGACTGGATAAAC
TCGGCAATCTTCAAGAAGGTCAAACTGTGTACTATGATGCCCTCAAGATCAATGATAAAG
ACCCAAAAACATACAATAATCTGGCGATTAATCTGAAACGACAAGGGAAGTTAAATGAGT
CTTTGGATTGTTATAAGAAAGCTTTGGAATTAGACCCAACAAACTCTAATTTTCTATACA
ATTGAGGTTTAGTCCATGCTAAACGAAGTGAGTATCCAGAAGCCCAAGCAAACTTCGAAA
AATCTCTAGAAATTAGCTCTAAAAACCCTTACACATTCTTAGGTCTAGCAGATGTGTTTG
AGAAGCAGGATCAACCTTCAGAAGCAATCATCATTTACAAAAGGCTGCAGAAGCTGGATT
CAAATATTCATGGACTAAAAGAGAAAATTGCCTACTTGGAGAGCATCCTAAAGCTGAACG
AAGAAAAGGCACTCCAGGAAGAAAAACACAAACAACAGCAATCACAAAAACTACAAGAGC
AGAAAGAGCTAGAGACCAAAGCAAAAATACAAGAAGAAAAGAAAAAACTAGATGAAAAAC
AAAAGCAGGAAGAAAAGAAACTGCAGGATGAGCTCGACGAAAAAAAGAAGTTAGATCAAC
AACAATTGGAGAAGAAGCAAAAGGAAGAACAAGAAGCAAAGGCAGAATCAGACAACCAAC
TTAGACTAAAACAAGAACAGGAAGATACCAAGAAGGTAGAAATCCAAGCAAATCTCAAGA
AAGATGAACAAGTCAAGAAGGAACAAGAAATCGCAAACAAAAAGCATGAAGATGAACAGA
AAGCGGAAGCTATAAAGCAGAAACAGCTAGAAGACGACCAGAAACAAAAGGAGGATGAGG
CCAAACAGAAAGAATCCGACCAAAAAGCTAAACAAGAAGAGGAAGAGAAGCAGGAACAAG
AACTTTTAAAGCAAAAACAAGAAGATCAGGCCAAAGAACAAAGGGAAAAGCAGGAGAAAG
AGGAAAAGGAAAAACTTGTTGAGCAGCAGAAGCAAGATGATTTAATCAAAAAGCAACAGC
AAGATGCTAAAACAGAAGAGAAGAATGAAGTTCAACAGGACAAGCAAGGTAGCGTTAGTG
ATAGTAAGACAAATGACAAAGTAGACAATAACAAAGCCCCCGTAGCCACTGTTATAGATA
TTGAAGATGCTTCAAAAGGTCAACCAAACAAGGACGATGTAAAGGAGATACCAAATTCTC
CCGAAATTAAACTAGAAGATAATGAATCTAAACCAACAGATGTTCAGAAAAAGGGAGCTA
AGAATTTAAAGTCTCCAGCTAAAGGCAAAAGTGGGAAGTCATCTCCCCGGAAAAGTACGA
AAGAAGATAAGAAAGCAGTCAAGATCTCAGATCCGAAGTCAGGGAAAGCTAAAAGTCCAT
CAAAGAAACCATCTGCTAATGCTGTTAAAATCACTCCTGCCTCTCCAAGGGCCAAGAAAG
TGTTAGAGGAGAAGAAAACTGACAAGGAAGAAGTCAAACTGCCCAAATCTCCACCTTCGC
CAAAGTTAGAAGTGGAGGCATCAATGAAGAGTATCCAAATGGAGGACTCACCTAGAGATA
TCGATGAGGAAAAAATCAAGGTGAAGAGCAATTTGGGCGACGAGGACGATTTCGATCAAG
ATAAATTCTCATATCAAGATGATCAGCAAGATAATGACCAGTACGGGGATGATGACGAAC
AGTCTATGAGCGATATCAGGAGAGGCATGGAAAACGACGAAGACATCTACCTTAGCTGGA
CTATGGAAGAGTGTAATGAACAGCTGAAGAAAGATCCAAATAACATAAAAGCTAACTTTA
GACTTGGGCTTATCTCTCTTGAAGATGGTAACTGGAAAGATGCTCGCATGTACTTCAAAG
ACAAGTGTCTCAAGACTGAGCCTTACTTTAGAGATGGTGAAGTCTATGAGCGTATTGGTG
ACTCTTTGTTTAGAGACCCAGATAGTGAGCTCACAGAAGCGTTGAGTTACTACAAACAAG
CTGCTAAGATCGATCAGAACAACTACATGTTCCCTTTTAAACAAGGAAAATGATATGAAA
AGACAAAAGAGTTTGATGAAGCAATCGGTGCCTTTGAAAAAGCTGTAGAAATCAGTAAAC
GCAATGAGACCCTCCCTTTGTATAAACTTGGATGGGCCTATGTTAGAGCAAAGAAATTTA
CGGACGGAGTTGAGGTTCTCAAAGAAGCCATTATTCTTGAGCCTGAGAATTCTGAAGTTC
TTACTAAAATTGGAGAAGTCCTACTAAGAGATGAAGATAATTTAGAAGAAGCTGAAAACT
TTCTGAAAAGAGCATTAGCTTTGAATCCTGAGCAAACTGAAGCTATTGTGTCAATGGGGC
GTTTGATGGAAAAACGTGAAAAGAATGAGAAAGCAATGGAAATGTATCATAAAGCACTTA
AATTGCCAGGAAATCATGTCCACACTTATTTCTATCTTGCTGTACTAAATGAAAAGATGG
AATTTTATAGAAAGGCAATCAACCATTTTAAGAAGTGACTATCTTTAGATAACAGTCACT
TTTTGTCTTGTATGCATTTAGCAACCTTGCTAGTAAATGCAGGTGAAACTAGAAGAGCTG
AAAAATATTATAAACATGCTCTCAAAATAGATCCAGAAAATATTGATGCACATTATAGTC
TCGGAAAGCTGATCCAACATTCTTCAAATGATCCTGAGGGTGCTCTAGATTATTATAGTT
TCGTTATAGCAAAGAATCCCAGTCATTATAAAGCTCATTGCCAGCTCGGTATATTATACT
GCGACCAAAATGAAGTAAAGAAAGCGTTCAAGTACTTCAAAGATTGCCTCAGAATAAAAC
CGAAATACGTTCCAGGAATTGTCTCTTTGGCAAATCTTTTCTTTGAAAATGGGCATCCTG
AAAAAGCAGCAACATACCATGTTAAAGCTCTCACACTCAATCCGAGTAACATTCAAGCTT
TGATTGGAATGGGAAATGCTCTCTATGAACTCAAGAAGCCAAATGAGGCCATAGACTACT
ACAAAAAGGCTCTTGAAATTGATGATAAAGTATCAGACGTGCACTATAATCTTGGTAATG
TCTACTACATGATAGAGAACATTGAAGATGCCATTTACCATTATGAGAAAGCAATTGAGC
TCAACCCTGAGAAGCCAGAGTCCTACTATAACCTCGGAAATGCTTTGTGTATGAAGCAGA
AGTTTGAGAAAGCAATAATCAATTACAAGAAAGCCATTAAGCTTGACACTTCTAATGCAC
CTGCCTACTATAACTTGGGAAATGCCTACTACACTATGTGTGAATACAGGTATGCATTGG
AGAACTACAACAAGGCACTCGAAATCAATCCAAAGAGTTCAGAGTGCCACTTCAACATCG
CTTCTACATACCGAGATATCGGGGATGACGATAAAAGTCTCCACCACTTTAAGAAAAGTC
TTGAGTTTGACCCAGAGAACCCTGAAATTCACTTGGACATTGCCGACCTGCTTGAAAGAA
TGGGTCAGAAAGACAAAGCTCTGGATACCTACAAACAGGCCTTGAGTCTAAATGACAACA
GTGTAAAGGCGTTAGAGGGACTGAACAGGCTGTCTGAAGTAGAAGAGGAGAAAGCAGAAC
AATAACTCGTCTTAATTATAAACTCTACCACATCACTTTAAAGGGGTTTTGGGGTTTTGG
GGTTTTGGGG
>81__k141_859512
AACCCCAAAACCCCTTATCTTTGTTGTAAAATTGAACTTTAATAATAGAATTCGTCTTCC
ACTTAACTACTAATATTCGTCGTATCTATCATAGTGGTTTTGCAATATACTCTCTTGTTC
AGATTGTTTAATAGACTGCTCTGAAAAAGAATGGTCACCAGGTTGATGTATCATTTGCCC
AGATAAATGCTGTCCATAGCTTCTATAATCCTGCCGGTCTGGCGATGCTCCGTAGCCAGC
GTGCATGTTATCCTCATAATACTCCATCTGGTCATAATCTACCTGGAATGGACTGGTAGA
GGCAATTTGAGGCTGGAAAGTGCATCCTGCTAGTTCTTCATCTCTCTTCTGTCTCCTCAT
TTGATCGATTCTTGCTTCGGTTTCTTTTTTTCTATTTGTACAAATTATCAACTATTCCTT
CGTTTTGGTCTCTACATTTAGCAGCGATTCGTAATGAGTTTTTGTTCAGATTTGGTTGGA
AAGTTCATTCTTTCTCACCCAAGTTCTTGCTAGGTTCCCATTTATCTTTGATATTGAGGA
CTAAACTCTTTTCATGTAATTTTAGAGTATCATAAAGTCTCATCGATGCATCAATAAATT
CTTCAAGATCTAATGTTTGCTCAAGATCTTCCATTTCTCAAAACAAAGGAGTAAATATTT
GTAGCATCTCTGGTGTGAGCTTAGAAATATCGATTTGCTCAGCTGAAATAATTCCATCAC
CATCAGAATCAATCAACTGGAAAATAAAATGAAATTTTCTGGCTTTCTTATGATCAAGCA
GTTCTTCAGATTTATCCTGAACCACCTTCCTGTTAATATGGTTGCCCATGTTCCTTACTT
TCTCTTCGAGCATTTCCTTGCGCTTCCTGCCATCCTGGTACAATTTCTCAGAAACGGGGA
TATTGTCTCCTTCTTTCTTCGCCAAAGGTGGCCGACCAATCTTTGGGTGGAATAGTTTCT
GACCAGTTTGCTTATCGTAGTTCGCCTCATGCATATACCGAATTTTAGACCGACTCTTTC
CATTCTGTGGCTTCGCTAATCTTGCGACAAAATTAGGGTTTTCTGAGTAGAAGGAATCAT
ACATGCCACCCTTTATCAAATCTGGCTGGAAAGTGCACTCTGAGTCTAAGCATTTTGAGT
AGATGTTGTCTTTTCTCTGTTTGCGTTTCATAGCATCGTCGTAGAGCAACATGAACTTAT
CTAACTTATCACCTGGAGTAATTCAAGACTCATTCATACGTTGGGTATTAGAGTCATGTG
AGGAGGCAAACATATGATTGCTTTCCTCCATAAACTGCTTGGATCTCTCCTGAATCAACT
TCTCACTGATTTTATTAATCTTTGGATGGTAGGAGTGCTCGTGTTGTTTCTCAAACAGCA
TCTCACACCTCTTATTTTTCAATCATGTCCTGTGTCTTTTTACCTCTTTCTAGTAGCCTG
TCTTCTAACTTCTTACTGTTGGCCTTTTGGTTGTGCACAGAAATGGGGTTGATCTGTGGG
CGGAAAGTCAGATTCTCACTACCACGCATCTCCTGCTCCAGCTTTTCTTTGTGATGCCTA
CGCTTATTCTCTTCTATTTTCTTGATGCCGTTTAGGTACAGTTTCTCGCCATAATTGATC
GGAGTTCGGTTTCTTTGAGTCTTAGCACTCTGAACGAGGCTGCGTCCCTGTCTCTGAGTT
GATGGCTTTCCGTTGAAGCTGTTGTTCATCGCTGAACTTGCCTCATAGCTGTTCTGGGTC
ATTTCATATTGGTTTTTTCGTTCAATTTTTTGCTTATGAAGTGCTGCTTTGTGAAGACGG
TTGTGGATAGTCCCAGTATTTACTACCCGTTTTCGATTCGCTAACTTGTTACTTTGTGGA
TTTATATATGGTCTGTGTGAGACGCTTGGCTCCATATTTATAGAGGCACATGACTGCACT
CCCTTTGGTTTTTTCATATCTTTTAATTTTGGAATCGTCCTTCGCTCGTTGTGATGAGGG
TTTATTAGAATTGGACCAGGAGTTGAATATGTGTGTTTTGCATCTTTTGAGTTTGCTGTA
TTCATCTTTGCGTGTTCTGAGTAGTGCATAGGAGTATTACCTGAGTGGAACATCTCACCT
TGAGAGTCATCTATGCTCCTCATATTACTACTTGGAGCATTATCATGATAATTCTGATTG
AAAAAATCTCCTTTATACATTAAATTAGGTGGTGTGTTATCGATAGCTGTGGAAATATGC
TCTTGTCTGAACCCTTCAGAGTGTCCATATTTCTCATTCTCCATTTCCTGTTTTGCTTGT
TCAATATTCTGAGCTATCTGTTCGGTGAATATTTCCTTGAGTTCGTTATTCATGTCATAC
TTATCTCAAAACCGCTCAGCTACTTCCTCTGCTGACTCATCATTGAGAATAACAATATTC
TCATGTTGGCCGTCTCCAATTTCCACTGTAATTGTCAGAAGCTCTTTGTCTTCTGCTGTT
TCCAGGTCTTGGTTTGTAAAATAGCGTTCTCTATTAGAGTGAGGATAATCAAGCGTATTT
GTCTCCAATCTGCTGTCTTCGTAGAGAGTTGGCTTGTTACTATTTTTATTTGAGTGTGGC
ATCTTTGTAATGTTATCATCTGCTGAGCTCGAAGAAATATTTTCAGCTTCACTTGAGCTT
TCTGGGTTATAGAAGTTGGCTTTTTCTGACTGACGGGTGAATAATTGTTTGTCATATGGA
TCATAATGACGCTGTGATTCTTTCTGACTGCTCGTTTGCGGGTATCACATTTGTACGTCT
TGGTAATATTCATTAAAACCTACGCTATCATTTTCTGCCTCATCATCTCATTCGTAATAC
CCCATTTGTTCATACTCATTCATTGAAATTTAAATTTGATTTATATATTTTTTCAAGAAA
AAATTAAATTACCGGGGTTTTGGGGTTTTGGGGTTTTGGGGTTTTGGGG
>81__k141_1093504
ACCCCAAAACCCCAAAACCCCAAAACCCCTTTTAATATCATCCAAATAGAAACGTAAAAG
AATAATTATTTATTGGAAGAAAATGAAAGTATCATGCCCTCTGAATGATGACCAAAACTA
TGACTTTTGCAACAATTCAGCAGACCTCACAGGCAGGCACACTGAAAGACGGAAGCACAC
CAATTCTTTTGTGGCTAAGGTTGACTGGACCAAAAGTACGCTATTCGTTGAGAATGAGAC
CGACACAAAGTATAAGGAATTAGTTGTCGAGATCTGACGAAAAACATCCTTCAATAGTGA
TACATCCTTCGTTACTCCTCTAATCGATGAAGACGAGGAAGTGAGCAAATTGTACAACAG
CGATACTGAAGAGGAAGGAACTTATTTAGTTGGTGATCTTAGTCCGAGTGCAGAAACCAG
AATTGGAAGTCTATTTATTATGCTCAAGCATCGATTTATGAGCGTCATGCAATCAACTAA
CCAGGTCCAGAATGAAGTCATGGATTTAGACCATAGAATACTCGAGATCGTAGTCAAGGC
AAAGCAATTTGGAATAATCAGTAAAAAAGACAAGATTAAACTTGCTGATATGATACGCGA
AAATAAAGGCATTCCAAAAGAAATTCGTAAAGACCTTTGGATGTTGAGTTCTGGTGCAAT
GAGAGCTAAATTAAATAATCCTGACTATTACATTGTAGATGAAGGAACAGACTTATTCAA
TGAAGTTTTCTCTGATAATGATTCTTTAGACAAGCAGACTCAGGACAGCACTTACCCACT
TCTGAGCTCATACAAAGAGTTGCCAGACATCCACAAACATCAAATTTACATCGACTTGAA
AAGAACATTTTCAGACACTCCTGAGTTTTTATCTCAAAACCCTGAAAATCAAAAGTACCT
GTCAAATATTCTGAGATCATACGCGAAGCGTAATGTCAATATTGGGTACTGTCAAGGCAT
GAACTACATTGCAGCTACACTATTCAGAGTGCTGGAAGATGAAGAAGACACTTTCTGGGC
ATTTTGCTCTCTCCTCGAGTCCATCATCCCTCTTGATTACTACTCACAAATGATAGAAGT
CATCGTTGACCAGAAGGTGTTCATTTACTTACTCCAACGACGCAAACCATTCTTGTTTAA
GCACCTCAATAACTTGGGAATGGACTTCGCTATCATCTTATTTCAGTGGATCATCTGAGT
ATTTTCATCTCAACTCAACAGGATCGCAACTGAAACCATTTGGGACTTCCTCATGTTGGA
GGGCACAGTCACTATCTTCAGGGCAGCCTTTGCAATCTTGAGCATACTCGAGGAAGAACT
TTTAGAATGCAATGAATTCTGAGATATTTACACTGTTCTAAACTCAAGACCTTGGGAAGC
GGCTGACAATGCATATGTTTTAATAACTCATCTGAAGAAGTTTACAGACATTGAACAGAA
TGAGATCGATAATTTACGCAACCAATTCAGACCAGATATTGCTCAGGAACAAAAACGTAT
ATGGCAAACAAATGCGAGGTCAAAGAACCCATGAGAGCGAGACACACCTCATGCAAAAGC
AGTGAAGCTTCTCTACAAATTCCCACTTCTTGAAAATGCAACCCACGAAAAATCCCCTGA
AATCAAAGATGAGATTCCAACATTCGATTGCTCAAAGCTACCTCTATGAATGTACGATTT
CACAATCAGAGCTAAAATAAATAATTATTTCTGTTTCAAAGTGGCGAATTCAGTCAAAGT
AATAGATTCCTACTTTGGTGAAGATGATGATGACAATGAGCAGCCAACCTCGTATTGGTA
CATTTTTCACCCACAGCAGAACCCAGGGATCACTGCATACGACACTGAGCAAGGTACTTC
ACTAATTTTGACTTGTATAGATATAAAACTGAAGAAATTAATTAGCACGAGTCACCAAGT
TTCATCTGAAATGCCCACAGATGACAGTCTGCTCATGACCAGAGAGTCACACATTTGCAC
TAACGAAGGATTCACTTCACAATTTCAGAAGTTATTTGCTGAGAAAGCTCACATTTTATT
CCACAACATGTTAGTTTTTGAATCATACGAAGATGAAATTAAGAGCGAGGACAACAAAGA
TACGTTTATGCAACAACTCCTCGCATCTAGAGAATTTGACAAAATCAGGGACATCTACGA
TCATGCCAAAAACGATGATAAGTTCGCACACCTTTTCGAATCTACCACAATGCGGAGAAA
TAATGGATCGATAAGGTCAGATTATGACGTCTCCGAGTTCATGGAACCATGGAATAAATC
TGTCGATTTGAATCACAACAAGTTCAGAATAAGTTTCGATGAGTACAAAAAGTATGTTAC
AATTTGATTTTATTTACTCCAAATAACAACTTCAGTTCTCAAAATCAAACAATAGTTGTT
TTATGATATTTTACACAGACTTGATTGTCTTTCACCATTCTCACTTTCTCATGTAGATCA
GATCGACCACTATTATCTCAAACTTTCGCGATTCCACCAAAGAAGGCAGATAGCGATATT
CATAGAAGCGAGTACAACCTTTTCGAAGCTATGAAGGTGAGTAGTCACGAGCAGCTACTG
AGTACCACGGTCCAGCTGCTACGTGCATCTTGAGTATTGAGCAGTAACGACATGATGTAG
CCAACACCACTTTATTAGGGTCAGTCATCCGCAGCTGTAGCCACCTAAAATTCCAAATTT
CTCTAATTTTTTAAACAAGTAAATTTACTCAATAACTTATAATACCTGAAATGGTCGAAA
TACAACGATTTTTCTTATTGTTAATTTTGAGTATTTGATAAAGAATGGCATTTTGTTCGT
AAAAGCGGTTTTGGGATAAGTAGTTGGGACACTAATCTATGCAACTTCGATGTGGTGAGT
TGCAAAATACTTAATATTTGATACTATACATGAAGGGAGTGTTAAATCAACAATTTAGTA
GTCGATAATATTTGTGATACCTTTCAATTTTGATGATTCTGATTGGGGTTTTGGGGTTTT
GGGG
>81__k141_859633
AACCCCAAAACCCCTTAGTACAGAGGGGTAATTGACTGAGTATTACTTATTAAGAATACA
CTTCATAGTACGTTTCGTCTGCATCCTCTTCCTCTACTTTGCTCAGATTATGCTTGGCAC
TGGAGAACATATTCTGAGGGAACTTGATCTTTGTCACGCCACTCACTGGAGTTTTTGAAG
TCTCTGGCATAATGTTGCTGTCAAACACATCTTCATTGTCACATAGCAGAAACTCTGGTC
GAGGCTGTGTGTTATTAACTCCTCTCCGCTTTTTCTTAATTGCCTTCCCTTTCCTTTTAT
TAATTCGATTCCTTTTTCTCGGAGCCTTCAAGACACTGAACTCACTTTTAATCTGATGCT
CTGGGATTTTTTCCACTTCGTCAAATGAAAGGGACTGCTTGGATGACTTATCAATCATTT
GGAGTTTATGGCCCATATTGAGTGGCACTACTCGGTCAAACCCAATTGGCTTGGCAGATC
AATTATCTTCCTCAAGTGTGTTACCAGTCAACTTCTGCTCGTTGGCACCGTCATTGTTCC
TGTTGGACACACTCTCCATGTAGAGTGTGGTGGGAGTTGCTCATATAAAATTCCCCTTGC
TTGTTGGATCGTCGAAACGCTTTTCAAATGCGGGGTTCGACTGCTTACTGTCTTTTGGAG
TGAGAGTGTTCGTCTTGTTCTGCCCTGTATTTCTTGACATCTCTTGTAAGTCTGTTTTCC
GAACAACTTGCTCTGAATTCTTATGTGATTGAATTTTATTGAGATCATATTTAGTTCGAC
TTCTATCATGATTTTTAATGAGTTGGCTTCTCAGGTTCCTGAAAGTCTGAGCAGCATCTG
ATATTTTTTCAGAATCTTTATCTAAACAATTATGGGTTATAAATACAATCATTATCTCTT
TTTAGATTTTGTTCGTGATTAAAATCCATTTCATTAAGTTGGAGAGTTGAGCCCAAAATA
TCGTTTGAAATTGTGCTGTGTTGGTCATCCCTATAAGAGTTTGGCTATAAAACATACTTT
TTGCGACTGCTATTCAGGAAGTTTTCCTTGAGTTGCATTCGTTTAGCAGTTTTGCCTGTT
GTTCTCCTTGAGTGGCCATATTTGGTATCTACTTCACCGACTGTATTATGTTGTCGCCCA
ATATTGTTGTCACTGAATTTGATTTCTCTCCCTTGACTATCTACGAACTTGCTGCCATCT
AAAGTGTTGGTCATTTCTTCATTTGCAAATCTGGGTGAGAGAGATAGCTGACGCTCGGGT
TCGGCAATCTGCATCAGTTCAACTTTTGTGGAGTGTTGGTCAAGAGGCTTGTCTAGGAAA
TAAGAAATTGGACACTTACTCTTGTGCATTTCAGCAGTTTTGGCATTCTTGCTAGATTGA
TTTCTTGAGAGATCATTTATTGCTGAATTCTCAAAGAACCCCATGATTTTAGGTGGGTTT
AGGCTGATCTCTTGGCTGAATTTTGATTCATTCGTTTTACCCATCCCCATCTTGTTGAGT
ACTTGATTCCGAGTTCTTGATTCTGGTTGAAGTCTTTCAGTGATCAATCCAGAATCTTCT
GATTTTTGAGAGTTTATTTTACCAATGATTTTTAGATTTTGTTTGAAGCTTGTTGCCATA
TCGCTGTTGAGATTACGAAAAGTTTCAAAGTCAGATTGTTCATCATAGCTACTGTCTTGG
ATATTGGTTGTTTGCTGTTTAGATTTCCGTTTGCGCTTTTGCATTTTCTGAAGTGTAAGA
TCGAGAGTTTTGTCCACAGTTGCTTCATCATGTCTTTTGTTGGAAATAAGCTTTTTCTGA
GAGTCAGTTGAATCTAATGATGCCTTGATAGGGTTGTGCATATTGCGTGACCTTGTACTT
TTTCCAATATTATTCTTAATAATATTCTTGTCTCTATGACAACTCAAGGTCTGTTCGCTA
GCATTTGATCGTATGAATCTGGCATTATTCTTGCTGATTAATATGTTTGAAGTGCTGTCG
TCATTGTGATGATCCACCATTTCTGAGTCTCGATTTGTGTGACTGAAACCATCGTTGTTG
CTTGCAAATTTTGTCTCATGAACTTGATTTATGATGTCGGTCGGATTCCTTATAATTTTA
GGGTCAGTAATAAGTGCGTTGCGATATGGATTTCTTGAGTTTTCTTTTTGAGTAAATATT
AGATTTTCTTTACTCGTATTAGAAATCTTAATTGATTCGCCAGATCTTGATTCAATACTT
GAAGTTTGGATTCGGTTTTGCATAGCATTACCATTAGAGCTTGATGAAGATTTCGGATCA
TTAAATTGTTCGAGAAAGCTTTCCATTTTTGAAACAACTCTATTTTCACCAGGACTACTT
GCACTATCATTCTTTACTTCTTGAATATATCTGAGATTATTGTTTTCATCAATCATACAG
ATATTTTCTTCTTCTTCCTCGTTTCTCTTTTCTGCAATATTATTAGCTACCAAGTCAGAA
AAATCTCTTGGTCGCCCAGCATCGAAATGTTCCTTAGCAATTTCTTCATGCTGTTTGACA
ACTTTGTAGTTCTTGTGCTTAATTATCTTGGAATGCACAAAGCAAAAGCAGCAACACACG
AAGTTATTCTTCATCCATTTCTTGGCTTTCTGAATGAATACTTCAAGTTTGCCTTTCCGT
TGCTTTTTGTGTTTAACGTATTGCTCTTCAATTGGAGGTTTATTTCACTGCATTCAGATT
TAAAAATTTCTCTGAGGCAAGAATTCGCCCTCGGGAATTCTTCGTTGATTTGTCAGGAGC
GAAACTAGATGGTTGGGGAGTGTGCATCTGCTCACCATTTCCATCACTGTTAATATTTTT
ATTTTCACTGCTAATTTGGTTTTGTTTGATAAGACTTTCTTTGACACCTGTATTATAAGT
GTGTCCAGAATGGGGTTGATTGGTTGTGCCTCCCGATACTCCGACTACTTTATTTACCCT
GCTCTTCATCATTAAGAATCTTTTCTTGTTCTTGTTCATATCGCCTTTGGAGAGTTATGA
GCTCAAATGTGGTAAGGCTATGGTACCGCAGCCAGAGATGGAATATTGATAACTGAGTTA
CGAATGCCATAACCACAAATCCGATGATTAAGAGCATCCACTGTGTAAGATATAAAACAA
GAGCAGGCTGGAAAATATAGTTATCTTTATTATTTGCTATAAAACACAATAGATATGAGG
TTAAATGTGTTTTGGATGAGCATTTGGAGAGACATTGAAATGACTCCAATTAAGAACCAT
TTATAATTTCTTTGTCCAATGCAATTATTTAGCCATATTCAGTGGTGATCAAATTTATAA
ATTCATCTATCTCATTGAGCACAATGCTTGCTTTTATGAGAACAGTGGGCTTCTCATAAG
TATCAAAAATTATGCTCTGCTTCAGGCATGAAACTCTGCTCGTTCAGCTGAAGATCAATT
TCTTGGAGCACAAATGGATCTGTTGGATTCATAATTGTTGCGAGCAATATTGCAACTGAT
GATATTCATATTAGTATGGTGTAAAGTCAAATAGCTGTGAACTGTATTGTTAAGTGTTGA
ACTTACTTTCAGCATGTTGTCTAATGACGGGACAACTATGATATAAAACAATAACATATT
TGTTAAATAAATAGCATAGGAAGCAATTTGAAATTTATTCCAAGGTCTCCATCATCCGTT
CCGATTAACTTTTTTATACTTGATCCATTGCTCACTGGTCCTTCGTTTCATGTTAAATTG
GCCATCAAATGCATTTATTGAGCTCATATTTATAATAATCAATTCAAAATTTGATCGAGT
AAAGTATCTACAATTGGTGAATTGAAGAATCAATTAATGGACAGAGTTGACCACGTCCAT
AATGCCGTTCACAACAATGTCCACTGGAATAAACCAGTGTTGGTTATCTTTTTCAAGACA
ATTCAGCTTGAAGAATGAATCCAGACACTCAGTGACTCTTAGTCCATCAGAAGCTTCTGC
TTGTGGTTTCAGGAACACTTGGTAGATTTCTGATTTCATGAAGTGCTTTTCAATGGAAAC
CAAAGACACGTAATCTTGGTTATTCATCACCTGAGTCAGGAAGGCATTACTGAAGAACTG
GTTAAGATTGAGGGAGTATGTTGATCAAATCTGCAGGAATTCAGTAATCAGTTCAATAAT
TTCAACGTGTCTGTCTAAGATCTTATGGAATGCGTAGTTGATCTCCAAACTCATAGAAAC
CAAAGTGTTTTTGTAGTCCTCGCTGATCTTCCCACTCGACCCTATTTTAGATTTCCTGCT
GAGTACTTTCTTGCGTGCGTCTTTATTGTATGGTAGTAGCATATCCTCAAATTGTGACTT
AGAAACCTTAATCTCTCTAGGTGCGTTGGTTCCTGGCCTGTCAGGAGGCATGAGTGGTTC
AAGTTTGTTCATAATTGCCTCTAGATTTTCAGATGTTAACTGCTGGCTTTTCATATACTC
TTGTATGTCCCTCTGACTGATGTATCCTTTCTCATTGTTGCCATAGTAGAACTCCAAGAT
ATCGTTAATCTGGACTTGAGGGTTTTTTGTCAGCTCTATTCTGATATTTTCAGAGGAACG
TTCCACTTGAACTATTTCCAAGAGGACTTTAGTAAAATTATCTTTGAGTTGTTCAAACAT
CATGCGAGAGAAGATGTTGTTGGAGATTGAGACAAACACCGGCTGCTTAGATGCGTCAAA
TTCTTGTCTAGTGTTTCTTTTGACTAAAAACTCATAGCTTTTGAGTGAATGTGGATCTTC
ATTTTTTGAAGCCTTTGCACTGGTAGAACTTAAGTCTAATAATCTGAGCGGATAAAACAT
CTTGCGTCTTCTTAGTTTACAAGAACCTGGAGTAGCAGCTTTACATTTATGTCTCTTCTT
CATGCTAGAAGTCTTTGATCTCTTCTGTCTACTTTTTCCGAATGGACCAATGGGAGTAAA
GTTGTAATCTCGAGTGTCCCCTGTGAATACGATCGCTACTTTTTCACCACTATTGTGCAA
CTGCTTCCACGTCAGTGCATTTGGATGAGAAAGGTCTTTCGTGTCAATAGCAGGTTCAGG
AGAATCCTTCCCAGGAGTTCTATGAATACCCCTTCTAGGTTGACTAGAAATAGGTCTCTT
TTTTGGAGCATGAAGTTTGAAGAATCTCTTAACTAGCTTCCGACTAAATAAATCGAGGGC
GGCTCCTTCATCATCTAATTTAACAAGTAGACGATTTACAAGTATTTCATTGTCTTTGTA
TGAGCGCTTGCTAGATGACAAGGATATCAGGCAGTTTTCTACAGTCACTTTCCCATGACT
ATCTTTATCGAGTCTTCTGCTTATTGCTTTTATCATATTTGTATCGCATAGAAATTTTGA
TTTTGACTGAATTAGAATGTAGTCTTTCAACGATTTGCTTGTGAACCTCTGATTTAATTT
ATAAAGGTTCTTAGACTCATATCCAGCTTTTTGGTTTCTCAGTTGCTGAATCTGTATTAA
GTCTAATATCAAAGAGTTTGAGTTTACTAATTTTCTTCCATTGCGCATAATGACTTTTGG
GACTCCACTATCATCTTCATCATTCAAATCAGTGATTGCGAAGAAGGTTTTATGTTTAAT
AAACTGCAGAGCTTCGAAACTAGCAATAATGAATTTCTTAAGCGCAAAATCGATGGCGAC
TGGGAGATCAAAGTTCCAGAAATTGATGACTTGAGGAGGAACTTCTCCTGTTTCATCAGC
ATAGTGCTGTTCGCTGACCTCTGCCCTGATCCGCTCTTCTTCAAACTTGATGTGTCCGTG
CATGTATTGAAGTAGCTGCTTATGTGGAAGAATGTGCTTGAAGAAATCATAAAAGGATAT
CCCATTTCCTGCCTCAATTGACATGTAATATATAAGATGTTCGATGTCAGAATGATTGGC
TTTAATTTGTTTTTCATTACAATAAAGACTAATTTCTTCGTCAGTGATGAACCCATCTCT
ATTCACCTTATTGATGCTTCTGAAAATTTGGAAGTAACAGAGATTTTTCTGTTCGAAAAT
AACTTCACGAATAGTTTCCACCTTTTCTTCAATTTCACCAAGATCTGTTAGGAAGCTACT
GTATACCCCTTGCTTATTTTTATTCATGCTATAATAGTATTAAACTAGGTTAAACTCTAA
AACATGTCACTTTTATAAAAAATGGACTCACTTTATAATTTTTATTTTAAGCAAATAAAA
TTTGTATTTCAATTCAATTTTTACGCAAAAATGAGGGGTTTTGGGGTTTTGGG
>81__k141_859687
AACCCCAAAACCCCTTAGCACTATATAATTATTGAATTAGATATAAATGGGGAGAAACAA
CAAAAAGGATAATCACAATCAAGAAGGCTCAACTAAAGAAACTGTTGACCGAGTGATGCC
TCCTAAGAGCAATACTCAAAAGCAAACTTCTGAGGTGAGAGGTGGGAAAACTATGGATGC
CTCCAATAGTAAACTGATTAGCGAACAAGGTAGGATAAGTAGTCACTCATGTAATAGCTT
CAGCAGACAATGAATCAACAAAGGGAAAACGCAAACGGAGGAGACGCAGACGCAAGAAGT
ATTTTCCCAACTTACGTATTTAGAAACACAAACTTAAATGATCATGACAGCGACTCTGAC
GACGAGCACGAAAACTCTTTTGAAATCCGGAGAGATGAATTTGAGGCCATTCAGAGTATT
TATCCTGATGATGTTGTTGTTCATGAAGTAATTACTAAAGACAAGTTGGGGGAGTACAAT
GTGATCCTCAAACCTACTCTCCAGGAACACGCCCATACCTTCTGCAGCATTGAATTGAAA
ATAAAGTACAGAGCGAGGTACCCTCAGAGGTCACCCATTTTCAAGTTGGTTCGACTACAG
GGCTTGTCTCCGAAGGAAGTTGCCAAGATTGTAGAAATCATCAAGAAAATCAAGACTAAA
AATCAAGAAGACTCCCAAGGATGGGTGTATTATGTAGCCACATTTGATAACCTTTAGGTG
TGACTCGAACTCACTGAATTCTTGAGAATGCTTAATGATTCTAAAGGTAAATTATCAGTT
TCATTGTATAGGAAATAAACGCCAAAAGTTTGAGGAAGAGAAAGAACGACAAGCCAAAGA
AAGCTACCAACTATCGGATAGCGATGAAGGAGAAGAAAGTGAAGACGAGGAGATCAAAGT
CAAGAAGAACATTGTTGCTGAGATCAATAGAAGGAATGCAAAAGAAAAGCAGATTATGAT
GCTCAAACAGCAGAAGATGGAGAATCAAAAAGGGAACATGTCTACCCCATTAGAATTCAA
AGCATCCATTCCAAATATCAACTTCGATTTTGAAAGCAAATACCCGAACAGTAGATACCA
CTCTGACTTTGATGAGATATCTAAAATTGGAAGGGGTGGTGGCGGCCATGTGTATAAAGT
TAGGAACCGTCTTGACAACCTAATCTACGCAGTCAAGAAAGTTAAGCTTGACGATGCCTA
CCAGAAAGAAAACGATAGGATTTTGAGGGAAGTGGCACTGCTGAGTAGGCTTCAAAACGA
GTATATTGTCAGGTATTACCAAGCTTGGATTGAGGATGCTATTGATGGACCTTCCTCGAG
TGAAGATGGATCATCAATGATCGAAGAAGAAGACTCTTATGATGAAGAAGAGCAAGAATT
AAATTCATCAAAACATAAAAAACGGCATAGTGCCTCCGACTATGATTTTTCAATATCAAG
GGCTATTCCTCCTTGTACTCCTAAATACTTCGATCGAGATGTTCTTGATGAAAATTCAGA
CTCTAGTAGTGTTGTTTTTGAGCAATCTGATAGTGTAGTTTTCGAACAACCTGATAGTGT
AGTTTTTGAACAACAGGATGATGGACACTCAGAAAAGTCTCAAACTGTGACAAATGAAAA
CAAACTTCTTAAAAAGAAGTCAAGACATACTCCTAAAGAATCTAAAAAAAGAAAGCTTTA
CATACAGATGGAATACTGCGAAAAAGACACACTGAGGAATCTGATTGAAAATGAAATGAA
TAATGAGCATGAGATTTGGAGATACACGGAACAAATTCTGACAGCATTGCACTATATCCA
CAGCATGGATTTATTACACAGAGACCTAAAACCAGCAAATATATTCCTTGATTCTAACTT
CAACGTAAAGCTTGGAGATTTTGGACTTGCACAAGAAATTTCCCATAAGAGCATAGTAAG
TCTAGATCAGAATGAAAACAAAATAGACCAAATCGGGCCAAATCCTAAAAATAGATTTCT
TCAAGACAAATTCAAAGAGAAGATCAAACATTTAAGAAAGCCAATTCACGATAAATTGAA
GGACAACAAGTTTGGGGATATAAACATGTCAATAGGCATAGGGACTTACTACTATATGTC
TCCTGAACAAGAGACACAACGAAACTATAATCAGAAAACAGATATGTTTTCGTTAGGAAT
TATACTCTTCGAAATGTACGCCAAAATGAAATCGTTAATGGAAAAGGACAAAGCCCTAAT
GTTCCTCAGAACTTCATTCAAGGTTCCTTCTGAATATGCTTCCAAGTTCCCTAAAAATGC
AGTTGAGATGATCGAAAAGTTGATTTCTCAAAATCCAGAAGAGAGGCCAAGTGCTGAAGA
GCTTCTTAAAAGTGATTTTTTAGATCCAGAGAATAATGCGGCCAACATGTCTCTCGCTCA
GTACACTTATTACCTCGACTACCCAGATTTTAAACATCAGTTTGATTTCTATAGCAGGCA
GAGTGACATTCTAAATTTAATCACCAAAGGGTGCAAACAAATTTTTGAAAAACATGGAGC
CAAGTTCATGGAGTCTGCCATGTTCAAGCCACTCACCAACTCATTCACTGTTTTTGTAAG
TAAGATGGATGGTCCAAACTCAGAGATGCCTAAAATGGGTAAGAAGAAAAGTAAAAAGAG
AACCAAGGAGCAGTCTCTTTCCAAAAATGAGATTGACTACATAAAAATCGATTATTTAAC
TTGAGAACTATTGTTAACAAATAAAGAGCAGTTCAGCTTCGAAAAACAGTGCTTACTTCC
TACTAAGCGAAGGATTGAATACTTAAATGCTGAGAAACTGTCTTACAACTCAACCAAATA
CCTAGCGAATAATCTAGTTGAAAACTGGGCTCGGTACTTGAACATCAAGAACCCTGGGTT
CATCAAACGCTACTGAATAGACAAAGTCTTCGATACACTCCTCAATAAGAATTTCACTGG
TAGTCACCCCATCAAAAGGTGGGAGGCCTGATTCGATATCTGCATGAGTCGAGACAAAGG
GTACCTTTACACAGAAGACGAAGATGAGGGAATCAACCAAGACGAGGAGATTATGCATGA
AGTTGAAGTAATTAGTGCAAGCTACCAAGTTGCGCAGAAGTATGCGAAGGTGATGGGCAA
CTCCAAGATCATCATTAACTCCTCCTCTATCCTCGATATCATCATGGAGGAGTGCAATAT
TGAGTTCAAAATTAGACACCAAGTTTTAGATATCCTTGCTAAAAACGATAAGAAGCCATG
GACTGATGTCAGAAAAAAATTGTATGAGACTCACTCAATTCCAAGGAAAAATATTGATAA
GTTAGGCAGACTTATAAAGATTGAGGGAGACCTTGAGCATGTGCAGAAAGAAATCACTAC
GATGAAAGGCCTAATATGTAGGAAGAGCCTTCTCAACGAAATCAACTACTTTTATAGCCT
TGAGAGTTACTGCAACTGGGTTGACATCCCGAAAAGTAGCTTGTGCTTTAACATTGGAAT
GGTGTTAGACCAGTATCATATTTTCTACTGTGGCCTGTTTTTTAAAGTTGTTTGTTCCAG
TAATACTGATGAGCAAACTATCCTCAAACAGCATATCATTGAAAGGCAAATTGCATATGG
AGGCAGGTACGACAACCAAGTTTCCCATTTTGATGTGCCTACTCGTACCTCTAATATGTT
TGCTGTGGGAGTATGCATCAACGTCGATAAAATAGCACTGCATTTGGCGAGCAAGGATAG
GTATACTCCTTTCTAATGTTTTAGTAAAAAGGAAGAAATAAAAGCTCCCAGCAAGTTCAA
GAATAAAGTGGATGTGTGCATCTTCTCAAACGAGAAAAATAAAAAAAAGGGAATCAAACT
ACTTTCAACGTTTTGGAAGCAGGGAATCAAAGCACTTGCTGATTTTAGAAATAAGAAATT
AAGAGGTATCATTGATATCATTGCAATCTTTCTACTTACCTATGAACAAATTAACATGTT
TTAGATATCTTTGATTTCTGAACAATCAACGCAATCAGGTTTTTGATCATTCTCAAGGAT
GAAAAAGATGATAGCTCAGAAAGCGGATCAGAACATTTTGAAACAAGAGTTAAAATAAAA
GACTTTAGAAACAAAACAGAAGATATAATAGACATCAACAGTGTCAGCGAGTACTTTGAC
CAAAAGGTAATCACTAAATCTGGAGAATAGGAATGATTCAATATTCAGACTATCTTTGGG
GTTTTGGGGTTTTGGGGTT
>81__k141_1093598
ACCCCAAAACCCCAAAACCCCAAAACCCCTTTGAATATTGTTAAAGTTGATAATTTGAAT
ATAAAATTAAATAAATTAGCCAAAAAATTGCAACATGGCTGAGCCAAATGAAGATTTCAT
ACTTGCTCTGACTGATTGTAAAAGTCTAGATGAAATAAATGTAAGATTCTTAACTAAAGT
TGAATACTTTCATAGCATATAGTGTCCATAATTGATCATCACATAGATGCCATCATATTA
GAATATTCAAATTGCTAACCTAAGTATAGGTGATTTCATTTCGTAACCAAGGCTATTCGA
CATGTTTGCACCTCCTCAGCAGATGTCCAAATTTAGTTATAGCCTACTTGCAGCACAACA
GAGTCCAGTTTTCTGACATGCAATTCCTGGTGTACTTCAAAGAGCTCAGAAAGCTGGACT
TATCCAACAATCAAATCAAAAATTTGCCTGATGTGGAAACTCTGTCTTCACTTATTCGAT
TAAAAGAGTTTTACCTGCATAATAATAACATAGACTCTTGGCAGACGCTGACCGATCTGA
CCAAAATGGGTTCGTTGGTCCATTTGACTTTGTTTGGCAACCCTGTGTCAAACATTGATC
ACTATCGACACTACTGAGTCAACTCCATGCCCAATTTGCTATGTCTAGACACCTACATAG
TGACAGATGTAGAGAAGTTTGATGATATTGATACCGACACTAAGTTCTCTCCGGAGAGTG
ACTTCATGCACATCCAACTACCAGACTTCGTCGAAAATTTGACAGCAGAAAAACATATTG
ATGTACTTGATGCTGAACTCTACCATTTGAGGAGACAATTTGAAAGGTGCTCGCCAATTA
TCCGATTACAATCTGCCTGAAGAGCACATAAGGTTCGCCGACGGTATCGGCGGTACTTTA
AAGATGTCCGATGGTCCATCCGCAAGATCCAGAAAGTGTATCGGGGGTATAGGCTTAGAA
GTAAAATGAAGAAAGAGCTCTATGACATCATGGTCCTAAACAATACTCCTTACCTAACTA
TGACAAATGATGAGATGAAGGAATACTATGCAAAGAGATTACTCAAAAAGTATATCAAAC
GGTTTGCAAAAACTTCAAAAGTTAAAAAGGTTAAGACTGTAAAAGCAGGAGTTGTACAAA
AATACTTCAGGTATTTTGTAGCTAAAGAACATTCCTACATCAAAGTGTTCAATCTCAAAG
AATTTCCTTGGTTCTATTGCCTTAAGGAACAAAAAGACTTGCTCGAACAGTTCATTAACG
AACTTGATGATAAAGATATGTTAGACGGGGAAGATTATGATGACATAATGGATAGTATAA
TCCCAGTTAATAATTACTCAGCCATCCGTACTCAACGTCCTCTTTACTATAAGCACTACG
ACTTCCCCATATTGATGTTCTGCATGGCAGCGACTAAATCAAAGTTCAGAAAAGTTAACA
GGGACCTTGTAATGGAGAATAAAAGCCTAGTGGACTTCTACTGTTGATACAACGATATGG
ACAAACAGCGAGACATCCTCAAGAACAAAATTAAAAAGAGACGTGTGCATTACGATAGAG
CATCTGTTCAGGAAATGCAGGAACTTGAGGCGAAGAACCTCGGAATTTCACGGTACTTCG
ATACTTACGACTTTTTGATGTTCAAACCACCCACTTTGAATTTATTAAAACGGATATGAG
GAAGAATCAAGCACTACAATCGAAATCTTGGAACAAGTGACCGTGAACCATTTATTTTAT
TCTTTGAAGAAAGTGTCAAGAGAGTTGCTGCAGCAGTCAGAATTCAATGCTATTATCGAA
ACTGGATTATTCGGAGAAAGCTACCTAAATCGTATGCTCAGAAGGTTATTGAGTGGAGAG
CAGCTTTATGAATTCAAGCGTATTGGAGAAACTATAAAGTTAAAGCAAGAATTAAAGCAA
ATGCTAGCATCAAATTGCACCTGAAAACGATTAATTCATGTGTCCTTTACATCGAAGAAA
CCATATACTTGAATATATTATATATCTTTGCTTCTTGTATGAAAAAGCGAAAATTTAAAG
AACAGTTTTTCGACTTTTACTTCACTAATGAATTCAATTGAGAAGTAATCTTTCATCAAA
GTTACATGGATGAATCTGGAAACGTCGATAGAGAATTCTGGAGAAATGACCCGAATGCCT
TGGTTCACTTCACAGAGAAGCCATGTTGTGTGAAGGATTGCAACTCAATCATTAACTACA
ACAAAAAATCAATCGAGATCAGTTCAAGGCTAAGACTCATCGAATTTGAAACATCTTCGA
TTGAAGATGCCAAAAGACGCGCTTCTATTTTCGCTCATTTGACCTACAATGTGAAAAATA
AGTCATTCATCAAATTATTCACATCTGAAAACTTGTCAGATGCTTTCTTCTTGTCAAATA
TCCGTGAAATTTGGAAAATGTATAAACTCAAAAAAGCTGAAGATTTGAACCTGTTCATGA
AAAATGACAAGGAGCAGCAGTTAAGAGCGGATCGGTTCAATCTGACTCTAAAAGCAAAGG
AGAGCCAGCATGAGGGATTCATTCTCCACAAGAACGACATCAACAAGGTAGACGAGAAGC
ACCTGTTTGAAATTCAGGGGGACAGGAGGATGAAGTACATGAATGTGTTCTTCTCCGTCT
CTGAGCAGTTCATGATGAATGTCAGATCTGAAATCGGCACAAGGCAAGATATCTCAGTTC
ATGAAGACCAACGATCTATCATCCGGATTGATGCCAGAAAACGCCCAGAGCTGACTGATG
ATACTTTTGTATCTGATCGAGAGAAATTTCAAAGACTCAGTAGGAAGAACAAGGATCTTG
ACAGATATTTTTTAAGTCCAGAAAACCGAGTTGCAACTCAAATGAAAGGCTTGAGGTCAA
CAAAGGGTTCACTAGTCTCAAGAGAGCAGTTTGAAGACATTCAATTCAGGCCAGAAACTG
AAAAAGGGCATCGTAGAGTGATGAGCAGTGGTCTCGATACAAGTAAACAATCAACTGCTG
TACCTTCTAAAGTTCTTAAAGGATTCGGTATCAGTGTGAGAACGTTATACGGAAAACACA
CTCCCGTGAATTTTAGTAACTTTTCAAGTGCAAATACACCTGCCAATGAATATGCTGAAA
CTTCAAAATCATGGTTAGCAGGGCATAAAGATATGAAAATGGCACATCTTTTAGATCAAA
AAACAAAAGTTTCAAAAGTACGGAAAATTGAAACCATTATGAAAAGGTTAGGTAAAGCTG
AACAAAACAGAAATGTTCTCATTTTTAAGAATTTGATTAAAGAAGAAAAGCAGCTACACA
AAGAACTTTTGGAGTTGGATAAGAACCAGCGCCAAAAGGAGATCATGCGGAAGAGATTTA
ATGTGTTTAGAGCTAACAAAAGAAAGTCATTAGCCAAACTTGATAGAGAATTCACATTGA
CTTTCGCTCAACATAAAAATGTCATTGCTAAACATGCTAGTATGGGTGAAAAGAGAAGGA
GAGAGAATGAGTATCTGGAGAAGAATGCCAAAATACGGACTAATAGTAATGTTAAAAACT
TGAAGCAGCTGAGTAATGTATCAATGACAAGCTACCGCTCGATTATGACTCCTCATAAAA
ACCCAGTTATTGCTAAAAAGTAATTAGCTATTCAATTTAATCAACTCAGAAGGGGTTTTG
GGGTTTTGGGG
>81__k141_391674
CCCCAAAAACCCCAAAACCCCAAAACCCCAAAACCCCTATTACATATTTATGATTGGAAG
AATTATTAATAATATTAAAGAAAAGTAGGTCTTATCTATGATTGCACGCAGCAGTTGGAG
AATGCTCTTGAATCTATTAAACCTCATGGTTCTAACCACTTGTGTATAGTTGAAAAGACA
TGAACGCAAGAATTAAAGTGCTATTGTTCATCCTTACCGGTATGAAAGTGTCCAGTTTAC
CATGCGTAAGTTCCGCCAGCTTGGTGTAGTAGCCATTTATGGATTTAAAATGGGTTAAGA
CAACCTCTTGCATCCTCCCACGCACTTTTACCTTTTTATATGAAGAATTATTGATGCGAC
AGATGAAATTATTTTAGCCATCAACTGGTAATATAGTGACACCAGAACTTTCATTATATC
AAATACTAATCTTACCATAGATCCATCAGTTGGCTCAGCTGATTATGCAGAACAGGAGGA
ATAAGATAATCGCAACCATTGTGCTGATGTCTGCCTTCTTGGCAGCAAAGCGTGTAGCTT
CATGTAAGTACTACCATTAGTTAACTTACCATCTTTATACTCGGATAATTTCGTATTCTT
AGTGGTTAGCAAATTAACTAAATCTAACTATTTTTGAGCTTCGAAGATACGGATTATCAA
CTCTCTTTGTGATAGTATGACTTTATATGATCACTGCTGTATCATCTAAAGATACTTTTT
AGTTCGAAGTATCTTTTATATTTTCTTAAGCTAACTTATAATGTAGGCAAGCAGATTCTC
ATAGCCTACCTCCACAGATTTGTCGTCTGGGCTGTCCCTGAAGAATTCAGATTCAATATT
CAGCAGAAAAAGCAAGAAGAGGAACAGGAACAAGGCAACTTCAGAAATATGTTCAACAAC
GGGGCTTCCTCATGCAGAAGCAGAACTCTTTCAGTGATTAAAGAAGAGATGGAGAGCTGT
GTTGAAAGCTGCGATGAAAGTTAAATCACAGATGTATCAAAGTTTGGTTACACCTAGAAT
GTAGTCCGGCAGTGCTAAAAGCTATCCTATTATATCCTCCACTTCGGTGGCTAATAAATT
CTTCCCGAATCTTTTCTCCAGGAGGCTGTTCACCCAACTCCACACCAATTTTTTTGAATA
TCAAAGAATCCATTTTCTTTTCTATTAATACTATTTTACCAAGGGTTGGCAGTCAATCAA
AAATACTATTTTTGGGTCATGTGATTGGGCGAATTAGACAACTGCCAAGGTCTTGGTTTA
ATGATATTTTAACCTAAGGGCTTACACTAAACCGTTTGAATCTTCCATCAGCCATGAAGT
GGTGTACTTATATCTGATACATTTGATTTCGTTGAAGGAAAAATCGATCAATCAATCGAC
AACTTAAGACCTTCACACTTAAAAGAATGAGCTGATTTTGCACAATTAGCTTATCATCAG
CTTGGAGTCTTTCAGGAGCTGATTTCAATATTCCCGTTATCACCTATATTTAACGAGACT
AAAATTTATATGGGTGAATTTTTCACTAGATAGTAGCAGAGATTTAAAATTCTTAATGTG
GAGTCACTTAATTCATACTGTAGGTTTTACATCGTGGGTAGGACTACTCTTGGGGACAAC
TCAGTTCTATTTCCTGTCTTCGTATGGAGAATTTACTCTCACTAATGCTTATATAGCCAT
ACCAATTTCATTCAATTGGCTCAACTTTAGATATTTAAGCCATTTTGAGAGTTGGTAGTT
CAACAAATGGAATCACAAAACTTACCTTTTGTAGAGAAGTACAGGCCGAAGAAGTTGTGA
GATATACTCGGGAATATGGGTATTGTCAAGACCATGCAGGGCATCGCTATGCTTGGCAAC
ATGCCCAATTTATTGATCTGTGGCCCACCAGGAACAGGAAAAACAACCGCAGTAAAATGA
TTAGCAAATGAACTTCTTGGAACCTATGCTAAACAAGCTGTTTTAGAACTAAACGCCTCT
GATGACAGAGGTATTGACATTGTCAGAAATCAGATAAAGTCGTTTGCAATTAAAAAGGTG
GATTTACCGTTCAAGTCAGCTCACAAGATCATCATTCTTGATGAAGTAGATTCCATGACT
ACAGGAGCACAGCAGGCTCTCAGGATGACCATGACAGAGTATTCAGATTCTACTAGATTT
GCACTTGCTTGTAATGACAGCAGTAAAATCATTGATGCAATCCAGTCCAGATGCAGCATC
ATTAGAATGAACAAGGTTCCAGACAAACTCATGAAGATAAGAATCAGAGAGATCTGTGAG
AGTGAATCAGCCAAATTCGACGAAGACGGAATTGATTCTCTATGCTTCTGTGCAGAAGGA
GACATGCGTTCGGTGCTCAATTCTTTACAAGCAACCATAGCTGGATTTGGAAATGTATCG
AAAGACCATGTGTACAGCGTCTGTGACCTCCCACAGCCAGAACAACTCCAAAAAGTTATC
CAGGCTTGTCTACAGAAAGATTTTGAAAAGGCCATTGTTTTAGTCGATAAGGTCTACTAC
GAAGGGTACAACATGATCGACATTGTCGGCACCCTAATGAAGATACTCCAAAAGATCAAA
ATCACAGAAAGCAAAAGACTAGACTACCTAGCACTAGCCACCGACCTCAAAATGAAAGTC
CTACAAGGCATAAACAGCAACCTCCAACTCCACTATTTCCTCTGCCAACTCTGAGAATAA
TTCTTCAATAACCCACTCAAATTAAGGGGTTTTGGGGTTTTGGGGTTTTGGGG
>81__k141_859806
CCCCAAAACCCCAAAACCCCAAAACCCCTAATTTTATTTTATAATTGAATAATAAGAATT
TCAAGATGAGTCAGAATGAAGGATTACCTAAGTTAGATAGCTCTGTGCCAGATGATATCA
GTCAAGGTAAGGGCATTTCCAGCAGTCTATATTTTACTGGATTTTCATATTCTCAATAAC
TAATTTACATTACGTGGTTTAGATAGTGATGAGCATAAATCAAATGAGGAAATACAAGAA
ATGGATAAAATTAAAGTCAGCCACTACGATAAGTAAGAATTAACAATTCCTTATAACCTA
TCTTAGAAATGCACATGCGAAATCAGGCCAGGTTGAGCAAGTAGACCCAAGGCTGTCCAA
AAGCTACTGCCCATCAGAGAGATCTTCTAGAGGGATGTCAAGACCAAAGCTGTATCCTGA
ATAAATCTCAATATATAGGAAACTAGATACTCCTAAGAGTATGATTCACGCCAACTTATC
AGAACCAGGTCATAGCCCATTGATGAAAAATGAAGATGATCTATCAGCAGAAGTAAAAGT
CAGTATCAAAAGTGCTAAAATCAGAGAGAAAAAGGCAAGCGATCAAGAGGAAGTTGCCTC
ATTGAAAGAGTCAGAACATTCGATCCGCTCTCGTTCTGCCCAAATAATGTCTCAGTACAG
ACCTGATTCCAAGAAGCCACGTCAGGGATCACGCAAGGAATCTCGTAAACAGCTACGAGC
AATCAACAATTACAATGGAAAGGAAATGGACTGGTTCGCATTTGAAAACAGAGTTAGAGA
AATAGTTAAAGATATACTCGAACCATACGCTATCCGCTCAGTTGATCTGCAGGAAGGCGT
CAAGCTCCTGAGTGATCATCATGATAAATTTAAACGTAAGCAGGACGAAATGGAATTTGT
CATGCATAAGCGGAACCACAGGAATAGTGGAATTGACGAACTCAACAAAAGATTATTTGA
TATTGAAAACGAAAGAAAAGTACAAGAAGCCAAAAATATTCAGAAAATTGATGGTCTGAA
AGTACAACTTGATTCTACACATGATCGCATGACTCAGATAGAAGAATTAAGTCTAACTTT
TAAAAAACAAGCAGATGACATCAAACACGAAATCAATGGGTTCTTCGACCAGCTCACCAA
ATTCCAAGACAAATTCTCAAAAGAACAGCTCAAGTACAAAGAAGACATGAATAGGAACTT
TCTGACACTCAGAAACCAGTATCTGAAAACGGAGGAGTTGTCCAAAGTAAATAAGAATTT
CCTGACAAACCACTTCGATGAGCTGAAACGTCACGACATGATCGTACAATCTTACCAAAA
GAATTTCAACGAACTGTACAAGAAACTGCAAGTGCTCGACAAGACAAAAGTTAGTGTGCA
AACCTTCGACGACGAAACCACCAAAATTAAGAAGGATGTCAACCATGTTAGATTCTTAAA
CGAGGATGTGTTCCAGAGTGTGCAACTTATTGACAGGTAAGCCTTACTACGATACAATCA
CATGCTTCTTCAGCAGAAATAATATTTGGTTATAGCTACATCGAAGACTTCATCCCCATG
AACATTGAGAAGATGATGAAAGTAAGCCCATTCTCTTACATATAGGAATTCTACATCAAA
GCCAACTCAGGTGGAGACGCCATGAACCCAGTTTTGAAATACAAAAGACTGTTCAAAAAG
GGGGCAGATGAGGAGAGGCAGAGTGATCAAGGATCTGATGTTAGTGAAGAGCAGAAGACT
GAACACATACTTGGACAGAATAGTGAAGCAGAAGGCGACAAGGATCATCAAGAGGTTGAA
AAGAAAAAGACTATACTTCCCCGCGCTCCAGACCCGAGTATGCCTAATTACTAAACCTGC
TAAATCTTAATTATAGAGGAAATGATAACCAAGTACGAAAAGTTGACTGAAAGCATACAA
GATAAACGTGATGAATTAGACCAAATGAATAAAGACGAAGTCGCAAGAGTTGAAAATATG
ATTCTGGAGGAAAAAGGTTTAGAGTTAGATGTTGATAGAGTCGTTGATTATCTCGTTAAC
CTTGTGGCCTACCTCAATGATAAAGATAACTTTGAAAATGAGAATCAAAAGAAATCAATC
AGGAAAGGCATGCTTGAATCTAAAGACCATTTCGCAAAAAGATTCAAAAGGGCTGGATTA
GATAATGAAGGGGTTAGTATGAGACATTTTTCAAATCTTGAACTTGAAACTAAATCAAAT
AAAAGGAAAAACTATAAAAAATATTCAGAGGACTTTAGTGAAAATCAAGCAAATACTCCT
TCTGTTATTGGGAAAACACTTGCTAATGCGAACCAAAGAAATAACACCAAAAGCGTGAAT
ATCAATATTGATCCTACATCATCAAAGCAACAAAACCACGCTTCTTCTATTCGCCCTCAG
TCTCGCCAAGAATTCGATGAGCCCAAACTCAGAATTGAAGACCTTGATGACGAAACTGCA
GAAACGATCTTCAAACTCGTTGATGATGTGGAAGACCTCAAGAACAAACTCAGCACAAGT
GAAAATTTCATACAGGAAGCAGTTGCCGAGATGAAGAGTGAATTTGATAAAGAAAAGGAA
GTGCTCACTGCCAAGTTCGACAGCACCAAGATCTTCCTTCAACACTATGTCGAGAATGTT
CAAAAGGATTTGGAAGAAGAACTTATCAAGAGGAACAGAGAGAAGGCCAATGTTAATCTC
AAGATAAATTCACTTGAGACTAGAGCTGATAAATTCCAAAGAAACTTCAAGAATAACGAT
GACTCATTTGAGTATGTCTCAGAAGTTGTAAATTATCTTGTTCAAACTGCTCAGATCAAC
CATGCAATGGAAACGCAAGATGAAATAGATCGTGAAAAGTTAGCTTTAATGGGATATAAA
GAAGAGAATGAATCTGCAGCTCAGACACTCAGCAAGACTATGAACAAGTCAACATCCAAA
TCAAATATTGGAGATGGCACGAACCCTTACGTGACACTTGACAAACAGTGCTTGACTTGT
TCTGGTCAGTCATCAGTAGTCTTGAAAGCTTTCAAAATTGCCTGTCTTACTTACAAGCCA
AATCTTGTCACACTTTCTGAAAGGATGATGAAGTCGTACTCTCGTCTTGACCTCATCAAT
TTAAAGGGAAATATGTTAAAATACATTGAAAAGATTCCGCTTACCAAATCTCAAAGAGAA
GGCACTGACCCTGAAAAGGAGAGAACGAAGATATTTAATCAGTATATTAACTTGTCAGCA
TCCAACTCTTTAAAGAAGGATACAATGACCAACAGCTTATTCAATTCCAGGCATCCAAAA
GTTACCATTAGAAGTGACATGATGAGTGGCTCCGATTACAATAGGCTGGTTAGTCCTCAA
GAGATTAGGAAGAAGAACATCACCATGCTTAGTGATAAAACGGAGGCGCTCGCTCGTAAT
CCGTTCAATGACACCATCTCCAAGATGAAGAAGAGAATGAAGGAGGACACTTCCAAGCAG
GATTTCGGTCCAACAGTAATGGCCTTACCAAAAATCAAAAGGGGCAACCAGACAACGAGA
TAAGCCAATTCATGAATAATTCAATATATTTGATGGTTTAAGGGGTTTTGGGGTT
>81__k141_1093780
ACCCCAAAACCCCAAAACCCCAAAACCCCTTTAAATTTATATAATATAAATAAAATTAGT
TAGCTTTGTAGATCTCATCTTGATATGTTGATTAACCGTAAAAATGCGACTTCCACTCAA
TTTCCCCAAAATGTAAGAGTAATTGATAATGTTGCAGAACCCCCATTTGGTGCTAAGAGA
CACAAAAGGCAACTTTGTAAAAAAGAATTCACTTTTGAGTGCAGGATGTAAGCTAGCCAT
TAACAGTCATTTAATGTTTAAGTAGTTAGACCAGTTATTTTAAAAGCCACATTTGATACT
CCACAATCGATTTTGATGTTGCGAGCTTTATTCAAGACATTTATTGCAAAGGTGTTAGAT
TAAAATATTTATTCGAAACGTAGTAATTTTCTAGCTCAAACCAAACTGGTAATGCACGGG
ATCGATCCAAAACAAAAGAAATTGTCATATGGCCTTGACACAGATGCACTCAGAAGGAAG
GTTGCCCACCCGATGTCCGAAGACAGAAAAGCATGCAAGCAGGTCAAGAATGAGTTAAAA
TATGGCCTCAGCAAAGGATCTCCATTTTTATCTAACAAGAAGACTGACCTAGTGCATCCA
TCTACAAAAGTGATATTCGAAGATCCTGATAAAAAGCTGCGCCCATTTACTTCAAAGGTA
AATAGTGCACTTCGGAAGTCATTATTGCAGAACAGAAGAGGGAAAATTTTGAATGAAACC
AAAGAAAAACCTGCTCCTAAAAATGCCCTTTCAGCTTTTGCAGGAACTTCTATGTCTCCA
GAGAAACAGAAAATAGTAAGCTACTATGGGTCATCTGGATCAATTAAGGAAATCAAAAAC
AAAGTGAAGAAATGTGAGTATCCATATAATAATTTTTAGTCTTTGGGCGAACTCAAAATA
TATATTTTAAGACGGAAAACATCGAAGATCAGCCATACTCAGAAGATTACCAACACTATA
TGCCAGCATCGTCCGAAGTATATTTTGAAGGTAACAACTTGGATTTGAAAACTAATACCA
GAATGGGAAATTTAATGGCAGCCAACGAGCACCACATTCCTTTCTACAGTGTTAGTAAGC
CTAACATTAGTCAGTTTTACAACACTGACAAAGAAAAGAGCCAGCATTTAGTGAGGTCCA
AGTTTGAGAATACTGAGCCAATGAAAAAGAGCGACCTTATTTCATCAAGGAAGTCTCGAT
ACACAATGCAGTATAGCTCCCAAATGCAGTTGAATGAGTCGCCTGCAACAGCCTCAAATA
AACATATTATTTCTAATGCTAGGGTAGCAGAGACAGTCAAATCACTTATAGATCAACCAA
TTTATTGTGGTGGGGTTGACCTTAATGACAATGAAGACGTTCGCGGTTGTAGAAAACTAG
ATAAGAATGTATGTCACAAATTCATCGACCTCTTATTGAGTTCTAACCTCTTTTATTTAG
TCAGTAGCTGAAAGTTTACACAACCACTACGACACCTTCAAATCCAATGTGTTCACTAGT
CAAGACTGATTGTTTTCCAAAGACAAAAATTTGATTTCTAATGACATCGAGAACCCTTCG
AAAGCCTCTTACTATAGAAATGATCCTCTTTTGAAGCCACAGAAGATGCAGTATGAGTCT
GCAGCAAGTCTCCATAAAAGACAAATGGTAGGAACTACAGCATTGAATCTACTAACCCCT
TCGTATAGACTGCCAAATTCCCATCATCCAACAATCAAAGCAGAGCCAACTTACTGAATA
ATAGCAAACATGCAAGAATCCATACAAGTGGGGGATCAAGACGTAATCGCAAACTAGGCA
AAAGCTATGATTTCAACGCCATGAAAACAGACAAAAGATGCAAAACTGCAGCATTTGGTA
GAGGGATTAATTTCAAAAAACAGCTGGCTGCGACAAGTAGTGGGAGAAATTTCAATGATA
TGAGTGACTCTAAACTTATGGATCATGCAGTAAGCAAACCATAAAAATAAACATATAGCC
ACTCATGATGATGACTTCACCATACAACTCAAGACCAGGTACAACTGCCAAGTAAGTAGA
ATAATGCTAATTCAGCATCTAATAAAAAGATCAATGTATTGTTAGACCTACAGTTTTAGA
TTTTATCTTTTCATAACTATTGCATTGGTGTTTTGCATGCTAAAAACAACTAATGTACAT
[truncated: 30,309,859 more chars]
