# Supplementary material for: Genome Analysis of a Verrucomicrobial Endosymbiont With a Tiny Genome Discovered in an Antarctic Lake
Source: Front Microbiol. 2021 Jun 1;12:674758. doi: 10.3389/fmicb.2021.674758 (PMC8204192; doi:10.3389/fmicb.2021.674758)
Supplement: Supplementary file 9 [file Data_Sheet_3.ZIP › Euplotes_MAG_v_Uniclust90.faa.txt]

>UniRef90_J9HR33|81__k141_1215718|+|353|4.236e-96|1|314|1096|314[314]:1096[1096]:783[783]
WNNESEHRNGGYNDSRDYENSPPGQRVKKGEVTLPNGAKYSGEWIDNERDGYGIQVWVDGSRYEGYWSHDKANGEGKLFHADGDVYEGGWMDDKAHGYGKYTHANGATYEGEWKEDKQDGKGTETWPDGAKYDGKYKDGKKHGSGVLHFADKSVYEGDFLHNEISGKGIYSWNDGKKYEGDWENNKMHGFGILQWPDGKRYDGEFKDDKRHGQGRFQWKDGKIYDGPWDKGKQDGIGTFIGQDGKQKRGEWINGRRNKWLD
>UniRef90_A0A078AVG8|81__k141_1218274|-|732|3.441e-210|2|488|2191|2191[2191]:1664[1664]:528[528]|1642[1642]:488[488]:1155[1155]
MTDAYTYQKPREEFGRHPNFIDIDPQIVAFIDQDPDIRKQFTLKDPKELVLDNIPKLSEHGVNTERVATRNKGMKHVEGGWPEGIDPTEPSEVAKYKKKLDRDTTVGFSQAVRQTSDVAISCIKQNNEIDQFEEYFPGEAPDHQSETISTKTLMLFKDPNRIKRAITKITWHPDQSYSILRFQQMPKHMQFESYIWNLANPNEPEITLCPPSPLCTIAFNHKNSDILVGGSYNGSLSFFDLRECNTDKKCTPTESTVLEKSHHDPVYDVYWLTHAKTGDELVSTSTDGRLLWWDRKKLSEPIDELVVSEVIGDNEEAKVLGCTRIEYNQEPSPMKYLAGTEQGYIFLANKKPGKAVEIIQRFGLNSGKHHGPIYALQRNPFAPKYFLSIGDWTAKVWSEEIKTPLMQTKYHDSYLTDGCWSPQRPGLFYLTRMDGFIDIWDFYYRQNEVAYSQKISDNPLTCISINGSRAAIGDSEGSITLMSLCPSLYEMQPNEKEEMVKIFDREAAREKNLELAKKQADSSKKPAKGGKEELEEKKRKQLEKELLDIEEKFYRTVGIDD
>UniRef90_J9J9X5|81__k141_1163180|-|138|2.231e-31|1|56|1288|1288[1288]:56[56]:1233[1233]
FWSKKKMGFVNLKSWQEERITIMSMHSKLLQSIFGKTIEKIKASSRESQKMIMYFLSIADQEKNYSDFVHKNIVYLGEIKNNYQNCGKAVHDLCEGIETYEANVAKDKLHASKVIRQIVDETLGSVFKEQVKKTDEFNSKFSKDMKKLHIEEKDNEKAYSNFTTMLEEAEVTMNNKRPYEKDFWLAENQCLITSKKHEEKQRELCKDVIDIWGRCEAVEEVRLRNMKQLYESYFTKTTILSDSSKQLLQIISKTNEDEASSKVYSFKNMFSEDDARTLLHLHDLLDKKIDLEKSNTEDIKQFLLSIRIKDPPQTTFIMKEGILKRDPGFMKSWRDVICIITTEGFFHGFNHRSDKDPVITMNLHKISITTKKDTKFEISEEKKGMFSSHKKISFKTTSLIEMEDWITALKK
>UniRef90_A0A481YYB5|81__k141_1235559|-|56|1.079e-06|1|315|1067|1067[1067]:315[315]:753[753]
DLRADSTDFLASIEALVRNSPQEYDGIIDFGSEYLFDLISEDASDDKYNEYFQRFEAISKYIPYSLVAEEYTASGRTPSDEEWGTFLNTNHVQIRYLQTEGMKADPKVASAEDLFENYESANGRSRILFTNSPFYCSSKDSVCSKSGDNNRYKYEQAIVENDVDLIISGFGSEYERTYPVFEGTTTNIDDSADFEQEISYPVYITLNGPKGTHGSLTQKQPISLELSSEPSFGILEIKSNTSISFTQYSVD
>UniRef90_A0A093IWU3|81__k141_1235644|-|194|3.096e-48|2|69|881|881[881]:300[300]:582[582]|275[275]:69[69]:207[207]
GDVEDHAVLLCNLLLGFGLDAYVCVGTNSEGAHAWVMTIDSSCETGNPKAQFWECLTGQRFDLSDPRIHRFYRTIGCLFNHESFYANIQADDRVISTIFDLDDETLWKAMSGKMISDLETVPKASLMPSKIDIYDEQKTLEKVLKEKIVAYRANEVQANTTWDSTLGYLLNQALVSYEMQKLSNQKFSEEEFRNGHTFKAFPIQFNHYDPEKMVIAISKSQVGYDILSVSEIGVKHSICAKIVPYPENACAVWVMIATQYNAM
>UniRef90_A0A078APX3|81__k141_927037|+|276|6.402e-73|1|98|943|98[98]:943[943]:846[846]
ALFLDAHYVLSDGHHMPKVGLGTYGMSTVDELWQAIVEVGYRHIDTASMYKNEEVIGEALQKIFKESSVKREDLFVVTKLWGDQKKDVEGALKESLQKLQLDYVDLYLVHWPLAYEENEEKKVVPVKIPNHKTWADMEALVKAGLTKSIGVSNFNVQSLMDMLAYCEIKPVCNQIELHPYLVQEDLVKYMKDNDIIPVAFCPLIRAGQEERQAPKNVFELEQISELAKKYNVSSGQIILNWGIQRGHVIIPKSSKKERLIENLECTKFALEKEDVEKLTALN
>UniRef90_A0A161ML99|81__k141_927146|+|61|3.371e-08|1|882|1067|882[882]:1067[1067]:186[186]
CFHPSGKLFVTGSADNTIKVWDLNLRKCVDTLKHHADTVWSLKFSPDGKYLVSGSQDGVLAV
>UniRef90_A0A4Z2CV37|81__k141_1236110|-|84|4.019e-15|1|353|964|964[964]:353[353]:612[612]
ISSSGDNGGLRKIQENVNYLIEGLTTSIGFIFLSEIGDKTFFFIAVYSCKMKWSSLLLISCIAMFGMHFTGVLVGNAFQFIISEFFLKIISSIMFLGFGVTILYDGFTNDDDENLCDKYSEAESEVNTKEKNHKRNDLDNKATVSHGIISDFVAFLKSVLTSHSIRVILLIIAEEMGDRSQITAIALSSTYSFYIVAIGGVIGH
>UniRef90_UPI000D73B59B|81__k141_874177|-|116|9.356e-25|2|647|1844|1844[1844]:1242[1242]:603[603]|1015[1015]:647[647]:369[369]
DVEGSRMALYAKGDAPPGYIKPEQIDWYTPLEYAGEGCEFSKEEASSNEVIQGALGDCWFIGALSVLASRDELLIGGLNQYDINNDFEVTESIAKTMAEGVYPPIFKSYERTGLYVFRFFKDFSWRYVIIDDRIPCYKSNKQPVFGRCSDIKELWVPLIEKAYAKLHMCYESLVSGFIDDGLTDLTGFVAEKLNLHDKNGVGILSRHAYGLLDVIEIDHKNKKDKIRLLRIRNPWGKSEWVGEWSDRSEEIEEYKEELQAYVNSLESDEQFEIGAEDGTFFIDYENWSTIYNKLYVTIDFPESWSGMRFTHKWNEKNAGGLPMP
>UniRef90_A0A2A5DUT5|81__k141_723163|+|396|4.816e-109|3|91|4155|91[91]:1746[1746]:1656[1656]|1810[1810]:3213[3213]:1404[1404]|3439[3439]:4155[4155]:717[717]
FTENIRKAYETYLLGNKSEAFSLLIPGTKHHYYLSIIDALKRERHSLSKDTQDMIKNFKANFADSEVTRVSLQQLFLRYDGAKSDADREKIIQEIDHQYVYGHYNHTKPADVKRKKDSKDNSSKKETQQFVQDHHFNEKAVLNEVYNNNSMITSLHKTLYNKVDFNKLSDTYFVNFMGNVDCYASISNPTFMDKLVVMLDQKYKTNKHFKLESYLYDRFTFAQLEDLGDRLNQVKEDSHYVGKMFEKKFHFELDQENKDSFTLEERRQQLIDMYDASENRPQSLKSALLLEILENGVMLDIFDKNFFLKYLKNPLKSWHMKKENNRPPKEIHDHVWSQYITNVHQRAGGRMDANLDKKLYKKHLEQFYISKGDLDDFKDYFDQDFLDSHLEEFEFLSGKDIKKEFIDANKFETLKNNVLIELLECNKDVFMKQDRVKLVVEIKNVPTLHIKVFEFNSENYYRKNLAPFRTDVNLDGLVTAHEEKHEFKEPSQQKFRHVFEFPQLDDKVGLFVIEFISNGFSSRAVIKKGSLSLIYKSTVAGQVAYILDENKQKGGQIVIPYAKSHSSDKTILINDGFAQLTEFKRLPESYSFSSVFIVNHESLLMGKEAEILMKPSLKVNDRKCNLNIMKGTKVTLTTMSFVDNMPITKVFDNLTINNDQEISVKFQVPPNLQSVDILLETEVTNVSKGNKEKLASSHNIQMGTNNNTLSFYDSYLRKLKQDYYYYALGKNGEALSDINVSFTFNHNIYTNKSTTVPLNTDDDGKVKLGPLNDIVNVSANFRGPNGNCSANYVIRNTTETVVMPFTMNILEDEEVKLPYVCNHEFSQDTVTLVRYSSSFRVIENCFKNISFSHDKGYQYGRINISGLQRGHYTLTYVATMQTVSIRVHKGVYWETDSFILKDHSLVEKRERTSIMRIKDIAVEEEKENHKVSFSLDDYGKNARAHVYAFTFMPPDVNSSFDQLASENMDWSSLDIFPFAKWKNIFLSNRKLGDEFRYVFDRKFVKRFMGNTLDRPQLLINGGNERSMLRGAGRQGYGGEIGTPGFKSFQNFLSNSASLVSNLTPDENGRVECTFDAHKYSTIVVLAMDDNSVTQSTIDIPSSIEEIEKRDLSLSTPLNAEKYYNEMRNTEILKKSDTHVIEDITSTDYIMVDSLEKVNQVQTEIAKAAGNNLPTTFEFLKTWDKLDEEKKNQKYSQFMCHEVNLFLYFKDRAYFDKVVSPFVTNKMEKTFIDLWLLGDEQEVAKFKAIDSFHQLNSLEK
>UniRef90_G0R191|81__k141_878465|+|352|8.473e-96|3|1231|3361|1231[1231]:1794[1794]:564[564]|1834[1834]:3180[3180]:1347[1347]|3224[3224]:3361[3361]:138[138]
FMKEFIAKSEVFPLNVTVSSPVKGSLEQFEYIKLFLDSTLLTIVFFILILSAMLIYSLMVSDIDEKTYEMAMLRALGLRSDSLIQMILLQSVVFSVPGLCLGLIISSLVNILVRYFVFSYTMTSTSYFIATTALILGLCVGIIMPIFTNLMTVQRALSKKIRDSLDVFHTGVNDVTVKIIKLEHYGISGVMTYYLAPAAFLFNKLQIFFFIINLILIGMIIGMSLVCILIFPYIQKLFIHIICLLVKFDRKLKPLIMKNITESHSSRNAKTSILFTICLAYLIFGGSSLLLLGDMIVSFVKSTVGSDIYVSTMVGEKNLPENEIRDFLFAENIKEDPLILDYSFGGRSIYAFLRNATGSKYYFKVSNGGTYPRNGIKLKPVEINYLNSSFIDYYTPIDLQKGVNYPRTQGKKDVIWSLYSDEGTTDMEGGLDKYFLNSRNLTKKSNDDENVFDLMKQIRVVLPEGITKPLSTYGGGELKLRISSNKREYFKMLVRGLPRKVPGYTFMSYSQVQFFLTGLVSFDQAIDISRRYIKKENEPYLASKIEEYQACKHHACRESGLCQEYQFTSFCDNSFYPKDRLRIRISSRATREDRQYIANQLRGILQDNLMLVVDVGELEDNVATTLSLFQVFIILIGIAFTIAFFMLLVSTTSNIRENLWEFGVLRAIGLKKVQIIRIYLYEA
>UniRef90_UPI0007115C31|81__k141_878465|+|52|1.726e-05|1|621|1019|621[621]:1019[1019]:399[399]
SRNEINIGLGRDFSKTILGYREAFITHSTLRYLGIQAGTGEKVQIVIDIGQYFDTSTYASMMNSPYFEQLKEYKVSFMQQISRLLDQLYAQYSLQEIKESFVLRLDFVVVEDYDQPKGKFPNSYGNVLVIDYK
>UniRef90_A0A1R2CXK1|81__k141_21922|-|206|7.558e-52|2|939|1916|1916[1916]:1548[1548]:369[369]|1520[1520]:939[939]:582[582]
SMESHGRAIAYGLSSHQGSVRPYNEDRVVAFQTQIGQDPVVNMSFFAVYDGHGGQTCAKFLSDQLHKSLVEDKDLLKNPSVVMRKHILEADARYLKMFTDNPTNTEFQRAGSCLNVVIILDDIRSIMSTQGGKVIYQLSSDHKPCDPKERDRVLDSGGKVYVSAIKQLKGPSGSTLQRTDRLITKMDNMKSSTENALSVIESGGEAYGPHRVLPGRLSVSRALGDAHAKIKSLGGNPNVVIARPDIKKFKILENHDMIIMGSDGLYDKLTNSQITTSVFKKAVDIHSHKSKDLNMISLECAEDSVKAAIDNKSLDNI
>UniRef90_J9G5N6|81__k141_22497|-|254|2.685e-66|1|135|2168|2168[2168]:135[135]:2034[2034]
NLDYLWRCILFSQDKIFNQIDSTLDLKSQQLEGEFEEKLNDIKHQCEFDVKKANQETQDLKLQLKELTAKFDNARSERNRIEKIADDRNFELQAIKNDTDIVALKSYFNDLDKNMTTVLNEKKPQMEACQKLINVMRKIIPTKKPGGPKMLKFKLRRKKKNKLEEEEVVEEKGQDVIISGKKPKPPSPFDLLMEYLYDNYIELFVILGEEKDRVMLEKETVLKVLDDIPEDLIERLLVPPPKDSANMGLQTVLTMNPNRELSKNDVATAYKIAYPSQKDIKVKKEPKNLLLKSINKFLSNKKEKIQPMAEQNVFKMTQSLLDDKLTMDLESEKSNKSTKHMPNYVLDQLSMKFGLKTIAVKNLISLREGLSAVTKSYIKDNPGGTPYSLILATVMGLESDSNLSFSQEQVGLIIKSKPMWNEAQEQFKKNLQVKRGAKLSDFSLFDLQTGGTCSLLEVIDVFTIWCTKDKELLSSFLPTLLPNLPPETNKNEKATKKFYLDFSLMKICNKVAKLGKDVKFIYNALDVDGSGSLDPVEILVGLKEKFSIYFSEEEADNLCKYLDEDGSGDVDLEEFKAKVNYGNYNSNYHLYTITEQRFIELLLQEWNRYLERTKIKLMNKFVEFDDNGDGVLTFEEFEQLINNLEKSMDRSKISELFNETLEMDEKATDLDQMNPECF
>UniRef90_A0A388M5M2|81__k141_1192984|+|457|2.089e-127|2|63|1166|63[63]:209[209]:147[147]|225[225]:1166[1166]:942[942]
MGIAEKIQEIKDEMAKTQKNKATNYHLGTLKAKLAKLRSQLTEPDKGAAGFDVEKLGHARIAMIGFPSVGKSTMLNVLTNTASEAASYEFTTLTCIPGFIFHNDAKIQLLDLPGIIEGAASGKGRGKQVIAVGKSADLIMMVLDTQKGEEQKAKLTLELESVGIRLNEERPLINVKHTQKGGIMVNCTVKRTLMDDKMIKNILFEYKMHNAHIVMRGDYSVDQFIDAIEGNRKYVRCLYVYNKIDTVSIEDVDELARLPNTTVISSGMKLGLDLLKEQMWDMLNLVRVYTKKKGSPPDLQDPLILTRGRGGYTVKAAIMQIHKALKDSFKCGYVWGKSAKHNPQKVGLDHPLEDEDVLQIMKK
>UniRef90_UPI00156BF767|81__k141_1237395|+|63|8.427e-09|1|852|1376|852[852]:1376[1376]:525[525]
RTGYVMQLMGNDFYFSNAKFSFEYIDGMKYSMEKLVPSFLNISSFEFRYSTLTDYMEDMKKINYTIGKYEGDFFVYTQYKPSGFYDHHWGGYFTSRPMFKWMTRTSHSRERALNSLMATVKFTEQSNSSHIDPSQFENAFNSLKSVREFNPVMLHHDAITGTHGNAVNADYKRKI
>UniRef90_A0A078BD15|81__k141_1237395|+|137|4.461e-31|1|153|671|153[153]:671[671]:519[519]
DVDKIVFYAIPHSHTDAGWYWTYQYYYGLAKRILDSVTNYLIDNPEKKFTWSDHSFFRKWYDENIKNNPKRKKEIKNLIATGKLDLVNGGLVQNDEAGPLAKETYTNFVEGLTFLYDEFGVRPDTVWQLDPFGHSSSTPEILKSLGFKNVVLNRMSDAYKNTLRENQDLEFIW
>UniRef90_UPI000787FC53|81__k141_1237854|-|332|8.884e-90|2|1377|3761|3761[3761]:2169[2169]:1593[1593]|2147[2147]:1377[1377]:771[771]
TKYMQEVLDGMVRKSKSEKFNYKNNMMKLVLKTYWKKIVVVILWGILTELLGVFNLFYTSYFVEWLQEGEDDYLGYVYGLSFCALVYAMQLFRVNYFFGANYLGINIRRAISGIMYKKALRLNQKSKAISSTGKIVTIVSGELQTIDWGIQMAPYIVIAPISTTFAFALIAINFKEAAVFGFIVFVFIIVSQILLSRLTMKWKYKEGVFSDKRVDIISDSINGIRTIKTYGWELPFQRLIDKVRDSQLRMVFKSHIVSSIGYGVFQNGGFLIAIAIFGYHYAMEREFSYSRSLSTISILGYLSQFSCFFLFTAFNSMANLSAVLGRTGEVIGMEEFSSESNQNDTTLPEGTRVKIEDASLSWGFQIKKDEKDKAQVDTSAADVNLKDINLEAKSGELIAVVGTVGCGKSTMLSGIMHELQVVKGKVRTNGKKAYVEQEPFIVSGTVLENILLGSKFDEKLMSETIEVCCLKEDLAAMNDGLNTIIGERGINISGGQKARISLARAVYSQADIYLFDDPLSAVDPEVAHKIFLSDKCRVLVTHQIQFLKDVQQIYVINNNSIQISGNFQQLKDQGLDFNELLKAYEKKEEKEEEKDAIIIDDDDDEEEQIQDNQQTRKESIARTEKSEVAQDDTIVRDDTMAKDTTEKFTSKEKIDKGELKLKDWWNFFKYGTGIIGFLLIMFFTTLGALLFVVISYWVGIWTKEDKEEQRNPIYFNLFYGIILFYFLIIFIRSIFITGSNIITSRNLHKLMIEKVLRAPIQFFDNTPIGRILTRLSQDISCFDFLLPL
>UniRef90_A0A197JHF8|81__k141_1238020|-|61|3.371e-08|1|2050|2262|2262[2262]:2050[2050]:213[213]
CKYAGCDKEFNKACNFLDHVRMHENIKPYQCSKCDKEFVQKCNLRKHFKRHESISLNDRKVFKCSKCSKGF
>UniRef90_A2YCN4|81__k141_1186804|+|79|1.286e-13|1|1121|1303|1121[1121]:1303[1303]:183[183]
TQKARESVSLGRELLGGNGILIENQLIKLMMDIESIHTYEGSYDINMLVTGRELTGISAIR
>UniRef90_A0A2A9MQM9|81__k141_1186804|+|229|9.01e-59|3|71|1114|71[71]:712[712]:642[642]|740[740]:883[883]:144[144]|905[905]:1114[1114]:210[210]
DSSLRRLRIIKGHVACKPTAGAVTDGLNYFEFTDFLTDEERRMRIVIRETFEKQVLPKVNYYVDNTTFPYEFLPLFKKLNLGGATIEGNRSVKLSPLMTGVVLMELFRIDPSLGTFYFVHNLVSMATIDLLGSEAQKAEYLPDGCRFKSIYSFGLTEPENGSDASNLKTIARKVAGGYIINGEKRWIGMATHAKAIIIWARVEGTNEIHGFIVEKIEGKYSMRSVQNADVYLKNVFVTDSQMLEKGNSWSTGPGKALKHSRVGAAAGAYDFTIKYVSERKQFKRQISSFQISQEKLARMMGNLQAMIHMAQRITTLYEQDNASFGQVSLVKA
>UniRef90_A0A078AQS6|81__k141_877059|+|796|1.865e-229|2|83|1825|83[83]:1501[1501]:1419[1419]|1625[1625]:1825[1825]:201[201]
MAILKEDTSYTHIIAIDFGTGASGYGIAPQLVESGQKPRIEVFNPCDDLDDQKTSTAILFDDEGNFLAFGNHALQRYAEILDDEETALLFQSYKMHLLHMDENAISIDGRELPLMKVISESLKYIADKATEKLAEQIGKVINSKIRWVLTVPALWGEEHKQFMRKSAMNAGIVDSLNSPNLLLSLEPEGASIQCREDSEENIRNSLEKNKIVMVLDCGGGTVDITVHKLMCEPHENFLCEEFLPSSGGCEWGSKYVDVHFEKFLEEFFGEELYSAYIKNALARLEILKHFEMLKRKFNPGKEEKSRLQLSYLGEDLSSTSLKTMIDDWNNTHEDKNMQLKKRGASGVDISPTLMKSFFEPLFEKIIDKVKELMDDAADNKGEPVNFVFMVGGFSESPYLKSVVKDTFEREDLHILVPRRPQVSVIRGACMFGLNPRSITSRISKKTYGINTLTTFDPEKHPEEKKVIIEGEDFTNEEDVLFIDDDHVEQLGELSIDIGRPFQSVEDKTVKVTLVFGATNIAATATNFEGTELRNCEFKFE
>UniRef90_D5KU24|81__k141_877605|-|306|5.962e-82|2|260|1198|1198[1198]:599[599]:600[600]|562[562]:260[260]:303[303]
YEVADQLHCSPNSKVYLVNMRTSPTSAVSSKEAEVVQSAIKLVNGGLFTYLLDREYRILNTLNHPNIIKPLRYQYSCNSEGKASSVLAVPYYKRGDLFEAVKSKDGLGETKSLKYFKQIASALEYVHEANIAHRDIKLENMVIDDDSNAKLIDFGFAYTSEIGSEKDIQSQIFEECAESQVEGTMGYMAPELLQACHENNRLENYKAGDVFALGVALFTMVVGSAPFASASKSDINYRTLEMTKRRPGSSKFWTRHPKAKILMQNGDLSAEFRSLIQSMLDPVPADRIRISSVVNHSWIQK
>UniRef90_J9IMT3|81__k141_1190577|+|434|1.752e-120|2|254|1810|254[254]:802[802]:549[549]|818[818]:1810[1810]:993[993]
LGYVSLNYSRSNLLEKNVYFFDTIDRKGTEKLKHLAAIFFVRNTPENFVKIKEELANPLFSKYYLIFSNPIEDQKLREFADSDKYNLVLKVLEMFSDFYAINKELYSFGLPTSMDLLLHESDMTSATQFKQNRILQGVFSVLMSCRKHPFVRYAKHSNRAAKLADSLISYMSTEDEFIAKYSKTLLILDRKDDPITPLLNQWTYQSMIHELIGINNHRVKLTSGEEIVINPDQDEFFGKNMYKNYGEMAEELNRLVTEFKDKNKSQAKVESIEDMQRFMETYPEFKKYTGNVTKHVNIMSEISKKVDRKKLLLVSEIEQDIAIKSNKSEHVRNVTEILEDNDVDQFEKVRLVMIFALRYEGDSNVGKFKDMLRNNNVKQEHIDLIEIVLQYAGKKKRSPFMLGKGNDLISSALNIFKSNFKDVKNVFTQHKSCMHTMIEQMVKGKLAESEFPYSSQSPSDTKTTDIIIFIIGGATYQEAKEVAEFNDRADNFNVILGGTTIHNAQTFIAEATEI
>UniRef90_A0A0V0QQB6|81__k141_1237173|+|236|7.039e-61|2|84|1217|84[84]:206[206]:123[123]|345[345]:1217[1217]:873[873]
DIVTDQDPDEIFEILELIGKGSYGEVYKAFNRKTGDIVAVKNAGSVIDLIKITKRSLMEYEIASIIQAVLKGLDFLHSRKMIHRDIKAGNILLNHNGEVKIADFGVCAQIMNTYENSKTFIGTLCWMSPEVLNYSEYNKKTDIWSLGITVIEIAEGDPPFSNLKQHMMRNKIIKDPPIGMSDPSKWSKEINDFVAKCLTYNPDNRPDAIELLKHPFIEKYAKGPALLSELVDSCIKEIDEYRLRQNEEDEFGSEEDVQEYKPGDTVDIYDEGNTVVRHAKNSIVFKGKNNEGGQNKANDEPFFMKHIRENGLDYEDEDKARDYAMNFGNDFE
>UniRef90_A0A078A1H2|81__k141_1084841|+|365|1.034e-99|2|68|1153|68[68]:286[286]:219[219]|365[368]:1153[1153]:789[786]
ILLLLIALWVKANEDFYQLLGIEPGAEESEIRRAFRRKSVKFHPDKNPGNEEAAETYRKINRAYEILTDQDKRHVYDTYGEDVLERYERGERQIQRGPNSKLEVQVTLEDLYLGVNKQMTISRDVVCAKCKGTGAKDGKVKKCNQCHGQGMVIQNVQVGVGMTMKMQQPCPKCGGQGVMSAHKCEKCNGNKVHPESKTLQLTIEPGMQNKEKVIFERDGAQQPNVIPGDVIMILKQKKHKKYNRVGNNLYTNMKITLEDALFGFTKTLKSLDGREITVSADASEDIQPFSWKIIKGEGMPLKDNPTEKGDLHVKLMVKMPAKLSEEQKKMVREIF
>UniRef90_A0A078B4T8|81__k141_1237417|+|319|7.278e-86|1|87|911|87[87]:911[911]:825[825]
MENEESIYNLIPPQEYKAPKGKLYKSKYNPKAIPTGSTFCLGTTSRPGVSNLNGEVIPQGSNHLNTAGTALWGRKKGDSKADPHRFTKKGEGTLKVFGTKTAVGEHKKRDSKKAAVPKKDDKPIMGLTSDKNYIVANAVENILAAPKIKENQEKDYTKKRDYGKQPKYLQKIKKEIDQEYEMVREMQMEEDQQRDRDKFLLPDEERAELISALKKKWEVVHKQYQEITHVQKIDTVGLRRKKENCEKELRQLEKDIEKLTKKYIFVDTTTYGNYY
>UniRef90_A0A177EJP5|81__k141_1234133|+|155|1.702e-36|1|1871|2581|1871[1871]:2581[2581]:711[711]
KMIPKLSILNDKHIEHILNEKEISKMYNDYMAASRKSTITEQFLNFDSTQFETKQDEQNLYFFMDFFPGGDLANLFTNCRINMSLTDIKNYLAEIILSLEVLHSNNVVYRDLKLENFVIDKTGHCRLIDFGFSKRLHSERTYTRCGTEGYIAPEIIKNLGHGLPSDIWSLGILFCNMVSGVIPNTKNNLKKVYMLLKKDIYAKDFIEKCLNVDPLSRPTIEEVKRHGYFKDIDWEKI
>UniRef90_G0R1M1|81__k141_1234786|+|264|2.622e-69|2|1730|3848|1730[1730]:2101[2101]:372[372]|2412[2412]:3848[3848]:1437[1437]
VEQAINQEGNRNMIIKFFENMEKYGIKFENSQKRMLVAPGNTLALGRSGTGKTTVSAFKMLAIDLLFKAYSKARLNGDGNVQLEPKDLSIYSGCGIVFCTASPVLTNEVRRYYEDINIQIKEFLDFPCFLTVKKLIYMIDASLNFSFFSRGVDGSIYGMDSSTEWHNENKQGTFMINQYYKDSYDYSKKLKKLGKKLVQVEDIDDDEKLEILKEEGIEVDAAQINEANNQYDSESEEEDFYDNSDIYKNYQYVRSQSGYYSGKMKIEDQTFSQEVDYEMFEAKFWGKNKGRIKVSAMNVWTEIFSVIKGGLQTDWFNFFKNGTNSIMSWKNYTKLKSSMPYLNDYERNKVYSMYVKYEQWKHQNNLYDFMDVVKHVFSNLQSHWKTKIDYLVVDEVQDLTPLTIQLLVTITNNNVFFCGDTAQTITKGVGFRFYDLKEIFSNKKVEIPSVIQLTKNYRSHAKILDLANSIVDIIECFFPQTIDKLQRESSGIASDPKDDPMPILLDGFSKDDLMAMIIGPSESRNPNFGCNQVVIVRDQETKASLPLFLKQALCLTVYEAKGLEFDDVILYNFFKQSPASNQYRLLKDIEICKDKRRKLKIEE
>UniRef90_UPI0006B0B543|81__k141_1235074|-|107|4.79e-22|1|759|998|998[998]:759[759]:240[240]
VVFYDTDWNPAMDKQAQDRCHRIGQEKTVHIYRLISVNTIEENIFKKSLQKRELGGMIIEGNFNPDFFKKVNYKEMLEEG
>UniRef90_Q22AS4|81__k141_152320|+|240|4.399e-62|3|44|3834|44[44]:424[424]:381[381]|569[569]:1687[1687]:1119[1119]|1831[1831]:3834[3834]:2004[2004]
EKKFQALKRKLDGLNYFQPITIESTALVEKLLNDFLKVMNAFQKVKETQNKTLAELDAEKNKITPLAKQHEKVIKENNELHQAIIQANERAQEVQIKHQHTEMQFKSEFEDLKFLISNKENRIKQLEENSRRHCMEQLERADEKAATMILQIKNLEYNKAELEEMINLQNNKILSRDNEIARLNSMNVSAPNLDKISKDYSAEMSQSNIQKLNTQIDFLNKENQRLESEVKDKNQVINTSEKYKYDRMAMSKKYTEEQKENKRLTADINQMETVIQELKNKVEENSSVIAKRNLVPLADLTKERERRDELLEQIKSLETELRQYKRSDEHVQHTLTSAVTEKQTLNTRLEEMIDENRLLQNSIDEKLHEVRQITKERDILRSDSDFYKDRAKQMEANYERYKKMSEELSQEKNMTSGEYYSKLLNVENMLSEVKKENSEMAFELERTKRQKITYESELDELKETTFKFKNEFESNNTTLTRIKIMYDSTLKDKQRLEKELQDSLQIMKSEHKMLSDDLSDKLRELESEQRKRRDMERELIEYKQLRSKFEQVEEQIEHIVRQKTEAESSNTKHKNEIIELENMLNAKQKVIAEGDKKYEEALRNLSETERRGMRDDDKWQITQQYKDELESKQSIINELRIKDTDNVERIETLQGNLKKTRYDLEMEKERVNNFKQSKEKSEYELKEARKNLVDVENRFNDDKNESIKTEQQKNQAEIEIEDLRNQVNNIRKDKLRLDDDNCELRKQVEDMKLNISQQDSEISRLQSLHQTLERSKEDLIQKLQNTNKERNNNERDKSSMVTEISQLKQLIVQKESDVEEMRSSVIELDQRNDMLQSQLDYKTEELYETQNALESQNKDYTESKHKISIISGKEESYERRLQEREREIAHLNKQVKEFNKKMHEFHEMDNIKTHDTNQLANDVEILTKENQAVKEQLMKLSEEKEYFKIEFENTIGRSKQLQQNIRAVEIEKNDIQTSYKEVCCENQRLKESVKNMNYQNKDSGNMVQSLEREIRELQMGIKNMQEKEDQMMYDITQYDQNMTQLSQQYEQALSEIEEIRKDRDSLLNDHETQRNLSFNLEVTKEELHRHIMNLENERNIMGSKLDELRRDLDLQRERTEYERSRYYELEMILNKERIQMQHYEQERDSLRNENDILQSTNKKPHSYM
>UniRef90_A0A1R2CK43|81__k141_1235611|-|120|5.848e-26|1|761|1897|1897[1897]:761[761]:1137[1137]
PGKSKFIFYWHLFMALVITVSFFLIGITLAFQLLLLPDSRPFEQIIDVIFVIDIIITFFTAYYQDVKLVMNPFYIAKRYILTFLLFDIVSTLPTLLSYQNENIYFLKMFRGVRLAHIIAPLLRVLDMINFDNLLRRQLKAFVRLMVILCSTIHILACLWVFIGRRQQGSWIDVHSPDEEFDNEVNVFIASVYWVVTTLTTVGYGDFKGYTVYEYIFQIGVEFIGIGMFAMFMGQVNEFMDQVSNITDIVEDKIEDLDWWLYKLDTSRGEEKIPGPLYYSIKRFVEASLKEDFNMIIEDFDFYYKLKPNLRYELVEELFGEFANTFNVLFVNPVEGNYEERGFTSDFIINLYCRVYIPGQDIVKYNEEFDEMYLIKEGGI
>UniRef90_A0A078AQA8|81__k141_859075|-|305|1.192e-81|1|50|853|853[853]:50[50]:804[804]
EQAVPVAVFAGFGDDCINPGMQRFTKHFGEMLNTTAKCIRVGSGAVSSIFMDFEEQGKSACKTLENDPDFEGEFSVVGNSQGGLIARYVVEKCQNLKGRVRNMATFGGPHMGVGKVPHCFSGMICNVINHAIDWVVYMGIIQHHIGPAGYFRDPEQLSYYKDHSVFLPSVNNEVNFDQEAYDRFSGLNKVFLGMFEKDTMIYPPSTAWFYELQADGSILPYDETSLYKNDQIGLRALNEAGKVVFHKFPGDHLQFSYDDIDEFVIPVL
>UniRef90_A0A078AXI9|81__k141_1172562|+|171|2.597e-41|1|619|1428|619[619]:1428[1428]:810[810]
ERKKRTVFVGNIPITLPAKKLWYVFKHCGKIEKIWFRSLPPSTMITDRRNVVKGSMIGGQKNNKNAYILFAEEASIEGALKLNNHAVDNPDFNEIFHLRVDRDEKKQDDFTSTIFVGNLPFIVNEEELRRHFEDLGTITNIRIVRDPKTLIGCGIAFVQFSTKEEAIEAVNTCAKHLRFGKFKGRGLRVKKAVPNERREKKQDKKRDKKSQRKQKRFQPADEFTERFLSSSDKRKNNKDSNFHNDIKMKKDKKSRMMNEMIRSGGRSKIR
>UniRef90_A0A1E7FUF0|81__k141_1172997|+|672|3.967e-192|2|149|1422|149[149]:1045[1045]:897[897]|1129[1132]:1422[1422]:294[291]
LRGIPPAPGSVGMHNLGNSCFINSIVQCLNHMEPLTKYFLNGDYAKELNRKNPLGSGGRVATAYAAMLKEIWSNKYSALAPRMLKQTVASFAPQFNNSYQHDSQEFCQFLMDGLHEDCNRVIEKPYVEELEGIGLKDTTAAIEAWRKHLMRHDSIIVDRCQGMHRSHLTCPKCGKESVKFDAFSTISLPLTADKSNINGMTLQDCVDKFLEGEQLDELNAWYCPGCKKHVCALKMIALWSVPDILILHLKRFQFDHCAVRNDVIRSKINDTVRFPIERLDLRQHVLGPTDDDAPPIYRVCGVSEHMGPTANSGHYTATVRNCKDSRWYRYNDAHVGETTADAAVAGGAYLLFYERLKGSARWGGMEKLMKDNDVEPYGGPKTDQDGFTTVKSKKKR
>UniRef90_A0A078A171|81__k141_1096574|+|587|1.535e-166|2|271|1543|271[271]:465[465]:195[195]|557[557]:1543[1543]:987[987]
VEAEGEGLDNSIFETNWDESVEKFDDLNLKEEVLRGVYGYGFERPSPIQQKAILPVLQGRDTIAQAQSGTGKTGAFTIAVLQSIETTSDETQALIVVHTRELAYQVHKVVESIGEYTGVKVHACCGGTAVRDDIRKLKDGVHVVVGTPGRVKEMMKKGFLKSDFLKLFILDEADEMLSRGFKTQIQDIFKFLPGEIQIGLFSATMPPEILRLSENFMRDPARILVKKDELTLEGIKQYYVPLDKEEWKLEVLMNLYMNLEINQAIIYCNTTKKVDDLTKQLKEKEFTVSAMHGEMDQVTRDLIMREFRTATTRILISTDLLARGIDVQQVSVVINYDLPHKKESYIHRIGRSGRFGRKGTAINFVTPREAEFLKEIQTHYNTQINELPTNLEEI
>UniRef90_A0A5B7E648|81__k141_1096574|-|63|8.427e-09|2|919|1362|1362[1362]:1234[1234]:129[129]|1065[1065]:919[919]:147[147]
MTTDTCWTSIPLASKSVEIKILVVAVLNSLIIRSLVTWSISPCIPSRVSSSFLTRIRAGSRMKFSLSLKISGGMVAENKPIWISPGKNLKMS
>UniRef90_A0A078ALQ9|81__k141_1206593|+|316|5.822e-85|2|99|921|99[99]:173[173]:75[75]|265[280]:921[921]:657[642]
YSKEDLLYLAKLAEQAERYDGECQFATSFSKKESQQLTLEERNILSVAYKNVVGSRRAAWRVLNSIEQKESKKDKGKENVEKVKQYKSQIEEELLKLCRDILDLLTNHLLPSTSEAEAKVFYFKMQGDYFRYIAEFTRSSEKDEAAQKSRNSYEEAYKVAEKDLDATHPIRLGLALNYSVFYYEILQEREKACDMAKNAFDDAISGLDNVSDEYYKDSTLIMQLLRDNLTLWTSDMPED
>UniRef90_A0A078ABY3|81__k141_432997|+|417|2.297e-115|2|34|1676|34[34]:474[474]:441[441]|735[735]:1676[1676]:942[942]
MESDKTHIVGIVREEKNKWERRVALTPVEVKQLVENGIKVIVQPSTHRCFTEKEYLDVGAIFQEDISEADLIVGVKEVPIENLLADKTYLFFSHTIKAQDYNMPLLDKLLELKIRMIDYECIRDEKQRLVAFGRYAGIAGAVDFFRGFPHEYVDSDKLDSIPKENDKIFITVLTQKDLVEKKDGDTGEFDKQHYYKNPSQYRSKFHQYYDKVTFLINCMYWEAKYPRVIIEDELCSQENMKFMGFTDISADYEGSIEITRRFSDIEDPFHLYSLKTKELKLNISQYEEGDILYHCVDHLPAEMPIDASKHFGEKLLPFIESIVKSDTKTPFSEISTLPDPIKQAIVCCNGKLTTNFDYITQLRKLNELQKKEEEEITQLKTKSKGLKRAISFSSLCISGHIFDTKFFNDTLDILEKAKANFRVVNIKCGQRDNEDSSATLQVFSHDMLRLNAALDKLYELA
>UniRef90_A0A2V9IVJ0|81__k141_747831|+|85|2.009e-15|1|379|1011|379[379]:1011[1011]:633[633]
FILGSDEYITEVSGRSGDLVDAITFHTNLGRKQQFGSSTGGSPFSLKKHGKVVKGFTVGFGGHLHFIGCHFGTVAAPIKASNKGGKTHQDTQHFDDYKTYLEGKSNPKMTEIRVLHDNKNVFGVEGIYEANGSQVSPGTHVGKEMNSSTINQSIALSDSKYITGISGRNGDIIDQLSIHLSDGTNYNFGGSGGTSFSNIVPSGKKVVALGG
>UniRef90_A0A078ATL6|81__k141_1212640|+|121|2.924e-26|1|70|990|70[70]:990[990]:921[921]
TVEQREKKSKKFLNDMHTIGMKPRNGMFSDPISLAVGDVHYVAPTRKYRNDGKVPTCPKSFYTSKLKNGQSDQALFSKPRYNCLNDPYDESWKSLQLRTSVSRSKSRQRPFTAGGRVKQKDPTSFLKNQLIEKENMREGAGNVKSRNPNFVTSNLQRGGGKTTPGVCIGGSTIKYSEDDYDREKDHKREESRKNKERILLPFSSRVKQRTTFTKDKHSYSVQGIALHPKKELYEYEGAKHSGPFKPSHPAKKGHNKTLEKFPTYVEDQGKKIQQKSLNHYAKQTSHWKHPTKHKSKVCDTITGNFRN
>UniRef90_A0A183SX83|81__k141_1075190|+|63|8.427e-09|1|812|1099|812[812]:1099[1099]:288[288]
RKDDMESLLYVLIHLYNGTVPWQYVEVKKDDNFVNIMNYKRTTSSVELAKDMPNGFVKIVDYVRGLNFLDTPDYDYIRWCFKEIAPENNVVLDGKF
>UniRef90_H0Y2N6|81__k141_1075190|+|63|8.427e-09|1|430|690|430[430]:690[690]:261[261]
SLKHLLQIALQMVDRIEALHSCNLIHRDLKPANIVFGLENPEDTNQDKSNMLYLIDFGLTKEESTGRVPCISKQAYLSKNLRLTGMA
>UniRef90_A0A699YYR8|81__k141_1231102|-|70|6.584e-11|1|435|641|641[641]:435[435]:207[207]
NVLVSGSYDATVKIWDVEARNSRALQTLFDFQDSVTSISVTTDQIICGSVDGYLRIYDIRFGKLLTHNM
>UniRef90_A0A078B4P3|81__k141_1231264|+|332|8.884e-90|1|413|1507|413[413]:1507[1507]:1095[1095]
FTHKVRNVEHAGGRLAIIIDNKVTDDIDNIIMVDDGSGNGISIPSMLIGMKDGQTIKDFLEDDEGKHNNPSVALMASFDISHPDDRVEWDFWYTSSNKKALEFLKSYHEYNQKLGDKTLFTPHYFFWSCEQCDRQTKREDCFGDGKYCSLDQENHGISGQDIMYENLRQKCLFDRLTKENKVDNWWEYIGKVHAHCYDGITKECSKQVHDKLDMDFEKTQDCVDASFSKNDHTTSLNYILEDEVTYMKKYGPNFFPAAVINNVTYRGSLTPSNFFEAVCQGFKNKPGQCSTKSTHLTIIEGINTSTLVVIILVLVLVNVGIIVLYKKYAKKEMDQKIEMHINSAVSQYFAIQDKSSDSRVVTPYV
>UniRef90_A0A078AUP9|81__k141_1076034|+|426|4.485e-118|1|171|992|171[171]:992[992]:822[822]
EVLVEENNVQPVSAPVNVCGDLHGQFHDLMEIFNKGGDPASNRYVFMGDLVDRGFHSVETFTYLMCLKILYPGQITLLRGNHESEMVSKTYGLYDEVSQKYGNINPWKYFLEVFNHLGIAALIEGKILCLHGGLSPDIKTIDQIRVINRFQDIPHEGPFADLMWSDPEDIDTWGMSPRGCGWLFGAKVTNEFNRINDLSLICRAHQLAMDGFKIWFPDENLTTVWSAPNYMYRCGNAASILQISDDLQQRYLMFSESNDQAKLTHYKKVVPYFL
>UniRef90_J9ISJ3|81__k141_1231551|+|427|2.243e-118|2|68|947|68[68]:373[373]:306[306]|399[399]:947[947]:549[549]
MLRKNIRLRKEYLFNKDKEIKERATIDKKIKLKSAIESDKPIPFELRKDEQELRQQLENDDANTLVQRSHIDDEYEEAKYKDPKVMITTSRSPSSRLMNFQKELRLIVPNAVRVNRGTYVLKNLVKICQENDFSDIIIVHEHKGEPDGLIISHLPYGPTAYFGINNVILRHDLKERAQTMSEQLPHLIFDGFNTRLGDRISDVLKYVFPLPKVDSKRIITFSNSNDFISFRHHVYQKEDHETVKLKELGPRFELKPYQISLGTLDQPNAKKEWVLRPYMNTSTKR
>UniRef90_A0A446Q137|81__k141_1231942|+|138|2.231e-31|2|892|1563|892[892]:1113[1113]:222[222]|1135[1138]:1563[1563]:429[426]
SRFDGIISVSGDGLVHEIVNGFLNRKENLASDKSTPKLIMPIGVIPGGSSDGLHKALAHESGESHGVEQACLMVIKGRTKKMDILKLMSDDRTDPIYSFLSVSWCMLADIDIESEKIRWMGNTRFYVWAMLRVMKLRRYRAVLSYLGEDVTHKDQCFEQNVNHPINQYEAVEEIKEESEVKVRLINNSSVLSSEKCELSKTFDPSWTTIDCICMYN
>UniRef90_Q52ZP6|81__k141_1239624|+|65|2.107e-09|1|552|689|552[552]:689[689]:138[138]
RWTAEEHRMFMEGIELYGKDWKKVQQYVGTRTSAQSRSHAQKVLSK
>UniRef90_A0A078A220|81__k141_1239701|+|375|1.01e-102|2|301|1371|301[301]:735[735]:435[435]|814[814]:1371[1371]:558[558]
RDIPERVAAKNIDFEFYWEDRCNAVFDIINKEEHGNSYKQTYIERYLQELLEKHKAPGNTGNLIEELSASRYDCFSLNITQLLSHLPMDIVFECLPNLSYLSLTYGAKHVGMEYDRQLFGMKMKDAKIFANCLRTTQSLVKLSLPRGLMLNKTITQLDLSHNRIGNSGASKLSKFLRHSKIITHLDLGDNNISQGLKINKSLKVLNLHLNRIDDKGGMKFCQDLKQHDYSLEEINFRGNSLGGLFARALSELILKTTLKKIDISCNFIEKKDAVAILDSLRDNSNIIEFDIRNNKIKETEVERKNDDVDLKEIEEIVTKNFLASKNIPYVK
>UniRef90_R7T493|81__k141_1239839|-|76|1.029e-12|2|123|437|437[437]:270[270]:168[168]|248[248]:123[123]:126[126]
SKLMEFLNEIDYLPSKFVYRWVNNILSREFNVQQLIMIWDKILAEEQDVSTYLAYVLSKDIKDLSDRPDEVILFIQDLPTSKWSNKEIKFLMAESYQL
>UniRef90_A0A078AUG7|81__k141_1239896|-|176|8.115e-43|1|430|1668|1668[1668]:430[430]:1239[1239]
FEIELKSKISHKASSFQSEEGFLVKQFKFFDIYNAGTLNFDNFYRTAEKVGIIKDKEEVYQYYQHLNGVDANGNIDYKTFSKSLFSDQNNQAQSRPGTTYSPSKKGTFDDNEENPQKHQMLSSGMNSQEYPLSTTAHFYTNSNSAGRKNVMHPDYLNKQVMESLDKTLNDPKYQSAQDSETESVHSNGPVMYNYGHEPEYYKHSQYSKKNAPKSQVLYVERFKDELHNRGGRGMIGLFKQFKLFDTDQSGYLDKYEFKKAVEDYEVNVHPKDLDNLFNSFDQDGNGKIEYNEFLQALAGPLTKFRLQMVERVFDKLDGDNEGQIDINDIFASFDPYRHPDVASGKNDPEGVFNEFKDSFEVYHNIIHDYNSGLKVSRDEFTDFYTFLSSQFENDAQFDIMINGVWNLDNKNNY
>UniRef90_A0A1R1PH13|81__k141_1240110|+|96|9.811e-19|2|553|986|553[553]:717[717]:165[165]|738[741]:986[986]:249[246]
TFIWMHGRGGSSEGFSGIFRSKPDKYNAPEVKFVFLQAPEMPVTSENGEKMTSWYDVLEKPDEHGNGRKINTEHLDIVTKRVEKVIEIEVRKNKDDPRRIFVGGFSQGAAVAYNTFLKTKYELGGVFGISGYVRIFN
>UniRef90_A0C1Z8|81__k141_1241074|-|312|9.316e-84|1|149|1471|1471[1471]:149[149]:1323[1323]
VTICSAKLLRQPTDQVDWKADTDYKWFTQRLDHFDMQSNATFQQRYWINDQHWSKENGGGPLFLYLCGEWTCSNQAEDSFVSHLAKEHGAILAVHEHRFYGMSQPFEDWSTPNLKWLNTDQALADVALFADSISEQIAEQYDVPKKRWFVIGGSYPGALVSWFRNKYPHIAFGAWSSSGVVDAIQDFHQFDETVTAALMKSGDECPETMRNLINYTDTEFEQGRGDEIKKVFNAVEMRDDEFFWFYSDVIAETVQYGQRTELCQRVHDLTDDYASMNKMIMEWQVGNVMGRDDYWSTSLQNTTIDHSKNGRQWTYQYCSELGYLQTPAEKYPPLKNKALTLEFWHDYCSRIFERETFPDTHLWNLRYGGKSPAVSKVFYFNGDEDPWKGAGITETKNVFVHTFPLLCDDCAHCIDLRSPVENAPKVIDIARKKADRILTRW
>UniRef90_A0A3M7PKT8|81__k141_979533|-|133|7.138e-30|1|1447|1968|1968[1968]:1447[1447]:522[522]
MQNLDLVNRDVTMAKTYGIDLDSVGNRGSQYRVESILLRTARLNRFLLLSASVEQVRNQKKLEVIPLVMEPERAMHLDPVSVLDFQSLYPSIIISHNICYSTCLGRIQKSKKEFGIYKLSNSIKEFFGFGKDHTLTQEEEVSVLDSIIVSPNLVAFVKPSIRKGLLPQILSEIL
>UniRef90_A0A2T6IFZ0|81__k141_979533|-|99|1.226e-19|1|799|1191|1191[1191]:799[799]:393[393]
SCQPEVIYGDTDSIFIKFPGLTISEAYEASQKMIKHITLSNPYPMELKYEKVYRPMINMAKKRYSGYKYETPTSQPEIESKGIETIRRDFLPIVTKIMNKVLHLLFIENDVSLVKKYFEKQWAKLHEGNVE
>UniRef90_A0A1V9YAW2|81__k141_1210351|+|322|9.098e-87|3|152|949|152[152]:292[292]:141[141]|311[311]:739[739]:429[429]|761[761]:949[949]:189[189]
ALKFKVHKTFKLARASTLTLPHGDVRTPVYMPVGTKGAMKGLLPHNMEIMLANTYHLFLKPGEDILNQEGGLHKFAGWQNNYLTDSGGFQIVSLSDLNEVTEEGVTFESHIDKKKFLLTPEESMKMQNAIGADIMMALDDVVRPTITDEDRLKEAMERSVRWLDRCIKAHNRPQDQNLFAIVQGGVNDDLMIKRNTPGYAIGGLAGGEDKSDFWRTVHTCTQLLPDDKPRYVMGIGYPVDVLICSLLGADMYD
>UniRef90_A0A0K2TES0|81__k141_1210351|-|86|1.005e-15|1|691|942|942[942]:691[691]:252[252]
MSAPKSEHMRTSTGYPIPITYLGLSSGSSWVQVWTVLQKSLLSSPPANPPIAYPGVFLLIISSQQIFLRSSLTPPCTIANRFWS
>UniRef90_A0A4R9JSJ8|81__k141_665638|+|72|1.646e-11|1|764|1093|764[764]:1093[1093]:330[330]
MSGFGKMRFVNGDLYTGEFKNNKMHDENANIEYSNLDKYKGGVAQNMKHSKNGEYLYSNGDRYLGDFRNDQKHGDGVITLLRADRVINNCFKDDITYSGQFEKDRKTGKG
>UniRef90_Q23BW1|81__k141_1212663|+|220|4.613e-56|2|88|716|88[88]:393[393]:306[306]|474[474]:716[716]:243[243]
KPEVVFVLGGPGSGKGTQCKKLTEVHNFVHLSAGDLLRAERAKESENAELINDYIEKGKIVPVKITCELIKVAMEENGWDKSRFLVDGFPRNKENLEGWQEVMNDTVEVNYMVFMDTTEEVMTERLMERAKTSGRADDKEDVIRERFKTYMDSTMPIIRSFEEDGKVLKIDAGKSVDEVFKEL
>UniRef90_J9G8B5|81__k141_781205|+|668|6.347e-191|2|79|3906|79[79]:3447[3447]:3369[3369]|3562[3562]:3906[3906]:345[345]
MLSQTKLTEAGSQFWNKHILSSCKNKFAFASTLAVYIYEIVDNKGLSITLDKILSDHSSTITAIEWNPKEDTQIATASEAGDVYIWSIRSERPKIHVELDTTIAIMLHWNPVNSNNLLFVLKSGEVKYLKINEREICVIPTLQKNVPVVAKWHPTNGETIMIGYESGVTEFYDNSKKQVLSRHSHPVGVEDLAWYKGEDYALASYSDGTMCVFEIGHDKPRNTFERQAAGIQSAFWMNDKSGNFITISKTVGALRIWNVAQKSPQKMIKIASVGVSDTHISAGTGRSIFPISINPIQDYPNLVLIASTNGSIALFNVEKKKIVFQTEPGHSETIFDLAFKPDDKNTLASCSYDGTIKLWDAPSMKMILTINTTVKKGVIGYSVQQRAGGDNTVFGISWSPDTDEIACISGKGYVKIFNTKKGSLKHEIRPGGKGFRVAWNQLNGKYILSSSQDGNVYILQFDEESELKVLKKISHNKMSTYGVSWNNFQSNVFATGCDDGTVRVVHMSEDKEQDEIMIFKGHTERVFNIVWHPHCQNILASGSNDKTVRVWNVATGKSLELKGHTGYVRGLVWNHEIPWFLASGSWDAQIRIWDTRTGACITVLDDHHADIYGLDAHADRPFVYASCSRDNSIRFWNSEGLITNYKIQSILRHSSEVLLDTTNEDMVMNKDGELGNQDIDTTKTTKMCGAKSKKIFQNIHYGNTNSDLDQMMEIFDFFSLLDGQNEFWDMLKVIIKDAPGSLHHRVLHISDISSAVESHAIELTKSKSLKIRGNFGKKEDRKRKGAELFLKLGNYKEFCEIMIQLGEFDRALAYAPAVSMDYWKECMQKYGQWLGKHEERFIEAPLPYIAINEVDTAIDILTEAEEFEDSKLVRALKIAGVYKDVLSQYEDFKVNNDEVSHAQALKNKPDLIKDEKLVDLTKRQADQYFKVGQAILSACSFLSINEYKNALLQLMRANELYLSYVMTYFLYKEGQRDVIIRLALRAEKSMLIEEATELLDMLDHDNASYYKSFMMLRLSIQGLHTAGGIEEEKINSAALENCTYEARGVVQRLFAKEFDEACEMCVGYFEDILENEEYDKLPKSIEMFEAIQQVQIYKVASQIQSKVFCYLSIIGICKALWHGEIERSQLHSLQVNFEDEYNSKLFPAMMKAIDQHQKKKSKLFDEPGDHSVLVSGSNLPSKILKAKKKTSLISDYYIRGYPYVLEDGKTFINNNEAMEWATIYTFSPLLNGSLMNPF
>UniRef90_A0A1S2YAI0|81__k141_1095562|-|211|2.362e-53|2|371|2468|2468[2468]:1740[1740]:729[729]|1477[1477]:371[371]:1107[1107]
FTLNDCVIISSIRLPLKPEKDENGKFKLVSSGSLLFSQMYNLKNKDLLKALWIGIPKYTCNNEEEKQELIELYEKHNCIPIFLEKELEDDYFHYYENIMKPLFYNFKGLYDGGKTISKVDDWRSFKTVNERFAEKIIETKDKYEQEQSNVFIWLNNHQLFLVPQYLRRKIRDSNIGLYMHSPFPSSDIFRIFPYRNAILKSILECDCIGFHVYEHARHFMVCCKRVLGIDNEIAKNGHFIIKYPHYQRDCKLIQYLSVPKIFGEEYCEELKEAIYEIYNKIINDYGEKVVEIIEIPADDIGRYIIWAETDILFITNKRDGLYMSPLEYVIVRDAVGKGNRSNVLISEFVGGSRLLNGAFRFNPYNIREIIKCLETAVDILTPENTEKRFKSMLQYVNSHTIDIWAYNFLKDIKFVNQKRKAMLGYEGRQLLNNKLMMEKKKEYVTSREFINTYKVSKSRLIIILIESFKELMIETNSADDEYGSEEMSDVEMTDITIKLIHKLSEKRNTKVWLISSDQKAELHTHLHKLTNLGMAAEDGYFYRWHSKNVKNKNDWSRLIKDGDCSWIELVKSIMNSFTESTEGSYIVEKESMISWNYSKVAPDYGQGQMKEM
>UniRef90_A0A078A842|81__k141_1096625|+|157|4.255e-37|1|4367|5212|4367[4367]:5212[5212]:846[846]
SNVEVENCTFVNNTAMSGGAISVECNYLIPCTNVIRDSVFTNNVAIEEGGGIIYNTYQPELINNTYGDNIAELGNDVASYATRIKKVSNGTLVDLNELNDVPSGIVIDEDMVFAVVSAEQNSIMTSNSRSVIKWETIDENTRVRGQNTVTLNKGMVTFSDTIFEAAPGMQDVKFRLASSAIDYNVLQYLDPVKYADQIISVNFRWCKPGEIQDGNTCLKCNSGSYSVTWNSTQCLTCPENASCEEERISLSAGYWRISRNSTDIMECPNEEACLGGYNATSQ
>UniRef90_A0A078AW62|81__k141_864083|+|294|2.442e-78|4|158|2547|158[158]:580[580]:423[423]|628[628]:1266[1266]:639[639]|1552[1552]:1953[1953]:402[402]|2032[2032]:2547[2547]:516[516]
LSIPRLPETKMGRKLKNNLKKDADYDDLYSMKNYMALSDEKRNIVEAVEVVFKEATSIDSVFTILDNILNYPYEDNHRIIRLEQYPDDKVLHMGVTFKLLELIGFENGSTSTIFILPYDRDLSKVLLALETLIRKISHKIEVESYMSFPFFQKYSEILGVDLTTGDFDDKKDLKLKKEEANAIFENTGCQKLEDYIIELGENSEEFQKVIVDILGVSPRTNQFLTIIREMWVECNVLRQVSVFLRQCFTDPVSRAILTNGKDKNSKYARSIAKLTVSKVVDIKNDTNGTVNTLEDIVYLFVEHETYKFQRHQDGIKKVDKFWENVKNFIVERLARKQLSKRDNMSDEKLLDWIDEYNQTIAFNLKQCFVNFIIGNMPVLLTEEALKSKKYVNFSRKNKNWEQPLDIGWNRSTNHQMNYDYEGLPDPPKQNVDDKTVFKPNEWKYLYKNVYDKILLPITINNHYEYFKLYTDWGSDINIQDFQGWTPLHDEHRTALLVAIESGNVLGNENTTSLLLEVGSHLDKDIWDKLLILAADHDLIVYPRIAIKQNILSLRYKDEDHFSIHKVIKCEAINLLQYICEHYDRKSIKRASAKKDYSGKTAVALAEKCENKDIKKELEEAIRGVEFLEGSDSDTLLEDEIIQSVNEDVLVKLQDTGDSMH
>UniRef90_H2Z4U6|81__k141_1177676|+|389|6.165e-107|2|1279|3671|1279[1279]:2049[2049]:771[771]|3042[3042]:3671[3671]:630[630]
RYESFSPLRMGNVVEFFIDGENYYSMLYQQLVKAKDQILITDWWLTPEYYLKRPVSWEDSQMEKYRVDKLLGELANLGVKIFILIYKEVEVGFYHNSAHTKLTLQNMDLEHKNIKVMRHPRTIVSLWSHHEKIVVIDQAVAFIGGLDICLGRWDTQKHLLTDLPDEDGFCYHPGKDYSNDYIKGFSKVNRYTEDDLDRDTQPRMPWHDLHLMLKGDSAVDLGRHFIEYWNHAMFDKSRKVYRRQSFLRPHKAAIPLDQIVRSSSNWSTGISDTENSIYQAYIGKQNYKFDDVKPYNIDMIRESEHFIYIENQFFISNPGREDTIVKNRIAMEIKNRIIKAHHKGTRFMVIVVIPLLPGFSGDITNQAKTVLRAQVRYQQQSIAKDKFSLFSQLKTEGILAEDYIRFYALRNHGVLNDKPVQEIIYVHSKFMIVDDRRFIIGSSNINDRSMLGDRDSEIGIVVEEGMF
>UniRef90_V4CGK8|81__k141_1226575|+|91|3.139e-17|1|158|655|158[158]:655[655]:498[498]
CGPGTYGTKGDCRICPPNYYCPGKTTQPFQCPPGFTSYDGEAECMEISEEELKYRLNRRLFTCSAMAGYYCVGAVSTECTDGKYCPGGNQISNCPRGYKCPIVNTYEICPNGYYSNSGDSYCNICSAGQYCSSASDPVNCNNGQYALEGSTSCTNCPIGSKCPNKN
>UniRef90_A0A077ZXS6|81__k141_1226575|+|759|2.563e-218|4|713|4459|713[713]:2074[2074]:1362[1362]|2120[2120]:2572[2572]:453[453]|2615[2615]:3508[3508]:894[894]|3545[3545]:4459[4459]:915[915]
CNVCAAGRYCTSPNNNGAQCAVGYYSEAGWTGCQPCPASYSCNSGVKGSQCSNGFYSAEGTDGCSQCSAGYYCPNKDAEYKCMEGYYSAAGATSCTECPVGNYCTGGFQFECVHLTYADQTGMSECRKVPRHYKADSKVAATTVTECGINQYTDGMQLNCYTCDDAHQCSKTDEVEPCPYGFAKLDNQWYCRPCPPGSICEIQPTGTTATTVAAYEASLPTTDKNYPRFSGVAELAPKVCPPNNYCSDDGLIYHICPHGTFPYITGCISCPNNKFCMTSFNRQVTVSTGSKSTIDDSFPRFQPQGYTWVDDTIGWKTTNNFRATKTAKGRVGDASTILEFDCPQGYSCTHSMYARCPSTHQGKEVAAELMGMISEDQNIMHNYETLSGLTYTEVPASKVDGTHTQCLPCNGGYSCSLGNNPVSCGAGSYSPTGEYECFTCLPGHYCPAKSSSPTSASCLACTTGYFAAKGSDVCEPCPGGYECSTGTPILCPIGRYSSEGQSGCSACQEGYMCDKGSAIMTPTENLCPKGSYCSTVSGSTLQYKCPQGTYGISEGAIASSDCIACPPGFVCREGTDDFTKYPCPQGNFCPASTSIPTKCPAGTYNPSGYYCLEESKATIICPVGYFCPSGTSTADQYPCPAGTYSGVRTGSKIQSECFPCTIGHYCPQGATSPTPAPEGYYVPYMGATDLKAALKCPPGYPCAGTGNHDYKGFTCSKGHYCPPGSISSTDSKCPAGTYTEREDLWSADQCTVCPSGKYCLEGSAFADLVICPVGHYCPPGTKSSTQYPCPTGTFGLSPGLIAETACSNCTAGGSCGSGSSSSTTCSAGFYCPAGTTTSTPVNHKAPAGSYIANTGATSQYENTACGLGNFCPEGSTAPTDCPAGTYSDQIRAASCTACPAGYYLAGYYSTSSSLSCTRCPEGYYCHQKATAQATMITQTCPAGTICSMDVSGTKYGLAASPNLIDHPCPVGKYCVGGYATADCPAGTYNPIKGRKSLADCIETPAGFYTAAVASEYETTKCAAGYYCLAGSTTATEFKCPKGTFRGITGGRKPEDCAMCKSGYMCPNEATVTPINCGAGQYCPLGTITPELCPVGTYSDAVNNPDSRSCTKCPSGFYCGSKGMIGTSLTGQECDAGFYCIEGATRPDPTDGITGKICPAGGFCLKGTTSVSACPNGEYNPEEGAKSADSCIPCLPGYYCSGSANPEPT
>UniRef90_A0A1Y3N7S8|81__k141_898264|+|62|1.685e-08|1|1286|1471|1286[1286]:1471[1471]:186[186]
VAYYYDTIKNPVYLNLIRGELDAQAFSTLDAFASDIMLMLDNCRTFNQEGTEYFKAADRLQV
>UniRef90_A0A1S8VNP4|81__k141_1186639|+|220|4.613e-56|2|450|1365|450[450]:662[662]:213[213]|727[727]:1365[1365]:639[639]
TMTFDHVFSEESTTRDIFQLQILDKIKDALDGVNVTVLAYGQTSSGKTYTMQGSKQEPGIIGMVVIYLIYRKYEVKVSYLEVYNECINDLLNAENTNLDVQTDSRHNSIISNLSQEVVSKEIKIFEWLEQGERVRKVASTHFNEKSSRSHTIFRINISMNNTVGNKIITKSSEINLVDLAGSEGIGAGNNATRARESSNINKSLLYLSKIIQELGSKSSNKNVPKFISYRHSKLTRILQNALSGNSKTSVICTINQAGHNKNESLSTLKFGVKAKNIKTKLSIN
>UniRef90_A0A6A7FY21|81__k141_1065471|+|504|1.484e-141|2|442|1752|442[442]:1470[1470]:1029[1029]|1495[1495]:1752[1752]:258[258]
FYEKLVWTAVALYIYLICSQIPLYGAAQTSTSDPLYWVRVILASNRGTLMELGISPLVTSSMIMQFFVGVKMISVNNSVPEDRKLYQTAEKLFGLLMTIGEAFAYVLSGMYGQIGDIGYFNAGLLILQLIMAGVIVILLDEMLENGYGLGSGISLFIATNICENIIWKALSPITIKSGSGTQFEGALIALFHLLATKSNKMDALYQAFYRHDAPNISNLMGTVIIILVVIYLQGFKMHLTLAHRKIRGYYQDYPIKLFYTSTFPIILQAAFISNIYFFSQILHRKFKGNFFIDLLGKWKDVDFGARSVPVGGLAYYMSPPKDFSHFIADPIHGLFYTTFIMASLEIFSGHPKDVVRNFVENDLYIEGKPKEESMIKHLYRYIPTAAALGGVMIGLLTVFADMIGAIGSGTGILIAVTTIYSYYEKFANK
>UniRef90_A0A0A9L859|81__k141_1065471|-|66|1.053e-09|1|549|752|752[752]:549[549]:204[204]
ANASPMVMSNPNNFSAVWYNFLSSGTLLLTLIILTPTKNCIIIEDVTRGDIPNSISVPLLLAKITRTQ
>UniRef90_A0A3M7S4T4|81__k141_1065471|-|70|6.584e-11|1|882|1049|1049[1049]:882[882]:168[168]
ASILLLFVANKWNRAIKAPSNCVPEPDLIVIGDKAFQMMFSQMFVAMNKEIPDPSP
>UniRef90_A0A0A9RI29|81__k141_1065471|-|53|8.63e-06|1|1599|1721|1721[1721]:1599[1599]:123[123]
MVVTAIRIPVPDPIAPIISAKTVSSPIMTPPSAAAVGMYLY
>UniRef90_A0A151III2|81__k141_911850|-|55|2.157e-06|1|679|864|864[864]:679[679]:186[186]
GYPMFLRVLANFFAACLESCSDRAPEHTIFPLEKISAVVRGLLIFMTAASNLLGLYSVFLAL
>UniRef90_A0A4Y2U7M3|81__k141_911850|+|102|1.533e-20|1|866|1135|866[866]:1135[1135]:270[270]
VKFTNFKIVNMVAAADVGFDISLPALSVKHSEYCEFEPEIFAGLIYRIYSPKVTLMIFSTGKINIVGATSREDIHEAYQLIMPILKNYQR
>UniRef90_A0A1R2B226|81__k141_1223713|+|126|9.137e-28|1|854|1480|854[854]:1480[1480]:627[627]
YFRDENDLTPAGNFNFEKMNAYLVISPNDKVTFSMFIEGNKREFIFKAKDSNTRQEWTQAITKHISEAKKNQRNDELLIKQKNFWKLSEGVTTQEFAKEADSGDIILFKGKKLGSKITRGITNSEFDHIAMVLKFEDDEEVYMIDATLSGVNVTSWQQLCTYKDKLYSKIIWRKLHVKRNDDFIEKISAFVKAVYKKKYSLSVAKLLHR
>UniRef90_A0A0N5A867|81__k141_1148765|-|167|4.155e-40|2|476|1106|1106[1106]:594[594]:513[513]|577[577]:476[476]:102[102]
DRSLFAVFDGHGGNQVAEFVRDRFVKELTSNPSFEEEKYEQALKDTFIKMDEMMLTEEGDQELNKYTKKEDSEGSNFNGYSGMESTTNIATCCGCTACVCLIVGDKIYCANAGDSRAVISRDSLKYCLSNDHKPSNPEEELRIQRAGGYVTMDRVNGNLNLSRALGDFTYKSIEQQMVLCIPEITTTTITDKTDFLVIACDGIWD
>UniRef90_G0QQS6|81__k141_1056307|-|167|4.155e-40|1|382|999|999[999]:382[382]:618[618]
FYDYAPKIFEEIRNKDGVTNDDYISALGPNNIYNYIWTNDFKSFTQLVSSGKSGSLFYYSQDGKFMLKTIAKHEFHKLLDTLPAYHEHLVDNPKSLLTRYYGLHKIKYLKKGRTQEQYVIIMNNMFRNFSPDIKYDLKGSSLGRTTTFKDGKRDATIALKDNDFLDDNRVVDINQEDKEQLQSILRKDSEYLGNNATLDYSLLLGV
>UniRef90_A0A371E2A4|81__k141_1057352|+|57|5.394e-07|1|78|464|78[78]:464[464]:387[387]
GIKTCSVNLPANSNFKLEMNKITNEEAPDLPLKVVFDDRIIFLGYTGGTSQEENTIEISEDLASTLNLPDGVPLEVSIQYTFRHLKKVEFEPITADDYEIVCYFAEQVEENLKNQIGVFFNGLIFPCYV
>UniRef90_A0A078AQ99|81__k141_1216773|-|472|6.374e-132|2|1570|3832|3832[3832]:3152[3152]:681[681]|2904[2904]:1570[1570]:1335[1335]
VIDACETSANALLESPCGSGKTLALLCSTLSWLKRERKNNQNLDIKNPPKIVYCTSSHDMINSAINELKKTAYEPKMTIIGSRDCLCSNSKVNKYRGATLVSKCKQIRSSTDPDTMCQQFKNTTDKSLKIDWQVQDIEDLHSLAGEKTLCPYYFQKLKVTEADLVFITYENLLDPKQLANFNLTLSNTILIFDEAHNIEKRCEEISSFEFGVAGLRLAIGEMSELQKYNGSDYQGITTKNFQFWMTTFDNVLADIADEYNPELFSNVEKWYKCLKIMINMYKLNNKQTAEMNFSNPIDAVGARDIDHYYLSITQDKVPHNEVKNLTREELMNKATDTRKICLWCFNPSLCFKKITAQKPRTIVMTSHSLTPFLSYETELKARFPIQLESNHVIERDQVSISIVKKAIKGRSFNFSYKERDNKMIAKDLGYTILEICKLSPGGVVLIFQSSGFMRQITSLWDNFGISKSISRFKTIFLEPKEEFNCKFMLPEFYKTALTSGALLVASSTGTLAEGLDLSDEAARTIIQVGIPFPNLGDPKTIMKKEYLDKLKMIKKDQNALNGQKWYLLQATRAVNQVIGKIVAHKQDYGNIILLDERYLNAQQKNQFSQWLKHSIKTYDDVLKAKRTFIEFFKSMKKRSFQPMLKRFDQVRLTYAHIEEVEHLKELSKIIKK
>UniRef90_A0A6G0WZK1|81__k141_906580|-|161|2.659e-38|1|1600|2958|2958[2958]:1600[1600]:1359[1359]
ALDYLQEVLRTRKRASPEELEKLMIKEIDLSIKYLNKRHLKDDLSYYRNIMQHENGKTLEKVHRYLRDSIEAKFNSIKSGIQSDIEIEDVDTVVLADDLMLLAFESEEQWDNKDKLGPCIKFMVESYEMILDVLRQNSTMFELYNSTAIHCMEFCLKNNRKNEFKRITDTLSKHMKNILNQKQEALKNIPHPVYIEDQHCFDKMLELRMKALDCALKIDNWSDSLKIIKDIRDLDKFRKGKKYNGLSPDKKALFLDNIAELFKKAKFHLFYSATLCSSDKKYKSWKKRTDEHRKIYADKIILSFLMIPLDGNSSNFKDIGFNILSENEQSKGKEFLKYAELIDQTADLNRGSILRIIESRNLLTACSEEVKTVFQLMEGDIMKPAELSKSSEHTLSWLKAHSQYSEFENDLRTNLLLRIFQKLGKVFKVLKYDNFKKMFGFLNFYECEKAIVE
>UniRef90_A0A078BDS8|81__k141_1218665|-|778|4.889e-224|1|107|2806|2806[2806]:107[107]:2700[2700]
AKKGKKGGPSAAANAIKKKLQEQKEYQEELEREEQEIRRIAEAEQKAIEDAERKRTEVADRIEKERIAHIRELKKKGEWESKKDKAKREAMEDARRQLIEQGLVNEEDFAKPEDQTKQKIVYVSKKKKSKKNKNQQEDQKQEEESKQISGDKDMTKETKEADKKQDKASKFNVEAGIEESEDQVKKENNQTNEIDDELKVDDWEDLLDDDVANEQVKLQQDAAPKQEVIEEEESINQNKKETSHSKHDEEEEKKVTPSSKPSKGKKQATGATSIFDQGSTKKNKGKKGKKARQVEDDLIEDDGTKFRCPIVCVLGHVDTGKTLLLDKIRRTNVQRGEAGGITQQIGATYFPGEALQKNVDKLDDTFDVKEVRIPGLLVIDTPGHESFTNLRSRGSNLCDLAVLVVDIMHGLEKQTLESIDLLRKRKTPFIVALNKCDVVHSWAKEEYRSSKIALENQDSTVIDEYEMRRNQAFLQFNENGLNIVEYWKNEDPKTFISAVPTSAMTGEGIPDILGMIVKFTQKLLKNKITERNSEFLCTVLEVKKISGVGTTVDVVLVNGKLKVGDTIVLAGFNGPIVTKIRALLTPQPMKEIRVKGEYIHHTELYGAMGIKISAPELDYALAGGELYKAKNDDEIDELCEEIKENMMNFAEKYVNPKEEGVCVQASTLGSLEALLEFLKTSKIPVCSINIGELFKKDVMKALKNITGFNVKKEFATILAFDVKIDKDAREYAEENGIKIFEADIIYHLFDQFTEYCEQCSDDRKTAQGAKAVFPCVLEIIQGNIFHKSEPILLGCNVKAGILKIGTPLCVPDRGMIKIGKVVGIQKGGKEVTKAREIDGGVSVSIHNEKHIMAGRNFDETNQLVSIISRDSIEALKEYFKDELVKDDWRLVVKLKKVFDI
>UniRef90_A0A078AF96|81__k141_1219505|-|431|1.402e-119|1|250|2379|2379[2379]:250[250]:2130[2130]
VKDLSQLLPLLSQFIQLKKLNLSQNLLTELPNNMSCLTKLEELNLNGNMFSNTYKTIDTIVTIPKLRLLNINLNEEDQVDYIMKVLPDLEFLNGLAVDRDDEEEEEEEETEQDETEQHISTHQASPENVDYSEDLNEPEKSQEDEEQTNSYVPITPPEVEEVKVSEPAKPGLPLDELEKVAMLYDSIRNIHKSRNPERDQELAKDFDEYLKRVMKNLYQTVQYSNAPQSMKTVNILKAKYDLYDICLSKLIELVVSESTEMGQILGEIHGGVHNIVSSFYDVLLIENPGQSSPKLQNMDMNVQKYQSENKKLINMVESMENEINNLRRNNEQMRSRFEQDKTEFRDQIDSLEVENKKILDTLIKHSKGVISNMNNEHHMKESNRAAISDLSNNVPQGFSNINASRAYQKSPPKIPKSKEFTYSKYGAGKNRASTSNGPGKRNYKATTLSGSIGHTQMRSLSLKQLKDLIADIYQQKIKYDQKNEENQIARETMEEYMYTYLNQKYGLKNLIIEWAAAIINGVKKYSKEDHAVSLFGKILRNECDEEFRFIQMHVQQTLSDLLRMLLKERFPNKTEQGISHLHDQIQNGFIEDAFWAQIIEKMYDEQDCYTLEETFRNVIQDRHQSRFSGADKKRPSKRKMTREERLTIALQKDSEKLKYSEFQKAVLDFQLKEHEKFLYKFIVIFKQVDQDNNGILNEDEFVDLVKKMKI
>UniRef90_X6N7C6|81__k141_1221694|+|82|1.607e-14|1|2849|3244|2849[2849]:3244[3244]:396[396]
AFKGDVKEGSTTDFANQFYRVGKVLGKGAFGKVNLAIHKQSGELVAMKSMNKHYLIDNNSQLKIMQEVGILKRLDHTNVIGLKDSFETEKHIVFVLELCAGGDLLNYVRKRRKLNENLGKVIFKQILFALQH
>UniRef90_A0A4P9ZUK5|81__k141_1223656|-|191|2.477e-47|2|226|1316|1316[1316]:684[684]:633[633]|651[654]:226[226]:426[423]
LRAIAQSGRTVVSTIHQPNTETFDQFDQLMLLADGRTIYMNDASKAVNYFARTGYPCPEHTNPADHFMYMMSIESYELDAEEGEMLIKRRTEVENSYKQKIDSMQNNYENSEMKCDPDSEHPEARPINKVDENAYKAGFFKQYCLLLQRGFKNILRLPLTSYFKLISIFFVALLVVLIYGQLGNDARSIQSRNGVLYFITIGAVMNQAQGVVLIFPEERAVFLREHGNRMYSSFIYFLATITAGIPNIFLYSTLGSLIYYFVIELNTSSAERYFIHYGYHFLLCNASTGLGYIIGTAVPDKRLAVGLLPVIILPFMLVGGFFVNQNNFVPILYPFEYISLFKYGFQVFTLNE
>UniRef90_A0A0D6R2T3|81__k141_1223877|+|127|4.569e-28|2|539|1024|539[539]:688[688]:150[150]|704[704]:1024[1024]:321[321]
AIPLVISYPRFKRFFRHPQMMLGVTFNWGVFMGYAAILNALNFQILIPLYWTVFYDTIYAFQDIQYDKQLNLNSSAIELQEFPKSSLAVLAGISILSIGTCGFLAGLHSSFYALLSVAGGHYAWQLNRLDIKNEEVCRKLFISNQYLGLIIVFAFVF
>UniRef90_UPI000441BB35|81__k141_1235307|+|68|2.634e-10|1|982|1212|982[982]:1212[1212]:231[231]
PNGTSFKALRHWSQIIKLGEFRKFGYNIDKNKELYGEEIPPMYNISQIKDIPIALMTGKHDMLSTPTDAKWLKEQLS
>UniRef90_A0A1B6KRZ3|81__k141_1235307|+|76|1.029e-12|1|372|563|372[372]:563[563]:192[192]
SPAFLLAKDGFDVWVSNSRGSSYSRLHKFLDPDHDPEYWDFCFHEMAEYDTKAIIELILKNNKH
>UniRef90_A0A078B0L3|81__k141_1235628|+|146|8.714e-34|1|294|1310|294[294]:1310[1310]:1017[1017]
DATKGMSIGFFIAVCITAMTLVLFFSPSNNVPIKGKHDSGYKEIMIGEKEGDNPIRVSVFYPTVKRKGFKVGKNKPNRPFWAPDGDKTVQGMFNKAKFSSSIFSFMRYAEMDSERDADVDEEFKGQKLPVMIFSHGIRGHRNIASGLCREFASQGFVVYSLEHNDGSAACTFDEKKSETNFYMEEDMEDLPLWSERIQERLEEVKSVLNYIHRNPKDLGEGIQYDFDRVVMAGHGFGGCTALYACHEEQRRISHCVMLDPWLFVLHKEILDNGFRIPQVMCCVNSEEYHPMVPGFDSWETVQVLFHNNNAVEDYNVMITKTGHLFQTDVLSLAPLEFKM
>UniRef90_A0A2P8Y7Q8|81__k141_1199567|-|50|6.904e-05|1|72|416|416[416]:72[72]:345[345]
QIARGDPLLNFMKDKYDIKLNTFGDYGLLHQDSSYLKIEEVLNKVDPWVLLSLFVISQSTKSTIVALALLNEFISLEDAILVSRLEEIYQQKFFGVVAGAHDYDEARTISDVSSA
>UniRef90_A0A671PQ05|81__k141_888696|+|279|8.002e-74|3|67|933|67[67]:267[267]:201[201]|301[301]:492[492]:192[192]|514[514]:933[933]:420[420]
METSSVGAPIEILKDKLYWISDDSPPKSQSAAFFFCVDEDLVYEPFHKDFGPLDLAKVHRFCSELGKIYHYTTLNKDKQANAAFLMGAFCIIILGFTAEQAWNKFVDYKDEFKPFRDATMGVSTYKCTVEDAMKLGWYKYDKFKYKEYEHYEKVENGDMNWIVPKKFMAFSGPSQNQHDDDGWRTFTPDDYAPIFKKFNINMVVRLNKKAYDEERFIEQGFKFEDLYFIDGTTPSKKIVKQFLEFAESEDEGIAIHCKAGLGRTGTLIGLY
>UniRef90_J9ITQ3|81__k141_1200947|+|184|3.17e-45|1|65|748|65[65]:748[748]:684[684]
MLSDQTIDILKAFFIAIADHELSIEKQRQYLSRLEEFEPYATFIRLDRNNNGFITAYEVQKFLQDNELDEVSLEECEYLIKFFDSDKDDVLNYTDYMQMVITCDDTYLRAAVTQRDPYGVNPNEYLSPILERELAILFEKELAYHKEIEIIKRDLQNAPDFSIEAAFEEIDQDDANIIDHISVESFLRRNGFAPTEEELTAIIRRIDVSADASASFAEFEEALQPVEI
>UniRef90_Q95097|81__k141_1202658|-|366|5.171e-100|2|306|1004|1004[1004]:582[582]:423[423]|515[515]:306[306]:210[210]
LQAREIFMDQPIFLELSAPLKIIGDTHGQYFDMLRLFEYGGFPPESNYLFLGDYVDRGKQSVETICLLLAYKIKYPENFFMLRGNHECSSINRIYGFYDECKRRFSVKLWKSFCDVFNCLPVAALVDDRILCMHGGLSPDLDLLWSDPEKGAKGWASNERGVSFVFGEKIVDEYLENLDIDLICRAHQVVEDGYEFFHKRRVVTVFSAPNY
>UniRef90_J9I303|81__k141_881101|-|556|3.295e-157|2|3127|5664|5664[5664]:4228[4228]:1437[1437]|4125[4125]:3127[3127]:999[999]
MDFFRSADMDLYEISVPKDNAWEILDVLGELEICHILDLNKDQQVFTLVYANRLRRVNESLRMLNTILEDEAKKLNLKMVIPNDVKGLRNTLKKQTRFKNRSPQAVFEIIEEEIKKHCKLIGDQKEREEQMHHQALSLFEEKAVLKVVAKLLGQQQDINDEEKKYDVDLRDNEDDFDAHEQLIQSSELKITHLAGTINQQEKNRMQRMIFRATRGTAMTYFQDIERPFIDYNGTKSYKTVFVIIFQEGEYYREKLTRVIESFLAHKVDISDQDFTKRQGELNNKVKELRKVMKTCFGEVDGYIKAINTLEGSQVSKIQLYKMFLLKEKILYENLNKMKLGKKFFVGAFWLPTAETGTLREKIRELQINKQIKSPQIFRRVDHSITPPTYIRVNEFTAAFQEITDTYGIPMYKEVNPSYFAIVTFPFLFGVMFGDIGHGTLLFLFACFLCLQSNFLSRGSMKGFVPYRYLLLLMGLFAMFVYPFGVDPYWYLSTNSLTFLNSLKMKISVILGVSQMSLGIVMKAFNALHFEKKLDFFYEFIPQITLLLCLFGWMDLLIIVKWLTPWQGNESRAPGIVSVMINMFLNFGAIDTDTTDALVFSPNVQETVSILLLIVAVCCIPTMLIVKPLIIFQKMRKERKELEKDDEGYLELNDKENQHENKNFAAKQMEIQQDVNITHIISGDDDHEDHGFGEIVIHQLIETIEFSLGTISNTASYLRLWALSLAHGQLADVFFEKLLVTMGLAGTGSPLMLFVLFPVFASFSFFVLMCMDSMECFLHTLRLHWVEFQNKFYKGTGYKFVPFSFRVELENEI
>UniRef90_J9EFU8|81__k141_1193902|+|246|6.874e-64|2|534|3077|534[534]:1967[1967]:1434[1434]|2034[2034]:3077[3077]:1044[1044]
DPEQEKDFKNAYDRLVERMYLEQGNDLLVNEQEYMQAMEKKELRKHMKERTDERVNGFQENKRRKMELIKQENEKKEMQDCTFAPKMVTKPVGQRRKLNEFLDAQRKHEEDKALKRNILLEQESQLEAGTIHHPSINESSRKMLAKRKDAGKPVHERLYGISKNNKKMNQIMNEAESEDMNGGDFTSQKFASRSKVTIDLENETFAPKINTRSKEIVRDQPVQELLYNDALRRKDMSELRKQKNSIKENSKRKREVNESNIEYLIHRFNKEFEPTFEAIAQQGEEDATEILNYRQLGELLFDMGFLSGSASSESEERILLSSMWTGLGGAQNEGLHKEVIRAFLLAVEGVKITDSVKAPTEEEFGQMKDGEFYPDCQKISKHFKLMYLNRIGHLRDGTKRRMMKAESDAAQDYTFQPVLSGNTHSLAQKYRQKIAENYQGGKITVLDILTAQTNKDQWIEETKKELANKEAEECTFRPDLYQLAGNKQRNKMDKTKDEYEFEKGSQDCTFQPNINKDSNSKDKQPHYVNQRSIQNNLDRMKKAREERDFKKKMTERGYGEPNQSAKPAKKPQYKRPTNYSRPAPAKKVAKASSKATAGGSVMKQPAKGTLATQNANKRRTAAQRNMLSQETESSKMKKASKAETQKEVRVNKHKRYEEQPDDNAERMYREIEEEEKDIREREDFTQELQDQYQDQEDEDFDHQFISQNPVIEDEDHSEEYIGNQSPEHDEQPMEGELSIESPQPNDIEQVEGEEPEGEGEGNPLLFVDVNLGPGRSERIVVYEGDTAENLADDFTKVHGLDGNLKEKLVKLLENQIAGLLARIDEE
>UniRef90_C5KN82|81__k141_1037121|+|73|8.23e-12|1|1409|1660|1409[1409]:1660[1660]:252[252]
NGTWLVKPSCMNRGKGIEIFHDKQSILKFLSSRPTYSKWVVQKYIEKPLLYKGRKFDLRVWAAVNHMNEVYFYKKGYVRLSSEN
>UniRef90_A0A1R2AY37|81__k141_1197285|+|381|1.578e-104|2|92|1220|92[92]:169[169]:78[78]|447[447]:1220[1220]:774[774]
ANSYKIIRLIGEGSFGKAYLVESVNDVIKEMSIEKMSSQEKKETLQEAKILEALDHPNIIRFREVYKTKKSKLHIVMDYADGGDLGARIKSQRGRNFSEDQILDWFTQICLGMKHIHDRKILHRDIKAQNIFLTKSGMVKIGDLGIARVLSKTNECVKTMVGTPYYLSPEIVQNKPYNFKSDVWALGVLLYELCALKPPFDGTSLHMLGMRITRGNYPALPRSCSVKLQNLVKMMLATSTHKRPSIYQILKQEIVQNRIQSFLSQTVLKDEFSHTIFHKQQLIS
>UniRef90_A0A4Y2G6A7|81__k141_1200495|-|96|9.811e-19|1|3523|3933|3933[3933]:3523[3523]:411[411]
VLYQSKFLMSVLLKLDKQSFTPRNFFESLTDVNGVKFNPMEQRDADEFFARYLDLLEEGMHGTDEAKQIKNLFEGQFSNQLICIDCPHRSDRDESFVTLSLQVKNKRNITESLFNMVESEILQGDNAYNCTECDRKV
>UniRef90_L1JV97|81__k141_1200495|-|114|3.743e-24|1|2963|3484|3484[3484]:2963[2963]:522[522]
RTCIKKLPNTLVTVLKRFELNYDTMTHCKFNGRFEFPKSLNMKEYTVEHIEKQSLLKEIEEKGLSIDDLDEQRRKILETSNPDDYYEYDLKGIVIHMGEANSGHYYSYINGRESENDSNWYHFNDTSVTPFDLEDIDDKAFGGETKINFTDEEGGKEFAMSDKTANAYMLFYER
>UniRef90_J9GEA9|81__k141_889708|-|738|5.376e-212|4|905|7195|7195[7195]:6128[6128]:1068[1068]|5641[5641]:4820[4820]:822[822]|3676[3676]:2783[2783]:894[894]|2746[2746]:905[905]:1842[1842]
DNFDMKPSDFQKYIESCFYTAATMTGLGFGNVVPTTDLELFVILFIMVTGASIYANFFANFIVSMNNRNAKQIETTKKHDQAKYFGSQLNISEPIMLKIRFFYNELSLKYGDLHERYSNLKELPMSLSTELSIFLNSNLIKKIKLFQFSNPMFILTVARAMMPKLCMADDNVVEVGDIAEEMYFIKKGVVEVLATDLTTVIAYLSEGSYFGEIGILLTGVRSVTIKAKTSCIFFVISKVELKTILDRFPEQKAFLKAVGRQRLQTTNPEDLQDDDDDEDVKDIFDHQSLLNDMENKKPMFEHDGKFSNLKGFADLSLQIKNYRKRKNKKLPWNVTKQYPILDKFIIIPFSKLSYIWRYDNQSLFDNTIDRNFLTLQPVVEMSIIEQYVHFVYLASCMMGAVMYGDMIPLALSEQIFGFAAMFIARIYLAFLYAEAAAYLSSVHCSYSNHVRVRSTIVKYLELHNLPIQMKKRVYKYHEILWENFKGINENEIISDLPESIQKQIKFSLFSDLIKNVTLFPKDDKAAIAALISRLELQLISEGEYVIRDGEIATCMYFILRGSVNVIKEGVILATLEQGAHFGEMALAERKPTIRTASALCITPVSVGSLSITNFNIICNSYPIFESKISEFICIAYHKPDIRETWMRRIPSPQFDGIKQENNFNDISDNSIYVHALNFVFNTFSHLAIGDMSMISAEERIYNAFMILVGTFIYAFLFGNVASIMADFAPQMFFFKFHKQYEDVMSSLNRGEVPDSLISKIKDYFDYVWSNSKGISYTEILEDLPPCLNADILYARYNEAIRNSVIFRNEVDEVNPALVNSILTCLEYRIYMDGDFVIVGGSSSMNTYIILEGEAVVFGLNEEFISHIKSGGYYSNDLEVGDEDTFQFKRPLHIVSKGISLVGILSIEKLQELYIAYPDLKTTLQSLNKYLRSKGIRYSADNVIKLIADHYSYSTSFVYESIRKKCRNIDVTSDEVIQKTENIRRASLPSDKIALDFSSNKIFIEEGENKSFWSRLYFSKNSNTRRLIDLVHMLNLLYIAISIPLIICFDITMQSYTIVFEIVSLSISACIIFINIRTPVIHRGGTTLSFKSVLIYYYHNGLVLDLVALWPMNLIFGISDLVEPVWLFPPIRIIRMIAAWKIMHIFGKFELFFKNYTVTMNILKAILFLCILWHWASCLWFFTSLYINSEQDFTWIEYNELDTSPLYKQVLFCYYTIMNVVSTVGYGDMFPMTDVERIFIILLINSGDALFAVAFGLIAGITLQASNNKSTDVFFKKMYSIKELITQNGGDQTHKLKVEQFFAYSWHLHKSTNMVSIKNLSTQLPYRLSKEVVYYSTKHLLEPMFGSFGSENLIRNVSTALEQCIYLPGDFIILKDDIGDEMYFIAEGRVYILAADKRTVINTLGQGSYFGEMAIFLESNIRTAFVQAETFCSILILKKTDLDNIKINYPSVAKDITKEAQKRASETREIMEANKEDMWQELEDIEEEKRDLERMYGTPLGMRVNSFSPSLFKEKSRRSSVDILRTPRNDESIAGSPLRVPRV
>UniRef90_A0A5J4YQJ7|81__k141_890795|-|169|1.039e-40|1|148|1230|1230[1230]:148[148]:1083[1083]
GPHLYSGALKKKGRKSGSLKKRLYFIKGNFMYYFAKKSDDLPRGIMYLPNKLFQQSVVNGKNCIKIFTSDSSFHYKTLYGSYKEDTTQWFEALLTASNNEDILKDFDLKETLGVGKFSTVRKGYLKSDASKSFAVKIISKKNMTESEKEYIMNEIAILKAMNNPNVPKVYGMHETHDKLHIVMEIISGGELFDYLVDANSLPFEEALTITHKLFKILKYLKEFKIMHRDIKTENLMITKDKKGVMKKVYLIDFGLAKFLDSREQVNNKLGTMGYCAPEIILKEAYNESVDMWSAGVVFYLLIAGKLPFDDKSNSVISEKTVKKPITFLPKPFNNIDSKVKSFIEQLCQKKALDRLSVEEAL
>UniRef90_I7MMZ3|81__k141_1187740|+|302|9.54e-81|1|132|1544|132[132]:1544[1544]:1413[1413]
EKNHSRAHFNNQLQFWFSCLGFAVGYGNIWRFPYMLYNNGGGVFFIPYFFCLVLIVYPIFFMEVAYGTAYKRLMDRLFEPINSKFIGVSFGINMILFLEAVLYMCLLGWCCNFFIFSFQTPLPWHIPESEAIDGKFWKENYFREEFLQVSTGLYDINKYVPWIMISFIIANAISFIAVVKGIDSVKYAVYVVIPLPYFILFILFAKGLFLEGNTIGWAFLFKADWDKLYTLQIWRDAAAQAIFSAGITTNAMIHFGAHRTDKKSILAPSIGIPTLNVLTSIFASISLFSFIGYISHKTGVSIEDMPIEGMELSFVIYPALLTTLPFANFWSVMFFLMLIAIGLSTNFAFIDPVATFIHEILLRYKWYNYSKVWITFSVTFMILVINLGIFATDAGYYWLKLLDHYTVGINLTIFFLIQIIIFAYCLPIEDLEQRVEDYGETFPTIYKLMIKYICPVVAVILVSFAILNEFI
>UniRef90_A0A078AWW2|81__k141_1189891|-|92|1.57e-17|2|51|1106|1106[1106]:579[579]:528[528]|230[230]:51[51]:180[180]
SILTAPFLTVAASMQMSVVPHLNLYGSNKKDKQHIKMIKEKLVDPPKMLSGEEQKALIKSKSDANVKVYATKRQEKLGKLSGTVGHNQPYRAPIYLTYKECIRGLYQQGILGFYKGNGMRHFGMFMTSLLSVNISFELNRLTGKNWYTNHLVAVMVADMFTHPIHLLESRFILQNRRYHNSRHCFGLTYREEGLKGMYRGFTSFTIGMTIYTAIVPFMLFMSLMNNPMMGYKDYEE
>UniRef90_A0A1R3JI18|81__k141_1192297|+|111|2.994e-23|1|828|1256|828[828]:1256[1256]:429[429]
LLRHKQTGRSRGFAFITIRDTHGLVINQVLKKRNEINGKYVDIKQAEDGKTREKVEKSQCKIFVGGIEGTVTTEELKDFFQNYGEVKEAVVLRNINTNASRGFGFVTFEDKRIADNLIRDNNCILKGKKMDVKTAEPKDSSAP
>UniRef90_A0A482RDZ5|81__k141_102211|-|228|1.802e-58|1|53|727|727[727]:53[53]:675[675]
TMATGGLNLSREFFEVLKAIGESKSKQEEDRIIAKEVTVLKQKLEPTPPGKTPPLQNKKRAKEYLVRLLYVEMLGHDASFGYIKAVEMAASASLYHKRTGYLVCSSCLSPDHEFRFMLVNQMQRDLQSTNLLEICGGLLASASLITSDMVPAMSTEVAKLLAHDSETVRKKAIITLHRFHQLAPDVVTEDELFEKVRKVLCDRDPSVMGSCLNVIESMALREPIR
>UniRef90_G0R5E2|81__k141_881706|-|125|1.827e-27|1|1173|1775|1775[1775]:1173[1173]:603[603]
IVETLGMGAYSYVRHAIEKSSDRHVAIKTSRGNQSREMLKKEHELLKRLADDNIIRVFDFIEDEGKKESYLIMEYFEGKTLDQYVEDNGVLSASDSVEVIKQVLITIEGLHDLGIAHRDIKPENILINSNKEIKIIDFNISKASENKEPLRPGNLKKFNSIYQTQISSPLYCAPELKNGLYYSESIDIWGAGVILFSMLLG
>UniRef90_A0A078AEZ1|81__k141_1194539|-|456|4.177e-127|2|59|1631|1631[1631]:1290[1290]:342[342]|1261[1261]:59[59]:1203[1203]
RQLCILKGVYPREPRKKYKGTNKTYYHVKDIKYLEQDKIMNTFRDVKIFTKKHKKLLSKGEKSKAEMTFARRPRMEFQHIIKERYPSFVDCLRDLDDALCLIFLYAKFPTHQYLQIERETIKACQKLAYEWMLYCTVTKCFTKVFLSLKGIYYQVEIMGVSITWVVPYQFTQKMPFDIDYNVMNTFLEFYQVLIKFAHYKLYTEVGLTYPPKRMDLKSKDGSKINLKKVKEMQAVALEKLYGREALDKKDISEEFMNTPEYTQMLNREETMNKFRNLLAKKVFFLNREVPRYSLEFIIPAFGGDYGYEGEESMFAEDDKKITHHIMDRKINESKMKFDVKRDYIVPQWVFDCINHQVVLPVSQYKPGDAPPAHLSPFVDNKLEGYLPKRQEEINDIKGIVEEVFEPEVDEEEAESDSEDAPNTKNKDSEEQGEEMNKFDDESSDEDEVEAQEQLQKQMRMKSKLKQSLEKERKELGKLLMTKKQRRLYTRINYSLRRKQKFIQKLKEKREVIEQG
>UniRef90_J9EYG6|81__k141_1226168|+|632|4.361e-180|1|244|1902|244[244]:1902[1902]:1659[1659]
VPDNFSWSNINGTNLLTTMRNQHVPQYCGSCWAHAATHVVSDRIKIHRNAAWPDINLSPQVLLSCDKQHRGCSGGWPLLAFKYMNESGITDETCSPYLARGYRNGVDCSDEIICKTCGSNKKCGPVKEYNKYFVYDYGFVSGEKDMMEEISAWGPIACSVSVTPKLINYTGGILHDETGRKSFDHEVEITGFGEENGVKYWEIRNSWGTNWGEDGFFKLERGVNSLAIETNCSWASPSDTWSEGKEYVHRISDATLAKYKSESMYKFIKNQLLGNRDEFQACRTKNTTFEKGEKIVTPRSHDILRAEDLPKNLDWRNMNGTNYLSWNKNQHIPQYCGACWAEATTSCIADRINIANGKGKLTVALSVQSILNCRGGGSCNGGNPGGVYDFIHEHGVPDNTCMNYEANDHKEQKCDPFFVCRDCTGPPPAANQTGFDHCWTIDQPKKYFISEYGYAFGVNQMKAELFSRGPISCGMHVTDKFEAYTGGIYSEKSLLPFPNHEIAIVGWGTTDEGEEYWIGRNSWGTYWGEGGFFRISMHSHNLGITETCTWGVP
>UniRef90_A0A1R2BPG3|81__k141_1237129|-|188|1.981e-46|1|119|550|550[550]:119[119]:432[432]
MILFLLLISRHGKIRLCKFFTPFTTKERNKMMKDCSGLVIGRSSRLTNFLEYQDFKLVFKRYASLYFVTGVTKDENELNILEVMHHFVELLDRYFGNVCELDIIFNFHAAYFLLDEIIIGGHIQETSKKAILKKISQQDLLLDE
>UniRef90_A0A078AAW3|81__k141_1237327|+|240|4.399e-62|2|103|1173|103[103]:762[762]:660[660]|778[778]:1173[1173]:396[396]
KPRNNYSMEILRNTVGTKALDKLKKSITAGKLGPSGTKTAIKRIQQDRKNNTLEYFPNMKSFDVLKASSHSKIEERKEEDEEDIPIESYFAKQGDSDSDSMSDDGGENANKTLAATDTDFRQKDPQNLVDDDLTGLLKLCSGFSEPTEAQLKEKAITFGEKKKPKVLVLDMDETLIHAEILTESSKPIKDSDFTITLKNKGTDGDDETYIVYVKIRPYYDLSQYYEIVVFTAAEQDYADAILDILDTENLINRRLYRQHCINIEDKYYVKDLRIIEDRDLKDVILVDNSIISMAFNINNGIPVAPFYRWTKNDEELLFLHSYLDELYHVDDAREHNRDKFKLKAIQDGKLKI
>UniRef90_F2Q1U3|81__k141_1237447|+|213|5.905e-54|1|83|727|83[83]:727[727]:645[645]
MENENSNIVIDTGEYSIKAGFAGEADPRVIFPTLSGKPKANSLMGGGGSGSYYGDEAKSKQGTLSLTNPIQGGSITNWEDMERLWSYTFTSQLNTSSEDANVLLTGTPYGSKNDIEKMATFMFESLEVSNLYFASQEVLALYASGKTTGTVINSGEGITSVMPIYEGAPITGAGCRIQLAGKDITDYLKVLLKEKGHDYKTPIEMDIVRDIKEKL
>UniRef90_B6V9Z8|81__k141_1237447|+|155|1.702e-36|1|737|1210|737[737]:1210[1210]:474[474]
VSKDYEKALDESSGNASMEKSYELPDETTISVGNERFRCPELLFNPRLAKLDMEGIHLHSYTSIMKCDKDSHRDLFSNIVLAGGSTLFKDMEKRIQYDLEKLLAEDNHSEYKVHITHPDKRGIAAWIGGSTLGGLTTFQSWISKGKYDEEGPKAILYK
>UniRef90_J9HVT7|81__k141_1237569|+|425|8.971e-118|2|155|1387|155[155]:1075[1075]:921[921]|1124[1127]:1387[1387]:264[261]
QQESLTKDEYKRYTRQLIIPGVSLEGQLKLKNSKVLLIGAGGLGSPAALYLSGAGVGTIGIVDGDTVDSSNLHRQVIHNNKRVGMNKTLSAKATINDFNEFVNVVTIEEHLTKDNAMDLVKDYDIIMDGLDNPKSRYILNDACVLHNKPLVSGSALKWEGMVSVYNYKDSSCYRCVYPTPTPAKLVTNCADGGVIGMIPGIIGQLEALEIMKIILGEEGVLSNKMLFFNGKTSTFKKFTLRGKQKDCIVCGENATIKDTKDYDYNVLCPPQACSLVDSVTLPVKNDVGVKNLHEDKTQNAKIAIIDVRPVEQFWIVNIPGSVNIPSAELTKQDRQDQIQQIAKDHDKVYVMCRRGNASRTATKLLLDAGLENVYNVRGGITEYVNDIDSDMPMY
>UniRef90_A0A0S7H4N1|81__k141_1237623|-|82|1.607e-14|1|176|550|550[550]:176[176]:375[375]
CTFYGIFHIKLFGRYALNPNHHTDSFSLNLSATLLTRLAPPLCYNFILLAKLEGTVFEKFMGEMEFIPVLGVSFQELFPILLVVLAIFNLLDVWSRLLRFVGFDSYTFVNKYDREKSEEGQTYVK
>UniRef90_A0A1B5B6G8|81__k141_859687|+|71|3.292e-11|1|3133|3714|3133[3133]:3714[3714]:582[582]
INSSSILDIIMEECNIEFKIRHQVLDILAKNDKKPWTDVRKKLYETHSIPRKNIDKLGRLIKIEGDLEHVQKEITTMKGLICRKSLLNEINYFYSLESYCNWVDIPKSSLCFNIGMVLDQYHIFYCGLFFKVVCSSNTDEQTILKQHIIERQIAYGGRYDNQVSHFDVPTRTSNMFAVGVCINVDKIALHLASK
>UniRef90_A0A1Y2AW12|81__k141_859687|+|198|1.935e-49|1|1069|2367|1069[1069]:2367[2367]:1299[1299]
SRYHSDFDEISKIGRGGGGHVYKVRNRLDNLIYAVKKVKLDDAYQKENDRILREVALLSRLQNEYIVRYYQAWIEDAIDGPSSSEDGSSMIEEEDSYDEEEQELNSSKHKKRHSASDYDFSISRAIPPCTPKYFDRDVLDENSDSSSVVFEQSDSVVFEQPDSVVFEQQDDGHSEKSQTVTNENKLLKKKSRHTPKESKKRKLYIQMEYCEKDTLRNLIENEMNNEHEIWRYTEQILTALHYIHSMDLLHRDLKPANIFLDSNFNVKLGDFGLAQEISHKSIVSLDQNENKIDQIGPNPKNRFLQDKFKEKIKHLRKPIHDKLKDNKFGDINMSIGIGTYYYMSPEQETQRNYNQKTDMFSLGIILFEMYAKMKSLMEKDKALMFLRTSFKVPSEYASKFPKNAVEMIEKLISQNPEERPSAEELLKSDFLDP
>UniRef90_J9EEU5|81__k141_1016780|+|666|2.539e-190|2|1639|4725|1639[1639]:4155[4155]:2517[2517]|4318[4318]:4725[4725]:408[408]
TFIDLLTALKDSVEGDEYDRCIGELTTWKLHTNDNFLKALLFHDHEDIAIRLMGRYFHEMSKELLIFCLDYHKEAFFSKSLELSAFNKLIFKDKEVVDKFLELLKSGANTNYYLNILTMVDISLWRVSEIKDLIEVFELYANERYEDNQLLLSHNPIMTIALTCEVLTNISQKRKKLENMATKIKNDLLELGQMYTSKIEDEDFYEELITDTDFRGRSLLKIITDLKFEPLMDENDPKAENIMMSIYQGKETTKCDGNIKGYSLIYHVITTKHKKIAKDEFRWFVYLKNYFEPNYDFDYNFQYRYRSHSINFIFMKEFICALAILIIFQYINYQYLSLFNIDELSSKSDSEKMRILEENINTYRNYNILAFLFSFSLIAQFLQKMIFNMLSTTGALPIDKWTALDTISAILYIVSIFVVSNLSPDDFLDSNTKDYIDYFMLLVLVVSWIRFFCFFLVIRDISKLLLTLVAMITDTLSFILIFACFLIIMASVFTTLYQDYNEDKYGNLTTSFRTLFDTSLAVYDYEDMGSRDLSHSILLIFVAFLTNILLLNFVIAILSTTYENMKESGIFRYKSNLFEYCEKYLIAFRSEYQELVIQPAPLSYFSLPLVLFIPWKRLMVKASLYFSYFMFWMENIILVTAFIIFELALSPVMYLKVFYNIWFVPYSLFIRCVFYILWTLCGPILVVFFLLHDTNIMINIMKMHNGRQENSFTYDEPISDITKEHIIFNQLREVMINLYHIKKQQIEQDDASQDASELSEEYKDNSERYAVYSNLFYREIKSINKSLITARRKVHAKTLVKPTETDNENYDQFSFSLNLIINEWKNKIYNVDRRENFTSKGGQTVTEKQIPDYQDYHNDDIMMPAEDEKIARNFLNCFLLNDEGSAISQINLLLFFRSIPDYIKMDNLRRVKLYNFKLMQESLVAYMNTDDVSAFEYFDDKNKDRVLLVTNQLHVQKKSIGSIKDTLASLEQVIE
>UniRef90_A0A0D2IVN3|81__k141_863376|-|161|2.659e-38|1|1647|2054|2054[2054]:1647[1647]:408[408]
RLSEFEACRIYQEIIGGIEYISRLGIVHRDLKPENLLLDPNKSIKIVDFGLSNTFKKGELLKTACGSPCYAAPEMIEGKEYHGTIADIWSSGVILFAMICGYLPFEDQDTSKLYKKILAAEYHTPSFLSADAIDFL
>UniRef90_A0A0V0QV88|81__k141_1239439|-|107|4.79e-22|1|563|1573|1573[1573]:563[563]:1011[1011]
YFVFTTITTVGFGDISGDTNGERIFCVFLMIFGVLAFSFTTSSLSTLITNMDSRNAKLKTRLAQLNSLNSKYNLNLRLYHKLEKVLKYDHSKHEQFEVSFLNEIPQRLKVELSLHMYQKYITKLPFFQEKNGHFIAFVCPMLVQQFVPEKEIIYKEGDPVNEIYFLMTGKVGMVLNVESLQHVFMYIEEGHYFGEIDLISQAMIFKGNSKSSKDSPIDKKRKFTTVSMENCDLLLWSKKNIYMADSEFHDVVKSIFRTAESRLKKAMHAKNKAAEFYNSLVEKTKHSSFKPIITKAHSHNDANIFKHRKENLDGSAIDTISEENEEDDDLQFERMSK
>UniRef90_N6UB11|81__k141_1239439|-|67|5.267e-10|1|1919|2212|2212[2212]:1919[1919]:294[294]
PEWIILPNDVPKQYWDYYMTFLVLFISFVVPFRVAFVEDTNESSDWDWILLAIDICFFVDIVLNFFTAYVNENKEYVLERKIIIRHYVLTWFFLDLIS
>UniRef90_J9FKY5|81__k141_1239681|-|751|6.562e-216|1|175|2340|2340[2340]:175[175]:2166[2166]
SEQFKKDVVIPYFKDIYKDLASRSDKKGSGINKVTIIDYCNLPGILADRFFSLLDANNDEYIDLREFVYILFKIYYSNFDTQVKLVFDVYDFDKDGYITKEDVRIILSYVPILKEGKNKIVKEGAFSQEGGGDENFETRIRVQEEISDLLQLTFKSKEKMNLEEFQRINEDVTSDMLVTVLTLLRDKLPCSETFYNFQREFEEKQGKSSDGSSTTGSAKVKKQKTIASPRILKTLSPLAKHASLGMEDNSESFSYLKLLAGVPAKEEDAKGIDDKDIQIDKFKKNKKRQNAEVSTTGMDDPASPTPSSPDVVRLANQNPEPKSLILKNQPKNIFASPTTFLKGSPTEREDDPDEDYKEQVMFEGEMMRKAKENKLKKYYYKLFDKELRVYKSKDDEASKTMVNLIGIFIKIEPEEPLDKKNVIYPFTLIFPNKERTFYLLSKNDRENWVAKVKKAIGYASLTDFYDVKEPVGKGKFGTVKLGIHKKTGKKVAIKVMKKKQMTLQDIELQKREIEILKICQHPSIIKLLDIFENQDYIYIVMEYLKGGDLFNYLEKRDFTIPESKARELSHSIATGIFYLHSYGIAHRDLKPENILMTDESDEATPKLVDFGLSKIVGPSEKCNDPFGTLSYVAPEVLLQKPYDKSVDLWSLGVIIYLLLSGTLPFDDDDDREIARQTIHDEVDFSYSVWKKIGSDVKSMIKKLLEKEKNKRMTLEEVLQHPW
>UniRef90_A0A099Z2W8|81__k141_1239817|+|165|1.662e-39|2|1144|2379|1144[1144]:1572[1572]:429[429]|1930[1930]:2379[2379]:450[450]
GLDPFYKVKENDKTLVFESRFESGNLYSVMKVTDNEYHLCLQNDVNTVGHTQWFFFRVTNTTKDLEVKLNMLNLSKPDSLFNHGMKPLVYSEKKVEKEGVGWFRDGYNIGYYRNGIKKEKGSSYTLTFKYKFEHDNDTVFFAYSLSGGDLNRRWKNPSKVLHPIIYNVKKMIKEIHDEREVLMFCDLHGHSRRKDIFMYGCNIPKKPEETRIFPYILDKLCPYFYFNYSRFGVQKSKESTARVVLFKALQCPNIFTLESSFCGNEHGPYKDKHFTREDLQCVGKDLCRTILAY
>UniRef90_UPI000C9DEA46|81__k141_1239998|+|109|1.198e-22|1|810|2138|810[810]:2138[2138]:1329[1329]
ANKQNERIANLRSLVEIEIEEYDNQLNLKPQTGHDLYFNKLQTKKIQNQMVHTNDDNVSRDLQTDPIDEKSLAMQCPEDLFDNSDNTEVSTTRDLDGFIRRVTPVVEMVLEENIHLANLTNPKAKERNPVEEKAKISCPNDFLKVLKSKILYISCMHSFETAPHRKCAVSYVMEDNEGEKVYMTIVFHLSSSSAIKYLKTRNEVNSICTPFENVVICGTNLGSICVFDLDDNVVAEKPDLGDETGVDFEMEALKNHYKIIESVFSTDGLPDPVHCFEIKKILSLVKRGSCRIVCLDGIGMLSSWILIELPESDMAGSLADLTMRAGSKIKLALQSVVDLSSKLNIVYDPDTFEIDFDPNDHNSFVFSTTEGMYFSELYSQSDESTSIKGGSIRQLDTSSIGKFVKVTSLSFSDQGFVLIGFEDGSIGLYHINFTNPLSIWYNA
>UniRef90_A0A060YP29|81__k141_1241171|+|168|2.078e-40|1|1868|2392|1868[1868]:2392[2392]:525[525]
ADGWDRTSIICSLIQIMIDPYFRTIEGIEVLIEKDWVSFGHKFEERSGFFKGHSDEAKERSPVFINFCDCLFQLINQFPTAFEYNETFLLFLCHHLYTCKFGTFLFNNERDREFTEIRSKTVSIWTFINRHLKDTTAPSTSPHLHFQNPFYKRVSGRIEPNTSLAYFKIWVGHFL
>UniRef90_A0A078AHL4|81__k141_1241367|+|50|6.904e-05|1|526|1008|526[526]:1008[1008]:483[483]
YFHCKKDADAIKFGEVGSRYFIILKGEVSVKVPCKVKRELTLKQLLEFLHKSQEWLRNNELYTNCLKEVEKQIPEVVRKNREGTYMLRHSLLEKILSGDLSDPLVKKYMKEPPTFGVDADQEEAKLVFFFDMLIDVAKLRDGIGFGELALINDAPRSATIR
>UniRef90_A0A5K1H7W6|81__k141_1241466|-|122|1.462e-26|1|1113|1619|1619[1619]:1113[1113]:507[507]
YDIKLEIKYPENKRSKYICINVRPHVMQVLKALKKWYRIAVFTASVRTYADTILNYLDPNNEVFEGRFYREHCTLAKCIHVKDLRLFLQENSKNESNWAMNEMVLIDNASHSFAFQLPNGFPMLPFFNDKTDAEMVHLYHYMRSLALSRENKIDFDMRTAMQSTFDLEK
>UniRef90_A7SC21|81__k141_207533|+|56|1.079e-06|1|1564|1770|1564[1564]:1770[1770]:207[207]
GKEFMRTWNLLDHVRMHVGIKPYNCQFCGKSFTQKGNMRKHLTQHYQPNLHQRRKYRCQFCKSSFTERY
>UniRef90_J9ILN3|81__k141_1219174|-|696|2.364e-199|1|562|2511|2511[2511]:562[562]:1950[1950]
MEDFLRGTNLKDNYRALVNAKKRFNINLDDVRKDFPELAKYIISKPINAIKSFEDRANQMIKDMDSSFSSEKTRLNSQSNFPVKQESLKLNFDGNLGRNFITPRGLKSSMINSLVKIQGIVTRMSIVKPKLSKSYHFIPATNQGYVQNYKDQYSIEGQGNFSSKLFPTKDAAGNKMTADFGYCNYTNVQKVVIQEMPERAPTGQIPRSVTVFLQDDLVDKVKPGDRIEVTGVFKCLAGVNTTTSGVMRSVLISTGIKTISSKDDRVKFTNEDIQNIKNVSSRNDLFEVLAASIAPTVQGHRNIKKSVLLQLLGGMEKNLATGTHLRGDINILLIGDPSTAKSQMLRHALNLAPIAVNTTGRGSSGVGLTAAVTIDKETGERHLEAGAMVLADKGLVCIDEFDKMDDGDRVAIHEVMEQQTVTIAKAGIHASLNARCSVIAAANPIYGDYDRTLPAARNIGMPDTLLSRFDLLFVVLDHKDPVIDKKVAERVIRNHSYKEANSQPTHNMFQDEYFIEPDIIEDGELEKETQVYERNNPILYGNIDHDVVTTKFLKKYISYAKKAPVPVLDKDSLEFITQAYKTLRQKGEDTKFANQKKLPVTVRTLETLIRLATAHSRLKISNGGTITPDDLQVALKLMNFAIFDEDDDDE
>UniRef90_A0A0A9K872|81__k141_1219174|+|74|4.115e-12|1|1225|1419|1225[1225]:1419[1419]:195[195]
MNSCFSNSDRLLLHDFMNSYSVSIIHLVKLIDADKSFVSKHHGSSFKVSLSSLLVDCDCSSKTNT
>UniRef90_A0A2B4RL11|81__k141_912216|+|201|2.419e-50|2|762|1834|762[762]:1034[1034]:273[273]|1235[1235]:1834[1834]:600[600]
FFKTNPLHFDIFDGVCQIESEVVQMCIDMFKGDDDACGVVDTSEADCLRNTVIAYREWAKDVKGITQPNIVAPSTYDPALNRACEYLDVELLDPVKEIARFAKYCQIGCHVDCNFSSFLINFDSSTYTGEKEANFQSPGVTTIGVSTSKYGLGPYGTAVLLYGNRKLRRYQYYSTTKWNGGIYFTPNLTGSRYGSAVAGSWAKMLTVGKSGYKEKADSGIIIKAMELRSSLLKIKEVDVITPTALSILAFRLKSGDTYNLADYLRSKGWSVVNTINPAAISYMITNGKPNL
>UniRef90_A0A0V0QZJ4|81__k141_1224273|+|265|1.311e-69|3|55|2035|55[55]:192[192]:138[138]|255[255]:842[842]:588[588]|1631[1631]:2035[2035]:405[405]
MFRKEDFKKVDLLGSGKKNTKIFKAKHIPSGKYFALKEIEAKTIGKKIKNHPNIIQTYNYYFYETQVNTFRLAIVCELMDETMNLESVFRKRQRRGRYWDEKALEKLIVSFISTLSFLQSIGICHRDIKPSNLFIMANGEMKVIDFGESKDYFCDADDGGDGTLATIRGTPQYLSPILWKAYVVDKNTRHSTHNIYKSDVFSSGLVFFQIAMLEDVTGFNNINEGDKMIEEGLIKLKERYSEARSQSSCCVFDENLIYIFGGYNKEIGTLDSIEKYEIDKQVMSVIKVKMPTPLRRFVSIKISTTKILLIGGLQKKGRGSDSVYCLDLESDHRIEKLDKIDTAGVVDMLLVDTVGNIHLFVEKDAGTAPPEDITYSF
>UniRef90_J9FYZ5|81__k141_913350|+|257|3.356e-67|3|406|1887|406[406]:972[972]:567[567]|1030[1030]:1173[1173]:144[144]|1222[1222]:1887[1887]:666[666]
KGWMELRPRGKLPEKRSHHSSIVYQNFLYVFGGEDSREGKYGNLWRLNLDEFIEIESKADEDLGREDGKDSEEEETQSPTRDEKLHWRLIETKGKQPGKLSHHQTQIIGDKMYLFGGMKNDASNNKSLYSLDMSTFEWKIIEPAGGKKPEGRDDHTMVSSDGNLYVFGGFVEGKRMNDLYSYDIQANTWESPCPRSGQDMVYHGGKLFMFGGRNDYNDKLNDTWQFDISSKTWDCIKSSKMIIFGGIIEITKEINEIEMFDFSSRKWSSIDDKSEMHKYSTIGSPARFREQMNETAPVKNDADLTTMTLKREKGNKSMKKLHKKADLTELDEKDKNFHLLKYPTKYSKKKANLKHKQEEYDQKRESINTPITGNLMNTFVIKNHNEKFDQYYHQMKKRRNESHSSTLAHKSLMNQCIKSCDRPTARDGHSCNVYKDRLYVLGGDRHHMSYNDVFTLKLD
>UniRef90_B4GKZ1|81__k141_1236556|+|111|2.994e-23|2|848|1729|848[848]:1207[1207]:360[360]|1280[1280]:1729[1729]:450[450]
MNQQITRSPIIPTCLGKLDSEFAILETLGKGNFGKVFKAKNLINGKICAIKRSKQPIESLKEQKSQVKEIQNWKLLTKSKLGSANTQSHILELYEAWEENGYVYSSSEFCENSDLRAWIKMHKHGIMHLDIKPENFLVKADNTVKLGDFGHSVNFLKSRKRTRSKHTSEVSINDVDEGDCSYVAPELLDFQPKVSFKADIFSLGLTLTEALTGNMMPKNGQLWLKIRTKKITSIFDFPNDKAIGKIINRMCTRKADQRCTLVDILSHPKL
>UniRef90_A0E4Z9|81__k141_1083966|+|139|1.115e-31|1|887|1414|887[887]:1414[1414]:528[528]
DVEQPDDLLHNWTRGINRYAMQHTSFRSAWQITSSLMLDIQFFMTLGLYMWKGFSLRIILTLVMFYSIRALLQQLFILPFPDDFFWESPGFPCLMNVYGRQSDFFYSGHVGFSLLCTIENFMMGVRYAGYFGIAATCFQAFTLITFQVHFTIDVFTGLVMAHYCYHVCQYPAVWLD
>UniRef90_J9ITH5|81__k141_1236388|-|195|1.548e-48|2|952|2712|2712[2712]:2278[2278]:435[435]|2190[2190]:952[952]:1239[1239]
EFLIFGARNNLTYFELFIERNVLDTFSTIIDKGSIELNKQLIQTMSILIQNIENTEESYYLFSHVFLNKLISFNFDLSLNDELVDYFVNFLKMLSLRLDKTSMQFFYNRRFKDFPLYGVATNLYNHREPMVRTAARTITLSVYNLKQIDNSMLKDQDFEDLRDEIEDINDILMYFEDIFKSGIPKLTRALANSLLYYSYFPCLIGSLRLGSEKIDINSFSAAIFFLSQTFNYITEPSFINSIAIALFMPHIPQQFGKWISAQTKVPRSYVKEYSRKMTPSNLYRHTEERLSLSNIDLFINNNLSYLNEIQDEFKELKELYRSSGGEDVDVDDSIEIKRKAIELIANRLKPKYASQILRYHTQLSIALGLPIGMMEKEAEYDQMSPTDFTKLYLDAMYNEFILFRHSDNAYETFVKHNHYQSNENSSVLLNFLRSKDDSFVLLIGSLLYTFLNSDAVDPPIHYFSKMYPIGLITSKKPEDLSEDSEEVKEFSGYNEENVKSNRSGNINERKEYNERHLEEYKEPKYEDDIVSMLLNLISTDPPFRLITFKFLAILVDNL
>UniRef90_G0QRC3|81__k141_1220349|-|115|1.871e-24|1|762|1610|1610[1610]:762[762]:849[849]
QDINIYATFARDPIDINWFNLGGEQSYYFLRYYCWNIMGLFLIIFISTPAVLFQTIKSLSLDFTGCSGEDKCIWSYILPFSYLYTENLTTLIVLTINLLLLILIDRVALSEKHASHSKYHSSVFSKAVVYLHLNMVLFPFLGLQEQSIYKVLKSGTYQKEYIKDFTMLDSTPFFVNLIMQYGVFSSVFYLLRIGEMTQFYFSPRLTDFMRSKFNLAYWWRRRPDYHFQYGYFYSQMITVFTIIILFSSTSPMIVIAGTAYYTLRNIIDSHLLMSVHKKEIHSG
>UniRef90_J9I9S5|81__k141_1216845|+|1605|0|6|1732|12678|1732[1732]:5322[5322]:3591[3591]|5350[5350]:5988[5988]:639[639]|6013[6013]:6315[6315]:303[303]|7270[7270]:7938[7938]:669[669]|8029[8029]:9327[9327]:1299[1299]|9607[9607]:12678[12678]:3072[3072]
ICAAGFKCTTKYSQTACGSGEYSLAGEANCRQCPAGYRCPSTTTFPIACLYGQYSAYGTNTCSNCNAGTYCPPFTESAITCPDGSYSSGSRWVTCKRCPAGFQCSSKSSTPVACGSGYYSYEMSTTCTICPVGYACPTQHSPPSPCPHGWIASSTGRTSCTICPAGSYCANTGSAAVACPNGEYSMKGWTSCNNCPIGYICASKSALPVLVSINQYATLNSLAASTCNAGFARTSGGTCYSCPSGYTSVGGNSIRCTPCPPGHECTSSNATPSKCTNNQHAYWMQKNCKDCTDAAQQCMFRDRNYIEPCPHGTYMPTGNSASLMCVPCPAGRSCHRKGTSTNCAAGTYSLEGDLHCHDCPVGASCTTSSYTLCTTGQYSAYGSTSCSACPLGHFCPEIHQDKQPCLPGTYQDGTSQLFCKHCAIGTTAAQYGSTTCTACSAGDYCPSPDKPAIKCPFGTYSTAGSTICKRCTDGYLCNSGETSATGSSTCSNGYICNPARELAGLFHNIPCPAGFKYKTGGDFASRLTGCEPCPSGSYCPAGTENAIACLPGHYCPPNTKYATEFPCAKGTFNSAPSANSIFSCGLCTAGKYCPGGTSTPFDCPPGSYCVSGTGDPLQSLCPGGTYSGDVARSASNECIICEAGHFCPVGSIIPTPCPPGTINPSTGKQYISECVLPAAGSQATTWGNSDATGAACTAGHYCPVGSFGSPFPCPAGTFTDDTDKVKADDCTACTAGFACEEGTGAGVKEKLKCAAGHYCPAGSSNPSQYPCPAGTYSANVDNDALGDCTASPCTAGFYCLEGTTKPIFECPKGHYCPAGTKTSFEFPCAAGTYNHITKLTQSSECFVCPQGNYCVAGSTEPTVCPVGTYAPGTGYEAAHDVSTSDSIKGCLACPAGQTCETAGTVTTTTCGTGFYSYVGTTTCLVCKIGHYCPDASTTGAKHDNDYICPAGYLCPSGMKVDPAVSGDTYKCPKGHYCLAGTSSATPCLAGTYNDQLGGDTAASCQTSPAGFFTRDAATTVGTPCTAGFYCPAGTTGAAAVPCPVGKMRKLTGAGQLSDCAACTAGYYCGQATAIPTICTQGSYCLSGSETPTSCPIGTFGAKVGLTATSECTDCLPGMFCSQQGLKSPDGLCDMGYFCISKATTPNPTDGTTGNVCVAGGFCDLGSFESVSCRPGTFNTNTGGTSEAECIACTPGKYTGDCTAGFYCEAGSTIPTATAADKGYYTLAGAIEQTPCALGTYNPLPGQSTCVPCKKGYYCDEEAMAENIKDCPTGHYCLEGSSSATRCPIGTFNPLTNGEALSACQDCLPGSYCSSEGISSVSGACSAGYFCKTKSQQQASETPSVDGNYGPCPVGHYCGAGTSEPVRCPPGTYNPSTKQSLLTNCINCSAGTYCAESGRSANGVACSAGFFKPSAGKCAAGYQCPSGSSVQVQCPAGTYQDQAEQASCISCPSGYFCQVGATSYTSNVCPAGSYCPPGTISGTQNLCPMGTYNPKTGMQTINDCKACKPGSYSTTQLSAPTGDCAAGYYCKEQATTSTPTDGTTGNICPRGHYCPSGSIAPTACPIGKYLDETGKSLLNECKDCPDGKICADLGLVTPNENCPEGYYCPFESGIQKKYPCPPGFKCPAGSVDKLNCLSGSYQFLSNKGTCSDCPARFFCSKDDSDNSEILSKATICTAGHYCAKRTSTPIACPAGQYSAQSGLSLESECEDCPPGYYCTGGGSTPTGQCQAGYYCCPVGNYCPIGSYSPTKCPKGTVNDNTGDSAFGDCEACPQGFYCPYLGATSTLIDTSSSTHKCDAGYICLGGAKRPYGTDGTIAKACSAGNLCEKGATSETQCPLGTYNPHIASGSCYACPKGKVCDSLGMTAPNPCPVGYYCPIGTSGSDNKVKCPAGTFSNDLNLSEVGECLPCPPGKYCLEGTSNPSANKCTAGFYCVKGSGEQSPGTNTYQIGSEINGKCPKGFYCPEETESPIPCPVGTYNPDESKTDASECVACPAGKYCDEVGIDDTDIQNKLCSPGFLCISGSQTPTPTDGTKGKKCDAGNYCQEGTTAQVQCPAGSYEPRKGTSSSTCQTCPTGYFCPIGSTGPTICPMKNYCPAGSGSATPCPNGRYNDDLTGLESSSQCKECPSGFYCTAGEIVDRCQAGYHCDTGAAAIDDSNKECPAGYYCPAGTYNDVEGKFASTDCQTCGIGYLCNKDGISDKENFLCPLGYYCDQAQTTDATLKACPAGTYRDTTGANGIAQCHECTEGYFCPLRSINPTPCEGGKYCPAGSSTQTDCPQGYYCHEKFPDKVDCPEAFYCVALTDIYTKCSNHYYCALNSFEETACPDGKIGWGNPYNNNIANGCTECDPGTYSTVDIIGDCPICPAGYVCLGDTRSSTPTDEATDKGYECQPGHYCPEGSSSLTACPSGTYNPSTLKSATGDCIQCPAQTYASSEGSTTCNSCGGSSRAPAGSVECSCIGNNRKFLASKKWCICIDRFESATVSLSQSDSTEDCSSKLVSDCPDTADTTGNCVSTFNSCFDACGTNGGTRVLGMCDCKAKTLTNSVCPESCRNTRHTLSISATGDIMITDSSNDAVGTFTIASLSNLAGSMAYSTTQENQIISIGQSSNAFSANYQASSKLAADCTTCNNASRRLLSDGPRRNLAAPSGAVTNPVICISTGDSLLFDVDSTTGSYPEYVSGSLLNTNTAFDYGAFIDLATNIGSGTTVDYFVHQFTTSGVYVFQNSLDNSQQMVLGVMGTSQKCPDQSEYISPTSMKSLLLIGAAESEVVYEPDWVFIILLTLGIVVLIGFMIGVHYYLRRSWLTKVNRKIKYRKVNLKGETLPSIRADNACFEYMQRNRDQRISNRMRQKMHREIRYSEIEDIRSRLKRHIDTLKGNLFWDGGSNGGESELNFQKSNIDRDNIMLQLQKLKDLITDHKKNIEGEFDENYSDEEGDGSSQIKDKKNPLKFLNDLQTAKSKMGQDIVNEGNKMDDDELNRMIMQIQKRKEGIDKDLNAEYEEKTDEISRRIAQIDDETDEDAKKKLLQELKDKLGRIDDSLKDEENAQLSALESKLAQRKKRRGRIMDDFVKLQAEKDDLTDNSHIRKEIDKKIEEKYDQMDEELGKEKEEGLRILMENNSAMGAHEDKLRRGLGDKKNFDKHLDDYVKNRNMMQDSVRKEQMEQEKQLNDELRRRRDARIAKIEAERGQMM
>UniRef90_D0ULG4|81__k141_1092663|+|61|3.371e-08|1|560|766|560[560]:766[766]:207[207]
HKNRICHRDLKPDNFMFSSKEKGAHVKLIDFGLSRSFYKFQMTGEGKCLRMQTRVGTAHYMAPEILKQD
>UniRef90_UPI000C1CD342|81__k141_1092663|+|170|5.194e-41|2|782|1546|782[782]:958[958]:177[177]|992[992]:1546[1546]:555[555]
DTWSAGVILYIMLCGYPPFIGKDEDEVFKANLDGKYDFNDKVWEQVSEEAKDLIKQILVLNHPWVKNTYDRDIPQVTQDIFLNRMRNFQNASRLKKAVLSYLASRVSEEEIKENIKIFNQIDKNNDGYITIKELTKGLTSGDQKMVGEIQAIMMSVDTDDNGAINFNEFIAATLDVSICKDYMKLENAFKFFDKDHDGQIDEKELKNSLAGKEFKHIDTKLFGTILDENDTDKDGKVDFGEFLS
>UniRef90_A0A371FW88|81__k141_1070520|-|100|6.132e-20|1|1107|1448|1448[1448]:1107[1107]:342[342]
LAISNRILTNFSDSPLHLDASELADTLKKVVLPIVATALASIVLPVPGGPNKQTPFHGLLIPLKYSGISSGRTTASCKTLLASSSSAMSSNWTLGFFDTTSLSSILMSSESGPS
>UniRef90_A0A078A3F5|81__k141_1070520|+|488|9.726e-137|1|385|2046|385[385]:2046[2046]:1662[1662]
QPMGKPQPVLRRGGSHNDHLDINMKTPSQSYKNKARDEHESKNPGRFGGIQPFEFHGIPQEMIQYDDEGNILNPYDLAQQQQKPSRDNQNYSKPSGRPGSGGNGGGYNGGGGGYNAGGGYSGGGGYNGGGGYNAGGGASDYGRGGRKPYQQVMPHQPYGKDPDIWEPPSPPARQGKPKAKAQPQPRRKARPARPAPSSKSSAGSKAPAADNKRGYDKPWLPPPKKEKKKADNFHDFCYPDGEGPDSELIKMLERDVVSKNPNVQFDDIAELEDAKRVLQEAVVLPLLMPEYFRGIRRPWKGVCLFGPPGTGKTMLAKAVATMGKTTFFNVSASSLASKWRGESEKLVRILFEMARFYAPSTVFIDEVDSVASKRGGSDHESSKKMKTEFFIQMDGVSSDAAEEVDEESKGEPLKNVMVLAATNRPWDLDEAMIRRLEKRIYVPLPEEKGRRVLFDINLKRSDLSKEIDWDKLVELSKGYSGADINNVCREAALMPMRRKIMGKKIDVSAIPDMKDEFDIPLTMQDFLEALQNVKTSVGSTHLKEYADWMKEFGS
>UniRef90_A0A078BAJ7|81__k141_1227798|-|143|6.971e-33|1|503|1492|1492[1492]:503[503]:990[990]
LVLVALLSLTLLSVRCDIVYVSELSRHGARSPGSIFNFTVDPNDNFNDTMMLSESGKRQHFLIGHEIRHRYIDEAKLINSTYHFKEIEFFGTDRDRTLESGMSQLSGIYPPDMLSQKLNKFQKNNALPPLIVDDAKKIIKELGDDAIPFTLNPIFSESDDINFAYHFEASDCPVYEKLKNLIKNSKKYSDLTKPAIEYLQPRIHEITGIEKPSFDLIKDICSYLVIADFHKMQLTLNCTQKDIEVCSELQKSKQFYYSWGDDNLWKIGSKVFYENLVSSMDNIISGDKQAKIQLHFAHDYTLGLIINGLGEKFTDAIPFASTIFFELHKI
>UniRef90_A0A256WMQ7|81__k141_296624|+|67|5.267e-10|1|881|1153|881[881]:1153[1153]:273[273]
GSITISVKQKVEASKVFLEFSVDDTRMGIKKVDQLKLFSLFSTISHKDSSINPQGCGIGLTVSQKYIRRLGGKIWVESQFEVGTTVKFIVP
>UniRef90_J9ILD3|81__k141_917487|+|290|3.907e-77|4|265|2028|265[265]:606[606]:342[342]|647[656]:991[991]:345[336]|1046[1046]:1267[1267]:222[222]|1501[1501]:2028[2028]:528[528]
SSENKPQEVPEGFRVLTEGKANILYHIRDQKADTPMPAAEEIKEVPIIPEKAEEVEEEKGFPIKNKRKRQKPMNADEKNENRDTVFYNPVQEFNRDISILSITEFGSQLQKVSREKKDKWAGIKILEALAATGLRSVRYVKEIGVHVDKILANDWDLEASKLIEKNFEFNGVEKNRTEVTSMDGIDLMYERRKNLDFYDVVDLDPYGTAVPFLDAAVQSISNGGLLYYKYGSVTTCKKNCHEFGLRILLHTVATTANKYQKQIIPMMSLTADFYVRCFIKIVDKPILCHDSVVKTSYVFQIGGPIWSDEIHDIDFINSMLTRVEDWKRLGTYKRIKNTLVAIKNEMSIGNYPLSFEFDRMLSEVKGETLSRQQIMSAFKSLNFSLVQTYYKPTLYKTNATNSDIYDIFKAWKILNYTAKGKDPMCNVSGMSEKIMKRPVNLKPDFEFQKEEIMKQLKENKIGYNHNPPGWGPASKA
>UniRef90_A0A443QRP5|81__k141_1238171|-|81|3.215e-14|1|448|1785|1785[1785]:448[448]:1338[1338]
AAIAIVGPFFPPEAEKKGVDINVIGYIFSIYPFSFVIVSLTIPKILQHYSRKRVFIVGSVVYALSVIGFGMIVLLDDQMFLIMALMCRSIQGGSNAAVYTTAYSVFSMEYEGADIMKINSYFKSTLGVGLVIGLLFGTLLFMFGGYITPFVVFGIFFLIYIPLVKDYFPDSIGDESKERDTMEALNQLNPKPAHIKSQDNDIEMRKLSLDIVERKHSCENFKYIKNRNKSPFRSKSLETKGDTEKKSPYSGEASIPKINYSDYIEYESDSSSITESLLTKTIVKCLLLSVIFMSLLNFAPAILSKRLSELNIHKYFYGVVFAIPCIVPICSILIAIHLMNKSNGNVVLTTGTVIMSIGFFVVANEDVTYFLIGVGLLGFSAPFAVLPLFPMMTNSIDKENENAENVTNILSGLYNAALGIGAIIGPLIGANLYYYFGFNTTAYCLG
>UniRef90_A0A078BB54|81__k141_1238702|-|325|1.137e-87|2|146|1485|1485[1485]:1171[1171]:315[315]|1072[1081]:146[146]:927[918]
YRVSMRGLNEKERKNALNEIRILASLNHPQIIGYKEAFYDNVTCSLCIIMEYAEGGDLQSLINKTKKDKDHISEQDLWRYFIQMINGIKYLHEMNIVHRDLKVSSVFLTKNGDVKIGDMNVSKVSDGGLMFTQTGTPYYASPEVWKDKPYDSKSDIWSLGCVLFEICALLPPFTASNMKGLYKKVIKGDHNRIPDVYSNDLANVVNMCLQVIPTNRPSASQLLRKKEIVLHLRENKIEERKQNSSINLLDTIKLPSNMSLIKGRLPTPKYHSDFESIKHESPKKLRNMSARGRDSTLSKNLLEKERSLSALKRYQNLPQSSNSNASIIRRHNKMYRPPISNRAAEYKPSYDRPALQLPAINRAAGIASLGYQYHLRQKSESRNSSRIIPIGIGSEGSHYEIERGYKRRADI
>UniRef90_A0A699ZLF7|81__k141_1238843|+|99|1.226e-19|1|1846|2151|1846[1846]:2151[2151]:306[306]
ISKDHKPELPEERSRIEAAGGMVTTYKDAKNRNIGPSRVWLKNGQLPGLAMSRSLGDLVAVKAGTIHKPDIKHFKLKSTDKAIVIASDGVWEFMKNKAVTRL
>UniRef90_Q3I4W5|81__k141_868866|+|219|9.226e-56|1|164|1291|164[164]:1291[1291]:1128[1128]
KIQLGDKTKMLAKNTYQNVTDLVGAAKASYPKRLANKEISLKYSDQDGDWLYLSEDSDLQALNEHAATLGGKKVKLIIDVTQNNKKAPTEEQKIEQDVAQISNTLEKATIEDEKVIFEDLKDFKFTDIASEFETLINSKENIKPYEFVKTLKEATAGTKAEVHVNRLLKRAFQGKCGRRGMFKKMMKENHGERCHSKDFSSSPDMFAEFHGPHDGRGRHGKHPMRMMKVFKKFMKGFRSSSCSDDSSEERKENKRMKKQARQQNKQKNQENRKEFAKQRPVIVSQPAQAVTGKAGESVDVKIVIENGSPWPLWLTAVKQISADEGVKCEDITLDERLHEETNQKEIDLKVTLPEKVGEYTATYAFFNKRGKQTPGE
>UniRef90_UPI0006B20EDE|81__k141_91868|+|83|8.037e-15|1|2025|2303|2025[2025]:2303[2303]:279[279]
SLKVGTPLYLSPEQADGIFYDEKVDIFSIGLILFELCHKFSTNHEKLLGFANVRNGILPAQLVKEMPYEASIIKKLTQKMPGDRPSAKEILKL
>UniRef90_A0A1B6JP59|81__k141_91868|+|79|1.286e-13|1|1641|1865|1641[1641]:1865[1865]:225[225]
IQMELCSGQSLKDFLDNRLDNKEEIDSRVNQRFFTQIVEGIKHVHKQGIIHRDLKPANVFITGDGVIKIGDFGLA
>UniRef90_I7M185|81__k141_872939|+|263|5.244e-69|1|443|1420|443[443]:1420[1420]:978[978]
FKEYMDKFEESKAMEAILPRDVESYQDLKDLGVTLFKDINPDLGSCKRGIFDPLYDLLDAGGKRWRPVYGMILAKDLGMDIDDFEKSKLLYQCLAAGELIHNASLVIDDIEDQSLKRRGKDCAYIKYGLDISINAGCTLLNLPMWGLFRIMDTSDPLCIDLVKEINKELVCIHFGQNWDINWHNGYHFPSEDEYFQMTSSKTGVIPRLIANLVCRINKVEDEKREKISYMTDKLGIAFQIQDDVIALESDAYAETRGIIGEDIHEGKRTLMVIHSHQNLAKSDSDRLLDILKMHTEDKETIKEAIDLIKSTDSINYAKSVAENMIQ
>UniRef90_A0A2L2Z1Y7|81__k141_888916|-|62|1.685e-08|1|1332|1475|1475[1475]:1332[1332]:144[144]
CGKVLQKSWNLLDHVRMHEGVKPFKCQWCGKGFTQKGNLKKHCRQHIN
>UniRef90_A0A3G4ZNB9|81__k141_1202311|-|78|2.572e-13|1|128|628|628[628]:128[128]:501[501]
AGFVASVALTPLDLLKKMKQSKLTKHMSYLKIIKKCMKDHGNLALYQGFTVVLLRNCIPGGLLFFVNGKMKEVLGCSQQNNSSVTLFVKRFVSGAVAGLVFWFFAYPFDVIKMRMQNNLKISTISEATKNLRSKRGMIVFKKGWQVSLVRAIPINAINFCIYEYLTK
>UniRef90_A0A078AVP3|81__k141_892197|-|337|2.776e-91|4|76|1502|1502[1502]:1365[1365]:138[138]|1336[1336]:1112[1112]:225[225]|840[840]:247[247]:594[594]|180[180]:76[76]:105[105]
IHKRVANRILWLCQENGGIYLKSGQYLGSLESLLPKEYTDILKVLQDKAPSVSIEKVKTIMETDFGKTLEDVFSSFDAIPIAAASLAQVHKAVLKGTNQTVAVKVQFPTLRVQTYYDMIVMIFRYIDNTLKVSETDEITAKYGEKNSINIANSLIDIFSKMIFLTGHIHADAHPGNILIRENPENKSEPQIVLIDHGLYCQLTNEFLMQFRELWWSMCTFDNIKLKKIAYKMGLGEHYRYLPLLFTYRTINSKKPLGGKLSAEEKSFIKDNDEMNFEKLGMLTERLPANMCLIFKTAQYTLIHNKKLGGSVRYQLMSFTFYFKVVLFEYWFGLFKLLFGFYVPKFDEKNEMIEE
>UniRef90_J9J0Y0|81__k141_1077542|+|111|2.994e-23|1|355|891|355[355]:891[891]:537[537]
GYPQQASSQVGLYRPKTSNFMNVSKHELEVQESTTTTSLKNNFSAGSIEQLKETSKSHRNLPICNKISFLRKVLEVISDETQILINAKPKNKSQKIRKSNRHSRFRGVSLNGKKWQVMIMGPMKKKYFGGIATERGAAVFYDKLSILTNGLAAKTNFNYRKCDLMKIMAELEYMEPHIS
>UniRef90_A0DZJ0|81__k141_1159292|+|161|2.659e-38|3|644|1654|644[644]:964[964]:321[321]|1073[1073]:1372[1372]:300[300]|1550[1550]:1654[1654]:105[105]
GIENTKSISIIKKMVSREKRRFVQDGFDLDFAYITPRIIAMGYPSTGVEAIYRNNLKDVQRFLNSKYSGHYKVYNLCSERRYSDKCFENVSRVFIFDDHNPPLFSQLYMLFCGKFSKAQDALDFYGMARTKNNKGVTIPSQIRYVHYFSKSLEKGKVTLNHLFYLVKSQNIKTLVDFEFKNVAIKLNKIRVLTMIPISSPALIIKNNLFHFWFHTSFLDKSGLLLLENHEIDKGGKSKHFNV
>UniRef90_A0A4P9W0C9|81__k141_1239978|-|109|1.198e-22|2|2574|2836|2836[2836]:2768[2768]:69[69]|2723[2723]:2574[2574]:150[150]
GRKSLVLDLDETLVHSSFQPVEAVEIDDQTCYVYVMKRPGVDIFLEKLANHYELIIYTASLSKYANPLLDWLD
>UniRef90_M1ELH8|81__k141_1239978|-|95|1.962e-18|1|2349|2552|2552[2552]:2349[2349]:204[204]
RLFREHCTFHNGVYVKDLSRIDRPLKDTIIIDNSPSSYMFHPECAIPTISWYDNLSCTELYQFIPILE
>UniRef90_A0A077ZYQ5|81__k141_263147|+|300|3.816e-80|1|257|1003|257[257]:1003[1003]:747[747]
HIISYKEAFIDRDSQALCIVMEFANDGDVFQKIVVHQQEGTKFDEDAIWKVFITVVKGLKALHDLDIMHRDLKSANVFLNKDGTSKLGDLNVSKVAKKGLSYTQTGTPYYASPEVWRDEAYDGKSDIWSLGCVLYEMIALKPPFRADNMQGLYKRVLKGQYPKISDKFSVDIQTIVRILLQVNPKKRPNCNEILNHAIVKSKSSELFPDDEDDAGSDIKNELLKTIYFPKGLKMNIGYLTDKLPKSSYD
>UniRef90_J9IAU4|81__k141_1198239|+|153|6.808e-36|1|480|1067|480[480]:1067[1067]:588[588]
SDIAKFVGEKKQIYDEEVEVLFLGSTNSGKSSLINAISGKVVAKASKKLSKTQAMKRYNFGKNPESKYILVDSPGYGFVRAPLKVKKMFRKMIFRHVAYTKTLMKIFILINGHIGLKPNDIEMLDQLDRFKRPIQIVLTKVDKVKSKEQLMQILSETSLRIQRYKSVTPMIHITSTKEHVGIKQLKTNIALTFMDN
>UniRef90_A0A2M4DJ56|81__k141_1198630|+|83|8.037e-15|1|717|917|717[717]:917[917]:201[201]
IDIRSMFMASTSTGIFPTACAASVWKNTLLSLHIFPISAIFWITPISLLQNMTDTSEVSGLIAASKS
>UniRef90_A0A0A9JWP4|81__k141_1198630|+|59|1.348e-07|1|273|425|273[273]:425[425]:153[153]
AISSSHPKALSTYDGSREALVQAEPLLMATSFIAIKRLSPSTPANEMFKLP
>UniRef90_Q6A1P0|81__k141_1198630|-|652|4.159e-186|1|104|1399|1399[1399]:104[104]:1296[1296]
KFKRMFSLTMSAGLPGKNTSTGALKISENGMPIYLDNAATTPLDPRVLDAMMPYMTNHFGNPHSRSHAFGWEAEKMVEKARRKVADLIGAEKREIIFTSGATESNNAVLKGVANFYKSKKNHIITTQIEHKCVLDSGRFLERQGFEVTYLPVGQDGIVSLSDLEAAIRPDTSLVSVMFCNNEIGVIQKIAEIGKICRDNKVFFHTDAAQAVGKIPVDVDAMNIDLMSISGHKLYGPKGVGAMYVRRKPRVRLEALISGGGQERGLRSGTLPPHLVIGLGSACEIAALEMENDEKWIKFLRDKFYNKIKSELSHIVLNGHSENRYYGNLNISFAGVEGESLLMAMKDVAISSGSACTSASLEPSYVLRALGCDEEMAHTSMRFGLGRFTSEEEVDISADKLISAVNKLRDMSPLWDMIQDGIDLKTINWSQPH
>UniRef90_V9LH62|81__k141_345976|-|153|6.808e-36|1|273|626|626[626]:273[273]:354[354]
VGNKKGLLVPDSITNDEFDAIREALPESVEIAKLDDKLSALGNCIACNDSYALIHPEMDQDSEEIIAKTLGVEVYRTAIAGNALVGSYCVFNNKGGVVHPLVTVAELDELSSLLQIPL
>UniRef90_A0A2E8AHL8|81__k141_345976|-|67|5.267e-10|1|75|266|266[266]:75[75]:192[192]
GTVNRGSDVIGGGLVANDYSAFVGMDTTAIELNTIDTILKLEEGGNGSDEEAKEVKGALLDALI
>UniRef90_A0A674N7N5|81__k141_1195114|-|153|6.808e-36|2|729|1349|1349[1349]:1005[1005]:345[345]|986[986]:729[729]:258[258]
VNVTTHLILRRLVIDYAKHGEIMSWNEDTLKFVSCAPNSPAFTEKEIQKLIRDIIRGLDYLHRKNIIHRDIKPQNIMLDEYGLAKLGDFGSSQYLRNGDDKMTDTKGTYYFLAPEEGYSGKAADIWSLGVTLYTLTFNCPPFVAETELGILEKITKTKLEMKSKRNVSNGLQNLILSCLEKDIDKRITMSELRKNEWVNEG
>UniRef90_A0A060ZC44|81__k141_416804|+|96|9.811e-19|2|1539|2013|1539[1539]:1616[1616]:78[78]|1843[1843]:2013[2013]:171[171]
ADRAFRMARRIESHRVAGMEVSSGALDNHHPASWCVAGNCYSLHKDHDAAIKHFERAIQIDPGFTYAYTLLGHACIANDDIQR
>UniRef90_A0A5B7JI65|81__k141_416804|+|55|2.157e-06|1|1163|1417|1163[1163]:1417[1417]:255[255]
LGLLGRLADAYRRLNLYDCHGVIDQLEELPQRHLRSGWSLCLMGKAFIELADYRAVRRGSPPGRDEMCVLEINGEWEKREYCVCV
>UniRef90_A0A0S7I0H4|81__k141_495719|-|136|8.923e-31|2|1047|1454|1454[1454]:1272[1272]:183[183]|1253[1253]:1047[1047]:207[207]
QIKDKNPFSDYVSTRWYRAPECILKFPKYNEKVDVFAIGCIMAELYRMAPAFCGKNAIDQLLGSPKKSEWPEAYAKAEELGFEIPHLPMRSISFKVENANDDAIDLMDRMLNLNPKKRPSIDEILEHPYF
>UniRef90_UPI0007B79BFA|81__k141_1197854|-|100|6.132e-20|2|419|1060|1060[1060]:713[713]:348[348]|691[691]:419[419]:273[273]
IVGGAIVGSLLGFALRRAKLWFYIKFIRTMTFLLIFIVIVEVTHYHEALFVGTLCFAYVLHIFWGQDKPQKQINYSLKFFKPFLFGTIGAAINFDEMEFSLIPLAILVIMSALFVRVINKKFNVGERLLFVVAWTPKATVQAVLGGLIYDWAKSEIPEDSPVRDDYIKYGNKILTTSVIAILLTAPIGAILTENLGKKWLHKTEKSE
>UniRef90_A0A078B8P5|81__k141_1040937|+|361|1.655e-98|2|523|1746|523[523]:1404[1404]:882[882]|1450[1450]:1746[1746]:297[297]
PLDGKNDEVVYSEKIAVGPYSFLDSHAEYDEKAPPPVYFEFEDLNSEKPTKKDDVLQSFTVNKNGCLECTDEKIIEANQGVIPYVVKQMAKNMFTGQSVVAISLPVRIFQPKSLLERILDAFSFVPTFMKKACNTKDAVERMKYAVAFLISGMYMSADLRKPFNPILGETLEGYFKDGSRIYMEHISHHPPISCYLIEGPAEYNYRLYGSVEFKGGIKSAGNLLNISFQGKNFIELPDGHIIEFHFPTTRVSGLMWGERTVNMEGNCVMIDHKKNHKAVIVFNPPKPKFDTTVGLQKKAIGSLNDITDIESEICDIHGSMLDNLIIDGKEIWNIDKFLPYRFFPEPSCSPSDSRYREDLIWLVYEDQQYAQEWKSKLEVQQRYDKKQRADFEK
>UniRef90_A0A078ALZ8|81__k141_1199059|+|73|8.23e-12|1|158|1093|158[158]:1093[1093]:936[936]
LIPAVPDKFLIKYDPPKICVVYHFKDHNEKDQYWRDIPLEVSTVSTANSVTDVLFKEHSYYFDSELIETTQVEKLVQMVINKNSERRRKENTSDNSIPDFDALPENKPKTNKKKEAIEKARNMGMDLAGQEGNPLGGELSHIKAFAKKNPDPLEFNVKPKASGKVETKADDFDFLGLDDLVDTKPKEKESSKIEDDYDFDFEEIDAKAEADASNKKPVTETAKNDKKTEVGKKVEKPKDNVKDVTVPKEGVKPVEKKTTAEGGKDDKTEEDEYIVIDGKRFREIQIEGEEDEFLMDDDGNIYDKEGQYIGTA
>UniRef90_A0CDF0|81__k141_1091161|+|284|2.501e-75|1|353|1177|353[353]:1177[1177]:825[825]
FDMQKLIGRGSYAKVFLVTKRTTGEKYAMKVLKKSQMENQKDVVRLFNEKDIIKDIDHPFIVKLHYTFQNKTKVYFILDLLTGGDLYSHILKNGKFREAHARFYAAEMVLALEHLHERNVVYRDLKPQNIVIDDEGHVKLTDFGLSKKDFDQDQENTICGTMKYIAPETISGKKYNHMVDWWSLGIILYRMLTSQLPHPTSVNKKIPYYIVNHKLPIDKDRFTKAGYDILVRLLERDPDKRLGANGAEEIKNHKFFKQINWQKLYERQVKPPFIP
>UniRef90_A0A078A3V3|81__k141_1241283|-|280|4.001e-74|1|106|1206|1206[1206]:106[106]:1101[1101]
GKGFMKGSIGIHLSQCKDKFKKESINLGVKRKMPKEPEELQQILSADKLSINLLEEYNEKASKAYNEAGLMKCPNCSRTFLPDSLKSHIKSCNTKHGTDADPFASPSKKKQARPQGIMCYICGREYFSKSIEIHIKQCKEAWLRDENLKPKSKRRKMPEPPKNFDDICCGKITEESKDQYNEEAYKEYNEKALEPCPNCARTFLPESLVKHLRSCGKVGKGSAGAKGRKASPPPRKTGAGGGSGGLLAPKKGTVKKTASKSPARGPPGILCYICGRKYGTTSIDIHLKQCKVMWDKIEDQKPKNERRKCPSPPKQFEEMKINPAKADVMDAYNDEAFKNYNEKALVPCDICGRTFLPDSLKIHKKSC
>UniRef90_A7SCJ2|81__k141_1241283|-|57|5.394e-07|1|1468|1698|1698[1698]:1468[1468]:231[231]
PKTIACYVCGREFGSTSYGIHYTQCVKKFNDEQENLDKSERKVLPDPPAGLEDMLSKKKFTSKELEAYNMEALDIYN
>UniRef90_A0A3B4EGH5|81__k141_1076944|+|68|2.634e-10|1|1571|1879|1571[1571]:1879[1879]:309[309]
FTKLVDTLSVVHSQKIAHRDIKPQNLMIDKNLDLMLIDFNISKKGKVIHHDEEDEKCKYKFRYRFFTQVSTPLYAAPELVNNFLYTEAIDIWGVGMILCLMLF
>UniRef90_A0A078B060|81__k141_929927|-|444|1.711e-123|1|125|970|970[970]:125[125]:846[846]
KLGEGTYGVVYKALNKTTGEYVALKKIKLEKEEDGVPSTAIREISLLKGLSHPNVVELKEVLYTIDCLYLVFEYVTYDLKKYLRSLKTPPSAASVKKMVYQIIQAIDYCHAHRVMHRDLKPQNILVDEEGNIKLADFGLARAFGIPIKTLTHEVVTLWYRAPEILLCQRAYSTPVDSWSIGCIFAELAQRRPLFMGDSEIDQIFKIFKILGTPNENHWGDALKLKDFKPTFPKWKPQSLTKYVTKLDTLGMDLLQSLVALDPAKRISCRMALQHPYFDDVEK
>UniRef90_A0A2A2TNN5|81__k141_1237986|-|118|2.339e-25|2|498|1038|1038[1038]:889[889]:150[150]|812[812]:498[498]:315[315]
RMNPTSFIPILQKMLKEMQGKNIKLTDGTYQITKEGKKAVHEAIGFLKVRAQSHADDTGIHGIFGHVGSDGNIIDDRVDKYIESCDWVGENCNYNYFFEALDCIMDLLIDDGVPDRNHRTNLFEEKYVALGVGIAEHKVYDNCVVIDYGSDVKPK
>UniRef90_A0A0G4J6U7|81__k141_1238330|-|126|9.137e-28|1|161|781|781[781]:161[161]:621[621]
AKDLPTVVYYHENDYFPPARLYMIEKLYNSHKKHNVVMVDYRGFGDSEGYMTEPGMLRDAEAIFSYVLSMPEINPYKIIVFGAALGGVPATHVAYNHQEKVRALILQNASPGVIYEWNKLFYFIKPIIPYIASLDLDIEKYISNLAIPVLFIKGLKDDMICKNGTNVLFEASRNSVYRKLHEVEDADHYSPWYHGGELYEHIMTDFI
>UniRef90_UPI00054FFB12|81__k141_1239988|-|98|2.453e-19|1|738|1145|1145[1145]:738[738]:408[408]
DFEKIKKIGKGSCSKVYHVRNVNDDQQYAMQVIYKNVSPACASKMHEVMQRKRQFQQIDDPFIIKLHYTFETSSKMYYIFDLMNGVKLDIYLKQEFQLEEDKIKFFAEELVLGLKAFHDQGIVYGGMKPSNVVIDE
>UniRef90_J9ISR2|81__k141_1240128|+|140|5.577e-32|2|368|1103|368[368]:619[619]:252[252]|768[768]:1103[1103]:336[336]
LKNGSRYEGQWNMESGERQGLGKQIWADGSLYEGFYKRDKAHGTGRLIHGNGDFYEGDWKYDKSHGKGIYNYSNGGRYEGDWNEHGKGTYNWSNGKQYEGDWLKGQIEGEGKLALPDGQTYVGGFKVIDKTPKDKKKHRVLLVSEKDGEGLITWPDGSLYKGNFKGGEKHGLGTFTDADGKENILEYRNGELVKAI
>UniRef90_A0A1R2BEI4|81__k141_1090709|-|289|7.815e-77|2|131|1125|1125[1125]:526[526]:600[600]|496[502]:131[131]:366[360]
DFEKINLIGRGSFSSVYLVMKKDTGKYYAMKELKKSGIINQRKKGRIVTEKKIFKDFDSTFVAKMHFAFQTADKIYFILDFVNGGELHTHMIDQEKFSEAKTKFYAAEILVALEALHEAKIIYRDLKPNNILLDKDGHIKLIDFGLSKIEDDSKNPTKSIVGTPNYIAPEVLHRKNHTEMVDWWSYGVIIYEMISGTLPFNNPHSTDVYRNVLMKKVNYSKKFSTEAKSFCQGLLIRAPEKRLGSKGIHQIKKHPFLKGIDWELVAKKKLKPPFVPKLDGPLDLRNISANYVKEDVSREQEEDPLSYDQKRERHMSEFTY
>UniRef90_A0A067CTR9|81__k141_1241176|-|289|7.815e-77|2|140|1054|1054[1054]:608[608]:447[447]|592[592]:140[140]:453[453]
HEFSVPVKKIMEGDTLKEFQESDTYKEILMFIALLQKSVQGTKMTTTEVPECLIPLYELLNKYEGFIDEIPPVEQPMRFGNKAFKSWLDKLKENYEEDMKTILPTEDLQRAIPELYPYLTEAFGHYERIGKFPVIKSLDYGTGHELSFLLYKIGAFNEEHFAGLVNKVFQRYLSLCRRLQTTYMLEPAGSHGVWGLDDYQHLPFIFGAGQLVGHEEWSPEVIHDNSLVEREMKDYMYFGCIHFIKSVKKGVPFGESSPTLNDISGVPNWGKVAQGMVKMYQGEVLNKHPVVKHFKFGSLI
>UniRef90_UPI0014326E70|81__k141_781107|+|126|9.137e-28|2|203|1189|203[203]:529[529]:327[327]|779[779]:1189[1189]:411[411]
GEYYLGNCIIQFDLLTTEYNEKDLFLDFEYHQITDFITNGIPDYSPECIQNQRVYLPSTELSSGSNTIQLIYINKYKKTGTGLHKFTDPTDSQDYLYSQFAIFHAHRVFGPFDIVEKFTEIEGKEGKFRMRFMCRQSLKKNAEKVYEHMYEAVTTGIKWYSEFFGTLFPWDKYDQIFCPEFKYGAMENVGAVTFMEKYLPQDKLSEFDLTSLQNTVLHELCHMWFGNLCTMTWWNDLWLNEAFATY
>UniRef90_A0A078AEE5|81__k141_1172340|-|601|9.366e-171|4|0|2556|2556[2556]:2389[2389]:168[168]|2369[2369]:1098[1098]:1272[1272]|995[995]:651[651]:345[345]|581[581]:0[0]:582[582]
MGLFRSEDMSLYEITIPKDNAWDIMNELGNLNCIHFMDLNKTEQVFNLEYAPLIKRKIEMIERECTRNGVPLNPPKSVDDFLIKINNIRRMKKKANNLFFEDIEKDLDQKYKFVLEQTRKERDIYDSYVLLREYKRVLIMSKGMISTGNREMGNVAQTSLNYSMANQEDSGELKNELSDNLIDDGAIKVSNIVGTIDSKETQRFKKLIFRATRGNALAYFRDFPKPIYDYGGSQIFKTVYVVMFPDGKALKEKISKLCDSFLGQTYDIPSGDIDDKIREIDERIKETKHIVEVTRQELRKYLITINSLEDSDVSALKIFKWFIVKEKSLYATLNLLKSGKTLLIGLFWLPDSKVEDMHKKINDIREDRNISGPQIWKRENHTISPPTFFRLNEFTATFQEITNTYGVPNYKEVNPSLFGIITFPFLFGVMFGDIGHGFMLFLFGSFLCLMAERLKGGALDGIVQARYLIVLMGVFATFNGVYPIGIDPTWYLSSNILTFMNGFKMKMSVIFGVAQMSLGIFMKAFNSLYFGRLVDFFFEFIPQICLLWSLFGFMNVLIIVKWLNNWEGRSNRAPSIISTMISMFLNQGAVEDDVDVPTMLLVKPLYLRCKMKGHSDRKESIGQRYNQLQEKERIGSTHSAEALDNEERKTIQATDDLAAKEDEAFDLDQIIELEGSSGEHEDFSEIFIHQLIETIEFVLGTVSNTASYLRLWALSLAHSQLADVFFEKLIGSMALSGSGSFYLLFLLFPVFFSFTLFVLLCMDSMECFLHTLRLHWVEFQNKFYKGCGY
>UniRef90_A0A078B155|81__k141_1173726|+|652|4.159e-186|2|640|2612|640[640]:795[795]:156[156]|936[936]:2612[2612]:1677[1677]
KKLEEDSNHKKALFIRASSLLKKGRVEEAIDDCNALIELDTHNAGAYYIRGCENKLGNFDKAIEDYHMALEKDKERPNSPKRISSHVNRLTYQEQNSNRFMSGNINDQESNFRTFEQNDKSGSDNISNLHYSESPMNIGRDMAGYSNKNVLLSPGSQMNNMNSRLRREDSINSNIIPPFSKQTSESSNPDRSNPMYRLSKSSSMSSSTAHLQNTPHEETKSSASIQNTPSYSQTTSPSNPSHYRVLKKEAETLHSEGYAARKKGDYKAAIHYYSKALEVLPSHFKALFNRGFAYDKIGEYDKAIVDYTKAIEIDPQNAFTYYNKGISLDRKGEYDEAIWFFTKAIELEPKKADFFHNRGFAYRKKKDYHKAIEDYTSAININDTHFKAFYNRAFCWDKLGILENAETDYESAVELQNNNISALHHLGTVREKIGGEKLSLALDNFNKVIELNPKYSPSYNGRGLVWDRFFNFDEAIKDFSTSIQLDDKNAVYWHNRACCYRNMGLLDEAINDFDKAVELDTQNPIIYSNRGLVKRKQENFIEAIEDYSLELDYGPKKNIKAFNNRAYCFAKIGQFEQAIDDYSHVIEFDSKNIHALHNRGISFERIGEYKQ
>UniRef90_F4W3Q7|81__k141_863984|-|56|1.079e-06|1|3455|3712|3712[3712]:3455[3455]:258[258]
HPNIVNMIEYRTEGTEMMQVRDLSESVDTLSNKILDISYSVTEYCPNGSMYDHIAKNGPLPEQVAQFFFKQLVSAVKFLHDQNIAH
>UniRef90_J9ILZ0|81__k141_631640|+|139|1.115e-31|2|1063|2291|1063[1063]:1191[1191]:129[129]|1848[1848]:2291[2291]:444[444]
KQCISNKMNCFGRSDIGPKPGFWRSSNTSDNFIECLNKNACLGCINIDSERRVLNDLEIICWSSSHLKYSFLLAAPSLIVWGFGIPLFAWLVLYKHRHEFEKLEVRVKYGFLFNGYKKRLYFWESINMYRKITIIFISVFLKSTGVITQALVVFLVLIMFVIINLKLMPFTFRTLNNMEILSLITSMLTIY
>UniRef90_F0W8Q4|81__k141_1240033|+|155|1.702e-36|1|1923|3332|1923[1923]:3332[3332]:1410[1410]
NYIYLVTELAERGELTHLIRELGKYNPLIHLDSALRTKEVLQFIVSEILGALEYMHSVGVSHRDLKPENIFVNEKGFLKIGDLGSAGVSESARKKLNIKNYKHKDGEKEEGKLDTFVGTTEYVSPEILKGRSCSPAADMWSLGVIIYQLYTGRTPFNEPDSQYFTFQNIMECKYDIPEGIPEEGKELISKLLKVDPKTRLTVRQVKQHPFFEDYTFDKFVGHQSPLCELYTKIKEKEIDLVSSEISSFVDGENFDEDFSEGPLSNKNIYLNKSKASPASPSNCGYMSYIKKSSSLGERDLRDLHVITEKEEEECKKEESMKYQSRKTVNSNNTDCSKDNSQEITYDSIVEPSTPTLRVPSPDPKGALVKDISFSKKVVTMEGHIKKITAWIIYKRRYMELSYNGGLPRLVYFTANKKSLRNEIPLTKKTKAYITGNNKFEIVDLGHTYYFKDCGGEAKIKQWVAAITDAV
>UniRef90_M1FJK5|81__k141_946485|+|460|2.611e-128|1|1998|2684|1998[1998]:2684[2684]:687[687]
MVNWSTLDTVFLDMDGTLLDLHFDNHFWLEHLPLRYAQKNNLQPQVAKQQLMALIMAQRGSLNWYCTDYWSDQLSMDINRLKAEVGERVGYRPHVGAFLSSLRERGLYTVIATNCHPDPLAMKLERTGLDTLVDDIVSSHQLGKPKEDPAFWQALHRVTPYDRSRTLMVDDSFAVLESAAKAGIAQLLAVLAPDSQQPANSAHPQITGIHDFDEVLPQLQRQRPLPSAG
>UniRef90_M1FJ95|81__k141_946485|-|55|2.157e-06|1|1374|1475|1475[1475]:1374[1374]:102[102]
TAAAAISVLPFYSVAALVCSTVNYEAYLRFFKRF
>UniRef90_M1FAZ7|81__k141_946485|+|544|1.35e-153|1|542|1351|542[542]:1351[1351]:810[810]
VPELPEVETTRRGIAPHLEGQTVRSVSVRNGRLRWPVPEDLGVRLEGEVIRSVERRAKYLFLNLDSGSVIVHLGMSGSLRIITDDSAALTHDHVELMLHSGVRLRYNDPRRFGCWLWSSNPSTHPLIASLGPEPLAPEFNGAYLFRRSRGKSTAVKSFIMDGHVVVGVGNIYANEALFKAGIHPRRQAGRISLSRYHRLVEVVQETLMAAILMGGTTLRDFVNSDGQPGYFAQSLLVYGRGGQPCSECQATLREIRMNQRATVYCTRCQR
>UniRef90_M1FH11|81__k141_946485|+|327|2.843e-88|1|0|485|0[0]:485[485]:486[486]
PTPARTRETLFNWLRYHLAGARCLDLFAGSGALGLEALSRGATHSVFVDHTPELVKALNSNLALLRADNARVVHQDTDAFLAGPGESFDIVFIDPPFRQGWLTRLLPALANNGWVKPGSWVYLEHESELATPAVPAGWQLQRQKSAGQVCYCLFRITDTTTV
>UniRef90_M1FML2|81__k141_946485|+|198|1.935e-49|1|1554|1895|1554[1554]:1895[1895]:342[342]
MARKLTRILTTVLTTMMAVSLLSFSAIGHANTLDESPSALAMTTDALIVRPLLLATTIVGSAVYLVSLPFSLLGGNTAEAGEVLVAGPARATFKRCLGCTRSGRKHDTVEQPAN
>UniRef90_A0A4Y2GYT7|81__k141_628158|+|109|1.198e-22|1|1064|2587|1064[1064]:2587[2587]:1524[1524]
GKANWLVFVDAATNHTHVELLTTKSATNLCAAIDKYLVRYGQFVQRGDFFHSDSESTFLSAKVAGHLARNGQRPLILEASPPYTQQLNGKVERIAGLVNKKADCMFQHFKSFTKAMKELDFTRLGMYSFQHAAEIFNRLTPARGGKSPNELMFGRVPPHTELRVFGSLSYINYTKAEAAIHGVKMEPAIYIGFNSVNSAHAFYCPRTKVRRHSVMVDIDEAFSSLQFFASQVWDGKPASPLSEAGDVPLTSTIVTSTACNPGGHVVGVGLPRLSASVEPPVVINATNASRAIPFSVATSAEHREDYLAALTSEAQSFKDNLVIASFHNNSEVEPFAADPKFEKLQIRPVCTAKYNSKGEQVKLKVRMVVDGSRQGHVHDANAYVLRAPSMRILASLAAQEGLLLKQLDYKTAFLNAVVKNRNIFVRLPDDFMMALGAKKRYARLNKSVYGLKQASAEWYAHISTWLKRRNFVATKSDPCVFKAPAAFGMCYIGISTDDLMVLALQDQI
>UniRef90_A0A078AF96|81__k141_1239105|-|559|4.119e-158|1|256|2571|2571[2571]:256[256]:2316[2316]
TMAELLIEILENEPQIEEINLDYKDIEDFEELLPLIAKFPNLKSLSLADNRIVNFPHDLSCLDTVEDMNLNGNMFSDLKQVIVSLTTMPSLRSLHINLHEEEQVDFIFRNMPNLEMLNDTEVEREEFEGEGEGEQQYEEEEAMMNGHSRRQEEQSEEEPDHHMQQEQEEQEQEQEQEEQEEEEQQIQHPHQHEEIHEHHDPREQMLEPQEEEDEEEQRPEESGDDMEDIVIKPQDLETIAVLYDSIRGIRRRIDEENDKNLADDFDGHLKNVMTELNESITTDDPNHIKNANLLKAKFSLYEICFTKAVEYMKAVDEEAGNVFERIQDGQNSIFANFYELTRSSGGGDTDAEEMRNQLIEKENEATEVIETANALNMRFEKEMKDKENIKKNFERERVQLKKQVESLEGENKKLLDTLIRHSKGEETDVRSSQHNRSNVQANGHPLFRGTQSRKYNKLAGPVGKTHVRSLTLKQLKDVINDIYTQKLKYDQKCVESKLPRETMEQFMYTYLNQKYGLKSLIIEWVAAIINGIKTYLKQDHDVALFGKILKNECDEEFRFIQTHVKETLISLLKALLRECFPLKSESEINRMMKTIEKGVMEEWQWRKIIEKMYDPNDYEILEQKFINSVQERRAKTFYSSLTDSRKMTREEQMIKMHQRDDEKLLFTDFQKIILDFQLKEHEKFLEKFITVFKSIDMDNNGVVNENEFRELVQTMEVISDEEEVNYLLQMIDPFNNQQMTFSELVHLFSSHMVPIDDNDPQKSIPLLEKFVS
>UniRef90_J9I561|81__k141_1204799|+|139|1.115e-31|1|1941|2483|1941[1941]:2483[2483]:543[543]
EEMPALENQPKQDKKLNKAEKKCIKHLNKMGLKSLSGITRVTLKRRDGIIFVISNPEVYKSPTSENSYVVVGELKMDEPRIDNLPTAAKPAATGQAKTSDVQTDGSAKASDKAADSKEEDKTQDSKTQEVADGDDENLDESSLTPMHIDMVMQNASCTRSEAVKALIASNNDMVNAIMHLS
>UniRef90_A0A0A9JCU1|81__k141_1236796|-|58|2.697e-07|1|3821|3985|3985[3985]:3821[3821]:165[165]
LYSEASRITSGALYQRVTTYSVSRLSSLLNPLASPKSHTLRSQFLFKSKLLGFRS
>UniRef90_A0A1R2C7U0|81__k141_1236796|+|427|2.243e-118|2|3390|4250|3390[3390]:3857[3857]:468[468]|3876[3876]:4250[4250]:375[375]
GMHSFTVSGTNFEVDTRYEYIKLIGRGAYGVVVSAKDRKKGMKVAIKKVHNAFEDLIDAKRIVREIKLLSFCDHENVISLLDVVKPHEGRTGFEDIYIITDLMETDMHRVVYSRQELSDDHIQYFMYQLLRGILYMHSALVIHRDLKPSNLLLNKNDLGLARGFNNEDNLLTEYVVTRWYRAPEVILDASEYNHAVDIWSIGCIFAELIGRAPLLPGDDYLDQIKRVVGILGTPSSDELAFIGNELAVKFVKSLPKRNKQSWATLFPKSNPVALDLMDKML
>UniRef90_J9ELF1|81__k141_1206428|+|214|2.952e-54|2|443|1246|443[443]:571[571]:129[129]|599[599]:1246[1246]:648[648]
MQGWRSSMEDAHIIDTTTLGKGIYLFSVFDGHGGKEVSQYLRDENFKNKEYELALIQTFKEIDESLTNKDVNDELKDISNAPENSWDNPKIKGVAYSVGSTACLALITPESIFVANLGDSRCIISKNKKPYEMSVDHKPNLKSEKKRIKAAGGFIKDNRVNGMLNLSRSFGDMNYKSNEDLSPKKQLVISLPEICEQERNKDIDFIFIACDGIWDTISSIDAAKFINQRLKKSSKSKKKGFKISNIIQELFKKNLALDV
>UniRef90_G0L6Z4|81__k141_1206428|+|116|9.356e-25|1|1959|2447|1959[1959]:2447[2447]:489[489]
YDYEELCKFEPRLKTVMVENKDKEHSKHAYTLDWKNSSTRYFLNKAILHHDYKLDYFELPEDEGLVPTVPSRREYIHWIYDLFENFESDDCDINNLCGLDIGVGASCIYPLIGVKEYGWKFAGSDVCIDSLKIAQEIVNKNHLEKSIVLKHQPKVKNLFEGVL
>UniRef90_A0A0K0G165|81__k141_1207831|+|102|1.533e-20|1|1030|1524|1030[1030]:1524[1524]:495[495]
EEDITQEIRNFKKSLVALFAEERKCVVFLETAIDIDKIPHIEIDVIPIDENLEEDVKKFFKRTLTEDDYEWSTHKKIIETDKDKGDISKVIPGSFSYFHIDINAQGGFAHVIEDSRKFNRKHALEVVAGCMGDEEVNVNVPINYETLKKRVRGFKDRYNEKYNWT
>UniRef90_A0A0A9KAC4|81__k141_1207831|+|64|4.214e-09|1|3922|4110|3922[3922]:4110[4110]:189[189]
SSSGVHGPLMRLGLSTFCHLCSHCTSVRPTRHSAIFFQFLASYLSTAALRRESSSLVQWPLVV
>UniRef90_UPI0000113091|81__k141_1207831|-|190|4.953e-47|1|3642|3983|3983[3983]:3642[3642]:342[342]
HRWQKVLNPNLIKGPWTPEEDRLVLLLVEKDGPQKWTHIAEHLPGRIGKQCRERWHNHLNPKIKKIAWSEEEEWILYLQHRKIGNKWAEIAKVLEGRTDNSIKNHWNSSMKKKI
>UniRef90_A0A3B3ZV83|81__k141_1207831|-|55|2.157e-06|1|5310|5981|5981[5981]:5310[5310]:672[672]
DHASASDVRETKEQEAIMGYNTKLGEVVAINALAGCGKTTTIALLCNKLQERYTSLLYLAFGNKNSEEAKQSNKFPKGKVDIRTTHAYILRHYFGTAKFKPKDRYDLEEIIDTCDLQSKLIQIFPALIERKRLRRASTVASYIRRTIEIFQSSADKRVEEKHAFWRATKFGSKRSAWKKSIKVQRYVHWAQEFFDRVRKACQDLRTSGRYQPSIYITHDSYLKV
>UniRef90_J9I0I9|81__k141_1237567|+|683|1.937e-195|1|417|2981|417[417]:2981[2981]:2565[2565]
TVGYAIIGDNNDTTNAEYDWIHHTMNYTAKANNLEFGKDVKQIVHTNTTLDIKAYLDDNMNMTLYGVVFCTSEWLDGVTSNITIPCRPLNNDQSRPEIDLKFYSILYNFTLMPNYFLQNWTAPVLPDEGMLTIKSSVDSGIYDYLIKEKSLEEYNDLGLDFDYEGDVTEEDELLDVHLQASWSHFPLTASRVFKNADISSLAGSFYISLGPLVTFIAMLTEIVKEKELKLRQGLSVVGLSHSSYWSHWVLTGMFFSMCMSLITIVVGLIFQFQLFYNTNFFILYALMFFFTLSLVCWSFILSTLCSTQRMAYTASYAFVLLAILILIVISNPLTMYFIYFNKRSSSGMGLIRALHYFFPPFTYALIFGIIVRKSTSHFDDNSQMFIEGSHFGWADITRKEVGEFSIGESYESPTPLHAFGILMLDILIYTFLIWYFDHVISSNRGTSESFYFFLTKKYWYGLFCKKKAIEITKKRKRSNIFEQLQFQETQEADDSVNQEKAKVINDIKDGISCDGLRVMNLKKSYRKYPCGIKSKKDTFANKGIYLDMSEKELLCILGHNGAGKSTMISVLTGITAPSSGTAILGGFDIVDEIDEVRQIVGVVPQFDILWDELTAEEHIRLFCKIKGVEDSQIEQVIDDKLKAVNLTDVKNARTRTFSGGMKRRLTVAISCIGDPKIVFMDEPTTGMDPVSRRQVWNLIQELKSKRYVILTTHSMEEADVLGDRIAVIVDGEFKCIGTPLYLKNNYGDGYRITVVTDPHSVDRVIKLMSRLVPSARLLDESGGSIVFCVPINNIKDIFPILKLIEKDSDISDVEIDNKDLKELKTLVTDCGLSQTTLEEVFMIVTGKKEAKKKKA
>UniRef90_A0A0A9DGI0|81__k141_1237567|-|64|4.214e-09|1|2390|2587|2587[2587]:2390[2390]:198[198]
LSPSTSASSMECVVSMTYLLLLSSWIRFHTCLLLTGSIPVVGSSINTIFGSPMQLIATVSLLFIPP
>UniRef90_L1IRG8|81__k141_1239217|-|251|2.148e-65|1|439|1221|1221[1221]:439[439]:783[783]
PPTSLDLYKFVKLIGKGAFGKVTLGVHKLTGKHVAIKTFEKSYMKDDFSRKKVFQEVYILKKIHHSNIIRLLEVFESSKHFFIVMEYAGAGDLLHYVKKKRRLQENEARFIFKQILYGLGHCNCRSVLHRDIKLDNVLLDNEKGIKLCDFGVSKIIKKHQFIKEQCGTPAYIAPEIIADEGYEGFFADLWSLGVVLYAMLCGTVPFKAPNMKELHVLIKKGDYKFPVEISKESKDLIQKLLVLNPADRLSIPEVLAHPWVK
>UniRef90_A0A448YYR3|81__k141_676402|+|181|2.536e-44|1|1849|2190|1849[1849]:2190[2190]:342[342]
MLSRVSNGFRMWMPNMPMIMTSATNATAKEPARAIFRVLPRMTKHEIKEYLTKIYGLPVQKVNTMNYMGKRKIVRGTTKVLYFKYRDYKKAVVTFDKSFPDVGLGMSISEIDDE
>UniRef90_B7FPJ6|81__k141_676402|+|179|1.014e-43|2|175|663|175[175]:441[441]:267[267]|514[517]:663[663]:150[147]
PESHKTNPAVEFKKAAASTFAALTIGSSVLSSPFVADAVEPFAFSSTNVVAEKVVRQGLFQDYEVDVVQSVDDASSTFKSAKETKTKKGKYTAILAILVVGSFIVPMAQYFWYVRDDDSSETFFAEDVPEPPKKKKWF
>UniRef90_A0A1Z5K695|81__k141_676402|-|79|1.286e-13|1|1201|1413|1413[1413]:1201[1201]:213[213]
NPIYALCWLILLVFIAWPVAMFFSFAWIILQPLEACCPVFKSCNSFFERFVTWPRDCGAAIKDCRANCPEP
>UniRef90_A0A078B0U9|81__k141_1194464|-|171|2.597e-41|3|155|3526|3526[3526]:3425[3425]:102[102]|1503[1503]:1132[1132]:372[372]|796[796]:155[155]:642[642]
LSNAAGTGGGGIVVPILMIFYQFATKQAVALSNFSITRYLINYKKKHPNKDAKVIDYSIIMVMFPMVLLGSLIGVLINTILPDTILLAGLTVILVFLTVKSFMTARKLWKKENKVMNENAIDEQEKENLNQNIESKVQRLYLGNQEIIQKDATDNNEDLLGVLALLSLLRGSKEADSIVGVESCSAVSFVLLFLLYAFMLAMTAMNIIIVKREYAIKIKYGYEFAEGDLRWDSKLLTQFVIAAVGAGFIAGVFGLGGGVIFNPLLLSFGVPATVAASTGMFMIMFSSLSNSFLFSMAGLLNYEYGLWCAGFVVVGTILGIKMINDLIKKTGRSSYLTLLLAFVVGISAVVVPIFGIIQIIQKVNDGDSVIEF
>UniRef90_A0A077ZZF2|81__k141_1231119|+|312|9.316e-84|1|82|723|82[82]:723[723]:642[642]
MLNLFSLRNNYWKNGTQFIGRIPARIMGENNYEYFRMERRIAYSNYYYTKMYIINKLSLEAPDIVNAFGVLQKEDTSHGFPHWRPHERNSDFAIYNVNSEGWFQMWSIIAAVVVVMNWYWIADHHFNVSSATIDDEDLLRLKDAKATMLWERVFWSFTFSVHGQHAGAFFRELKCYTLVPDNPQLNIRASFNKKNPYATDRYFTGWGDMADMRL
>UniRef90_B3RXJ1|81__k141_1238317|-|198|1.935e-49|2|1884|2636|2636[2636]:2172[2172]:465[465]|2117[2117]:1884[1884]:234[234]
IKQIGEGSFGSIHLVKHYKSKDNHGPEVVYALKKVEMKKMTQEDIDDSKMEFLIHKTLRCDYIVKYQAHFIDKGCICILLEFMDGGDLGQYIESRNEKLIKEEIIWKYFIQTCLGIQYLHSRRILHRDLKSTNLFLSKNGELKIGDLGVAKELKTEEKPYNNKSDIWSLGCILYEMCTLHHPFDCKSIGGLYLKIIKSDYKPIPSLYSPALSDIIEACLQKDYSKRPTIDIIL
>UniRef90_J9G3X9|81__k141_1064592|-|170|5.194e-41|1|428|1903|1903[1903]:428[428]:1476[1476]
VKLAIEYLLGLQDKQAQIIERMDKDIRSRNYIVDKMAKEAGERDSKVINIEQKLKDLENKSCDHEDKLFGMNTDIESFKMNYQIFQRGMEGVKEKLGDIESWDERLAKAERDIKDLQSSVEKAGRPVFQGKDGVDSNAIDDMLDNFKKEMHTMFARREDVLSLDERVKKLEEDYTNMDKSLNETTDTANTNKDEIEKLKKLVDNKLDCDMFDSEVSKLTEAIKNAGGDVSQVASSSSGGNFSSKDVNKLKDILEKFPDFEKQLEELRKKHEVFEKDINKQLDDSVNRIDSDLKTLKELLDRIAKDCEFLKNSGAGSGNSSGNGASPEVVIQITNKIEKLEIKIGNLENELNSLRRAKPQTVSMPHPQSNTVPTVDEGRIDSIEQKLHDLEKDFDSFNSEIVKEIKNHQDQINGKADYGQLEELREHLLSKIDELLRGFKQFADKNETKKNLKNMEKQLKNLYDLVMSRLQPGGDEDDAMFSKKPLGGFSCAS
>UniRef90_A0A1R2B0B0|81__k141_1221494|+|343|4.338e-93|2|24|1739|24[24]:1328[1328]:1305[1305]|1344[1344]:1739[1739]:396[396]
KFSEQTTKRVVFLVLVVVMSEYIFQLTTYVTPMKSYEFALTCLKELSPVYDDTLLNNFIRDYHNEYTDYRVIEIVDSSGTSQVNTIYDDLDNYREQEYEMYDDGDFEIYVLVRNVLRGEAYLSLGKTTFILMIIMVSALMISKDATALVLQPLETIMLKVNEMAEDPFQILKFSEIEANMNIEKKNALTKAKAVYETAILDNAITKIGALLLLGFGEAGTSLLSDMMGREGDVDMLAAGKKTLGVFGFCDIRQFTDATEILQEEVMVFVNEIAQVVHGETHEFLGDPNKNIGDAFLLVWKFPENEIYTGLNGELSVSKDSYLINNYAESSLIAILKIISKMCTDNRILAYSKNKKLCEGIPDYKVKMGFGLHTGWCIEGAIGSTYKIDATYLSHHVNFASTLEEKTKLYGVMLAMSHEFYEICSSKAKSFFRQVDGSKTVYKIYTIDIETKLIIPDRNAVMLSGKAHYKAKINDRLENLVQIRDPNYKMAVRLKQDPELVALFKHIPKKIIMYYKKMYQLYTKGDWKKAKHGLNKIIKRKRDGPSLFIMEVMKEYNFIPPKKWKGVR
>UniRef90_A0A2R5GFK6|81__k141_135483|+|171|2.597e-41|2|121|909|121[121]:378[378]:258[258]|475[475]:909[909]:435[435]
DEIKKHYNIDSSSIGKGAFGKVFKAQSLTDKSFTVAIKMLSKSNMSAKDIKELGSEVHILNQLDHPNIVKYYEVYEDKKSLYLVMEALHHCHSSGVTHRDIKLENIMVTDDNIVKLIDFGLSKNATAAELMKSMTGTPYYMAPEVFLSDSYGSEVDLWSLGVVLFTCLGGYRPFAGKDIKEISDNILSGKYKFHPREWSSISRDAKDLVQMMLTIEPDKRITSESALDHAW
>UniRef90_G0QVV9|81__k141_1222497|-|224|2.883e-57|1|380|1231|1231[1231]:380[380]:852[852]
LALSNTYLKTLKHTNETINYGMIQMSGGSMTMDYDQEKIFFSGQCLEYDTIDMFQMMIDIALEPRSVLAANVAKSKNRKSHELNEHLSKFDPFMSNNEMLMRTAYGQKGLGMPRLGFQNNVENIDARLLQKFVMDNITPKKCLIAANNVHNHDEFVDLCKERLGEMLPLPEQHYQRDATQYIGGDFRTWSESPSVNISVAYESAKWSDPKVPVFFVMNTIIGSAQAFSVGGPGKGMYCRAITNLMQRYSFVDGAGSLNYSFTDSGLFGMTVEGPASNAQDLLFL
>UniRef90_W7TQV0|81__k141_601435|+|334|2.221e-90|2|775|1600|775[775]:1023[1023]:249[249]|1205[1205]:1600[1600]:396[396]
SRGFAANFDRSKPHVNIGTIGHVDHGKTTLTQAITKVLSEKGWSKSMSYEDIDRAPEEKARKITINTSHIEYETANRHYGHIDPGHADYVKNMITGAAQMDGGILVVAATDGPMPQTREHILLAKQVGIPNLVVFMNKCDLVDDEELLELVEMEVRELLSEYGYDGDEIPIIRGSALAAAEGKNPEMGADRILELMDTVDATIPEPERDMDKDFL
>UniRef90_A0A078A9X1|81__k141_1223394|-|199|9.674e-50|1|257|1225|1225[1225]:257[257]:969[969]
YMLKYVSPTIIITFGTTLALGGIFASTFVTNFYAFMILFGFYYGVGIGVCYLVPLACTWEYFPKRKGLISGIIIGGFGFGAFFFGFISFALVNPENAEPDVEVDGGKIFGPDTTQAQLAPRMIRINCAIWLVMVLISIALIRRKQPEQIVRVRGGHVPLRQGNEEEALMTSNQILSSEPEENINVTQTTQPIIPIASPVLEVSFKDALRDSRTWMVTVMFLFSQVQGILIGYIFKSYGLKNIPDDAFVTIVGTIGAVSNGISRSFWANLLDRFSLRYVYGSLLIIQIIIGFTMSSIVSIRPLFLIWVMASYFCLGGHFSMAPT
>UniRef90_I7MKC1|81__k141_1237862|-|371|1.616e-101|2|144|935|935[935]:348[348]:588[588]|329[329]:144[144]:186[186]
KPKWTIEDFELGKPLGRGKFGQVYLAREKKSKFIVALKILDKKQLIKSKVEHQLRREIEIQSFLDHENILKMYGFFWDKKKIYLILEYAFGGELYKDLQAQPSKRYPEVQTANYIKQLTDSLIYMHSKEVIHRDIKPENLLNSQGTIKIADFGWSVYAPQEGRRETLCGTLDYLPPEMVKGDTHDKNVDIWSLGILGFPPFETDTHNETYERIKKVDLAFPEHVSEEAQDLISRILVLDPKKRLSLQQISMHPWITEN
>UniRef90_A0A1R2CD08|81__k141_1237944|+|159|1.064e-37|1|491|964|491[491]:964[964]:474[474]
KYGKKCENFHPSDIDEFSNNVNFDGDRECGICIENVLAKDRQFGLLDGCEHAFCLDCIRNWRATYIKRMGKDTMRCCPLCRKLSHLVVPSSKYLPGGGSKDYLMEEYKYVLGEIPCRHFNYGKGECPFLNSCFYAHYDKDGKKFDYAIKARYLNEDGE
>UniRef90_A0D0I4|81__k141_1238123|-|307|2.981e-82|2|203|1348|1348[1348]:1040[1040]:309[309]|1021[1021]:203[203]:819[819]
ILLVPKDQIITLEMAEESPIGSKMMYHNLKSRLLSPKHGFLTTYILQENKKGEESKYFPFIDILPKTFENFPIFFTPEEKEWLKGSPFLEQVEEKIEDVKTDFVPEYTQFTLTEFSEIRMMVSSRIFGMNILGKKTDGFVPMADMLNHKRPKQTSWTYTDEKEGFVIEALKDIPRNEQVYDSYGKKCNSRFFLNYGFIVENNDGNEVPIKVYYPESDDKKEMKKEMIHDNSDFKKFRVTDNFNENIMHEFMSWLRFVEFDENITLLIDYQARAATQGPMQDSDSDDAADDPNRGFKAKDLPPLSVRNEQKVLLRMKLEATKLLHNYPHTYEEDMELLEKNEDLTFNTRNALLMRSGEKKILLHVIDFADTMVRLLN
>UniRef90_A0A224XVI4|81__k141_1238197|-|110|5.988e-23|2|607|1059|1059[1059]:862[862]:198[198]|813[813]:607[607]:207[207]
PVETAMSCMVAFLLSPNPGLLTAQTLSPPLSLLTTRVAKASLSTSSAMIMIGFCCWAACSKCGKMDNSTLLVLVSVTKYGEMYPLSNFNPSTYSTSTSRVFPSWTVIVPFLPIFSKISPISFPRSLSLLAEIVAT
>UniRef90_X6FBN5|81__k141_1238197|-|77|5.144e-13|1|1249|1557|1557[1557]:1249[1249]:309[309]
DPSNPALLLIILHGILHASLTILIPISWSKFSPLRSLRDLMELRRATPPPGTIPSSIAALVAQRASSILSLSSPTSISEDPPTLMTAIPPVSLPRRSWSFSFS
>UniRef90_A0A078ACV8|81__k141_1238197|+|773|1.565e-222|1|125|1813|125[125]:1813[1813]:1689[1689]
KSNLAKSLFNSRQAYFGAKDIKFSVQARALMLKGADDLADAVQVTLGPRGRNVILDQTFGNPKITKDGVTVAKAIEFENRYHNMGASLIKQVANQANDSAGDGTTTATVLARAIYKEGCKSVAAGMNPMDLRKGIQLAVDAVNEHLSKISTQVTDKDSIQNVATISANNDKDLGKLIGEIFEKIGRNGTITVQDGKTLEVEVEYVEGLKFDRGYISPYFVTDTKTSKVEFENPFILLVDKKVTTVQSILPHLEHAAQQQKPIIIIAEDVESEALATLVVNKLRGGLRVCAVKSPGFGDNRKATMQDIAVSTGATLVSEEIGMKLEDTDPTIMGTAKKVIVTKGDTIILDGQGDKKDLEERIDTIKKQIGKTNSDYEKEKLQERLGKLTGGIAVIKVGGSSEIEVGELKDRIDDALCATRAAIDEGIVPGGGVALLNSIKSLKDLKGENFDQDIGIKIVREACKMPCKIISNNAGFEGSVIVDKLMSQDDPSYGFDAATGEFTDLIKRGIIDPTKVVRTAIVDSAGIASLMITTEAMVVEQKDETKGPGGAQGGMGGMGGMGGM
>UniRef90_A0A1R2B2N5|81__k141_919665|+|232|1.126e-59|2|4085|4804|4085[4085]:4369[4369]:285[285]|4385[4385]:4804[4804]:420[420]
YLTKMDLQKLINLNFTKNIVAATSIVHDTKKKKTRMNIRLPVEYRADRMILVLHHEIGTHFIRRINDKKQKWYGKKDKYDIRGCIQTEEGLAVINALNPKKKPYFYKAALNYYAACKAGTMSFVELYEDLEQFIDDPIRRWNHTLRVKRGITDTSVPGGLYKDQVYLEGAYKILKDRKNINFHALISGKISLEDLYRPFLMKILRLENLVIPPFMRDMKRFMKGLDRLAKLNFIE
>UniRef90_J9I5L9|81__k141_920153|-|223|5.766e-57|2|2579|3688|3688[3688]:3221[3221]:468[468]|3076[3076]:2579[2579]:498[498]
VECQNGEENTWLHDQEFVRSESASLDYTNQQVINDQRGVSTYLIKKIGVNILSGKSIMNISLPIKLFEPHSMLEKIASSFRFSPYYLQKAKELSNPIDRVKVLMTGYIVSLQLEPQMLKPFNPIIGETFQATIGDYEIVVEQISHHPPITAFEMWSPEGLMHGVIKGTRTYDYTGGLKISDEANNIHADIIFNPDKKGWFKSMFSSSQKTCPDHFEGLITSFKDLDYKNSRTENIDKLKKKHGFEVYAEVDGNWTQGMTIDKDTVWEYSKYRPLKLKYINNPLPSDSRFRTDLIALLNHDNMKAQEEKDILEDQQRSDKKMR
>UniRef90_A0A183D808|81__k141_920153|+|55|2.157e-06|1|440|727|440[440]:727[727]:288[288]
SMIKSSNILKYKDSFDSEMVNLFSMCSEDTLLSYMLHEKSKTSYSFTYSKAIVIMKQVATALGHIHKQKIVHGNIKPSNIIFATSRDLYSLKVIGF
>UniRef90_A0A078B3Y5|81__k141_1230978|+|259|8.391e-68|2|72|2562|72[72]:746[746]:675[675]|1855[1855]:2562[2562]:708[708]
MLSLETSSILRSLLSAIAAGEMSIEKQRRILGKLVKFEPYSVFQRIDRKRTGFVSSMDLLEFLRDNGFESEAEADTYYLVNFFDVDEDRKLNYQEFLTIVLPCDNSKLRNEIVVRPNYYVGLCDYLPKSVEYELCRLFVKEIAFHRRVEKIKQKLACKSDFDYRSGFKAIDDWSYNYIDFSNLKRFMKNTGYVPTNKELAAIIRRLDLNADSRLSLEEFKEGLKPKHEATLRHNEEKELVATLTDLLSMETDLEKNRIDLALKPDFNMTDLFRMFDIENKGYITFDEFKSALSMFHIFPTRDDAFLLFKRYETVAEGVLKYSDFNDIFCPKTEEYSAILTNRQAYYVNKPYYRISEYFHPETRRAIEALLADNLAVESIAETMRQHLTLIPTFNIMDAFNTCDMKNDGYLDRSQFKLLLEAHGIFNKNSDYLIDRFDKTKNGKVSYGEFADEVRPKSPIRR
>UniRef90_J9HQ07|81__k141_1231348|-|114|3.743e-24|1|38|517|517[517]:38[38]:480[480]
QKPFKDLFFVEKIERIKKRLLTFRGEEKGDLRRDAKSVICRGIEQEEIEQVQKGLKLEDIFFYLSRAYIPCVFYYAFKKGHFEERMTSQELKRVAKYGIHMFLIANFGHFMLQYYANPIIEKHRGFSEYELQRRANDDFIVQREYFKEKEILRNSKSNKD
>UniRef90_G0R1Y1|81__k141_1231614|-|235|1.408e-60|1|722|1297|1297[1297]:722[722]:576[576]
ADFLRDSLHQFIIREPCFPWNPKEALKLGCKKAEKKFMELNYNETTGLVDKSGSCAIVVLIVGDLCFVANVGDSRAVLSGSGGSKVFPLSFDHKPSEESEHKRIIDAGGQVYQTAIPKNLELEQEYGPHRVLPGRLSVSRTFGDLEAKITECGGNPNVVIPDPDIKAFRVTDAHDFIAMGSDGIFDKISNRE
>UniRef90_A0A2P2I009|81__k141_1231807|+|115|1.871e-24|1|2477|2803|2477[2477]:2803[2803]:327[327]
FQIQLNAVTVVNIVMALGFSVEFCVHIAIAFNRFRGSKLERAKRAIFHMGSSVLVGIGSTKFIGVIVLAFAPSNLFRLYYFRMYLFIIILGLFNGLMVIPLLLSRIGPS
>UniRef90_J9IV70|81__k141_1231807|+|806|1.821e-232|2|92|2452|92[92]:1627[1627]:1536[1536]|1688[1691]:2452[2452]:765[762]
MGFLSKVFYNIGKGVTHHPFIVFVSAFLVTMTCGFGFINFRATADPQELWVPKTSRANIEQEYFKNHFGSFFRINEMMIVPAGEGKDTQDIFRPGYLHLLYYLQTAIEQGTIERDGKIYRHDDFCYKPITGEGCLVTSPMGFWKMNQTAIPKTADAVKLDAQCIPRADQSGRVCFDRIGVPVQVSAIFGGTTCIKDDSQPCAPCITDASAYMVTFLLNNNDYSNPIAEQWEKEVFIKNVKTFNQFADYQTELPKGLDDYNTTLYKQLESVYNQTDNSEMLKLKIDYLAERSIPDQLGEIGDQNKNVIFLSYILMFVYVGLALGYFPSFVHNRFILGFGGIMVVLMSIVIAIGITLFMNIPLSLISSEVVPFLILAIGVDNMFIIVRAEQEVSKDVTVVEERVALALKEVGPSIFTAAFCESLAFFVGMLTRVPALESFCLVAALGVLADFLLQITFFTAALTLDAKRIRDNRCDILPCIKRKKKTEPRKAIVRSLFQKYFVPFLFNKKTEIMGLTQNVSLISGSDTFNFFNTFEKYGEVGPPAYLVFKNVNYTDEENINTLADISDGLSQLNDTVIKPVYSWVKSFQQFRTDGEWADTCGSKEAMGLGFDDAMGKFVKLKIDSECCQQYGICGEQYVGDVVFNQDSKVISTRFRFQHQMTRTDDDYTRALVESRKVADEFSTKLHTLEGIEDEESGSSGVRSVFAYSLFYVYYDQYTYIRGILAEDTLLALAAVLLAIEIITNVWIGLFVVLCVFLVSFELLGMMW
>UniRef90_A0A077ZPE3|81__k141_1232040|-|371|1.616e-101|1|913|2949|2949[2949]:913[913]:2037[2037]
KCPPDFEWAKKHGNANMVKNLDVRNTISKDLDDDNMYCPCCRLPTDKAAPKYKLCVSVLALEDLGAGFPLYYQFKIFTIIIYAIMFAFVGIAGLIINTDQEKGAEWVGPGEEVAYIVEMSIGNHGALPEEYDDQSIVAEQILNFIFIFVIIIGSIILRHFQSKVINDIDEKNLTPSDFGVMVTNLPLNKTQDEVRDWLKTFFEDLDIVYINYCYDIGDIVKVVRRITKLQEMRSYVQYCRTKKLNELGMDEAEAESREIDLHPPKERYCCCMTKKYATIEVLNEAISKSEKELEKIKNEMDVNTEKDLYCGTAFIVLNKQSHAQKLEKYFEVPLITRAYSFLIYDVFRCKNSKVNNRYWDGNRVYVERAAEPTDIYWENLSVSFNDRVKKSFQTYMITFVCLLIAFGITYGVSVIKEQFDSEGETTTFEELFIRIISILTSFLVVVINVILGRVIRLLSAYEKHETYSKYHLSVAVKLTMALFINSGITPLFVNYGREDWFDSGGLMVDIFYNTLSLCFVSPFAYLFNPVHLVKKCKQRSEVKKGEDSKLTQRQANHLFEGPPLDMAQRYANTMLLFLMTVFYVYPMPIMPLLTMCGVGFQYWVEKYILLRRHKLPEQMGSTMAEVFSNMIPFFCFIYGISLLTFSNILSEGDNSLIGLIAFIITLGYFFLPIRFLIKK
>UniRef90_A0A1R2B453|81__k141_1232217|-|162|1.33e-38|1|646|1392|1392[1392]:646[646]:747[747]
FETDWANSRIPKISKGDQEDEIKEFLRSKYRSIRECYKFYAGIFPSNQVFCISKTLFNEIINGVQPSIINSNLSISEIDLEFITTISGFKGGKLNPSRDLVRFQFLEVFVRLAVHKYFRTKICSNKLEAITKFFDEDLGEFLSKFKSYIWREDKYFCEEVEYIIKEYSVELDALFKIYSGQYTMPSKPKFVSLEEFMDMISTSGVLSLNIANKDIGKYFNLSLQTEVDELQNEEHMQMFTLEFYEAIAR
>UniRef90_J9EHV1|81__k141_1232539|+|389|6.165e-107|2|205|1804|205[205]:579[579]:375[375]|602[602]:1804[1804]:1203[1203]
YSFDQVLDSNVKQNEVYDSLNIDNYVKQVVEGYHATIFAYGQTGSGKTFTMEGYDYSSAQSSNSGPQANIQDGDHIGIAPRIIKNMFSKIDSYADTTKNSYRVYCSFLQLYQEKILDLLNPSHTKGLKLRWNKSDVFTVENLYNFECKSPEELMKHYHMGIKNKIVSTHALNNASSRSHCIFTITLEAINPTKPDNIIISKMQLVDLAGSERASQTGVKDQMAKESIDINKSLFTLRQVITALTDSKAKDYIPYRDSKLTCLLRQSLGGNSYSLMISCLTPNDKFCEENKSTLNYASRASHIANRPVKNDDPQSKMVETLKKQVKMLTEELVKANRHILDISIVQGQNGTFFGSDKLKLQFKEENQMMLTSQGFNTQCEPRSGGFDANSLPPLSNLATPERSIKMQTHTDKFYESDSKNNIGTLTTSPKLRKMESESAAIKSSMKAKNPFNAEAAKKIEEAKEAAFERIMHSANIVKEVLQRNMTLSEDLVKNHQIVDDLNQEIFQVNLENEDLRERLEILETITG
>UniRef90_A0A078A700|81__k141_879184|+|301|1.908e-80|3|332|983|332[332]:559[559]:228[228]|582[585]:794[794]:213[210]|822[822]:983[983]:162[162]
SYSKTDSQKACAALIVLSYPSFKVIYEDYEIDTTDYPYIPGFLAFKEVPSLTILFNRLKANSPALFPQVLLVDGNGILHNRGFGAASHIGVVMDVPSIGVGKTVFAVDGITQKGVKEMSEQKLLKAGDLQYLFGRSGKHWGAAFRSTDASKNPIIISVGHRICLDTAIDVVKACITDYRIPEPIRQADKRSRVWVQKTYD
>UniRef90_A0A1J4J6P9|81__k141_1191408|+|122|1.462e-26|1|328|924|328[328]:924[924]:597[597]
SVIYAVLEFVKNGALSNFVRYTGGVEESIARLFAIQIGSALQYMHQLGYAHMDVKLENILLDEYYNVKLADMGSSYYAFDTQGLINKKRGTLLYMAPEVLNFVEGKCYDVMAADIYSFGVTLFVLISGEFPSSQEIKSNLMTMDSENKNMVNAFMEDEKNTNSKPEILSKNLRNLVQLMTHSDPKKRPTIREVLDHAWF
>UniRef90_J9I5P0|81__k141_1191748|+|344|2.169e-93|1|92|970|92[92]:970[970]:879[879]
MVLIHMKKSDQNQFLFESSVKKTVAEVKKDLVDVNNLRLKVDRLAVSLEELASKGPLKPEELRGLGNLDEYVKSEDLTVINGLKAMPPKTGTREVVDESNYRTGWVLSEELEEEMLEGCRKAKAVVHIDNIVKKKAITCDELNELVEWFRGMTMKAYPAFHGLGEWEPVLVLLENKEQIDHTLHGTDDLEADKAQMWWAGKELTDSKLLSSFVGQNEKCKIIVKIQHKGSGAPVREPLIDEESHKKMLSFFHKKQEEQKKLEEDDEDAYLNSAWANPRQLKDQLHGTSAIKFR
>UniRef90_J9I3N4|81__k141_1192191|-|390|3.082e-107|1|101|1486|1486[1486]:101[101]:1386[1386]
NNKNTVVMTYNELQRIKDSCSVGSSAHEFYKTQERMTLHQKSDSRVKNWSNTIQAQRKKKDEDKIKRLEEEEIARRKIEAEEEALQMEMRNHTIEAANKAIYESQDRVKAFKSKLQMCDMLEERKRQEKLKKKKKLTEVQINKQWEELERQQLQEQDLKTRKALEKEFKQKMKNAEDVQKQLDDFRMSYIKKYQEEMLEGELLKRQVEDDVEKERQKELNRILRNKQLQEEQRIANVHMQELLEQSRQKEILEDKKIEEFGKQKARLDKLRKDKEEQKFTEKQKERQKLIDRQIEFLQKKVSNEDRILNKQVNEAELKAARMFEEQEKRKLLAKDAIERSRHQQITRKRAERESEKKEEEEFKEYWKIRNLELQETEALEKEEERLRNKELSEFLKYQNEQKVRLSENEFMREQKAATKAQALLDQQEKHFYNYAEKAIQDWKHEGKNVTPLLMELKGQARQ
>UniRef90_A0A077ZWB7|81__k141_179737|+|186|7.925e-46|1|700|1287|700[700]:1287[1287]:588[588]
YYIQRNRHDKVIELAKRELIDPNEVIRPSGDTIMHVCAEFGREKLFEHFARKGGDHVCLNYANETPFHVAAREGKVSILRFYLDNYEINIDMKMKDGWTAFNYAAFNGYTATMEYLLKMGAYINETDNFKRTALHWAAKSECKEVVQKLLDNRADYTLVDIEGNTAFDIARYLKYYEIACLINDHHVLNSHDKARK
>UniRef90_A0A1R2D1Y9|81__k141_1193102|+|94|3.924e-18|1|654|1280|654[654]:1280[1280]:627[627]
FDMAPCSGGIQGKSKYLAEPGDKANIQYIIQNPVKGGRCLIRLSRGHPDDPSSYFPLPATGNGYDARTGTFQCGDPEKSIEEIKAQLPYDTSCQKCTLQWIYEAPGYGSLFQCADISILTDHDDQACSQDCVNGGVCQDGMCYCGAGYFGEICQHHGRPNQFYEPVKSEGKPQEEPVQPMMFEEEQSNGGLGFFGWYFILFLIAAALAL
>UniRef90_A0A0G3EH17|81__k141_1193946|+|314|2.329e-84|3|278|1191|278[278]:451[451]:174[174]|484[490]:867[867]:384[378]|988[988]:1191[1191]:204[204]
SYELIKKIGRGKYSEVYEGIDTTNGNRIVVKTLKPVRPSKIKREVKILQAVQGGPNVVRLLDIVRDPETKTLALIMEYVDTSGKSLRQNMKDFTDSDIRFYIHEICRGLDFCHSKGVMHRDIKGGNVMIDPEQRKVRIIDFGLADFYHKRKEYGVRVATRHYKGPELLVDYTTYDYSLDMWSVGKYDLEIDPDVKQRLCSFPGKSWRDFINEENKHLVTEEAIDFLDECLQYDHAARILPRNALSHPYLAQV
>UniRef90_A0A1Y2CSC3|81__k141_1239188|-|60|6.742e-08|1|381|557|557[557]:381[381]:177[177]
KKKEKKDPNAPKKYLTAFMLYTNSRRPDVMAKNPGLKITEISTLIGKEWKELTEEEKNV
>UniRef90_UPI0010A06D77|81__k141_1239362|+|64|4.214e-09|1|422|874|422[422]:874[874]:453[453]
NLMDPEVQHLYDKTYKNSMFLIENYVGKSVDSKPLMSMKKRRSFKGVLKSSKSQFKKSKIFDIKQGDITFEDMLAINSMWNEYVRDLLGISTQHNNSKSVITESSKMGILQNLTKADFHGAMISIFEARNNALVGLEGIVVKETRQTLTII
>UniRef90_A0A453RNA2|81__k141_1239561|-|252|1.074e-65|1|67|1044|1044[1044]:67[67]:978[978]
FDYFVSKNRKSYETFGEYQKRYQTFTENFKFIETHNKDSDVKGFTLAINKFGDLTDDEFADKYLGSKVPLENMGQISYKKQQNSNPFEQMIKETATEQAIKDLQIPGSIDWRAKGAVTPVGDQGECGSCWAFSAIAAIEGANYIANKVGDELSEQQLIDCADERFGNNGCQGGFVHGAFQYAMKQDLCIEEDYPYTGKDEKCTDWWSCSTKNILTGYKNVTAGSRVELFSAIAKGPVSIGVDAGSKEFRFYSSGIFSEGCDENVNHGVAAVGYSYESFLFFWRNNYITIKNSWSADWGEKGFMRLSANNEEGNGFCGSFLFSLYPI
>UniRef90_A0A0H5R5C1|81__k141_1235508|+|132|1.428e-29|2|600|1091|600[600]:806[806]:207[207]|834[834]:1091[1091]:258[258]
DLGIDLKQITRKIFSVISLRKVNKEIVDDADLAGPLLIAIIFGTILLMRGKVQFGYIYGFGLTGCLGIFEQPLDLYTIMSVLGYCLLPFTILATVTIFLPVFNIMGGALSLMIICWSTYMATQFIDVMLSMSSKRMLIAYPIFLFYMCFLLLAIF
>UniRef90_A0A1R2CCX5|81__k141_1081843|-|400|3.01e-110|1|138|1112|1112[1112]:138[138]:975[975]
MSIEDFTLCKVVGKGSYGTVMLARKKDTGEVLAIKMLKKAYIKKRKQEDHTKTERFILETINHPFIVNLKYAFQNKEKLYFCLEFCPGGELFFHLQRVENFDEEVTRFYSAQMVLALEHLHKQDVIYRDLKPENVLINHDGYIKLTDFGLAKENVITNKDAMSFCGTPEYLAPEILDRKGHGKGVDWWSLGSIIYEMIVGLPPFYEKDNREKLFQQIKTGEPEYPEDMTDACKDLLMGLFQKDPSKRLGGENGDANPIKNHPWYSQVDWDILMEKKIIPPFKPKLDSDDDTKYIDNEFTEMVPFDSAADNTVLDSGSLTWKDFTF
>UniRef90_A0A2G5BGZ0|81__k141_1235765|-|171|2.597e-41|2|139|1425|1425[1425]:1117[1117]:309[309]|924[924]:139[139]:786[786]
KKRMVMVVGYNGSKFKGTQKTKGVRTVDEELEIALDKTEMIHHRNKGDLSKIHFNRATRTDKKVHALQNIFSAKLLIDRTKSLKELCKEINKNLPEDLRLFTFRSMKEFDAKKDSVFRTYEYYLPTFTLQNCKVPCDVLQDDIKSHQEETKNPYSINRVRIKILENDGDMSLANLYSYRINEKTKEKLTKMLQKYKGTKEFHNYTKQKKRLEGNMGQRYISQIGVKEFTMVRGIEFARIYIKGQSFLYHQIRKMIGALFMVMQHGAPESYIDESFIMKDMNIPTAPGEGLLLHHVGYNWKKSRVRQKPMPIPVWEEKLEDVELFRRGLLDQISNDERSNYCFTHWMAWMDRVKSAFMLYDKDPLV
>UniRef90_J9IYN8|81__k141_883226|+|294|2.442e-78|2|326|1849|326[326]:568[568]:243[243]|602[602]:1849[1849]:1248[1248]
YNQLRIKKGDLKPTREQKLELIDSCLEQLEDDYKKFAFKHDGCRVLQSMLKHGSKEQRSKIIGHLIALFDEMLIYKYSYHLEQKKQLMSITMQKINKHVMHIYASEVVEHMYDLGTMREKKQLIHSFYGNLFLILQENKSKSIRKLIKEKPMLKDSVVEKLESLSHKFIEKGLIRHTIVQAILYDYFSISTDEQQLELLTLLTENFPALLGSKPGLKVACGLFAIASSKDRRAIIKLVKPLVEEMSTNQVSSLFLLYVSLTLDDTVMSRKSVVNTLVKTYQDIKEDKSATILYSCLLTGIEHPVRNAITKTKLKALMQNYKKTTSKKEESVRRKEIMINLADEIAEHMEKDLVEQLCSSKPFVVVSLIYYFIEQNEGEDFMDTLYRTLEKQITSYKDSNKIPVVAHASVHRLIKELIVDEINMKKEDPSRDLHFTEAICKILKKDIDTHLIERSVFLLATIAQNEESKHMLTKDEIPKKSIKDAMKKASNQTGLRLL
>UniRef90_D2VK59|81__k141_1197352|+|204|3.023e-51|2|1046|1945|1046[1046]:1606[1606]:561[561]|1625[1625]:1945[1945]:321[321]
KYALKILNKESVKECGYERAILREKEVTMMLDHPNIVRLEHYFHDSENCYFLFELCRVGDLHSFIRDHGVLSVSLTRDYSIEIIKALEYLHSLNVVHRDLKPKNILIDDSFHVKIADFGAAKVVDPEKVQEELDLIMLDEISSSDDSDGSSDGSEPEFDNGDSAPTMAQIKNTCIGTPLYISPEMLEGSDLWALGCIIYECLTGHSPFIGKNKFEIEENILFAVFDFPKNFDKEAKDLVKKLLRVNPNDRIGAGAKGSSIDMKSLKSHQFFKGKSFDTSEKRIPAIDSLEDKFD
>UniRef90_A9V662|81__k141_292401|-|117|4.678e-25|2|231|1136|1136[1136]:831[831]:306[306]|770[770]:231[231]:540[540]
CVCGIYGFYLLYGYLQEELISIERINPLLPLLSQYIMAIVVAFVFNLVTSLHQGRGFEISTPMEFYLGALTTLTMTTSNYALSYVDYPTQALLKSSKILPVLLITVGLIIFNVAKMGSKIQGMGFNAIGMFLLFLSLFFDGLLATQTDSEKKKTKSTNPFKLMFSSNLVGLTLYVSMAAYTYFVKHVNVFNELNENNITKILLISASGAIGQIFIFVIINRFNCFLLSVVNTTRKFFNILFSIFWFSHPMTSLHWIGIMIVLGAITADIALSQMGKSAPKKK
>UniRef90_A0A077ZPZ8|81__k141_913414|-|196|7.739e-49|1|365|1036|1036[1036]:365[365]:672[672]
CTLTFTPETTLKKPNFYYELENFYGNHRNFVKSRSYEQLRADTTDSESDCDPIEKISDIGPSTTNLNNVALNQDADANPCGLPAKYYFDDQFVLKEGGTQIAIDQTKISHSIDRNSVFKRPDDFMNIQHEDTGDEHFMVWYQTDAFPNFIKLWGRLDEDLKEGTTYSMEITDNFVYENFDIKKYIYFSESNGFGGNNVTFGVLYLVSGLIFFILAMVMIFLEIR
>UniRef90_A0A078AL73|81__k141_914507|+|180|5.072e-44|1|148|1530|148[148]:1530[1530]:1383[1383]
ILQEIVNRKPMFVEYVSKLAKLLTNMKDPDQARDTFTHSLKINDTNIDIWFYYINWSIENDYILKKDEEKTKQIFEDARSKVGTHPRAWKIWRKYADFEMLRDKKNTTNLIYYSALCAELDDVDALIEDYTKFIDANFDKLKETITNENPPEFKNEKPNLLNHFLESNNDKSGFKTIITRLAEKAKEQVEKRAPYENSIQIIDYDLSNSTNPVLAAEKEHWNKYLEWQKGENDVPKSAMLYKRMLIPFFDDFSVWKDYIDFVLTFQNSVDECRELYKYLRLNPISEDKHVNIQIYLDNANFEEGQGQIKLARKIHRLINTTLSPNYIKTISEYIKFEKRAGSTKNTLDFLEEALEKARKNGDEFATIFLTVNTCRFHFANDQDLDLLFDIFSDSVESFSNSKQLLINLIKLLETIQSSENKLYSRSFGIIEKAVLDQKTTFEFEDRKQIASSYLQWLKTSC
>UniRef90_A0A1S5RRT7|81__k141_1225918|+|334|2.221e-90|1|150|1610|150[150]:1610[1610]:1461[1461]
PLLVKRHFAKYSNVYQRDGYKFLIGDFYYVIENLKNKRSYYDHIYHMAPEYNKHDMRLEFDGSDGNIKMLSYEAQKEVDHLIPSKIDRTPETRGFGKIFLKCFASIRSNSDTITRRKAFTKLLGLNSCSKYIPSMLMCIKNHTSGWNETDKHNITFEMNMITFTIFTVIMFGDDMEHVATQLIDYESSEGNTAKIELRQYFIRMIHDYTQGWMKPISHLLPFLNEMNLVNPFKRNKQNLDNFRAHLRKAISETKDEKSICKLLMEKEGLEPEKVFDDIVGFLVAGTETASHTLTVILYYLKKNPEKLVKVISELRSLGFMDTNKTDAAYSVDNLNDLDYLTYVIKEALRYDPPANQSLYYKAYEDVTICGVKIPKGTDVRKDILTVHLNGEQYKDPLKFIPERFDPESEFFSLPGENDKARRPYSHIPFSFGERNCPGQAFAMLEMRVILAYLLSHIEYSITEEQLQIPGIGFGIGSDFEIIMEITR
>UniRef90_A0A6B2LB08|81__k141_1226167|+|203|6.046e-51|2|157|984|157[157]:741[741]:585[585]|757[757]:984[984]:228[228]
KFVFYKESDVSDDYEITDTLGKGSFGVVLKGIHNQTGEERALKVIARSKIQRKIERFVNEVTALKKLDHPNVIRLYEVYETDTDVVLVQELCKGGELMQSFQHFQGINEHKVANIFKQILISIKYCHQNKIVHRDLKPENFMLTSEKEGAKVKLIDFGLATCLYPTKSGSKSSLRDIKSRVGTIMFMAPEVINQKDLWSAGVILYILICGCPPFYGDSETDTICKILDFEYNYDLDIWNVVTPELRDIIDHLLAPQDQRYDAEDALNHPWI
>UniRef90_A0A0G4NKV6|81__k141_1238867|+|114|3.743e-24|1|446|1015|446[446]:1015[1015]:570[570]
YLCMEYLEGGNLYDRLTNENVKYTDIETAEIAKQILLALRTLQVKKIKSDKDAIFHREINLQNIYFGSMNQPKLSNFSVSESVTLKKVNKSMNSELVFTAPEVIINGEFSSASDMWSLGIVLYTMLAGYRPFSAKNTDELIEQMKEGGTHFIPNKWKKDSKDSYKFIKSLLDPEPSKRLTISEAIHHHWI
>UniRef90_UPI0012FA6244|81__k141_1168895|-|109|1.198e-22|1|334|843|843[843]:334[334]:510[510]
LADMRNHGKSDHHKNHTYSLMADDVVRLLDKLKIPKVTVMAHSMGSKVTYSLACRYPSRVEGVITVDTAPRDFMKHYTSHCRFVKSIQSRLRGFDGRGRSRNQLIDEMGKMFNSKTVGKMAVNNMKFDNDTISLGWESNMPAILDHYEDMRSYKREGQYTGHLLFLNSGK
>UniRef90_I7LU15|81__k141_1239103|+|112|1.497e-23|2|172|720|172[172]:552[552]:381[381]|607[607]:720[720]:114[114]
FKLLFFRDDCYDEFWKFNFFYKDCISITISKGLGYGIILGSCLVKLPQVFNIVKAKSARGILPSMFYMECFMHIINGCYNIHLGSPFSVYGENFALLVQNIILIGLVWYHGNTTTNTMKFILSTAIIFLMNIQILMVAYSRMPQIYENFKNKTTGELSLIMFFLN
>UniRef90_J9HPW1|81__k141_1239338|-|127|4.569e-28|2|167|1039|1039[1039]:311[311]:729[729]|277[277]:167[167]:111[111]
IDVKAMYAAEKKKREQSTRVNQISREAVFNILQDMRHLLIIDTRTPEEFSKSHIRNSWSLQLEENKEVETDFMKFCKKSQDKLVDPGDLHRRLLIITDDEQSDITQIRKILEGIQAFHKIMQLKSGFQDFYDKYSFLCVSDSSTNDDIQRAGSRYPSEIIPGKLFLGNFINSMNETHFVNLGIKKLIGMTPNPAEKIGESEQITKYIHLEMSEVHKKLELDFEELSQLVRTTMEEEDGAVLIYIHIMMEEKKWSREIAAASIMNKRPEVKNIPAWLFQQI
>UniRef90_J9HQD4|81__k141_1239467|-|446|4.278e-124|1|72|1037|1037[1037]:72[72]:966[966]
KNVTVTGGAGQIAYSLLLRIASGAFLGPDQRIRLQILDLPFMQDNLKGVQMELHDCGFPTLDEVVVTDDYSTAFKDTDYCFLVGSKPRGPGMERGDLLKDNGKIFIGVGQAMNDNASRDCKTIVVGNPANTNALICSHYAKDINKKNFSAMTRLDHNRALGQLALKAKCNVSEITNVAIWGNHSPTMFPDITNTTIQGHIARDIVDNEWETNHFIPTVQKRGAAIIEARKLSSAASAGSAALDHMKDWVDGSNQWVSMAVNSDGNTYGVPEGLMFSFPCTTKDGEWTIVEGLDISSEFSQKKIKTTTDELLSERQFVEDLLK
>UniRef90_J9ILZ0|81__k141_1092994|+|170|5.194e-41|2|3740|5041|3740[3740]:3910[3910]:171[171]|4547[4547]:5041[5041]:495[495]
GTYLLEVPTTPTECKECNTERALCLGGSTIGPKPGYWRKSNITEEFQVCPFTDACLGDQFNCQEYDEELRSKIDLQVECWEGWHKVFSLYVALPGIILYGIGIPAGVFYLMRRDKDRLDTVNVKEKFGFLFNGYKRKYYYWEIAIMYRKVLMIFISVFLNRIGLIVQALVILIVLVFFIQVNNLRRPFADRALNEIENLSLLTATVTIYCGIFFLSAEDKTS
>UniRef90_J9IU65|81__k141_1225886|-|286|6.252e-76|2|84|2043|2043[2043]:268[268]:1776[1776]|245[254]:84[84]:162[153]
KGMTEYLPNTFKGVYFSVSHGILHSSLIDFKWREQLLLNIDDNMDENGIYVETIKELTVRELEDLMYKYSYTAPTLKQFMLSKAQDFFEVKYDTTTIEHIFDAFISPLIQNWENLKRTYEKLIMEEHESIFESKKSLSKVESQCPDLEFCGRRNWKSFTDEETKDFSEEKENQPVELEQADGNFESDEERDLDVGEEENSIQKVYSNIFQYKEFFINYVDMKEAFVKRVYIKNPNGCVKNIEAEINILAGQIIQCNYDLLMLIGTAPEEIREFFRNRHCGRIKERVEDSVFRNYVTTKDFVVNEEEDSRELYRIMAEKRRSNIYEELLDELPVEDMTNMTHDTTPVMIEEVFTKEKSRNESFKTERHTFKHAKEFREGLHLFVLVHGFQATHIDMQEIKNHIAMVVPNSVFLCSCSNEGKKTNDDIEGMGENLSEEIYDFFDDDEDVGDHVTKISFIGHSMGGIIIRCALPSLSRFKKMMHGFCTLSSPHLGYASCKSKLVKVGLWAMQAFNKPKSIKQLSMGDSSHIKDTFMYKVSEFKGMKWFKHIMLFSSIQDGYVTFDSARIQIFKNTSLYDNASKADHYVEMAGNILECKNSTVTRVDVNFCITEKSIDNYIGRKAHILFLSNTGFLTMFTNRFKESF
>UniRef90_A0A078A0N2|81__k141_1070024|+|418|1.148e-115|3|564|2423|564[564]:701[701]:138[138]|867[867]:1103[1103]:237[237]|1119[1119]:2423[2423]:1305[1305]
GNKKYTKRIFVITDGESEVKESEQIQPIIDQLNQSDTSVNIIAIDFETTDQLQNQAILEKFTSQIKGAIFPARVAISIFDQFQKREVSKRTKFRGALELADGMDLEVCVYTKTTEEKMPSLKKHSSDNVKEAEITREVFYTDADDPEKKEIKPEDVIKAYFYGKQLVPIEKINEEVLKFTDDRCLKMLGFTDTDKVPRSQYMAGCDIVVPVENSINRTAFSALIVAMLDTDKVMIAKWVSRKNAAPKLVVLHPYKEPKFECLYMNILPTVEDIRDYQFGSLIQSTNPQQQAMDNFVDALDLDEIEEEEGIHNDANTFNPTLQYFNQCVIHRIYNGEDSALPEPNQTIQEQSHPETETLERANQQAEELESAFDLIEENKEEARRRQRRVRLRDIVLSGANAEEEKKEVLQEVQPTEEQAVPEMSAEDKQRKFDFNDEEKVDKISSMNPVRDFDKMITDREVDRVEDALKQMREIILEFIRHSIQGDVYEKALDCLKAMRKACKDNDEAKVFNDFLKELKDRFSIGIHKGFYEIIRNSKIGLITKDESFKSNVTKEEANEF
>UniRef90_UPI001039E747|81__k141_1070024|+|54|4.315e-06|1|129|350|129[129]:350[350]:222[222]
EAIAIVLDVSATMGKRFKAGKSQSTRLDAAIDSIKMLIQQKLLYTKGTEIGIVLFGCEKTNNPINDRQGGYENV
>UniRef90_A0A0V0QI67|81__k141_1227088|+|240|4.399e-62|2|2947|4017|2947[2947]:3291[3291]:345[345]|3625[3625]:4017[4017]:393[393]
NHFPQSKQLCRKDNLKKNLERAMKTSSAHQRQFHIMPETFVLPKEYVAFIEAFSESEEVDGQTNYWIMKPAAKSRGRGISVINDITQVHYGEPIVIQRYLKNPELLNGFKFDLRVCFELYGYDIMADDNGRSWLVEVNSSPSLARDHLLDDIIKQRLIDDTIDVVEPIDFDRKRLFEVLERRISQDIKQNTSTSGTNAKNNMLNRDLTYILNGAVPRAYGEEPAILGNYTRIAPTKMSEKYCKMMN
>UniRef90_A0A0L0RXM5|81__k141_1227891|+|66|1.053e-09|1|1460|1633|1460[1460]:1633[1633]:174[174]
LMRAQYLEYKISHYSDKAAESLFGFVSVLPGAFSAFRWEAVKGDPLKAFLKGQSLTDT
>UniRef90_A0A1M6C3K7|81__k141_1228429|-|145|1.743e-33|2|185|2248|2248[2248]:1379[1379]:870[870]|310[310]:185[185]:126[126]
QNQKSLMVVMNDISEKMKLRESKISDKLKTIMLCTISHEIRSPVNQISGTLTLLRSFVVSEEQQHLIDIAQSASEALKYKVDDLLDFYEIETGGFKLEKRLFSVKKHLMNLEAMFRPMINQKKLRLCHFVNKNVPDKIFDDCKRIKQILVNLLGNAVKYTPKGVITIIVDWVEDFESCSENSSIPNSYHYLRFAVSDSGVGISKDRKKSLFKLLEPNLYKDIDHEDSLPKNQLAGTGLGISQKIAKELGSEIKFISTVNTGSKFWFEIKVDNVRDQEERKRMSSKKISTPFNLILMDLNMPVLGGIEASKIILEDKQQHHISQDTKIVAVTA
>UniRef90_A0A383DXC0|81__k141_1228813|+|83|8.037e-15|1|3892|4449|3892[3892]:4449[4449]:558[558]
IHILVIDNTGVTQKIIDVEKKSENDAQLKVRKIALDNPLDSKVNFQETRNAICMKSQDKHYIEDITSVDYQAIDSLQKAGQVIQELLRLKHQETQPLTTCTWLYNWNNADLEFKNKKYSMYMSNEMNFFLYFKDTEYFEEVVKPSIASKMEKTLIDYFLLEEYEQVEKYKQVAVFDSLNALEQCLL
>UniRef90_A0A497SUQ8|81__k141_1228813|+|335|1.111e-90|1|5194|7164|5194[5194]:7164[7164]:1971[1971]
FLTSTFIYSSTTMTDLIATVALLDLPWQTNAGHQYNPHKERGIEIVANSNMLVYKKELQKTEYEVNENIMVIHRFFDENNKQSEMKIVEFLPQRVYGCEVIITNVSSSSQELQCLWQIPEGAVPLSKCNYQQSQSLTLKPYNTQMYDFYFYFPEVGTYRQFPSNISSGNKVIAKSREYEFKVVDKKDASNFERFSDLVLSGDKEAILKFLKTENLFARQLKFHMKYLRAFLSDKKFYDSAIKILRDRRIFGYDLWKYSFKHLDTQAIKELIETETQCYKETGTYFESSLIKCVPEKNEFRYYDFFPMINPRIHKLENEKSAAMLNVDFRDQYKILLTSLIEKESILDEDRLVLITYFLLQERIEEALNIFKVLDPKNFSDKNSHSCALQYDYLCCYFDILVGYESGFKEARRISKKYGDYPIITWRMLFTEIIDQLNEFDGTEDNDSDIDLEDIDKKKENDKKAKKLEPTLDFKIEDMKCNVDYTNIDSLTIKYYIVNPEILFTRAPFFSQNTQTFSYVKPVYQCVEKLPPKSKFFSFDLNKEYANKDVMIEIDCGSKKAFQTYFSCSLKVAVKEKYSEIRVSDTNDSSVPMVYIKVFSKDYSGNVKFFKDGYTDMRGKFEYGYSNSDNLTNIDKLSMLILSDKHGSTIKECKLPVR
>UniRef90_A0A078BF06|81__k141_1155669|+|1115|0|1|128|4180|128[128]:4180[4180]:4053[4053]
KMRDTALLGAMMNKNKSWAMKRLMKDLKEIEENTIPTVGITARPTDKDLFTWRGNLRGPEGTPYHGGVFHIEIKFPELYPSEPPTIRLMTPLTHPNVFGTTVCLDMLNSAEKVLYQGWTSGYTVQSVLIQLQSFLFETPPKDSEERIKEEVKKANEFRDLTINHKGPLSPYPPFSTKEKDLDNFLLNIEDKELLEQETVCFHTKLRLSKNETVMGAGITISRLPRTGEIRSVSTTLDLLSIQAYMKCGVRTSLSNEKFTHFLPLYFGIEKEKTIFLAEHAIGLICKGSTRKFEPSQVIEVLPKMLLTLVVDMTNESLHHSYKSIKMMMYTHRLFTMFLEKYPELKKVIDEKLKIFIENPESRIKDVTPNIGDLLVYLTVSETYNWADLKDSYLSEQMDRQIFWVLQEIPDLEKNDSPNLEDAKIEASFKSTIVGFRITMLLKQFNTWIIEADGKDFGKLNEFLDARYCHLTFQKEEKFMSLIEEIFNVRGFLKYYEIVGNKIPDKKALGESLKQATKNSAEKKYHGDEKNLNEIPEIDEQARDLILSRPTLLKYWDEKKQVLDKADNEEFWKKLSCERFGWIAEKVSHSYEEWTPKDFAERSDFMRVYGTSKKDDPLIKLNSKIFEDGHYKEIQSYKSFHDYPADFTWLNLFAKLDFEEFLDVFPIVNNFKYLYDYIHIVQDKIKCLFFRIQYKRLLKSGYYFYMVILSKLTKIDSLIISDVENRLGSCYKYLVKGFNNFKESGGKLKKLFLHQCFTSYLHGGLYKVLKNMPELESIQTYGSNLNDEAGKGFGKILSDNKNMKELDLSDTTYSDAIAKDIADGLMRAKLLEVLKLRNNTCLYNGISPMLYNLAFSPRIKFIDLTGCNINSNASTCEALYKLLKISGSLEHLILNNTGASAGMNIDFFQALGENKTLKSLHLDSTSRYSADFSEKLGKACAMNAKKNGSLDTLSCKVGFDTYNFENFVKAMHISEQEHEQWYGDALTANKMTGEDLDKKIYCNLKHLNLEGCNIPFGGNIHNIKKHTNPKWPEMIKLFATEMSHISMNKCTMSNKRDMDLLSHCIENPIWKTHVSYLNLSGNKINKEGAKILCEVLKKQFTIKHLDLSGNKLGVAGCQAVAKALQNNTTLKYLNLYSNQMDVDGARCLKETLLVNDTLEYIDVGSNRLRDKGILAMAEGISGNKSCALKGISIRYNFVTDDGADKFFGIILENSLINKVFIKKNHLTEPYITSLEQKIKEHKSTVFIDCLDKMKYLDQEKLDKSIWISPINASFTQIGLIQFFQDTHKCGLVKDVRIYHGNSLPGKPTENRYAVIEFAHENSVPRSLRVASKQQSMYAGCKFRIYKAGTANI
>UniRef90_A0A2B4SLQ7|81__k141_169437|-|203|6.046e-51|1|115|1074|1074[1074]:115[115]:960[960]
GSMRDCNNERRIKLLKDAFGTDFDKIELVSADLSDKDSISKAIEGCTYVFHVASPYPAKSPKDEMEVIGPAVEGNENVLEACDKHNVKRVIVTSSCSTIDDFSQGKVELNEEYFCEPKSYTTPYIKSKIAAEKRAWELIDEINNKPERKNNKLEMTMVLPALITGPLLINEYSSSAKIFGDVLEGKSAGFPPYHARPIDVRDVATAQIRALETAPFKRYALVERNFWIAEAGKWISEEFTQYGYKPTTKVLCPFTLWVGSFIDKDAKYFYKAAKVEMTINTDMTKKELKIDYIDAKQSFIDMCYSFIKHGVIEAKGDLKK
>UniRef90_A0A1Y1YNB1|81__k141_1026405|-|65|2.107e-09|1|719|916|916[916]:719[719]:198[198]
YICKYDGCGRTFTKTYNLVYHFRVHTNEKPFQCKVCLKEFTQKGNHSRHIETHQAKSIKDRKTHSC
>UniRef90_A0A093PUS1|81__k141_1184278|+|65|2.107e-09|1|361|522|361[361]:522[522]:162[162]
RYRSIATRFFKGVDGVFLVYDITNQESFEKIDTWIQQAKENTSPDLPFILIGNK
>UniRef90_G1XTU6|81__k141_1184278|+|86|1.005e-15|1|16|300|16[16]:300[300]:285[285]
PHSPSDRLKYDIILKDRRASPMSFLDKGIKSDYQIQLILVGQSVVGKTCILLRYADDTFTHVHMTTIGVESKSKQIEKDGESVTVQLWDTAGQER
>UniRef90_Q8MWR9|81__k141_1186072|+|580|1.964e-164|2|84|1484|84[84]:611[611]:528[528]|672[675]:1484[1484]:813[810]
MEDEKANKAEPHSLEFDIDLLRQYFRYLFPSTGMYNWLTYYQPDVCEDDQNKKFSEYFYKREFSFTLDGDIYCRYNCFRNEKEFKDALIEQSPIKIDIGAVYNMPPKNHSSIDSKAFMPQQKELVFDIDMTDYDDVRTCCQGANVCVKCWKFMGIAVKILDKAIREDFGYQQLLWVFSGRRGVHCWVCDESTRKLNNEGRTAIANYLSVYVGNEMTGGTALIEVPTHPTLLRAKSIIETDFISIMMEEQNILADQKQREKLLNMVQNRATKETLEQNWGENTNYSDPENSVKLWKLFRKIIKSEKPVKSQVKVKEFDMVASAMFTFLYPRLDINVSKGINHLLKSPFCVHPKTGKVCVPFDPQKVDEFNPCECPTLSQSLNEYDELVKTREAGTPSSISTVPCLKESMKVFNTFLKGLKAEYTQTVVKQKRQETQKIDQMEVDNAF
>UniRef90_A0A024UPX1|81__k141_874865|-|335|1.111e-90|1|119|2236|2236[2236]:119[119]:2118[2118]
DIVFKCLLELLADEDIGIDLKILEQNCSNQDIEFYIPQLCHYIIKEGRYSDMIEKFILLRASKSVSFSHQVLWNFFSGLDMGGEALSMKTVEFMQHLSDSGKNAIEKIQNTHLYREEENNSKLMAYKAIAFEHEDPLPENSLMKKLNYDKHRDLFFSTPMFISNMISTAELLRSMPQDQRKDKLLEVIGRINKGLPNNVYMPIKNFNGHRVLKVSLDYCICLHSNEKAPFHILIEVENISLNNIRSSIVHEVEETKRQNTIIRESFVSDAIGSHDSFEDNDESSGLKLSSESNQIASYEDSDDDLDDSHMHPFADHYAEDLLGSEKNTTQQLDLHINPKKFEESKIMIRSSSEIQATEASSVDYKLARIVKRKPTLFRRVFLCHCDDEEVTLPIINHELEEFSKEKKSKPKSNPIGLFGRKKFDEIREEIKNKSEFGHLPQWDLISVIVKSGENIQQEKFASFLMQKFHSIFQESKINCWLRPFAIIATSPIGGIVETVTDAVSIDNLKKSYPEMESLRTYYVQTFGGSVKSRAFKKARKAFVRSLAGYSLLCYILQIKDRHNANILIDSKGHVVHVDFGFMLSNSPGSMNFEASSFKLTAEFVDIMGGQRSQALRQFKALMIKGFMALRKNAEKIMSFVEMTMLSNPNMSCFQRGPVILEELRDRFKLDLSSTDCKDYMYDLIEKSTDNWRTRWYDKYQRLCVGV
>UniRef90_A0A2R5GEN7|81__k141_1223575|-|125|1.827e-27|2|1303|1974|1974[1974]:1843[1843]:132[132]|1767[1767]:1303[1303]:465[465]
QELESVANDLIARFLIFLPESEKQSPRIFQTLIEAHWFYADFLAFFRFMFERTPFLRKKIHRFPELHNDFKNYQSRIPRFGAILLNSKCDKVLLVVSYNGGFYDFPKGKVDQNEEDETCAAREVFEEIGYDITPKINKENYIVKWNNSLLLHTEHSKSEPSEVESKFEKYVKLFIVTDIEEDPDMFEIRTRKEIQCIEW
>UniRef90_B6VA47|81__k141_1223804|-|131|2.855e-29|1|620|1213|1213[1213]:620[620]:594[594]
FQLNFSTCGGTGSGVGALILGKLREEYPDRIVENYAVFPSQKTGCDPLSIYNTVSISMNLIENSDLTRVIDNEGAYESCFKNYKTKNPTIDDFNNVFSDMMIETSSTIRYSHKNICDFRKLAVLMKPFPRMSFLMTSSVIQFDNNDINAFVKDLHNTKHLLLSIPASKGRCLSTNYIVRGRDPSTKFNREVAAYTSEN
>UniRef90_A0A2P2I638|81__k141_1223804|-|70|6.584e-11|1|1226|1438|1438[1438]:1226[1226]:213[213]
KYVPRTVLVDLDPSPIEQVISSDMGNLFDRDDMFMGLSSTNALWPIGHYIEGDSVVTPMMDKVRKEIESCD
>UniRef90_J9EYJ0|81__k141_1067896|+|207|3.779e-52|1|281|928|281[281]:928[928]:648[648]
VILDNTIFHAQGGGQPKDEGTMHSEDAEFEVEDITINGDHVSHVGKFKNLDNTFKVDQEVEQKIDGQFRKKCARIHSAGHLIDMAMEKTGYGHLEPGKGFHFPKGSYVEYIGVVDNEKREKLVEDLNTELKTIIDEVKEEDAMVAKVYSYEEAKETLGSVPPFFKEGSKVRIVKLCKDDKGCPCGGTHVKHIKDIKNIQVSKIQKKKKNTRICYDV
>UniRef90_A0A0A9XN56|81__k141_1068801|-|320|3.639e-86|1|609|1550|1550[1550]:609[609]:942[942]
LHSSMGHPLTREWNCVDQFKKSDIIYPMFIHDNDEDRKQSIELLPDNYRYHHEDIVEILKPLYEKGLRSIMLFGVIPQDKKDKTGSGAENGPVNKAMVAIKKELKDMLIVCDLCLCPYTSHGHCGILDEDGEIINKKSVIRLGEIALNLIKDGADVIAPSDCMDCRIGYLKNLFRDQGLTTPVMSYGSKFCSGMYGPFRHACGSAPSFGDRSKYQLPIGSKDLAIRALERDVEEGADFIMVKPGIFYIDIINEIARKDLKRPIAAYQTSGEYAMLYYSAEKGIFDLDRILLENLTAYRRAGCDILLTYFAPKLL
>UniRef90_A0A0H5QLD5|81__k141_1068801|+|96|9.811e-19|1|68|517|68[68]:517[517]:450[450]
VKIRTSDDQEFLIDRSDALDIPFIQSKLEESEGSQAEIKLEEVEMAQLEKVIEFVHQLQVKPYKAPLPKPLPSNRLEDVIDNPWYIDFIDLPKKELLKLIRASNFLNVERLFELASAKLGTMIKEMNIEEIREFFEIKNDFSEDEEESIK
>UniRef90_D6WGZ4|81__k141_1225623|+|221|2.307e-56|1|62|961|62[62]:961[961]:900[900]
MKSILLIALMMASAMAFFNPVNEEMVEDLKLSATTWTPMEVAQNPLAKKDSFEVLALLGSKHFESNLDRVVVHQTNGNIPESFSTLEKWPECILPIQNQQFCGADWAFVAVEILSERLCISTNGTQKAMLSVNDILSCDEKDWGCSGGYPDRAWDFMTDEGVVTEECFSFDSKDGHKIQCQFQNECVNGKDVEYKKYYSTQYNSFSSEQSIQKELITNGPVQTEFQVYSDFLNYGNGIYQHTKGGKLGFYSAKIVGWGIDNDTPYWLAATVFGEEWGEKGYFRIIRGNNECNFESSTLAG
>UniRef90_A0A1B6KRZ3|81__k141_1082764|+|79|1.286e-13|1|281|520|281[281]:520[520]:240[240]
LDSSYSWICNGDKSGAVILARNGFDVWMNNSRGNFQSKMHKYLDPDSHPKYWDFSFEEMALYDSKAVINHITDKTGQEKI
>UniRef90_A0A3P8U7Z9|81__k141_1010124|+|123|7.31e-27|1|1192|1473|1192[1192]:1473[1473]:282[282]
IDSSPIMLFIKGSPESPQCGFSKRIVGILKEYDYQFGSFDILSDEDVRAGLKEYSKWQTYPQLYVKGVFIGGVDVVAELHEEHELEDELMKSLS
>UniRef90_A0A078A461|81__k141_1010124|+|270|4.097e-71|1|72|1112|72[72]:1112[1112]:1041[1041]
STDTGDLPEITNKEEFEKLKKNSQDKGVVILCCASWYQPCSVVKDNVQEMIKLYKHLAFAWVDCEKYTELAEKYEVETVPTMLLFHPHKTEVDKLVNPSPGSLDQEIEKQNEYYKIGLAAEKERVFKEIEVILGSAPLVAFIKGTPTEPKCKFTKRLLAHFRKLEIAVFKSFNILEDPRIRQWLKVYSNWQTYPQIYINKEFIGGIDVIDELVENDEFLDVVPKECKKQPPIDIFENMLDSFDLVVLIQGTPENTKCEKSKSILELMSNHSLKYVTVDYESLEGEVQSHVKSKYNIDSYPYIFLKHSTFGNEEVLKKQIEDGNLESIIPEGSRKLSLNDSLKKLTSK
>UniRef90_A0A3Q3JY89|81__k141_856082|+|121|2.924e-26|1|491|973|491[491]:973[973]:483[483]
QIANGLKPLSKLRICHRDLKLSNFLMTEDTDTPIVKICDFGLARQKSKNDASMMFNTLAGTPIYMAPEVLNGLKYDERADLWSMGTILYELLVGHPPFQGKSLSELIEKICQGRYIVPTSIEISKVCINLINGLLISDPKKRFTWDDFFNHPFIADSEDGD
>UniRef90_A0A0S7FZL9|81__k141_856082|+|51|3.452e-05|1|121|342|121[121]:342[342]:222[222]
KSATHKKMPKVGNYELLEKIGKGAFSKVFKARHSETGEYFAIKRISKDSLEKKLGANAKDILQREIMILMQVNS
>UniRef90_Q27139|81__k141_1239444|-|768|5.007e-221|1|92|1408|1408[1408]:92[92]:1317[1317]
MGKEKQHLNLVVIGHVDSGKSTTTGHLIYKLGGIDDRTIEKFEKESADMGKGSFKYAWVLDKLKAERERGITIDIALWKFETENRFYTIIDAPGHRDFIKNMITGTSQADAAILIIACGKGEFEAGISKEGQTREHALLAFTMGVKQMIVACNKMDATEYNEDRFKEVKGNVAEYLTKVGYKTDTMNFVPISGFEGDNILEQSPNMPWYTGPTLCQALDQFKQPKRPSLKPLRLPLQDVYKIGGIGTVPVGRVETGILKPGIVVMFAPKGVTAECKSVEMHHETVPEATPGNNVGFNIKGLSVKDIKRGFVAGDSKNDPPSDTENFVAHTIIMNHPGEIKNGYTPVIDCHTAHIACKFEELLTKADKRSGKKTEDFPKFLKSGDAGQVRLAPTKPFCVETFSTYAPLGRFAVRDMKQTVAVGVIQETTKKVNDPKAKKK
>UniRef90_B5VTM6|81__k141_1239444|+|182|1.268e-44|2|512|1219|512[512]:745[745]:234[234]|836[836]:1219[1219]:384[384]
LNVESNIVSWGGFWDGFVMHFNGFAFSSNSLWCEHNDDSWLENTGFDSADWHCSNTSDLVDILKWKSEWLKTWSLWLFDRNEVHGVSLVSDLGKVFGDISLDFLESVFIVFSGVHLVTGDNHLFDTHSEGEESVLSCLSFLRDTGFEFSLSACNDEDGSVSLRGSSDHVLDEISMSWGIDDGVESVLSFEFPESNINSDTSFSLSL
>UniRef90_G0QSH7|81__k141_1239503|+|159|1.064e-37|1|272|982|272[272]:982[982]:711[711]
RGIIKIPINLDIELPKVPCHVISVDVEDIIGSHVVDLEGTLKKYVTDSKGKVVEILKIDDHSHDTKEVLQKTTEAMDMGYGCTLKGSIIVNKINGNFHISSHAYAEAVMILYAQRRMLDFSHNINHLSFGKEEDISKITKITGGYNLSPLDKIHDESHPKDMGGHVHNMMTTYYLDITPTKYLVGNEEEYSAHEYSYTYQTIATHGMPSVFFKYELSPIFVNYKVTQTPFFVFFIRL
>UniRef90_A0A077ZQH7|81__k141_1239574|+|368|1.293e-100|3|145|1745|145[145]:894[894]:750[750]|963[963]:1415[1415]:453[453]|1443[1443]:1745[1745]:303[303]
SVLQKRYKIDDGKSKYIEQSTLLEPSNVVTHKQDEEEMKEVSVSLAELKKKHDIVKKRVLEKERDLEIMKKEIQQLELQEGNAESVVYENTTRKDQIENAVKVTKKKTNEELMNARIRGHMMQRIKKDLIAMEIKKKNMETSLRNKNTMYEEQKDKYRKTKEQRLQSKNIFDNLIKNLFDERNEKKKRIEMLGKSITNKQNNVKRRADRIRRQNELAEAAANENKDADEKQMRKEFMFNKLWNAFIRKKMEKEMQQSAHIDEAFKAIKTATGVTDIQELVHKFLTREQTYSELLVAVADSESRIDKLRRENEVLRARLNELKIGAEELNNAPSKSNENMRDESGTSEQSEMFSSVKLLQKYNNVKIVQDLVDGWARKVIVKIDDDISEERCQEMDIVDIFELEEYENDDEDDMGPASNMMNDFLTDEFISKNIRVRPSSGKTEAGDGDRGAHGTKNGNYTDNLEDNVDKVYNDDLIELDAQRKNIKDKIIKQQEEIARKNKL
>UniRef90_A0A2J8UGH8|81__k141_1239722|+|91|3.139e-17|1|903|1220|903[903]:1220[1220]:318[318]
KPQMIAVLIDWMMEVSAELDLRRQTFFLAYHYLIKYIDSSEDIIRKNLQLIGSTTLFMACKMEELLRPSAALFTYITQNSYTCKQLLAMEKEIVKHLQWNLSPTTL
>UniRef90_Q6PEH4|81__k141_1239794|-|226|7.208e-58|2|61|1621|1621[1621]:1523[1523]:99[99]|1338[1338]:61[61]:1278[1278]
EQVKMLRTCYVFHALNTVLRQNQVIMANDQKGKEEDCKDQGFTRPKVLILTGYKNMAYKIVNEIILQLNCGSWRKVIKRKRFKKEFDPMTEEAVNDCFKIGLSIINNEQIKLYENLIDSDIIIASPLGLRMITGQDGEQENRREYDFLSSVQIVILDQAETFLYQNTEHLEEVLKSTNKVPKTLDILNDITRIQDIYLEKLGRNFRQSIVLQEFRSTDIDFVVKSYCSTNYAGCIEMNRIYTRNILKEHSLSKNIKITLRRLNTDSLELVDETRYTFFTKKLWKKLYENLGFYTIVVASSYFEFVRLRSFMKDKNASVAYICEYSSESDCQRNRALYEAGKKKFMLITERALFFQIVKLRYARNLIFYSLPDCTRVLEDLIVLNTEKGAKFVLTIRKGQRKKGDDGDNTVDEEKKLVSGESVIFGLFSIFDELKLERLVGTDRYRQIIYNKTKDTFQFM
>UniRef90_A0A1R2CMA0|81__k141_1239853|-|220|4.613e-56|1|719|1318|1318[1318]:719[719]:600[600]
IKPYLIGISGGTASGKTTLCRELFQSLSCVDDCILLSMDNFYKGLTPEEHDNAENYNFDHPGAIDFDDIYEVVKKLMKHEDADIPNYDFSTHSRTNELTHLDKSYFILFEGILSLHDERIRDMMDLKLFVSEDDDVRLSRRIKRDIRERGRDVIGVLKQWHNTVKPSFDEFVGPSMKHADLIVQGNENNKSAITFIVENL
>UniRef90_J9JBS0|81__k141_908249|-|376|5.05e-103|1|175|2175|2175[2175]:175[175]:2001[2001]
DFKFINDKELNMNKQEMKGLVKAMESEEFRSIMSDYMKDISDPKNKQEMEDYLQQCEENGELPPNTKLIKPTEGFCIKTTSSKLINRKEKKYFEQKTFINVTSHEVMEPPKKVEKFNNGKRGYTFELPYRVSKGRPDQDSKGDVCTTYDVVFHPDVIKMSMLNSGEFLKFVCDTAVEGVNRVIAHDEEKVSRDYKMMKNMRCKGDKPASITIKVENSNPIINSMDPSKHETKLQKELIAKSEKAKEGMTPEEIEAQVDEDEQDDEEELQRIEGISEPKFKIVYSYPVDMGDCWDPPADILKDRKFPVSIRITINTPFIESTKDADLDINDDTLMFKVPDIYDLMIEFKYRVEPDKGTAKFENDKKRLVINLPIIGVTEASHVIMRKEKETFDENMKRMSGGLVQDMTEYTEDVSKGFETDIDIAQEVDTERLQAEALEETNESTKENGFLNVYDEDKNVRKDLVEEKPAALNEIKIKEDEEVENQILGINPMNSKVELIKDIDITDNEDVTEKLADVKKELGIPETPKEKEFETIEAMFQQRDYLLFFMFKMPKYSQDNVKYFVSSTHLYIEHDSPEKLTKSYLEFAKEIDPYETKVEFMVGFVCVTAKRETKTTWKSVGKYLSGIEKFKQEEHNLKGKHFKSNFVFPPKPEKAATPVEDVDSDKEN
>UniRef90_A0A1R2B7V3|81__k141_1063143|+|115|1.871e-24|1|634|954|634[634]:954[954]:321[321]
FQIKFKTEMCKNWQIGECKFGSKCSFAHGVEELSEKRHVPTNYKTKVCKQFHEELYCSYGARCQFIHLETSETSEDGQLGESLYSVTNLSSPKRSPKSRLAVFKALT
>UniRef90_J9IES2|81__k141_1234864|+|276|6.402e-73|1|501|1190|501[501]:1190[1190]:690[690]
FLQSAYRANWHVTQLNLLLTKPPVEKLLPDKPDLPPHIPYPKTLIIGLRGVAVRSEYKFGIGFEFKKRPGLTSFLQKLARSYEIVIFGDEESSLVNEICEALDPNTQIIFGRIGHESTLLKDGRYIRDLSYMNRPIKDIVCIDFDPDKFYLHKDHVIKVPEWTGEEDDRILLDIIPFLEHIAQPGIDVVKELDRYGRDNPSSKFNEIQTARRDMIHQKRNTGFGGMMNKL
>UniRef90_Q22AZ2|81__k141_1080866|+|502|5.936e-141|1|180|1565|180[180]:1565[1565]:1386[1386]
RWWSDERFKHTERNYTEKDVAAIRPSIALTTPSHYLSKKLYWTLRRNFNKGTCSNTYGALDNIQAITMSKHLSSIYVSGWQLSSNCDEPGPDFADYPSITVPDHVNKIVKAQMFHDRKQNEERCRMTKEEKDATKRIDYLTPIIADADAGFGGVTSVMKLTKAFIEAGVAGIHIEDQKAGAKKCGHLGGKVLVNTREQMQRLYSARLQADVMGCDLVIVARTDSFSASFIDTNIDSLDHPYILGVVDANNPDLLMTFPVAGQKSIMETFINQTRIEKIMGLWNANCTNMSLKQAKEFAHELGFDFYFDWEACRSDEGYYKIEGNLEYCVKRGLKFSECADLLWMETPKPSVEVAKGFADGIHVVKPHQMLAYNLSPSFNWDASGMSEQEISQFIPALSKMGYSWQFITLAGFHLNSLMCEIFSREISSQNMMKYVELIQRAERKEEVDQLKHQKWSGVDLRD
>UniRef90_A0A078B2G8|81__k141_1235045|+|649|3.328e-185|1|272|2215|272[272]:2215[2215]:1944[1944]
PFSLEILELLNKVLGELDESHKKIDIRSETQDATSERICGFLTVLGFPFHMTPQLRKDIVHGEKRAVQNILLWILQRPQDLKRIAYTSKFLVSLSIPEELQMDEEIRDIMEVYKNLQAEFTAVHQNLEVIRSESMSPENLKSEINQLESEKEQLITKINLFKDKNTDPEFQELLDATSMLRKEQETEAKYGEKMAEQRDKLDQYEQYQYSTRQRLMDAKRNTSSDVSADQMLQQLRNETKKNRDLCYEVLGRELQDKSERCQKIEMLLAEPITTQSDIDKLANEVRRLQRDCQTLDEKLSSANPADDNLAIYKTQASAASKRKENKVEEMQSLEKEKYALEKLMADKEAEYVKTKGTKYMKRDDFKQYAASLRGKNQQYKKMKKQLEEIRSELAILSRTEQILKNKAEIDDELMKKLEEQKGIAGYNKIEEEMEDVARDRQKIDEMKHGSLQELTRVVQSIEAQLKEKKAKLAPQIKQLRAYRKKYEEKEGDYLKLKKSYENTLMSFEADKKNLEEDTIKLWDDYKEEETRYHSLNIQSKIYGAIKKMVSMETQFQKNPDARLSDDHKSLSEMYSSKLDQQDNMIKDLKKHQKHVKDNMENYSLQVKLFSDLGKILEVKKHALLAGNTDGIGYEDKGASGYDRFVLRD
>UniRef90_A0A077ZVE8|81__k141_1162797|-|167|4.155e-40|2|135|1808|1808[1808]:1629[1629]:180[180]|1568[1568]:135[135]:1434[1434]
FSKAFVFSSNVSDTLTSNILPQYEDPGTCECDLTSNSCDAYCCCDFDCGDIRGRWEDAGLIKNYNVEKGEYSYAGPLTRMFCIYFNNYPPTDTFYDIKTTVSSNEVNIMDNSDTTFGSKLFTTAQNEADDYYSIGEPIEALYTVGGQTIVKNFPLPKPNLSGICNYNKPALYLEPEVVECTGQLVMDSATCTGQMFNPEYYYSPIVQLLTNPRSSASNVDITTTGDHYLIGTDGKYATTTTLASSFAGTTCTSHVKKVYYTITYSARSDGFLIPTAANVNFVLQTTTSSASAVAIQQEFHTYYQLADQGEIFYRSGNPGYRNLEPLLVGTVNANNGIDASIDGFRMPISSSTCELTTDVTDDYTTDMDNSLRWNQNMTVSCYLQATANTEAAFQTLCNAPALADQAIFGQLENFKRIGRYGNANVNFPKDWVTVLDQDLNYGTSTYDTTSQTCTLITEVDVQILTSKVGFPDNQHAYVTTARKKGKARSIKFNDYLLNQRIDLKVSFQFARVIETEASLSAYESGSNFRWPADILWPF
>UniRef90_J9HZZ5|81__k141_1081681|+|794|7.461e-229|3|63|2289|63[63]:473[473]:411[411]|532[532]:1788[1788]:1257[1257]|1876[1879]:2289[2289]:414[411]
MENFSPKEIINLESPVNGIKCKEAWEQLDQKEKLYCYYFFKACWEGSMICWFQRSYESPALFVLLNLIFSQDIAKLKETALEKVSEEDWNKFLAYSAGVFNNCGNYRSFGDTKFVPEIPQEKFWEIAQISLNYEIHKIKLEVYSEEPPYYKIGFKNDGENSSYYSSDITKEEATMVDSFMKENKISPLNSRLIKDGDVYEVKLASTKQVLDKDLPYLKEHTFEGKKIKVTRSDFDFAMEEIVNNLRLAKKYAANNTQKQMIDHYIHNFVSGDMDAHKEAMKKWITDVNPSIETNIGYIETYLDPLGVRAEYEGFVSIVNKEVSKMFGKLVDNAEELIAYLPWSKEFEKDKFNKPDFTSLNVLAFACSGTPIGINLPNYDDIRENLGYKNVDLSNAYPKPKYENLQYMKKEMKDDYFKYSNDSLTLMVALHELLGHGTGKLLTKNVDSGELNFDPEKVKNPFTNEEITSFYMSTETWSSKFGKLHSGYEECRADTVALYLAHYKEPYGIFFNGREDEWFDIEYVMWLDTIRGALTGLVYYDEKSKVWGQAHIIAGYVVMKVLHEAGGIFEVEFTEKDGKDYFYINFEKEKVKDKCFDALKPFLHKLHVLKSMGDFNTAEEWFNKYTEVDDFFLRIKKIVEDNRLPRRLEIQPNLTLSPYGEVEYKDYDLTHEGIVRSYVERFPNAFYDQVYEEW
>UniRef90_A0A2H0RNP7|81__k141_1221119|+|55|2.157e-06|1|2516|2719|2516[2516]:2719[2719]:204[204]
KSGYVCKPNAVGISVCVSTTSCGNGLLEADEECDDNNNFDTDGCSSICQLELGYQCTSVLNQLSVCSI
>UniRef90_A0A1R2BN26|81__k141_1065627|+|247|3.437e-64|2|2845|3876|2845[2845]:3069[3069]:225[225]|3127[3127]:3876[3876]:750[750]
DIRNFTDATEVLQTKVMTFVNKIAAIVHINIVKFGGSNNKNIGDAFLFVWKLASFSEAPAFAYRLQDFMRKRNDLMKIIAKINSYKQILHYRENKELNERIPEYSVKMGFGLHIGWAIEGLIGSSHKVDASYLSPHVNLASRLEAATKQYGVNFLLSEPLYNLLSKEFKQKCRCVDRCTLKGVAEPLCLYTFEVDVSNLPKVKDRFLKMSVKARQKAASNEKNILFSKILNEEITTSILLEKDKEVRRLLHFHRMSSREPFIKNYNKAFKNYLKGDWVKCHEYFSKCLLINPFDGPSKVLDDYIISHNLDSASLNWQGYRVLTDK
>UniRef90_A0A1R2C5X4|81__k141_1223031|-|207|3.779e-52|3|78|1367|1367[1367]:834[834]:534[534]|704[704]:426[426]:279[279]|158[158]:78[78]:81[81]
SEEQKFDEFIMNESETDEPYAPITGKLHSFKYLAKEERDKLIKYNKQYFRKNNKIPTTTLEYYRYVKVIGKGAFGIATLGIHKLTGKQVAIKTIKKSYIKDEYSRRKVFQEIFILKKIRHSNIIRLLEVFESQKHILLVMEYANGGDLLHFVRNVGKLPEYDTKHIFRQILYGLAHCHGTPAYMAPEIMDEDGYETFYPDFWSLGVLLYAMLFGTVPFKANNMEELHMLIQKGDFDFPPEASKEAKSLISGLIKVDPQNRLTLPKILNHPWLGYPRDFVVKCLNNGDLNHVTATYYLL
>UniRef90_J9IFM1|81__k141_1224228|+|371|1.616e-101|1|1292|3214|1292[1292]:3214[3214]:1923[1923]
FMELKTERKNADFKESTLNDFLINLKEFKILEINDLKKGLDKYRESFFNNHAMLKTFVDKVCRECVLNQYYFSFFDVPDMIVKMTPNKHDYDEIINLLSISKKEYIKDKAEITKKPISEVKVTDEDLVPLDLLKHILGKMKGDFQHKVDLINTVIHECQDLVLKKIVQLQVENNKIKKVIENNVFIAHLNKSMEDNRIKVYTCNYKVKILHLVFAKSMFKNAKEVSSRYFDIIQLSSNNNRDFRDRIAKEIAKLNNKPVAPDEYDTISEIGEDKIHRAFQRLDAFREGYRPGADNGKKANKLIDLGSFLDPDARDNDLNKSKDSLLDNSLDREFEDEPDLSMEDKDPLDLKPFQMSTYKKPEEVKNPRFEQLEEEDEEDKEALEERKRKEAEEREWMAKYLDPETGEPFNPIKKFGMIENDYLVYDKVTSSYPLNLPTDYYQRYIKTTIPSKKDGKWFIRPHHVEKLTTHVKSIKDDVLNTQYYSHYHDESKNKTKQDDLVVAIDGLENKISEIKDYVKMVKMNNGTWDPDEEDIVYSDPELNKEARRRFEAFLYDGHRNDKKQLLIDTFEALLYEKRRIEKEMLNSKRSKEYEKNRPPQERWYELKSEEFNKELYRNRMALKPNNQNRVYLNNLQDPYLY
>UniRef90_A0A0E9SYD3|81__k141_1224847|-|87|5.023e-16|1|1992|2267|2267[2267]:1992[1992]:276[276]
DSTIALVLSIIFLPYAVTLEDIGRHGSWPVCAPVNPYTELAEIFNASCLPLSTACIKGSVSCASSFFACFLADNSSSRILGKIPSWRDFLTK
>UniRef90_A0A2T2NL72|81__k141_1224847|+|930|8.564e-270|4|539|3423|539[539]:847[847]:309[309]|872[872]:952[952]:81[81]|1027[1030]:1911[1911]:885[882]|1960[1960]:3423[3423]:1464[1464]
VTDIELTQKKSIKNYSPNKSMFIKIYTKFPTDVSKIKSLFEMGYTYKGVHFDPTTYESNMPYGLRFMIDTGIFGVSWIELKKGSYTMRPKTSRASSCQIEIDIHPCEGKYASIAPLRILSFDIECASEKGVFPRAEKDPVIQIANICKIHGQDQPFIKNVFVLGDCASIAGAEVRSFETEEEMLKAWVNFIQEVDPDMITGYNINNFDIPYIIDRGNAIKINNFGKLSRLKDKTASVRSVNLSSKQMGTHENKEVNLEGRVLFDMFQVILREHKLSSYTLNNVSYEFLKEQKEDVHHTMISELYRKNIYTRRRLAVYCIKDAYLPLKLMEKMMCLYNYSEMARVTGVPIKFLFTRGQQIKVTSQLYRKAYEVDMLIPNEKRNTEGEGKYEGATVIEPDIGYYTDPIATLDFASLYPSIMMAHNLEDYEQTPNGDYFVKKSLHEGILPKILEELLSARKQAKKELAQETDPFMQAVLNGRQLALKISANSVYGFTGAQTGQLPCLPISSSVTAYGRKMIDSTKAIVESTYNKKNGYEFDSHVIYGDTDSVMVKFGTSDIAESMRLGQEAAMEISKTFIKPIKLEFEKVYCPYLLMAKKKYAGLLYTNPEKYDKIDAKGIEIVRRDCCGIVRDVMADVLQKILIEKDKNAAVECVKGVVSDLLQDRIDMSKLVMTKELGKKTLGQEEEEQKANKKKGIKSKTDSKNTYQSKMPHVMLADRMRKRDPATAPNVGDRVCYVIVKGSKNAKIYERSEDPLYALEKGLQLDHTYYLENQLKKPLIRIFEPILSDPARELFSGEHTRIIYKPKMQASKGAFSGFIKIKKTCMGCNCPVKNDEALCENCIVNKGKKIFLERQIEHMRYQKSYSDLWVQCQRCQGSLHQDVICQNKDCPIFYKRVKSSKLLQESQDEMNRF
>UniRef90_A0A078ATZ2|81__k141_1225952|+|165|1.662e-39|1|473|2062|473[473]:2062[2062]:1590[1590]
FNVKNLPKFVEIIKKSKQYESKVVRGAKKINRVVLFSQEDEFDTEGEESSLSELYKELATQHKNLVDFFYVDPTKARKKTKELKISSYPALFVYSNYDQLGMEKENEVVAYNGEYELSQLSEFLEPFLSINKYDHKLAGLPLWRRPSKGTFVNYKNFTNLGWTADEEETNPFTSKNDHRAQVVFFNTDFEGVRESFEEVVDEIHGSVNVIYFDCASQEAQEFVKEKFGLSRFPRVLVYASDSEKNSESALEISAATDSEDIVGIVIETEIKDNIREVSDSVVSSLIMNNAIQMRKITLAYMYDGEEDEVPLAFRSISSAPIFKDKFEFLALKNPSQQTRQQFQVQKLPTIIGGVPPPEGVEQNTQDGQTSIQIMIYQGDLEDYYQLLDYHMSVIMSFFPQDFQNDVNDANRVPKTIVEFQELTANNFDEICESKKGLCVIAFLDSSAHNEHEVEYHKEKLQILEERNKESSSQFKYMWVNGTCHSYLLPEFDLSTMFLPTVIIYSPSSQKYVKMVRPFNKENLEDFEKSF
>UniRef90_F2UIQ3|81__k141_894529|-|181|2.536e-44|1|0|1133|1133[1133]:0[0]:1134[1134]
EYELTPNTATSDRQCRLIRTCDVTEYETQAPTATSNRQCKSKRTCDVLVTEYVGFEGNATADRTCLPLRVCASDEYETVAPQRESDRQCVALTVCEPGQIQVEAKTKTSDRLCEDCPAGFIDEDSVPTTPCAPLGPGYYSRPKSFGDIIAFVCEPGSVDDDSNAATPCNPCDGVTVYQPNPGQTTSVDIIDCPAGAEETAPPTPSSQRVCEECQLGITFKAAPGQETRCGDVQVCGIGEEEEVAPTLSSDRVCELCAEGSFKDVVGQSVDCDNHTRCFIGQEETSPATGTTDRTCADCLSPSVDHDGQPSTACLPCGPGTYVVDASAGSCASKRCPPGTADLDEDPRTACSPCNAGSTFSSGAGAVICRSITECTAGE
>UniRef90_Q27141|81__k141_1207482|-|659|3.25e-188|2|134|1554|1554[1554]:667[667]:888[888]|640[640]:134[134]:507[507]
KVGLRKIDLNISTKTKEKAEIVKGYIESKYARKKNEEKERKEGWDLLKQKMELLNLTPHEKELIKQDVLHKEAELNRRARKKITIFEYEPMDIIGRGAFGEVRICKNKETSDVVAIKKMKKKEMLMKNQIAHVRAEKDILSNANIPWIVELKCSFQDVNNLYLVMEYLPGGDLMNLLIKKDILSEDESRFYMGEMILAIEAVHKLNYIHRDLKPDNVLLDADGHIKLTDFGLSKHAEIRSNTASQTEKYEIKRSNNYNALKMMLNKKLGYKRDRQLAFSTVGTPDYIAPEVFGPKGYDECVDWWSAGVIMFEMLVGYPPFFSDDSSVTCQKILHWRKTLAIPTEANLSDEAIDLIQNLITDTDKRLGRNGAYEIKDHPFFDGFDWDGVRDSKAPFIPDVRTPTSAEHFDKFEEEEPFLPDKMDYQKNSKVKRPKKDPYFINFTYKGDVEIEKAKYHSALKGLDGL
>UniRef90_U9TXU0|81__k141_1208099|-|68|2.634e-10|1|687|899|899[899]:687[687]:213[213]
DYYGIMGVSPQSNLTEIKLKYRQLALIYHPDKNQGEKTDAFLKIQEAYFILSDSKARLQYDMVNGVDNSII
>UniRef90_A0A2K1KLB9|81__k141_1210980|+|439|5.475e-122|2|360|1817|360[360]:1067[1067]:708[708]|1086[1086]:1817[1817]:732[732]
KNHTSGHVEEYHLSAAKFDEQFYTFQNFGHAQDPTSNGGGNVVHAEKHRIVDYGKDAHGPISQKSQQYKQELRKKRKREGEAGKEGYLGPWAFYEGEEDFRIQKVVPTKEQKDMEEDFENKRQQKLEDKDREEYNENQKNEEEKEEEEEKEEVKDPAVKSYTIFHGKSSVGDEEGKSFLSAPPHLQPGEHSCFIPKKWVHTWTGHSKGVQAIKFFPKYGHYLLSASHDGRVKLWDVVRTYIGHTSSVKAISLTNNGRQFISAGYDKYVQLWDTETGKTINSFNVKSLPFCATFNPEYDQQNIFMVGCQNKKILQFDTRSGQVVQKYEEHLGAINTIQFIEDNKKFITTADDKKIFVWEYGIPVVVKHISEPDMHAIPASAMHPNRKYFAGQSMDNRIAIYDCKGGFKLNRKKKFAGHKSSGYACGLTFSPDGQFICSGDADGKLWFWNWKSCKNYRTMKVHDQVCIDVAWHPIEPSKVAT
>UniRef90_V9VJ89|81__k141_1204949|-|57|5.394e-07|1|2013|2405|2405[2405]:2013[2013]:393[393]
TFEGLHSISIDWNHHEEHLLATAASNNCAIYDVERQTEVNTFSSQYSIKCVSWSKYNPGLLAFCSYDNNIFLWSTNEGINKFDVLDTESKVNMVAFSHTNENIIASSHESTVNVWDYRMLNKTPLKSHKTT
>UniRef90_A0A6B0UWV4|81__k141_1056914|+|89|1.256e-16|2|2028|2390|2028[2028]:2273[2273]:246[246]|2310[2310]:2390[2390]:81[81]
FSRGSPIILSSTCARVWQPPMIWIELTLMLSISLIGIISLPLEESIPTHPSTMSSSEVSVPVLSYQQTSTIPARGSLNGSVQFTVRDSSIGSSGGTTDVKIMMHLKRSL
>UniRef90_P90747|81__k141_1056914|-|581|9.821e-165|3|305|3286|3286[3286]:2225[2225]:1062[1062]|2131[2131]:1541[1541]:591[591]|1474[1474]:305[305]:1170[1170]
FYKKQTGHLKNRVIELYENKYGNNEMEIPLPDFTEIFKEHMVAPFFVFQIFCTFLWLMDEYWYYSLFTLALLMFAESTVVFQRKKNMERLRSMRITPYDLYVLRKGEWKLISSESLLPGDICLLNTNRKKKDDKKEDKKDKKAKKNEKEEKEQKNYIPCDILVLHGNGIVDESILTGESVPQVKESIDYRDSNETLDVIEKHKMHMLNGGTELVQTYAMPELPKHIPQPPAEGIIGYVVRNGFSTKKGKLMRTILDTTGRATVESKEAYVFLFILFIFACISSGYVLNEGLKDEARNKYKLLLRCIIILTSVVPPELPMELSLTVNYSMMEIIKKSIFCTEPFRLPLAGMVDVCIKEIESINVNSIHIIGGCHTLAQVDDKIIGDPLEKSAFDAIKWEVEPNSNAFQVSGGRMRIVNLKKFLFDSSLKRMSTISLVKEGKGSKTKVLCKGAPEILQGLLKEVPENYEQFYSYYVKHGYRVIAMAHKTLPDGIRARDVSRENAEKDLIFAGFLIFQCPMKEDTVENVQKIMEANLKVKIITGDNILTAAYVAVDEQKKQIDWMDYNDNSTSKLDLTSINFDSLEKMAEERILCLGGKELECLQTLMPVEDISRLILNIHVFARTSPVQKDYIIRMINRLGKYTAMCGDGTNDVGSLKSATVGIAVLNNQENKPITEEKKEDKKEDESEENKEIVPKEEKITSPWYWPSAEDMKTMSMADIRKKQQERMQLYMKQNKGKKGAAPNMDFAFDSHITELGDACIAAPFTFKFSSVKCVNTVICQGRTTITTTYQMYKILALNSMISAYSMSTLYLDGVKNGDFQMTMYGMAMGVLFLLISLSKPLETLSKLKPPQSIFSPSIVLSVISQFVFHFITLVYIVSVTDPYVVKDESTQPDTDFQPNLKNNVVFLYSWTMTATTFLVNYEGAPFMQSLKENSKLYKGIM
>UniRef90_A0A1R2CTK8|81__k141_1237580|+|142|1.394e-32|2|75|986|75[75]:515[515]:441[441]|564[564]:986[986]:423[423]
RFLFDSSKEVASDHTDPEVNLQVLLNILLSPINKRTGEEVQILTPLINNLPLIINNDIIQQSGKHHTIVEELCQVMTCKQLKAHQVVFRYGDYGNNFYVIVDGTTSVHIPMINQDDDPTSPGTQARKIFKEITRLTAPNSFGDLALIFAIIDKASYQQIFGRLQRRTTEYMLQMFRVIPYFSHWKDKEIKKFRQYFTEIYFKRNHTVYKEGDQPQHVYIIKSGEFEVIKKVKHHLGQNDAFLDILSTNPSYPRSINKMSSQNKKCAQIGKGNIFGEQEVVSNTPRTTT
>UniRef90_A0A354C625|81__k141_1238734|+|91|3.139e-17|1|1372|1857|1372[1372]:1857[1857]:486[486]
DVDFLKHFPKPSTGKFQDKPSLEIVNRRKLKAMNPVSKTNSRGDEYNGEMKGSFKHGFGTMTYKDSKVYEGQWALDCPQGNGMLTYPNGVIYQGNFNDGEKHGPGIMHYPDKSKVIGEWSHDILSRGTVTLKDSTKIKGTFTDFDFSGNGTIKFANGNSYSG
>UniRef90_A0A1R2C839|81__k141_1192849|+|266|6.556e-70|3|195|1185|195[195]:365[365]:171[171]|409[421]:564[564]:156[144]|703[703]:1185[1185]:483[483]
GGFGQIAKIRRIKDGKILVWKEIDYTNIKEREKQQIVSEVNILKELTSQFVVKYYDRIIDSINNKLYIIMEYCENGDLARVIKQAKKKNFDYIDEELIWRIFSQIDSMYAYTNVGTPYYMSPEQINEERYNHKSDIWSLGCIIYETACLKPPFQADNYLSLAMKIKEGNIERIPSQYSDELQKVIEQMLQVNQESRPSVVDLINSPRINLKIKEFKVKEKIFELNQKEKELKKREEEVKGLEQQFKDKLAKIEEREKHVTELESKY
>UniRef90_A0A0M1JRF7|81__k141_1238214|+|75|2.057e-12|1|1800|2228|1800[1800]:2228[2228]:429[429]
IDTTNIVKLEEAKNNIKCQKIMFASVSHEFRTPLNAIVNSYQFIGDMFEKILTEIKSFENKSKTIGTYAEHIKKFIKMGNNSSILLLALIDDILDLSKMEAGTFTIHNDDFYIQNLIDEVSDIFSNQCEQKKITFDTKIDKKL
>UniRef90_A0A1R2CN70|81__k141_1239684|+|717|1.127e-205|3|156|2321|156[156]:656[656]:501[501]|675[675]:1175[1175]:501[501]|1563[1563]:2321[2321]:759[759]
EELEVFGEVPQARFGHTVTLVSNSKAVLFGGATGDTGKYIMTGDTYLFNILTKAWAKLTVKGVPPSPRAAHHATNVEQMQMVVYGGATGGGSLASDDLFLLDMRNGEDEATWMIVPVVGSTPGRRYGHTIVFAKPHLLVFGGNTGSEPVNDVWCLSVEKAPFSWTKLPPVRVYHSAALCVTGSATGMMVIFGGRTSDSSALNDTWGLRRHRDGRWDWVPAPYKTNSHHPTYRYQHSTLFLGPLMIVIGGRTNTVGEVVPLEVYDTESSEWTSFNSLQRFRHVCWAVGFTMYIHGGFEQDTPNVPINMISTIDAEKMFVGFEILYDKMKNSEKKDIVSSQPIMLKVKPPCKVFGNLHGQYIDLMRFFDVWKYPGEDAAGGDISANDYIFLGNYVDRGCNSLEVICLLMALKVKYPEQVHLLRGAHEDKLINYECGLAEECRKRLGEDVDDPESVFQKLNEFFEYLPLAASIKNKIFCVHGGIGSRINRISDIENLKRPINIPAEVSTQEEQIVVDLLWSEPTESEAEVGVVQNTEKDPSGKRNMVKFGPDRIEKFLKTNYHYIILRSHDIVEGGYNKFADGQCITINS
>UniRef90_S6BPM1|81__k141_1239684|-|61|3.371e-08|1|602|784|784[784]:602[602]:183[183]
VSFRALESLVLPPKITIIPVADPVTHRAAEWYTLTGGMLFPQFSLVHEKGAFSTLRHHTSL
>UniRef90_A0A078AQL1|81__k141_429162|+|84|4.019e-15|2|610|1197|610[610]:672[672]:63[63]|952[952]:1197[1197]:246[246]
GYQGILCADCDVGYSRTGDYQFLDQRSDSSEGNVIRLFYQKMIMYALLPLILAVGSMIFWYIYYFCKRSAPIGKRRGRIMATMIILLFLVHPTIVQYMFSNFK
>UniRef90_Q1PPX5|81__k141_1234349|+|177|4.058e-43|2|784|1167|784[784]:996[996]:213[213]|1057[1060]:1167[1167]:111[108]
SCSQKRKRKESNKAKIPRELIDNRRREVMTSLSKITDLDKVVIENIPRAHTGSKRGSNFRGVSVNGKKWQVMVMGFGKKRYYGGIKDETEAAELYDKYAILTQGVGV
>UniRef90_J9J5A4|81__k141_1234754|+|689|3.026e-197|1|72|1595|72[72]:1595[1595]:1524[1524]
MLSRKFTTRKFGSVAKNYVNGKWVQSKGDIFFESKNPATQDVVRQIPQTTKSEFDEAVQVAQDTFQTWKNVPLMTRIRYMLEYQKLLKDNSEEIAKLITHEHGKTLIDSRGDVFRGTEVVESTASFSSHILGESLENLATGVDTYSYRHPLGVCAGVCPFNFPAMIPLWMFPVAITCGNTFVMKPSERVSTTNELLIDLLEKSGVPKGVVNVVNGGSDTVTNICQHPDIKAISFVGSNPAGEYIYSEGSKHGKRVQSNMGAKNHCIVLPDADKEDCLNALTGATFGSTGQRCMAISVTVLVGEAQQWVDELVEKAKKLKVGPGNDETVDIPPLNSAEALERAEKLIEEGSKGGKLLLDGRKPKIDGYPKGNWIGPTVIDHVKPGMSCYDEEIFAPVMLIVRCETYQEAIDLVNSNRYGNGAAIFTKSGSAARKFQREIDAGQVGINLPIPVPLPMFSFTGNKNSFLGQNNFYGKAGVNFFTQWKTITSRWREESDEAYSVSTAMPTMK
>UniRef90_B1T1P3|81__k141_1234754|-|54|4.315e-06|1|1241|1408|1408[1408]:1241[1241]:168[168]
LIPTCPASISLWNFLAALPDLVKIAAPFPYLFELTKSIASWYVSQRTMSITGAKIS
>UniRef90_B1T1P4|81__k141_1234754|-|117|4.678e-25|2|518|949|949[949]:806[806]:144[144]|742[742]:518[518]:225[225]
MHLWPVDPKVAPVSAFKQSSLSASGRTIQWFLAPMLDCTLFPCLLPSLQILVTVSLPPLTTLTTPFGTPDFSSKSISNSFVVLTLSDGFITKVFPHVIATGNIQRGIIAGKLNGQTPAQTPNG
>UniRef90_H2S8S8|81__k141_1235112|-|102|1.533e-20|1|2018|2182|2182[2182]:2018[2018]:165[165]
MADRKAVVKNADMSEDMQQESIDVATQAMEKFNIEKDIAAFIKKEFDKKYNPTWH
>UniRef90_A0A3B3RYT5|81__k141_1235112|+|101|3.066e-20|1|1922|2182|1922[1922]:2182[2182]:261[261]
LEQQDSYLSEVEVDEVLGLMGDVRPEVSSDDSVPSWVVLFVKLLLDEGSDVLLNVELLHCLGGHVNGFLLHVFGHISVLYNCFPVSH
>UniRef90_A0A0A9NMX3|81__k141_1162756|+|93|7.849e-18|1|1031|1375|1031[1031]:1375[1375]:345[345]
DYGNKLDLQACPEYAQEIFGNEKYKAKGLTPAGSCKLNQPVRFWMPDSQYMIKQNDINEKMRRILIDWMLKVHQKFKLLPETLFLTVNIIDRYLSQEMVTRKTLQLIGVTAMHIA
>UniRef90_A0A433TIA1|81__k141_90729|-|380|3.156e-104|2|154|1635|1635[1635]:583[583]:1053[1053]|564[564]:154[154]:411[411]
YLGLKNKKTLVLEQRNIIGGAASSEELLPGYKISRFSYVLSLLRKVIIDEIFPKNWREELKLYERDPSCFTPTRQPDKYLLMGSDERFNYEQIAKFSEKDAKNYPIYAAKLDEIVSMVSPFLDSEPVLSARNLAGGFFNAKKSMKSSLPELYQMMTSPASVVLDQYFESDILKATLASDAVIGANQSPYSANSSYVLIHHVMGEILDKGVWAYVEGGMGSVSNYIANLAEQRGGTIAINACVDKILTDPATNKVTGVKLANGQTINCSNVVTNCTNEVTYNQLMENHDMLPEDFKRGLKNANYEGVQVKFNLVLNDVPKFTCIEHLWNDNDSFAEKVSKFKHYLQGTIHVNLHDSYIDCFNGDFSKRPMIEIVIPSMLDPTLTPPDAEKLVCNMFVQYAPNTLSGGRQWDDQNKEQFIKNTFNLIDEYAPNFSQSVEFKDVLFPPDLERIINMTGGNIFHGALDFNNVFFSRPMPNYAGYQSPIGGLW
>UniRef90_J9EYE6|81__k141_871872|+|134|3.569e-30|1|115|1107|115[115]:1107[1107]:993[993]
IADFMGPNKRNKDANWFKGTHFSLGDENKRNMVSQSHNHYRVPTKAETAPNTYDTNAMTRTHFLLGSEKNLGVTTANASYQPPSSAYAPQTLDENTKADLRKSHFNLGGNAGRYITTNRRDFIPKQGLGTARDEQEERKIKMRKHNFNFGKEGNDFVSTNNASYQNFAGTGAAKITKASNDIGKTHFQLGGMNAPMRTVNQIEYTEKKGLNAGKTKDSIAFQCTNFAFGDDRPNKISSTHMQFKNYPNGNSGKLNREQLNELRKEHFIFGKHPNNFQSVSHIAHGDKGMNMPQPIGSKKGNQASHVQIGDPNYDKNFFQTTYEVANQSRPL
>UniRef90_A0A3C2E476|81__k141_327984|+|123|7.31e-27|1|902|1171|902[902]:1171[1171]:270[270]
FGKPLAANQHLQFKLADMAERLESSRLMVRHGARLLSGKEDNYTMYCAMAKRYATDKCITVVDDALQMHGGYGYLKEYPIERVLRDLRVH
>UniRef90_J9J203|81__k141_327984|+|403|3.763e-111|1|77|895|77[77]:895[895]:819[819]
MPKRGVSLLMNQQFLTDDQKMIQEMAYNFADSKFKPFASEWDEKKHFPLDVYKEAAELGFAGIYCSEEYGGCGLSRLEASLIFEALSTGCIGSSAYISIHNMCAWMIDTYGTKTLKEKYLSRMTQFDISSSYCLTEPNSGSDAIAMKTSAKKQGDYFILNGSKQFISGAGKTDVYLIMCKTGEKEVSCFAVEKGMEGVSFGKNESKMGWNVQPTATVILEDVKVPAENMIGSQGEGFKIAMSGLDGGRLNIASCSLGGAAFAFDTAKDYLKER
>UniRef90_A0A0H5RG43|81__k141_873883|+|60|6.742e-08|1|1101|1301|1101[1101]:1301[1301]:201[201]
LGPEYQVVSSCSLMGIHLVVFASIRVIPLITNIQSNHVATGLLNSIGNKGGVGINFNVGETSLVFIN
>UniRef90_A0A170YEU1|81__k141_873883|+|89|1.256e-16|1|1479|1838|1479[1479]:1838[1838]:360[360]
WTGDFNYRVKGSKTLIFDLIKSNKFEILKENEQLTLKFKASKLPTDFFEGAIEFAPTYKLKNGTDIYNSKKRRPAWCDRIIFKGKQNCLSQMSYDSINTIKVSDHRPVFSQFLLKIKYDR
>UniRef90_L1I7V9|81__k141_531590|+|65|2.107e-09|1|489|590|489[489]:590[590]:102[102]
CPECEVIRTPRSRHCSICNRCVERFDHHCPWINN
>UniRef90_A0A2K1KZN9|81__k141_686097|-|300|3.816e-80|1|1071|1703|1703[1703]:1071[1071]:633[633]
MDRYKILEKVGDGTYGSVVRALNKNTEEIVAIKKMKQKYYTWDDCMSLREIKALRKLNHKNIIKLKEVIRVKDDLYFVFEFMEKNVFQRIQHRTEELPEKDVKMIIYQSLAGLDHMHRHGFFHRDLKPENLLANGDIVKLGDFGLAREVNSAPPFTDYVSTRWYRAPEILLRSTTYSVKVDIFALGAIMAELYMLRPLYPGKSEMDQIYKL
>UniRef90_J9HL33|81__k141_920263|+|169|1.039e-40|1|538|1125|538[538]:1125[1125]:588[588]
NYDDIDYVLIPEGMVKTRVEKLAHDIFKDYAGKRDKPLRIFVIMNGAFQFYTDLLFHLKKMSQYNSEKLYFETEFIKIKGYVNTQSKLEEIEDSTLPESIVRGQDILIIEDIYDSGTLMSKLHRHINKFNPRNVETAVLLHKENMQNLKHNFTAKYTGFTTPADSFVIGYGMDYNEYFRELPHVCIITQAAIKKYE
>UniRef90_J9GE48|81__k141_920357|+|481|1.245e-134|1|282|1256|282[282]:1256[1256]:975[975]
GKCGRWRNKKSHTLYAMKEMSKARILGKRSVGSVINERKLLNKLKHPFLVNMRYAFQDRDTLYLVMDHLDGGDLRYHIGIRQRFTEAETKFVIQCLVIGLEYMHNNSVIHRDIKPENLVLDSYGYLRLTDMGIARIWNKENAKETSGTPGYMAPEVMCRQNHGFVVDYFAVGVIAYEMMMGKRPYLGRTRREIRDNIFAKQVQIKKYDLPEGWSYEAADFINKLLQRKPANRLGLNGPKEVKSHIWLKDTDWDAIINKRQISPYIPNSENDNFDAIQANAIDKWNEENSDLLKQNALLLRKEAVQELFKGYYYDYDRIEAPKPKD
>UniRef90_UPI0011E53DA1|81__k141_1235609|+|108|2.395e-22|1|1453|2118|1453[1453]:2118[2118]:666[666]
ILGIGGSSIVYLVNDRNNTKYALKTIRQDKKFNRRQASCILMKEVMTLKAIGPHPNIIDQIDKINCNMEIDASTSQLSGSPLIDGKVVSSMVSAFEYASNGTLASFIKQTGPFEEEVARFFMLQLIHAVNHIHRKEYVHLDIKPQNILLDDFFNIKLADFGSAVDMADQQAYFDKRRGTPGFMAPEIVNLNTPQGYREYDAFGAEMYSIGVTMYVILTGSLP
>UniRef90_D8LH46|81__k141_1235906|-|54|4.315e-06|1|1453|1869|1869[1869]:1453[1453]:417[417]
EQINDLFNEFKDESKNVTKNSVERILTAYSIPANVVSKTLVDIPTNRDGKISKENFKKYMTNFLKDIILKVENDINELRSMFYEADLNHSGFLDMDELYNFMNIKLHSNITRDELKSLVQSVDLDYDGEVDIDEFIDMM
>UniRef90_A0A0E0B811|81__k141_1236039|-|92|1.57e-17|1|1344|1841|1841[1841]:1344[1344]:498[498]
GVNYIHDTHEMIHRDIKPGNILFLHKNDISSLKICDLGLATNLGTGLFDQNYEQVGTLMYQSPEQMNESPSYGKPVDIWAIGMIMYELLTKGGHPLLGELIHKEVVLSADAYKDIMINNTSKFVIMKNLKSVSKHAKSLIKNLCNLRPNYRYNCLRALKHPWITRD
>UniRef90_G0R583|81__k141_1236370|+|464|1.632e-129|1|2463|4886|2463[2463]:4886[4886]:2424[2424]
HTITAYARYTDDQIGIIISNLNESEENVWVDFSPLKKYMTDLIKHETTIVKIEHWNEEKNNQYHLANEFLNCPHKFKVEGYGAILFEIGVQGDCNSHPEYYEEARQSFIYTLQVIHDANHMQSSNIYSNYIKHLVESYNAHKNPNYDSENTQQEENLVNFHSFVSQDPTVMRIIQSITEKNHMGAIVFVTPELAPWFKIGGLAVMVDELARGFADLGEDTYVIVPFFDNKKNSGGKIELDPNGEYGIKYLFNISVNLGKTYEVFGIHHGVINGVKIYFIHNSVQFFEPYPGFDNVSRLKSCTLFCKAALQLLCSIEIIPEAVITNDWFTAFTSGYARDEKHFGKIFQSTTFIHIFHNLDITYEGRFYTSPGETLEHIHDLPNDWLIDPFWSDHVINPSRLALCTADQWTSVSKSYRDQIICGSPLSPLLSKFSKPFACSNGVSVKERLKVLAKELKKRDLKHMDHIDAKRFLMEKYLNTNEVDPELCIFSFVGRITEQKGVDVICSVVEEFLNATNFKTAFIIGGPATVGDPHGDKVISACDYLIHKFPKNFYAAPREFFYDVPVLSLGSSYCLMPSRFEPGGIVQHEFFIASTPAVVFATGGLKDSVNEYDYNTGKGNGFEFLNYDRSDLLVCLHRAYNAFKDKEVYRRLRKNAFESAIDVADVSKEWCSEVYRNRGKVFIDKTNFIISSQQEEDKDETPPYEKSEVVGEEENRYVTQVEQNYGEVDFNYFGKSTDKAYVAGAFNGWNERQFRMSYNHQRKEFHCNIMLAPGKHQYKIKINGKWKLDHQSVIEKDTEGQEVNVIVVE
>UniRef90_A0A086JV28|81__k141_1236370|+|80|6.43e-14|1|1365|1880|1365[1365]:1880[1880]:516[516]
QRKGIDTLYVSGVLKRVHDDPYAVSSRVKIEETVGGEQDFKGLLESMHDKEMKIFVDLFDRIGSSNMSKRYRSLLLSHIDAKKKYTQYHGADGKSNFSFSSTSILNYRKKEAWDLLIDEAITFVKNYGVDGLHIDNCSLWPTLKRINKTEMYRHDSDGEPCYSNLDILNGEV
>UniRef90_A0A1Y2B9N5|81__k141_1166021|+|109|1.198e-22|1|500|952|500[500]:952[952]:453[453]
TCPFLSCLKEFSETGNLKTHMRTHTGERPFICPHEDCRKGFITKGHLNTHSLIHSGEKPYACDFPECNKSYSRSGRLKIHQRTHTGEKPYICPFRGCAKKFTEKGNLKTHLRIHSGEKPYFCDFENCNKSFTTQGHLTDHKRRHSGERPYK
>UniRef90_A0A367ILQ9|81__k141_1098648|-|79|1.286e-13|1|727|1209|1209[1209]:727[727]:483[483]
RVSRNSSGLAVMKIVIKNTHNFETRRRLIGVISKYTAQLVKDAYGNYVLQEILDNWNDTDAHLHEDVDKCFFADIFKNIQGKIVKLAIEKFSSNVIEKCLEISNEHYRKEFIQEIIEGNPVAVMKNSYGNYVFQKALTLAKGINKFKVADIILVAFPTIRD
>UniRef90_A0A077ZPU0|81__k141_1177705|+|156|8.51e-37|1|450|1349|450[450]:1349[1349]:900[900]
GVGHISSKIENLEETEAKSFWISLEDVEGLPPTSRNCHSATTFGKFLIIFGGREGDGSKKILNDVFILDTEEERWIQPEIIGEQPKPRMGHTAQLYNSTIIIHGGWDGFQVLEDLVFIELQQTMERVKIWTLQAKNQTMPARQFHTASIIDDKMYVFGGGDGKYWLNDLLIFHLKTYEWEGPVKTKGISPSGRLQHAAIVYDKKIFIFGGEPDRERQLNDLFYLDIQSRNGQSKMTWYQPKTEGIAPTPRVSATGCLVGSEIYFFGGFDGERWLSDLHAFCLKKMTWTKKQTYGNKPSPR
>UniRef90_F0ZGT7|81__k141_1177705|+|115|1.871e-24|1|1401|1955|1401[1401]:1955[1955]:555[555]
NDCDKSFNTVHTQKISNMIKLSRTSTYKDDFKLMLTDGIFSDVTFILEGDTRIKAHKAILASRCETFKMMLSSHMKEGTSDEIEIKDTNCQVFRNIINYIYTDDVKFEDIAMVVNLLIESNKYNLTRLKSICEWELTKIIDQENVVDLLLLSDIHEATELRNVCLEYAVEHFESVTKRKDYDVFK
>UniRef90_A0A078BAN1|81__k141_867964|+|304|2.385e-81|1|88|1284|88[88]:1284[1284]:1197[1197]
SLHERTHLMQLTTADIQNAPRILKEAHPQGQPIVVVIENSFWCCKMKLDVPSGVTVLAQRWGSHEGELAPGFKCCFCKHRKVAAIITMNSIRYDAPIKNCPTKDNVRVGVDISLTFRIGPGHDECKKFIYELGPAKLDQMLEAESEEAIRNFVYSVRLSQIQDIKGEIASTLLSDLNRKFVQFGVFFENVHILQIRIPDQLQKALADTTAYDIKLQNQIKRHQNNILVLENNENQKLTELQRTNGIRIDESKAKNERSLISREERKINAESEYEVKMTTAEQRASVLMTRALGEKDIVENETKKEVLELVNRAQTESAGKKIKADHEAAVMLISADAKYEASRGKYEAALIESEAEMENIEGLKAIRNHELNMARSEVLQDIAKKANIILGGESGESLL
>UniRef90_A0A078A773|81__k141_1212620|+|134|3.569e-30|1|445|1110|445[445]:1110[1110]:666[666]
PCQKLTPILEKHAIEANGQFRLVKVNIDLLQQVADGLNVRTVPAVFLVSGGHVMDTFTGVPSEERILDFVNTAKLLEQLTHDSKTIDSVIEAGEEHVKLKDYHTAIEVFKQSLKSANFSELQESRILLNIAMCYAKQGMEMEAKESHLKWKNKYRYETLNSHCQSMLDEYEESMREILSGQEEDEVLQAMEEKLSEDPENCALMLEIAQHCFEKERFQESID
>UniRef90_A0A078A4B1|81__k141_1213431|+|304|2.385e-81|2|288|1502|288[288]:1154[1154]:867[867]|1170[1170]:1502[1502]:333[333]
DDVRVETNKLCRQLITKIFEEKVFTPESLIENLDFLNRCTMQSSFYSAGVCTKFAVQIGLYAKSIKNLGSKVHDGALQKAITFEQMGCFALTELGHGSDVSSLETTAHFDAETNEFILNSPTETSRKFWIGSLGKSACMAVVFANLITERVKQGVHGFLVRIRDESTHLPLPGLEIGDCGDKIILQAIDNGWIRFNKFRIPKEALLNKFADITNDGVYFSVISSKGKRFAFQLGSLSGGRIAICQVSVDLGLAALSIAIRYAAVRKQFKSPTNKKETRLLDYRSLQYRLRYFLYTVGVTKVVEFWNENLPNNMDPKNKNSNFIHLISSVSKAAMSWDSNIAANECRQALGGLGLSFYNGFDDLLGISDLNRTWEGDNNVLFQQAGRLILKNLSNLFLGKP
>UniRef90_J9I0G6|81__k141_1205595|+|62|1.685e-08|1|468|695|468[468]:695[695]:228[228]
IRSDDFSIRRSQYIGVSRNGPSWQALIAIKKRKTYIGTYDDQDEAARAFDFYSMLLHSLTAKTNFSYTKREVLDMI
>UniRef90_A0A078AGZ3|81__k141_1211218|+|4200|0|6|141|14181|141[141]:806[806]:666[666]|963[963]:3434[3434]:2472[2472]|3468[3468]:4682[4682]:1215[1215]|4707[4728]:9635[9635]:4929[4908]|9671[9674]:10924[10924]:1254[1251]|11659[11659]:14181[14181]:2523[2523]
TEDAAVEQLTTEELEVFNDYLTSVSAALLDVESQDYFHKFIHTEENIKTIKSFVTDKHYRSLIVSKVEEYSKPLDGGVDDSKITEKTEDEDTVQADESKNKMVSITLDLKITYKGGDTQSIAFIKRQRIHTISFKESRKGIGKQIQVLNLGYVGEENDLFRLANIYVDNGLIPLFTSYKSKKASEDTNYSHIDEIEQLLAKLRLEFIHCTQDQIVHEVKLFVEKAQAEGTELKEEDFEADYQDRAFVDTLKKCLSAWTKEIQKVTYMKTDFPVDSVLTEITFWKNRETSLLNIQDQLESPEVKLVLDLLKKDSAMSNVVFSFLQNINVVHEIKKAQEFNMILKDCPINSLISASDLKSTQKAISDIFNHFKIFKAQSSYPIKRVMELLEALSSDASKRILKILEDVDMMTVESKQFEIIKEECYNIFNEFDKDQKVFLDSIKNKHPKKLDKAILKKRLEMEHSNVQVRINEVVDQRRENEKLLEIVSSVFESQDEGENRNREAIKDIKDAYTVFLSINVLDMSIEGEKRWSKAKKEYNLKIDRVEEEITTEMRDKLASAKTTNEMFRTFSKFNALFSRPRIRGAIQEYQNQILSSIKKDIKSFRDRFTMKYNSSEVCKMYKVVNFPSLSGLLTWYIQLERKLNTYLGRIQDVLGAGWEKHVAGKQLRQQIDPIANHLSELKDNHLQNWIKEMNDLNLFNQKKIFMITTKSDGSLKLEVNFSHKALSLFKEKNNLKYLGYKTPYSLIMKTREVQICYPKYISLVDSLATFHQVNSMITDEIAMLLASKRKRIHNNLKSSDKITWKDDRSLENYCHHISTQIQELEDSTYVAIEKNQKRNTILTSLNTCDYEFEEIKKKLEEIQRITDDFIFNDYSNIAKWVSIVNSDIAKILIQRAEDIITEWMNEFENFGEVPQVYIKMTPIHEIKIREQQLIMDPSVQEMRTYWYKQLNGIVSVICSQKKIESMKYEKGKRIQNALSNDDTEEAQTFKSALKEINQEIMMAANKRIESSITDASSYVSISGCQALWNVDFAKLYEKLEGDVSKWHRNFDSAETIKHFGAIVIDYQKAQDQVNNRFNSLQESIIKKLYDHLSKKMTEFTTILNKAKSQLEMVSLDNPSIDVTVFITEIQEKNRLSSKWEKEIENTYETGTSILKKKYPIQNSEPLNIENLRGAWNNFKQILAKKVKLMEDEMDRLREKVFAEESVVNKKIEEAKKEWVTMKEQGFMQQNEEQEVQESGLPNIQAILNFLSVMESKGTKLKNDWKRVCKAKELLEMDLSDPEALDGFEETISDHKDVWTALSKIWNKVMDIGETLFTAINPKKIKEELRGISEEFSELPSKLKQYDAYEDIRGRVAKFQSMQNMVIDLKGEAMKERHWKKLLRQLRIKAPFNELTIMDLWGADLVANKVAVGDIMGQAIGENAIERFVIDIKDHWSTHELDLVKYVSSLSFIRGWDDLFAMIDEDISNLQSTRMSPFVKNFEEEISKWDEKLEEMRIIFDVWIDVQRRWVYLEGIFFGSADIKTQLPQEYSRFKTIDTEFIQLMKQVSIKPLTQEVYNIPNLQKTLQRLSDMLNKIQKALGDYLETQRSNFARFYFVGDEDLLEIIGNSKDITNIQRHFTKMFAGIATLKSPDGNELQGMYSREGEFVNFKDKVLMSEYATIYQRLTKVEAMMQSSLAYELQKSVESLEIMDSSKQDLFLEWIESYPAQIVLTAMQISWAQRVEDGLRKSKKELTSTEETIGKYLVILADRVLNDLSKDIRQKYEQLITDLVHQRDTTRQLIDQGASNTEDFQWLYHMRYYWNAKEKEPVKKVSILMANGCFNYGFEYLGVGEKLVQTPLTDRCYLTLTQALHFRLGGNPFGPAGTGKTESVKALGAQLGRFVLVFNCDETFDGNAMARIFVGLCQVGAWGCFDEFNRLEERMLSAVSQQILTIQTGLQEQSGKIELHGSTFKLNSAMGIFVTMNPGYAGRSNLPDNLKQLFRQVAMIKPNREMIARVMLYSQGFKIAEKLSGKIVSLFELCDDQLSNQPHYDFGLRALKSVLVSAGNLKRAEKGRCDGEAEGNEAEKTILIRSVCNTVVPKLIAEDIPLLSKLLSGVFPGSDIIKIEEEELILCIKELLKTRYNLLYDDHFISKVLQLMLIQTLHHGVMMVGPTGSGKSSAYKLLQDCVQIVNKTKVETYVIEPKSISKDDLYGRLDPTTGEWTDGVFTGILRRILDNVRGESQRTHWIIFDGDVDPEWAENLNSVLDDNKLLTLPSGERLSIPPNVRIMFEVESLKYATLATVSRCGMVWFSEEVVSLDMMYFHYLERLKQKNYSSLIREDALEGDEKDKIPGMAQMEDSSKQDRRTREVCVESIKRLFIKDGFVTQALEYSSKQNHVMKFTCIRTLEAMFALIRKGIIVVLEYNEERSEFPLDDSQIESYMTKWVISSAIWGIGGSLNLAGRVEFCNKIHELTDVELPDSSGPAIIDYEVRIDDQQWHLWKERVPRIDIEIDKVTSADTVITTVDTIRHQEMLCSWLSQRVPFILCGPPGSGKTMTLISTLNALTDCQMIFVNFSSSTTPELILRSFDQYCEYKKTTKNEQMILRPKQANKWLIVFCDEINLPETDKYGTQKVISFLRELTEQNGFYRPSDKSWVSLERIQFVGACNPPTDQGRHPMTDRFMRHYPLILVDFPGEESLKQIYSTFNRAMLKRNSELSSYADPLTEAMVEFYEESQKHFTADQQPHYVYSPRELTRWKLAIYEALEGIECLEDLVRLYVHEALRLFEDRLVTPEEKEWCNQTIDMIAMKWFPNANLDKALERPILFSQYIERIYKSVEQEQLRKFIQGKLYTFNEEELDVPLVVFDSVVDHILRIDRVLKQPLGHLLLVGASGVGKTTLARFVAWINNQTVFQIKAGKNYSLDNFDEDIRSVMRRSGVKGERICFIFDESNVLSSAFLEKMNALLASGEIPGLFEGDDYTHLINQCRESAQKMVDSEEELYNNFVREVQRNLHVVFTMNPANPDFSNRTASSPALFNRCVIDWFGEWDDESLWQVAKEFTREIELMEESFEGNNESEPMGEDSSDPKHEALISSIASIHKSVKQVSVKLAKNAKKYNFITPRDYLDFIKHFTDVLKTKKEELQEQELHLNTGLDKLKSTEAEVIDLQQNVLVDIQKDLTVKNEEANTKLTLMLEEQANAEKSREISIKTSEEVKVMQVEIAKRTEEVNADLGKAEPALIEAQESVNSIQTSHLNEIKAMGKPPDKVRYAVEAVCCLLYGLSTKPTWKDCRAYVGKPDFVPTIIGFDKDQVTKKTKEFVKKEFIGTDTWNIDAIFKASKAAGPLAKWVQSLIEYADIFLKIEPLRNEVKELEDKEKELSTKSEELTTKIVDLQNNIDQYKKDYAVLIAEVERIKSEMDKVTDKVERSKQLISNLSSERTRWDFSCQDIQNRMATLIGDCLLSGAFLTYLGFFDHSYRKFLNQEWKGCLGTAGIKYKDDLSYLEFLSKPSERLMWQGEGLPNDDIELVSEVYQPLSVMTSRIYFTLENMPSIHYLYQFSLEHFMDTIFELIKDNKELNEIQKSDPDTRLAKMFDLIFKIIYQQFSPSLLDTDKVLFALRLSQIRMEQRGSEEFDILMKTPTVMDLTISSDLVGSKLSESQLAYLQYLNSQQEYAYLVDHMENNEGRWLEFMSDPKAENNVPELPGDEDLSKNDSLVLSLRRLVLIKVLRPDRFGSAIKEFIHQALENRILDDDEMNFGTSVEEKSSAKSPLLLVSAPGYDASTKVEEIAKTNNKKLFSIAIGAAECYDIAEKSISSASKIGGWVLLKNVHLAPGWLVDIEKKLHRLNHHKGFRIFMTMEFNPKIPSTLLRMSMIHVFEPPSGIKASLMRTYGGIVNPQRSEKAPKERCRMHFLLSWFHAVIQERLRFTPIGWSKKYEFNESDQRGSLDAVDEWITKATKEMSDNIDPKNIPWNAIRTLISETIYGGKVDNEYDGKILTSLTEQFFTPKSFENSFELFKVPSTSDVVPLVAPEGRKCADYKKWIDELPNVESPLWCGLPVNVDNILKKRQVLHLIESFKQLQGIEDQEASGGDTDSSEKGAVWLQKLNETVSSLIGFLPESMPQLERDEEKMVDPLFRFLIREVMLGGELLEVVRKDLIDLKLMSTGEIKVTNDLREISRELDTDNIPKKWRIYKVASITATEWVIDFVKRLTQLKTLSEMQNFKDEKLWIGGFFFPEALITATRQLVAEKHGWSLEELDLIVIIGQEQIENDQCFIIESLTLEGYEWSSQSGDVVASDLLSTKLPTTTFKWIRKQDKESIGDSSKITQIPVYLNNERLNLLFSVKIVSEQPRTELYQRGIALVSWS
>UniRef90_A0A397AS04|81__k141_1241104|+|55|2.157e-06|1|213|413|213[213]:413[413]:201[201]
MEWLLYILWHKEPGKPVIKYNFKIPDTVIYKIGRPYSWYFTSKEGVILKKTKTKLTHDSVYDAFTKK
>UniRef90_A0A1V4U6M4|81__k141_543241|-|51|3.452e-05|1|358|471|471[471]:358[358]:114[114]
MTKSTCLRGLILSGFPPIFLSASLMAARSTNAGTPVKS
>UniRef90_A0A1V5J7G5|81__k141_543241|-|59|1.348e-07|1|1354|1533|1533[1533]:1354[1354]:180[180]
TTSDPGDNEVLTYGFTLRPFSTAFLASNPAASMTSGFEVLVHEVIADITTDPCFSSISSP
>UniRef90_G0QY26|81__k141_543241|+|1222|0|1|80|2761|80[80]:2761[2761]:2682[2682]
LTRKFSSKANPFSQHVRKLTASKGKEEYYSLPSLQDSRYEQLPFSIRVLLESAVRNCDNFMVKESDVENILNWEKSSQEGVEIPYHPARVLLQDFTGVPALVDLAAMRDALKKMGGNPDKINPLKQVDLVIDHSVQVDVYGSSDARSQNEKIEFERNMERFRFLKWGQNAFKNFSIVPPGSGIVHQVNLEYLASVVYNRGAMPCPDSVVGTDSHTTMIGGLGVLGWGVGGIEAEAVMLGQPISMVLPEVVGFKLTGSLQPTSTATDLVLTVTQMLRQRGVVGKFVEFYGDGVAHLTISDRATIGNMAPEYGATCGFFSVDNNTIDFMKLTGRDPDHIEMTREYLTEQQMFRDYTSSKDPNYTGEIMHLDLATVEPCLSGPKRPHDKVEMKVLKKEFNEALTNKVGFNGFGLKADKVGASAKFSYKGEDIELKHGSVVISAITSCTNTSNPDVMLAAGLLARNAVEKGLKVKPYVKTSLSPGSEVVSYYYKEAGLQDALDQLGYTTAGYGCMTCIGNSGELPKEVHEAIEENEIVAAAVLSGNRNFEGRVHPLTQANYLASPPLCVAYALAGTIDIDFEKEPLGQDKNGSDVFLRDIWPSREEVVKCTQDSVKSEMFTDNYSTITKGNKDWQGLSAPSGKSYEWGDSTYIHNPPFFQDMETTPGSIDNIDGAYCLLNLGDSITTDHISPAGKIARDSPAARYLKEKGVNEKDFNTYGSRRGNDEIMARGTFANIRIINKMASKVGPYALNVDTKEEKAVFDVAMDYQNEGKQMVILAGKEYGSGSSRDWAAKGPYLQGVKAVIAQSYERIHRSNLVGMGILPLQFLDGQSADSLGLDGTERFSIDLNNGDLPLRGKVNVTTDSGKTFEAIVRIDTDPEKEYFKNGGILHYMIRRL
>UniRef90_A0A1U1INC1|81__k141_543241|-|67|5.267e-10|1|691|846|846[846]:691[691]:156[156]
PVNLNPTTSGKTIEIGCPSMTASASIPPTPHPSTPSPPIMVVCESVPTTESG
>UniRef90_A0A397E945|81__k141_1234391|-|146|8.714e-34|4|1306|2281|2281[2281]:2135[2135]:147[147]|2056[2056]:1862[1862]:195[195]|1842[1848]:1639[1639]:204[198]|1389[1389]:1306[1306]:84[84]
YDKVFAPSCSQSDIFTFISNSINQVFEGYNGTIFAYGQTGSGKTHTMFGELGIIPRSFEYVFSVLFGDKKNGKLSDYNIYLSFIQIYNEKIFDCLQDPKNIKPLKIREDKYNGMYIEGLTEYSVNSVHVCQALLNRGERNRVTRQTRANINSSRSHSILQLVIESNKEDSSGMLKKAKLNLIATISPSDECADETISTLKFADRAKQV
>UniRef90_J9J5Z3|81__k141_911980|+|135|1.785e-30|1|140|553|140[140]:553[553]:414[414]
LKEFINEIFESNGRTKVKKFAKEFSDGKRFLDLFNLLFDESVKLPFAANNNVEDKLQNWNKLNAVVCFNYLQQDFYMGASTMTSLAKGESADTLFHILRLLLNSSQYNFQDAIVDEADQADISDVLIRESSYAGIDQN
>UniRef90_UPI0009DE3192|81__k141_1170581|-|51|3.452e-05|1|478|624|624[624]:478[478]:147[147]
IPEKEAKLITSQIISGLKYLNEMKIIHYDLKPQNILFHNGEIKITDFGL
>UniRef90_A0A3M7PDK1|81__k141_1239588|-|66|1.053e-09|2|1114|1470|1470[1470]:1345[1345]:126[126]|1227[1227]:1114[1114]:114[114]
IDARLQTATCFLSVYSIISQHKFELLIVPKFCWLDLLFALSLSNSSPQHSDSPGHSFGHIKVHSSLASTLFMNKSHTQRA
>UniRef90_A0A1J5P203|81__k141_1239588|-|56|1.079e-06|1|941|1060|1060[1060]:941[941]:120[120]
QEFINICVPWFEVNGEGAFSLTTTLVDVSGSIIEHPKHGD
>UniRef90_A0A078AAE7|81__k141_1239588|+|1143|0|1|83|2452|83[83]:2452[2452]:2370[2370]
MEATKDVDMNAPPGVKNVIKRDGSKAPFDGKKILNRLESLVEGLDKEHVTFKAVVEKVTNGVFDGVTTKEIDDLLAETCAYLTIEHPDYSFLASRISVSNLHKETPATFYEAMVMLRNYIDKAGREAPLIAEDVFEIITENKDKIEAAIDYKRDHCYDFFGFKTLERSYLLKVDGKIVERPQTMLMRVSIGIHKRDLESAFETYNLMSQKWFTHATPTLFNSGTPKPQMSSCFLLTMRDDSIEGIFETLQQCAVISKNAGGIGLSVHGIRSTSSYIRGTNGHSNGLVPMLRVFNDTARYVDQGGGKRKGAFAIYLEPWHADVYEFLSLKKNHGKDENRARDLFYALWVCDLFMKRVEANEEWTLMCPNECPGLSECWGEEFEKLYTTYESEGKGKKTVKAQHLWNAVIESQMETGVPYMLYKDNANSKSNQQNLGTIKSSNLCCEIMEYTDKKQVAVCNLASISLSSFVSAEGVFDYEKLHSVTRTITRNLNRVIDNNFYPVPEAEYSNLRNRPVGIGVQGLADAFQKMKIPFQSEDATDVNKKIFETIYHAAISMSKDLAIEEGAYTTFKGSPISEGKFQFDLWNVKPHTDRYDWDGLREEVIKHGVRNSLLVAPMPTASTSQVLGNNESFEPYTSNIYTRRVLAGEFVCVNQHLVKDLIKQGLWNWETKNAIIGNNGSLQGVKGIPEDLKELYKTVWEIPQKRLLDLAIDRAPYICQSQSLNVYMAEPTFSKMSSMHFYAWKNGLKTGQYYLRSKGAADSIKFTVNVEALLKATEGGNAQILSCLSTD
>UniRef90_A0A6B0UTH6|81__k141_1240072|-|121|2.924e-26|1|1421|1816|1816[1816]:1421[1421]:396[396]
FAIFLSFSSSLMSLTMKMQSNLDRMALWKSICSAACLRSSYLPITGLAAASTEVLELRMVVIPALAILIVCCSIASWMATLSIVLILSNSSIQTTPPSASTIAPPSSWNSPVAASLITAAVRPAALDPFPDV
>UniRef90_A0A1R2B913|81__k141_1240072|+|636|2.726e-181|1|579|2408|579[579]:2408[2408]:1830[1830]
FEVQIRSMENPRMLRKLDSELVGQMVVVPGIITSASKSQIKASKLSIRCRNCGDTKNIVVKSGLAGAFTPRVCDRGQQEKCPIDPYYIVPEECDYKDYQTLKIQEAPELVPTGEMPRSFVVSCERNLVDKVTPGMRVTIVGIFSILNSVKGMRDGGSHVEGVGQTVKISYIAAIGIQKQSGENSLGFALPLISDDDKEKITTMAKDPEIYDKIAKSIGGAIYGGDDIKKAIALLLFGGSSKKLPDGMKLRGEINILLLGDPSTAKSQMLKFVERCAPIAIYTSGKGSSAAGLTAAVIKDAATGEFQLEGGAMVLADGGVVCIDEFDKMRTIDRVAIHEAMEQQTISIAKAGITTILNSRTSVLAAANPVMGRYDDLKHAAEQIDFQSAILSRFDCIFIVRDIRDDEKDRKMANHIVSLHAGTGLYEQERAEIDIDLLKKYITYAKTHCAPRLSEESGAILKDFYVKDRADSDSSETTKAHGGRIPITVRQLEAIIRMSESIAKMQMKDVVEREHVEEAHRIFKVSTLHAAKSGISSNFNLPEELKEDVKKVQDVIRRKFAIGSKLSYSKLQEELLRLFNNARSVEYGIYSMIKNQEIKNFENRRILQRIK
>UniRef90_A0A183IJT2|81__k141_260678|+|68|2.634e-10|1|624|1085|624[624]:1085[1085]:462[462]
SKNKIATMMMKELGAEWSSMSQQKKVQFFSKAEEGGYSFVFLVTSIIQLWLYLTSLLDKKRYELEVQDFAEKCGNPKLLKEIEQNRPKKALSAYMIFVRKTRSEICKKYPDMHALQIMKEVGKTWQNLDALDKVKYEEQAMVDKDRFIKQMADF
>UniRef90_A0A078BC85|81__k141_1232309|-|538|8.639e-152|3|498|2423|2423[2423]:1494[1494]:930[930]|1472[1472]:1125[1125]:348[348]|1100[1100]:498[498]:603[603]
ILENNAYIIFMTVVTIYALFGDDFRLLLSPKSSDEVFWSLTVVALFFFSAELVMASLAQKDYFLGFYFWLDLIATVSLITDIGWIYNEITGGGDISASNASQASSLARAGRGARVGTRAGRIVRLVRLIRIVKLYKHAHKALEKESSNDDEMTPDELEQIHNSNNEADVPKESHVGRQLSDLTTRRVIVIVLIMMFSVPILSLDTYIEDPSSFKYGLQLIASFSDNPGGDGWNTAFQTFISESKSTRNPVVSLNANDISTFDNINPSIDEFRTIEVLVATFNGNEYVSVHDNRKNTRLGAGLGIGRTLFIAMMFSSTTNELVINPIESMIHKVKKIARNPLEAAQEEENQALALEQFLIEEESKKKGKKKKKKKTKEAPYETVILENTIVKIGALLAIGFGEAGSEIIAKNMEESGEVDPMLPGKKDIRQFTDTTEILQEEVMLFVNEIGEIVHAIVDSYAGSANKNIGDAFLLVWKLPEEDTEFNTKLNNIVCKPTVRAGQTAEMAMISFLKCFAGINKSRNLYKYRSYEKLNERMPNYSVKMGFGLHVGWAIEGALGSDFKIDVSYLSPNVKLSDELEASTKLFGTPLLMSGYVYDLMTDETKKLCRQIDTVRIPGTNGRMRLYT
>UniRef90_D8LDI1|81__k141_1231588|+|432|7.009e-120|3|609|1601|609[609]:779[779]:171[171]|798[798]:1247[1247]:450[450]|1317[1317]:1601[1601]:285[285]
KPTRKVSKLPFKVLDAPQLQDDFYLNLVDWSSQNMLAVGLGTEVYIWSACTSRVTKLDNITSVAWSQKGRHLSVGMSNGETQIWDTQKLELVRTLEGHNGRVGACAWNGSLLATGSRDRRILVRDLRADNPLVYDMERHKQEVCGLKWSPDDQQLASGGNDNKLFIWSVHNKDPLAKFSDHNAAVKAIGWSPHQHGLLATGGGTADRNLTFSKNANEIVSTHGYSLNQIIVWKYPSMEKVTTLTGHTYRVLYLSLSPDGQTIVTGAGDETLRFWNVFPPSEAKSNSIFGCSSSAFPSIMKIR
>UniRef90_A0A1V9Z709|81__k141_1232099|-|669|3.173e-191|1|194|1654|1654[1654]:194[194]:1461[1461]
SRRSFGTNTVTPRLTQLFINGQWVNSAKGETFETINPVTEQPIATMQRAGVEDVDRAVESARNAFDKGPWRYYSGQQRADCLFKLSHLIQQNAEELACLEALDNGKPVELAKAADLPLTWLCYRYYAGWADKILGDTIPVHGNYFAYTRKEPVGVAAQIIPWNFPLLMQAWKLGPALAAGCTVVMKTAEQTPLSGLRVGELIKEAGFPDGVVNILSGFGEDAGAHLSQHPGVDKVAFTGSTEVGLKIMQSSSINNLKRVTLELGGKSPNIICEDADLDVAVKQANLGLFFNQGQCCIAGSRVFVHEKVYDEFVEKSVSCASQAVLGDSLDSNTTQGPQVSKEQQTKVLGYIEGAKKEGAKLLTGGEAYGDKGYYVKPTIFVDVNDDMTIAKEEIFGPVMPIMKFSDYDEVIERANNNEYGLGAGVCTKDINRALKMASGLRAGTVYLNCYDVFAANLPFGGFKNSGIGRELGPQGMEGYLENKTVVM
>UniRef90_A0A2M4D2M8|81__k141_1232099|+|114|3.743e-24|2|777|1163|777[777]:971[971]:195[195]|987[987]:1163[1163]:177[177]
PWLKNNPRLACLTATSRSASSQMMLGLFPPNSKVTLLRLLIELLCMILSPTSVEPVNATLSTPGCPASSPNPERMLTTPSGNPASLISSPTLNPESGVCSAVFMTTVQPAARAGPNFHACMRRG
>UniRef90_A0A1R2AYJ3|81__k141_1198353|+|403|3.763e-111|1|460|2415|460[460]:2415[2415]:1956[1956]
EGLPDYKIGGYHPVHVGEVFKERYVIIQKLGWGHFSTVWLAKDRKHDTYVALKIQKSAQHYIEAAFDEVEILDQVSSFWKKKEWQESLKKYYREDPAKLKEIKESSKYCHTVQLLNAFMHHGPNGKHYVMVFEILGVNLLEIIKRYDYQGIPLHLVRELTKQCLIGLDYMNRICKLIHTDLKPENVVITLTRHELAQIKNKGVLKTTKMYNQNEQQIERAVAGANDGIILSSRQMDEDSNAKAGNDNQSESIMSKDWSEMTGKDKKKYRKRKRKLIRKYIQQGRLPQNYDDLEKDEKDKLYQVIRELVEQENLHRDELSSSKLDSTQKADNDNDEDTQTKEIDMEDIEININASTKQGTETEVSKVEEHTPSKQQNAAETQPDNKKSNKSGRKARHSSVPGGNDFLDGDVEDKRDIEKLKQLMGEKMDASHNKPKVPKLNTNKLNTAEKVKAKVTNRGPKIDEDVNLAIVDMGNGCWTHHHFTSQIQTRQYRSPETIIGVPYGASADIWSLACMTFELLTGDFLFDPRKGYYYEKDDDHLAQMIELLGPMPKNFALSGKNSKRFFDSTAHLRRIRGLNYWPLHRVLTEKYKFVKKEAEGLADFLSQMLIWYPHKRATAQEMLEHPWLKMERNDEYKMETEEYETVMEQIKSK
>UniRef90_J9FSK8|81__k141_1236727|+|409|5.879e-113|2|76|2523|76[76]:855[855]:780[780]|1006[1006]:2523[2523]:1518[1518]
MSAGFEAAPRVVESRAKYREDEDDEDRLALNIMYDKRVFRGNTHNMNMITKNMTPAQQEELRVREEREKKKVEMIKRQLIEFKKRNHKGEETLYDLRPGPPARIEVDLTYFLTEQGKDEGPVTKTEVAQTDTFLPKPPSPKYVPKKTGIDAETQVGDYDLFYFDDAVMPILNVVVDKTLETALLEVEEESELKSIDKFKKELERKTNKSKDEGIREIKEEKARLKQKDELLKLSHKKKIMMTETTHKLQRLNIAKAYLQNAICDAKLSEFIKTTQPIRKNHEYNIAQKNKVRMIENPEKRIINFMFVNPFPVKINEFALRLRKIFDNKLDAYISETDNRINAYIEKIRNDELDDEETEPVPYPISFSETPHLTFDISSIGRIGLTTADDPFFKLLPAHKKYFPEIYVYDKEGEIIEVIDEDKTGVETQTKGQFETDCRDIKLKINDDRKASISLMLQENVQMVVLAIKTRSLIDQTDIKEGEFDRAQFRFIDDETNQTLDQRVIKDIKATLPTPSEGEGDDEEQQEPEPEPEDEEEEEGAPKKEKPQNVIIVGRIFLDGSKWIYEQYHYMFREDKHTDFFTQLGQIEKTSRSYLKDKEIQIKEEEKTLHESKEAAAQAAAAKAASKKSKKNKKSEDKNKKNDPEEDKTPEEEEVNEPEVETDYMPGFKNANEGIYSTVFGPLTFELKDNVYDQKKAQDAIMKKMKDTLGDQIKNCTHGFKFCMPHPTENISRKRMLKASRNVQNCTVQPIVPSEKPVEAAPVEGEG
>UniRef90_A0A3P7PK69|81__k141_780445|+|158|2.127e-37|2|494|958|494[494]:586[586]:93[93]|632[632]:958[958]:327[327]
DNCEIECRLPARTELTPEYTLVLDLDETLVHIYISYRPYLIQFLEKVSQNFEVVIFTASEKEYATMVLDRIDPESRYIEHRLFRDSCYPCNGNYIKDLNVLGRDIDKTIIIDNSVIAFLLNIDNGIPIHSFCGDKQDTEL
>UniRef90_A0A077ZPD3|81__k141_1239115|-|156|8.51e-37|2|150|1829|1829[1829]:327[327]:1503[1503]|299[299]:150[150]:150[150]
NDKEMIDIQRKKLALQKFEIEKLLKKIEALKRNYEGLSNSSITEKNDYLRLKRENEHYSIEVDKLRGENQDLTTREQEYKEQLERMIDVQTELKNRIDSVSHESKVKIEENRKLKKHYEDKMKDLTASNKKLSDEYQIYKDTLAKKNDKINSLLDKVNYLTEQVSRSQGNSTEKTDLLAAENEKLRQQILDLQDQKPTHQYQQRSEQRPEHQKELSVKVDRSEIEKLQQLLHESQNERDELEDRLQVLENESQKGVNDNSSGAKDLESQNQKLLSEKNDQETKIKDMSKDINGLVQDLKDAKVQISEKNRSLSEKEDSLLKLQEQIQELTRQLEEMRSGDTEKETQVQTRIQFIMDEKARMQNQISQMEKLQQAADAKLSEKAQEYKDLQNSMKIKLEAMHNDLEKQKKAAKLENQELKDKLSQAERTLTQAQLETEKIKEEKESLGKELEETKKKLNDCLAFKEAIFVILKKILKNYEPIKSNLSCLSCLNFLENPLMLIFNAHSDPNSKDSIVFCEECKIETKNKELMESKVIEILCDKFKASKKGVED
>UniRef90_A0A078B7C7|81__k141_1239174|-|447|2.139e-124|1|77|1363|1363[1363]:77[77]:1287[1287]
KNPIIMDRLIEIGEEEMWTDFLEEVNKLLHEEKAARHENDAVKLSEICCRIVQMSFDQKEYKYLREFITLLTKRRGQAKKAITDMVQQVITYVDKMPTREERFNLIQTLRDATDGKMFVEVEYARCTKQYSEMKEEDGELDEATETIQEVQIETYGSMDKKEKTEYILYQLKLVLLRKDYVRTQIILKKIMKKGLNEPGFEKIKVQYYSQIIEYYNHEKDSLEVAKCYHIIYDTMTEAEEKKDCEATFSAEEKNRNFINFVVYLMITSYSNEQVDLLNIVNTRYARELEANPALEKSVHKFLISELMPLNEEDVKQQLGNFEPFQQHIEFHGEHMDSLFTQIIQHNLRVIEKYYSRIKLDRLSPLIGVGIERTEQEIADMVINKRISAKINRLDGIVIFKKAQDGDESKMLLSKIDTTCHLINREKVVY
>UniRef90_J9IJ74|81__k141_1239238|-|407|2.352e-112|1|92|889|889[889]:92[92]:798[798]
PCRSFRKNAAPGFYNLRFRPSQSIDQNYVPFTGRWYSPEGSEKTKTDRNPNNFTYSNNLFQAETAEWSNRASDYVYQITRRLHRSNDGWTRSLVGYTSFCFLMAHQALFWKVHLLAFGCFTLARIRDRGAEPTIDEVNVLDRVFAHEKLNKLFTPHTYHVIDYNQEFDKGRENPYFPEYRTTMAKFFNTDCNTTTGFYKFGDVETGAMMTLHFRTMPFANNKFNFSEPFFIYDMWAEVTHNGEYFVERMVKAEDVLRTKRIFVTWH
>UniRef90_A0A1R2B589|81__k141_1239302|+|648|6.655e-185|1|79|2190|79[79]:2190[2190]:2112[2112]
MKSNSECIQVVIRCRPLSKTETSNGNQKVVHMKNREDKGEILIQREGDVEAPKQFTFDKVFDENTDQEQLFENTARHIVGSVIEGYNGTIFAYGQTGTGKTHTMEGELSPPEMKGVMSRCFEAVYNCIEGFENAQFLVRASYLEIYKENVRDLLSSNPKNKLIMHEKPDTGIYVKDLSSFICKSSEEMQAVQDTGRKNKSMGETKMNARSSRSHSVFTLTLECSELGKDGKDHIRVGKLNMVDLAGSERQSKTNATGQRLEEAIKINLSLTCLCQVISALTDSKASYVPYRDSQLTRMLQDSLGGNTKTVMIANIGPADYNFEETVNTLRWASRAKSIQNKPRINEDPKDAMIREFQDEIHKLRAQLEMIQDGKDPGQILGIVGGKPQIIEKVIKKKDEKKIKELEERLVLEKENIKKQAEEERSKIEQQMNMAEDEKQAVLKVLREKEDEEEKAKTKQQQLIKKLKKMEEKVVVGTQVIEEAKKQAKELKKTRKVLEKENNRRAKLEEEKKIKDDELIKINKKFGNLTEELDYITKKLHKVWNKYQGVQGEVQEVQEEFYRDRQDMYDTIFELDTQLKLKTSIIDNFIPEDETKKVMDQAKWNDELNDWVLKPPKKFQKKKGGVRPVSAVGMKRPTSEYSRIAKGLGDVNPRFKFENILELDLDMPERTTEDYQGQVAERVQSAINMILGQNDEENAAAVPIE
>UniRef90_A0A3S8V2S5|81__k141_1239347|+|641|8.518e-183|1|107|1174|107[107]:1174[1174]:1068[1068]
MESKASFKEELMATAKAIARPGFGILAADESTGTIGKRFDGISVENTESNRRSYRELLFTSPDIEKHISGVIMFEETLDQETKDGKNFVEYLKGKNIITGIKVDKGVVIIGGTEDETATQGLDGLADRCAEYYKKGARFAKWRSVLKIDTKTGAPSECAILENAHGLARYASICQDNGLVPIVEPEVLCDGTHTIEQCADASERVYAGVVKALQDYHVFLEGALLKPNMITPGKECTEKATAGEIAFYTVRTLSRTIPAAIPGVHFLSGGQSEEEASQNLNAMAKLEGVPKPWYLSFSYGRALQASCLKAWLGKEENVEAAQKVFMERAKGNSDATVGKYEGGGSTSDLYVKKYVY
>UniRef90_J9IP07|81__k141_615491|+|271|2.049e-71|1|117|986|117[117]:986[986]:870[870]
ASHPVNKEIVEEIKKSTNLWWPVEPENNIFRFHNEEQITSMLGTKIDEARDRRVAAEMGIVGIDLESDNAAPAEFDSREAWDMCPFDIKDQGHCGSCWAFGAVESLEDRVCIKSQGGVTADLSEQNMVSCDWVGFGCSGGYPLSAFAYLSIMGVPTEECVPYTSGQSGEAWGCSYKCDDPSVSNKRYKCEYPWMSFTKSAIKSEIQKEGPVETGFTVYEDFMNYAGGIYHHTTGKALGGHAVKIVGWGVEEGVKYWLVANSWSTTWGEEGYFRIKEGNCGIATTAYSCTP
>UniRef90_A0A2K3PBM9|81__k141_1234784|+|85|2.009e-15|1|1373|1735|1373[1373]:1735[1735]:363[363]
GILSGMVGLGGGVIFNPLLLEFGVNPLVSSATGMYMVMLATLSSSILFIMEGRMLYDYAIFLGIFMCFATYIGIKVVDKTIKKYGRPSILVLILAGVIVLGTIITPALGIFQVIDEYETNQ
>UniRef90_A0A1R2C532|81__k141_1007873|+|76|1.029e-12|2|930|1985|930[930]:1343[1343]:414[414]|1518[1518]:1985[1985]:468[468]
YLKSQQKYEEEVVLPDLERYKRELKNKREYFKPIDGEEIKTHEKKYKKLLKERREEKKRERLKWYHDIGYGEYDQGKFKTKLLENFLQNEKLKKDQVENKKREKSETIAKADKYAKFVKEMHWPKISKLKRQEMETIKTYSIIQKPKHKWKENNMIPKPKSKKEPKVMDYLMNRRMKREQIESTSQSRYRYKNPYIEIKNSSTDRNNSGNSSKNRFFNSRSMDNYRTDKTTIDPYHRQHDKIDRFTMIREKARQIEANAMRKEQLMKVQGSNADENADVNDMLIDSITAKLRIL
>UniRef90_A0A1R2C797|81__k141_1235140|-|215|1.476e-54|2|107|1366|1366[1366]:572[572]:795[795]|544[544]:107[107]:438[438]
KIILYSPADLKSQVGSNGEVQSSMADFGHIPYGHTIVGQAVYLDDNGFGCEPFEDTLLEYNDPALIVIVKRGECSFVKKVRNIEHGGGSLAIIVDEVNNENVKFITMVNDGTGNGISIPSVMINKDPGNRIIDYFNNHSAEVNKNIKIVANFDLSHPDDHVEYAMLLSSFQDRALDFVSGFKKYRDKLGSKAQMTPYYFSWPCLKCDTEIKELDCFGNGKYCAVDYLNLNMKGRDILMSNIRQKCIFKEAMKTKKDDTDWWNYVTFTEDCSQNIHKKVGIDWATTMKCVEDSFSNKDTEDEDNSILGEDYEYWQDGGFMYTPSVIINDVKYNGDMAPSYVFEAICASYKDKPLECNATSFLTPMQDDKVSFNWFLVVIFILVIFNVILAFFCIRKNKSQVETQVTLAMGKY
>UniRef90_A0A1B6JB45|81__k141_1162780|+|123|7.31e-27|2|956|1681|956[956]:1180[1180]:225[225]|1385[1385]:1681[1681]:297[297]
KLIRTLTGHSQRVSSLSWNHNIISTGGLDSSILNHDIRDREHIVSRFDDHTKEVCGLKWSFDGKQLASGSNDNTLLIWSKNSKELVSSHGYEKNELFVWKYSPNKNEIPITKTAELSGHESRVLHLALSPNGTTVASTAPDETLRFWKVFQSDEESDLYSPFESTNSLFRGVIR
>UniRef90_A0A6A3VFY5|81__k141_859076|+|150|5.446e-35|1|335|964|335[335]:964[964]:630[630]
VTLSIDETSVYDFEAFNYFFFAIFTLEVVLKIIGFGCKEFVKDRFNVFDAFVVLISFIEMLLSSSSSTFSSLRAFRLFRIFKIFRVGELRVLIDCLSKTIKAITPFLICLVLFMYIFTLIGMQFFAGKIKFNESDVFDKENGQSPRHNFDTFVNAFLSVFIILTGENWNEMMYDAMRATSRLACFYFIGIIVLGSIVLLQLLVAIVLSNF
>UniRef90_A0A444URG6|81__k141_859076|+|72|1.646e-11|1|3896|4339|3896[3896]:4339[4339]:444[444]
TGENWNLIMHELASDKDYQGKMCMNNQTYDDIERDGIQGCGSKISYVFFISYFILNAIIILDLSIGVFITALIEAKRLRNSIFNIDQLEKFLSIWADYDPDSTGWVHVDQLLFIMFELSSPYGLGKENPNTIDLYPFEFIYKKRIKDN
>UniRef90_A0A1R2B9C0|81__k141_80443|-|218|1.845e-55|2|461|2887|2887[2887]:2465[2465]:423[423]|2173[2173]:461[461]:1713[1713]
REAGMPVGLKNVGNTCYFNSLIQTYFNIPGFVELIMKLDIKDLLPADLAQPVDKDAKPVEKFNKSELIINMKELFTRLIKSNSKYQDASQVLRVARDEFGRGLEIGEQRDVSECHLFILNALLNDMKPQDTKEEKVEEVKEFKIINLAVEHKDLYSAWEASYGDTIEGFRHDDEHEVPAYSQTYIEKLPNVLFFMIKRIAFDKEKNKYSKNNNVFEYDPVIFPDRFLYSNRERSEKLRDQANELREKSRKLQDYIGKFKNYNDKGSELGSVIHSCTTLLKSNIEGMQTDDQTEGITLFSPESICKLADPSSTDGKINDIVDYLNKLLDTTNGQVKNMEDQLADLQKQIEKLYEPMNTTPYYLSSIMVHEGDHQGGHYYTFIKDFARDIFRKYNDYIVTQEPNERVDELSKGGHGTANAYCLIYVNKQTYDRCCDVKLNTYKLQFRNEEPSDYYNSLVPSELAENVFKENDKLLQLIEDSESSDKAQKIMEMYDRRMKKIMDFKEENSSNKLIKHASPLIELLEKPQNQNKDFTNIGKWFLFNQCFVEVTGIDGGIQSIENDNVLLEKLRTSIKGTKHKNAPISVRITDAENTKLMEVLSVYPESIKDVIVSIPVLIAIVESNYLDALCYIAKRKEERQENFSKATFLRDSVRVLSLHSTSQINQSIIKGSGYEEAILPLLHNLVFIFKYIITNREDNHFKQVQINLKATYNL
>UniRef90_D2UY60|81__k141_862641|+|100|6.132e-20|1|563|775|563[563]:775[775]:213[213]
RSAKQCRERWHNHLDLEIRKDPITDEEEKIVFQLHQKYGNKWAQIAGEMKGRTDNTIKNHFHSTLRRQLRK
>UniRef90_J9IZF7|81__k141_863940|+|145|1.743e-33|1|284|1879|284[284]:1879[1879]:1596[1596]
GERGARGGRGGRGGRGFGRGGKKFEEGKDDQNSTQQNNRRDNRNNRKGKAPKDAPKDSFFYKFHYGPWPELEEVEVKIDTEIPEQIPKDDRLKEPTKEEYIKSMQHLDDEIKGVFEKVKAINREKEAVYKRGIEESKANADKEETKDEGKSFKELVQERNVHMDKKKSIDADAKKDKDRLERLVNELKTITKNTDSKFKTVDEVTEKIKDIENMIQTETISPKKEKELYQEISFLEKSKKYVTKLEKIVPEKDELRKKVKEFDNMAKDERKKVNKINAILDVKAAENKKRKEISEDKKVDLDALEVKVKKLLESVKEIEQKKEEAREEHYKKKFEFECQKNQVFRVDRMNRRKNDLIKQQEENKLKEEEKRAERDGMPNPFEDEISNCDFLIRYCKKILKDKEQKENKVQKDHVRKEDQAKTEEELKKRAEEGKIQFIKPKKDREREELLVIGDENSTQGKKKNKRKKPQPVKKEETSESKDPNELTFKYEIIHAFSEVGVSPPDTIQDLDEKISDLESKRNDYFERGEKKL
>UniRef90_A0A0K8S578|81__k141_1235424|+|127|4.569e-28|2|546|1319|546[546]:980[980]:435[435]|1014[1014]:1319[1319]:306[306]
NQNFTLDKIFDEQVANEEVFMNTIQPVLPNLLDGYNITALAYGVTGAGKTYTMFGNGFETFNRNKQMQPQIKGVTLLTIEHLFHLLENEQSQVVKTHQVDYSYFVEISYLEVYNEKIRDLLRNDEQIQLAILENPDSGTVIPGLKNLIMVGNEKRTMAATQSNQFSSRSHAIIQVCLTKKIVSQKTKEKIIIKSKLNFVDLAGSEKDHNGSKDNRFNNFNVNIKHQKDTNQRHEGSNINKSLLALGN
>UniRef90_A0A498EQQ8|81__k141_1235894|+|98|2.453e-19|1|1522|1908|1522[1522]:1908[1908]:387[387]
TLGGRSVYLIKITNKSKSNVQKQGIVITARCHPGETVGSFVMEGVITNLIKTNCPIADYLREKCIFYIVPMINPDGVCAGNNRTSLAGVDLNRRWRKPDMVLLPEVFYLKSFIEEMTSDHITIFVDLHG
>UniRef90_A6XHH5|81__k141_1237829|+|147|4.357e-34|1|284|610|284[284]:610[610]:327[327]
KKIDNAFDHPIYAKRALREIKIMRLLKHENIIDIKTIVKPSSVKNFNEVYLVMEQMETDLETIIKSEQELTLDHVRFFIYQILRGMKYIHSAGILHRDLKPKNLLINTN
>UniRef90_A0A225AUW0|81__k141_1237829|+|145|1.743e-33|1|614|1198|614[614]:1198[1198]:585[585]
DLKIADFGLSRADIPDLYEAGAMTDYVATRWYRAPELLMGSDIYDVAVDMWSIGCIFAELVLRKPFLPGSDSETQLTKIVEITGPPDTTTLHSLGVEKIEGLPEIQVDDNGDTKIFKNKFGGIDDSAKDLLKKMLCFDPNKRISVDEALNHEFLDELHNEPDEPKTKHVNSFDFDFEKYELTVDHIKNEIHEEIL
>UniRef90_UPI00004E17EA|81__k141_1186464|+|164|3.324e-39|1|196|870|196[196]:870[870]:675[675]
YAIKQLNKQEVAKQNRVKHLLREKDLMNKCHHPNVVRLESTFKDDDSCYFCLEYHPVGDLASLIQKKKKLGRSLTRFYAIEMINALSYFRKHNIVHRDMKPENILIDGNFHCKISDFGAAKVIDPVKVNSDLDNVSFQFDEDPSGEIDHSPSFEMESESMEDRSQNRGCTFVGTPLYVSPEMLAHNIACFGSDLWGLGCIIYQCLTGRPPFVGSTQNQVFDQILE
>UniRef90_J9FMP3|81__k141_1029279|+|349|6.778e-95|1|117|1199|117[117]:1199[1199]:1083[1083]
EKTFIEEQSILDKYQAAAEVADKVIKQISEKIVPGADIADLCYQADELINEECKKVFHGKKTKKLRRGVAFPSSISANHILGNYSPLKDESSKLEEGDVAKVDLAVHIDGYIALSGHTVFVTEKKDEKVTGRAADVIQAAYQIKEAALRTIIPGNKNSQVTQVINKVAEEYKCKIVKGVFSHKLKKHVIDSDDVIASSIGQKVEDYEFHAGDVFGLEVFVSSGSGIPKQSEIKTTIYKRCIENTYLLKSDKARTFLKQVNSKYPTLPFSLRAFEDQTTVRIGVKHCMDHELIEPFTVVEEKKGEVVAHWKASVAILANGTVFLSGNIPFDSEKYQSEHKVENQELKDLLALSMDLKEQKKR
>UniRef90_A0A6B2LBS2|81__k141_1187758|-|165|1.662e-39|2|1493|2158|2158[2158]:1853[1853]:306[306]|1789[1789]:1493[1493]:297[297]
MNWLRTMVSGKRRRLVNNEFNLDITYITRRIIAMSFPASGIEKMYRNAKSDIIKYLDKNHGDHYKVYNMSGRTYDTSQFNGIVESYDWEDHHSPEMQVLFKSAGKGRTGTSIACLLIYSGLANNADDAIKYYGRKRFSHGVGITQPSQLRYVQYFDDIYHKRIQSPTYRKLKSVYFVGVPWIHGKTAKLYFQILEAKTMSK
>UniRef90_J9IKN9|81__k141_876200|+|134|3.569e-30|1|89|1156|89[89]:1156[1156]:1068[1068]
ITVLSNCTYAMIAPFFPIEAERKGVSIPMIGCIIGIYSVAVIINSTIVGKVMLYVGRSNITIIGLLVMGTTMIGFALSYYIEDRTTFIVVTLFIRFFQGLASSAIQVSAYSIVTLEYPDKMATVIGYIEASIGAGLTLGPLLGSVMFYFGGYTAPFFAFGLFFYFIVFVGRSKINQLENTSSFRKHTEGIDNNEKHEKFIEDLPKQKRSNEAFKDFVDNDSSVSESDKKDPPEGKDVFSKVPILKLLTYKQFVFAMVSGTFGYFIGSFVEPILALRLKNTYHFRDSIVSLFFVIHFMGYMVFSPLVQYIPHRFEKRLVMMFGLVLSFITLMFYGPSKMLNLPEDWHLMLIGIILVG
>UniRef90_A0A078ADU5|81__k141_925176|-|382|7.891e-105|3|61|1242|1242[1242]:1000[1000]:243[243]|876[876]:601[601]:276[276]|495[495]:61[61]:435[435]
VENEPNLIEMGEPVVIVGDIHGQYYDLRHLLEKAGDPETTSYLFMGDYVDRGIFAIECIQLLFSLKLNYPNTFVMLRGNHEKYFAMHGGISPELKKIDQINKLDRFKEPPLDGLMCDLLWADPADDDVANKTEYIDNDERECSFVFGKKPCKKLLDKNNLMTIVRAHQVQIDGYYSNKASVLILENGNVSIKQYDQSDHPYYLPDQVDIFTWSMPFLAEKVISMLSYIVNKLGEEEGDGDGSQAIEELSKESKIARAGKLRSKVKVFARMQKMFTTLKDESELILKIKGMAPDGKIPRGLLLEGRPAIKDALQEFKRA
>UniRef90_G0QZH9|81__k141_1234733|+|196|7.739e-49|1|1148|1795|1148[1148]:1795[1795]:648[648]
LKDFILIKMINRGGFGKVFLVKNSLDDKYYAMKRIRKDLLIETGQIDNTLNERELLLSNDNPFLLRMFYVFQSEFRLYFFMEYVDGGNLYENMFSNKRFTEKQVKFFAVQLVIALGYLHTNKVIHRDLKPENVILRRNGYIVLADFGLAKILDTDNDFAKTYCGTSEYMAPEIIRGKKQSYTVDWWTLGILVYELICGKSPFRDKVAKNQRMKIQK
>UniRef90_J9IY20|81__k141_1238590|+|648|6.655e-185|3|235|3442|235[235]:1191[1191]:957[957]|1259[1259]:2893[2893]:1635[1635]|2960[2960]:3442[3442]:483[483]
VRVLCAILLRSAFLSSQDHSKNLWGKITKEHRSDIEQKTMELISNETDKIVMPHIANLMSEIIGSLYEIEDQVHKQEPHELCKKFIESGEQMHVLAALNIYMGMFEKLFEELLEYKADILKIFQFTMGHSDTEIALKGLQATCKLVYMLERKHSNYFVDALDYMIRVTMNAFDRGDEDSLEQCLIELKQVCDTEPKFFQSKFTELCENFQKIMAYKDYEKKTIRIMPVEFISTIVVRLKSAFAKKTKTIAKVVELIYGLMIDIDEDVDEEWLNPQDGCKIEEEEFSVNPAHVGGKCIDSLIRELGQELMMPIVQQVMSSDWRKIHADLMISALFGEYIDNIFDAESYIKVATDNYNAKHPKVRYAAFHLVGQMSTDLQPAFQAHFGEELLKKMICSLDDEFPRLRAHAAASLTNFLEGSTDDIVENHIGEMVEKLLNMIQDGNTMCMENSVTCLATVAEAGEDKFQPFYEPTMQKLSPYLEQGVDLKYYQFKGQLIESIVIISVSVGLETFKQHADSLIGLLLSIQNSIFSETSTNESSNTLSKSSEHHVLQSYLLSAWEKLCYLMAGDFKPYLDQIIPSLLQVASLNPDFKTSENTLLIEEEDKDKNIVTSEIEEKTSAIQMIEAFLNELKDQFAEYAEPTTHIILPMLTYKHSDSIRSSSVKCMKGLMNCIIKGSPDNKQFQVEVAEKYIEAVWNATQAEQETEILGHQCHAIRDIIKTMDGPFMSEEVVNTMCKRCIQMISNSDKRKLINDDYTNENVDAHEDNYDHQDAELMEMENDNEDEFQISISEIFGALFKTHREYCGALCQTLFTDMLPQYLDEESDSIKKRFSLYVIVDMIEFLEYEYIKDQFEPMMKYLLDYCKEGFSAYLETACDLLKNATEWKQGDQCREEFLNCKDNAISSIGKLIKQYINDIDVDPLILYWIQHMPIKLDLEECKQMNELLAYLITEKHQLVLGENFQNLPRIVEMVGEQLHDIYMTKETIEQMGKILADMAKSPEMKKVFDKTLKKLDQTSRKRVKKAI
>UniRef90_G0QJS9|81__k141_1238692|-|122|1.462e-26|1|1118|1699|1699[1699]:1118[1118]:582[582]
TFDEESKDSINCTCRYNNKPTVILCNPNALCYEQMVNYPHNYWLKYFMNKGNNVVVWNYRGYGSAKGTPTPYNIKRDGEAVVEFCITTLKLKGRLGVYGRSLGGIVACHLGRHVRGIDLLIADRTLCNFETLTKRKMYGKFIHYAFNFFTFGWEVDNDVNYLESQVPCKIMTCDPSDDVIDIYSSLYSGVALRY
>UniRef90_C5L760|81__k141_1238792|+|482|6.225e-135|2|74|2056|74[74]:946[946]:873[873]|968[968]:2056[2056]:1089[1089]
GNLSKEMMDLVKSIGEARSKQEEDKIIITEAQKLKLKFKEQSLTEKKMKDLLIRSIYVEMLGHDASFAHIHGINMTQKKTIMSKRIGYLASTLFLDEDNELLILLVATLQRDLESESYLEVLASLQAISRLANSQIMSATYDLVHNLLNHASDFVRKKAVMVMHRFWQINPNGVVDIDKVMKVALCDKVPSVMAASLNYFIDVSRESPKQYKELTSSFVVILKQIIEHKLPRDYDYHRMPAPWIQTKLMEILGNLGKDDKDTSNQIYEVIQMTLKRAEDLAINIGHALVYQIYPSEPLLEKISKSISAFFANENNNLKYVGITALNSMLKIDLKYAEDHQEQVVECLECSDDTLKLKTLDLLYTMTNKDNVEAIIEKMLEHLKHAPADSRVRRDLVKKIYQSVEKYSPNKKWFVKTMNKLFEMGADLITLDISNKFINVICEHEAETDSKSFRDSIIKIYKNLLKKTNHIPDSHMQVIVYILGEYVPRMEKTDKAEDILNLLCDACDRKFEKTNTFGWIVSAITKIHTGLGFTANEKVDAVINKYFRSTETHLQQRCKEYKEIKQIYQGGFTDIKDSLFTSHSELKNTEYDYELSFLDDYVQEAINQGASTMDDEKREIAISITGTQDIVTEKELNFRPYEKPTRGAVNIRSQP
>UniRef90_R7ZWF4|81__k141_1229082|+|127|4.569e-28|2|1085|2086|1085[1085]:1765[1765]:681[681]|1802[1802]:2086[2086]:285[285]
ESLPSEYESRDIFTTHLKNLQPGKEYSVMIGGINESGSSLYYFKTLDPHDFSMVVGGDLGVNPATKKMNEVGLKNLNPDLIMMGGDISYDNNFPECYRATDTILRQVPHNVRNSHDNRTRLIPMIKAAGNHDFGVNSGGDVDIKTNKHEPLFKHYYPQNTHYDSIPKVDNRMSYTYHVFGNTTLIVSIDSGYDTSLIMEQKIWLESVLSQYVNLTKIVMYHEPIYPGREHIVPIFDKYNVTIAFENHNHNLKRTHPLRNGEISETGTIYLGEGSWGALDFPCASENSLMVVNKGVNHVWHVRRTRDSLNFTAIGNEGQTLDS
>UniRef90_J9HSA8|81__k141_1155348|-|529|4.423e-149|3|122|1804|1804[1804]:1712[1712]:93[93]|1692[1701]:571[571]:1122[1113]|544[544]:122[122]:423[423]
RVNAIQHLDNIASALGPDRTNSELLPYIMGMIDDEDEVLLELAKALGDFLPYIGSKSNIGNLLKLLEALSTVEEGAVRDRASESINSLIAKIKIPDFEDELIALFIRLVKGDWYTSKVSSTKVMMTIYPHVSSSGQKQLFKLFAPLCEDSIPQVRKASAIALNNLILQIPKAPEADLIKLFQALQTDNQDMVKMQGIDSCINFAKKLSSSKYETHIIPYLKKYAEEKSWRLRYLFANQILDLAAALGEDLAQSKLLVYYCDFLTDPESEVRTAAVSKLNIFVKNLDKDHTLNKIIPAFKKLVDDSFTYVRVALAENLLSVCPVIGKAQTNEHIIPIFLQLLRDNESEVRIAVFKKIMNLNEVIGIESLSQSILPAITELSNEKNWRTRVSVIEMFPLLAEQLGEKIFDEKLCKMILEWLSDSVYSIREHAMSTLKELGFIFGAAWIEKNIIPKLTGFESAESYMYRQIPLIAFRIMAPSLSVDIYQENVFPLLSTYATDSVINIRMNVSRVILSFAPKLKGTDAEEKTVSLLNALKNDTEFDV
>UniRef90_A0A336N0L2|81__k141_1074355|+|86|1.005e-15|1|804|1337|804[804]:1337[1337]:534[534]
DLAFYAIMSGLLTYERKMFKDDYYSKPNFRILLENFPDMLDLGSTYINFDFDKYFNLLNSFYSDFKYDYYISKRISTMMQKCKKKVMITYITPYKTVDLNEMAESFGMTLDQTERAVEELIVTNEIKCKINKYNKSLSTKTEDIKLESFKKAVKVGDAFIRGLESMLLKYQLRKSNVN
>UniRef90_A0A077ZU71|81__k141_1230395|-|224|2.883e-57|1|207|1412|1412[1412]:207[207]:1206[1206]
FELDKKPIGKGGFLKVFKGKGKTDPELEVAAKCFNKALLTQKDIEVIRAETDRLVELSHPNIVKYFEWFEDKKYIYSVSKFIEGQTFQQMVEKGRKDFAEGDIATIMKQLYDAVAYLKQNNVIHMNIVPNNVMIDDSLHVTLIDIGLARLTERGKHVNAVDDISQFTAPESYDGEFSASSDVWSLGNLAYLLFAGKLPFSGDNVMGTFKKSTMRNLTFKSSVWSDVTKEGKNMIKHMLAGDPDKRISIEDLTHHRWLEVAEDIVHEQEEEIIDEKILQKLLDFQFKNKLQNIFVHMQVNMIMNNEEFPEFTKQFNLIDKDQDGVISQKELKNALKGSTKTMESGTEKDIIKTLDFSDKKQINFTEFLIPIMNRAKIKDEKAIKDLFAYFDTDKDNLITQDDI
>UniRef90_A0A3M1H4M0|81__k141_631167|+|67|5.267e-10|1|1064|1648|1064[1064]:1648[1648]:585[585]
TKLIAIAGLRKFADFEVTRCIPGNHIVYMVKSGDERSVLKRYQLTRNQTEIDAFLQEVQLLKRFKHRNIAEIKSAFLDTKEGAAFVELAHYSQGNLEQWLEKKHAGDNDAFKSQLVAQLPQIVHQLTQALFYLEREGIVHSDVKPQNVFMTEADRPMLGDFDASQNSATRTVRLTRARCNTVLVQHATPGYAANE
>UniRef90_UPI0014256D07|81__k141_1177836|-|122|1.462e-26|1|656|1009|1009[1009]:656[656]:354[354]
MGAIVSIWNKLFKDDERQFKILILGLDRAGKTTILERIQGEDFKDTVPTIGYNHKEVKIKNVTLDTWDLSGQENLRKIWKHYFVDTLGIIFVIDSTDHKRLDLAKDELQFLLAEPDLK
>UniRef90_UPI000711846D|81__k141_866588|-|73|8.23e-12|1|474|887|887[887]:474[474]:414[414]
NKAKNPKTYFCGKSAPSISIKEFLVHLAKHLKTPPAVMILMMIYVERLLQSLTNAINGSGSAYPYLLTSLNAHKIILVALLEAHKYSMDVAYPFKYISKMVGIPVSELRVLEYEFLFFIKYELYVSQDLYAKYEEVFK
>UniRef90_A0A078A6B1|81__k141_1191117|+|317|2.911e-85|2|209|1552|209[209]:391[391]:183[183]|563[563]:1552[1552]:990[990]
EVGHCYQVTSQIGAGSYGSVYEAIELKTGKKVAIKSIHSIFDDLVDCKRIMREIKILRNLKALKHVHSAAVLHRDIKPGNILVNEDCSVRICDFGLARSISGILTGPELVDQISNEIDKGTDVSKIEEFKDYTSSRKATMDDELVDFDKNGTRSYDEKRDIHFKLKKTKMARRKMKRSLTGHVVTRWYRAPELILLEKSYGEAIDVWSTGCIFGELLTMAPNNTTSSLQRRPLFQGNSCFPLSPSKRPMIEKDDLVLMEHHSEFPIDRKDQLKMIFNVLGTPQDDMDVSFVSDKQAEDYIQIFSNKPGINLEEKYPSSSSEAIDLLHKMLTFNPFFRVTVEECLNHAFFASVRDLDKETTAPTEIGFDFEKEGDLSEARLRELILQEVSHF
>UniRef90_J9I8G9|81__k141_880012|-|158|2.127e-37|1|157|999|999[999]:157[157]:843[843]
SDSCCLTTAVYYVGLIVVLRLLLSIAFSIYRNFVRKGHDLHQRYGTDSWVLVTGATAGIGFQICRYAAEKGLNVVISGRDKDKLVKCEKEIQAVNPKIKTRTLRLDFNETQDVKHYHRVADEVADLDIALLVNNAGVLHCRPFTEILASDVMEMIETNIFGLTMLTQIFINRFQKRKLRSGVVNVSSMGGLAPSPFLQFYTSTKACVTSFTRSLGKEVGSKIDVLCHSPAYVQTKMSKYSSGPHVAKPRDCAHAIFRDLGYEYENFPTIGHELQASILKFL
>UniRef90_Q3I4W6|81__k141_23674|+|449|5.347e-125|1|116|1156|116[116]:1156[1156]:1041[1041]
DRENQIQLSRRANGDKNDEQRLLKIVLLQSVMRSYLASKHAKKIKPFKGKTHEVQHQEGPVEKYEQGEAEFLGMGAIDDAMYDNDKVKEILEVLGPFDYRSQEKDGVQREIRDTVLFKNGAKYDGQWNEQSNLRDGQGVQVWSDGSMYEGYWHTDKANGRGRLIHADGDVYEGDWVDDKSHGYGVYLHNDGAKYQGDWIEDKQEGYGVETWPDNAKYEGEYKDGMKHGKGVFTWADGSKYTGDFIENDIEGVGVYEWADGRKYDGSWKRNKMEGTGVFTWQDGRRYQGEYVDDRKEGYGEFEWPDKRKYKGQWKNGKQHGKGTFISDNGEPKNGLWKEGKREKWIEE
>UniRef90_D9CIC0|81__k141_990939|+|73|8.23e-12|1|560|712|560[560]:712[712]:153[153]
IGGMGALNLFLKNRDLYQSVSAFAPVCQPTASPWGIKAFAAYLGDDTEKWR
>UniRef90_A0A077ZRZ6|81__k141_1064805|-|739|2.688e-212|1|153|1508|1508[1508]:153[153]:1356[1356]
SMEGIQSKTQEIRDLTKMERTGTHSHIRGLGLDDSLEPRKVAQGMVGQIEARRAAGIIMKMITQGKIAGRAVLIGGQPGTGKTAIALGMAKSLGEDVPFTMLAGSEIFSLEMSKTESLIQAFRKSIGVRIREEAEIIEGEVLEIEIDKSVQSGAKSGKITLKTTDMEAIYDLGQKMIESIQKEKISAGDIITIDKASGKISKLGRSIARSGDFDTVGASSRFVQCPEGELHKRKEVVHTVTLHEVDVINSRTQGFLALFAGDIGEIKQEVRDQIDTKVSEWREEGRAEIVPGVLFIDEVHMLDIECFSYLNRALESESAPIVIMATNRGMTKIRGTNYMAPHGIPLDLLDRLLIIQTKPYSQNEIEKILTIRCEEEDVEITEKALQLLTKIGCETSLRYSIHLITTANLVAIKRKSPEVDAEDIRRVYSLFVDVKRSSQFLQEYQSEFLFYE
>UniRef90_J9HR85|81__k141_1221946|-|315|1.164e-84|2|186|1412|1412[1412]:387[387]:1026[1026]|293[293]:186[186]:108[108]
GKADNDLKPAEFKDRADKESVKLQEQQEINSKIQEDFRRRKLRYLKREQEYRRHIEELQRELRIRLGYEVDATQKNEKVIEALRDELHGNIDGIQDKIKSLKEEQEKDIVRKFSTDLNKLKSEIENTKTTKGYSTEELKDRENQLNQHLEVITTIAQRIENENRTLVKKNSELKKEYRNQENDRELLLKQLVMLKKENGKVKEEVDYYNRIVEEKKEEMNPDERFDASPAKSRQSPLKKTNNRTLLNSRKSNRKDELSRGPGSMRQSTNTLNVDPTARTEEFGGGYYQKPQETEDDKIQRYERIIDKLKKTLDFESKNLKGARTQYRSEMNHKTELEDLLKENSVNDIEFSQEDRERVIELLLSQERVLYLLYEKTFP
>UniRef90_A0A1R2BB02|81__k141_1222629|+|92|1.57e-17|1|60|854|60[60]:854[854]:795[795]
DEEKFPHVANRLGYPIMAETPFEKISGFERAPAHPSYQLQAFVQTPSMDPDPTLNFEKMETIYENKRIGEWIRMWKWIGTGILPFWAAFYTFEMYQADGPPSLQWFADSGAWPQIPLQFQDSGDFNLEGIRYCDEHDYMNIHYAYKRAFLRPMHTFYQAAVLAMLHGLNFDYVTKMNYNKDKDLVFVYKPEGWFNDKEYVYEVHHLESMVPGVVLAYQDLGIGKKDGITSLNCMDTKDCLKLYNDPKYWNLELRDDFLAQTRTMW
>UniRef90_A0A3S1AZM5|81__k141_1238400|-|132|1.428e-29|1|641|1324|1324[1324]:641[641]:684[684]
FFMYSFQDPLPWAMAEDATDKTSFINNDYFINTFLNRSDGGLFDIESYSPTIMFSFLIVTLVTFGTIYKGIDSSKYVVYIMVPLPYILMTILFFKGLSLEGHSMGWAYLFKPDWSKLFTLQIWGDAAGQVLFSAGLAQNTIVKFASHRNDKDPLFLSTVMIPIMNFATSMFAAITLFSFIGYASFETGIPIDDMPVHGMELTFVVYPALMTILPFPQVWSVIFFLMLM
>UniRef90_A0A2P2I4N0|81__k141_1238400|-|94|3.924e-18|1|1334|1636|1636[1636]:1334[1334]:303[303]
FSNNLQFWISCLGYAVGYGNIWRFPYMLYKNGGGVFLIPYFVCILMIVLPLSYLEISYGQIYRRAIHRYYDIIHPRLLGLSFGISAIIFFIAVYYNCLIAW
>UniRef90_A0A2G4T3P0|81__k141_1238703|+|200|4.837e-50|3|281|1564|281[281]:769[769]:489[489]|821[821]:1384[1384]:564[564]|1400[1400]:1564[1564]:165[165]
YLNLWGENMEESDEDDPDHKNDLTWTAEEILKIKLAEPREKQKIKSILMKGHVTKLSNTMTFFTLLKGFIGTGVLFLPNGFYNGGWLFSSIALTCSMLLTLSCITLLMSVAGKQSTSYSDLGRRSMGQIGKFLCDLTLALSQTGFVIGHIVFILQNSRSIVESIYSPLTWVRKIQKFAKYHVFADVTIILAMAVIMLYAALYVKKEQRFAEDVEEFNSNSYLIFLGTAVYTFEGVGIVLPIKDTCQNPQDYHKIVMAVMFFLVTIFIMFGLFNYFAYGASMLMEAPLVTKLLPSGSLPVEVVMILFIINLFITYPLVIHPANIIIENTLYSGIPQSSIRKWLKNINRAVLVIAIYFEDNIDRVMSIVGSLTCTPVAFILPAIFHYKLAAESFWMKAIDLFLIIFSI
>UniRef90_J9J898|81__k141_1238909|+|156|8.51e-37|1|615|1058|615[615]:1058[1058]:444[444]
ILFYGKKLTHYEFSNFYPSEIDIDGKIYPTTEHYFQSMKFYPDEENMERVRKAGSAGGAAKLGRSRKYTLRRDWEEVKDDIMYKALKAKFTQHAKLNKVLLDTGDKYIIEHTKNDFYWADGSSGDEIGNGKNMLGILLMKLRDEISSE
>UniRef90_A0A518JQ90|81__k141_1238909|+|160|5.318e-38|2|89|548|89[89]:226[226]:138[138]|261[261]:548[548]:288[288]
EQIYFYRVTDKYGEFSNFYKAEIEVDGVKYPTTEHYFQAMKFYPNQEEVRLAKTPMESKKIARGDNDKRTRREDWADVKDDIMYLALKAKYTQHDDLKKLLLSTDDKELVENTSVDSYWADGGDGSGKNMLGKLLMKVRGEI
>UniRef90_A0A1R2B453|81__k141_1237334|+|136|8.923e-31|1|2225|2947|2225[2225]:2947[2947]:723[723]
RLIVFIEEEKQVMEVLKKHYWVVKEIFKYQSAIGTSSGSVPFAIPLNFYTEFVKNTGALSDKDISISQSDTLFLMINKRSPMTPLNPGHSFVRFQFLEILMRLGLKKDLIYKELDARINNFMCKYICPQLKVDKAQDYRWKRYWNEPVDNLYKFHMKLFQEVYKNYSGTLKLPGEENYMGASEFEKIWTDSKLQNDRFANRDMNVCFNLAMQTRVDEYNAYRHIKMTFIEFLEAFARAADY
>UniRef90_UPI000528D6A2|81__k141_1211309|+|54|4.315e-06|1|1113|1544|1113[1113]:1544[1544]:432[432]
DKWSLFSGWSLIMIIGNVVTLISSVFLLVSTRTSQRDGERMLGIAGFCILVSLMKYWETAKCYNIILNTMINSASVFIKATIGSFPIFIGFALLGICLFIENDRYSSFSMGLYHLFSLMNGDLVFVSFFEFKEVNYLMSQLYLY
>UniRef90_H2XWZ0|81__k141_1136424|-|134|3.569e-30|2|447|1658|1658[1658]:1080[1080]:579[579]|1052[1052]:447[447]:606[606]
LGDPQNYEKLTPSEFTKSMNLSFKMQNENVNESNKKEEENKESVGEKIPEMEENPKQPTQVNKFGSSNFVQILDNQGMNADYTPIAALNPMNPDWIVKARVTKKGAPRHWKNFRGEGDLMNIELKDEFGSQIQATFFNKHVEQFKDKIQENKIYSFQNGQIKQANSRYSSIKNPYCITFNSATVITPLAEDDNNLNEASKLENGKIIDVKGAVLNVEDMDEITMKTGISKPIRRILIADSSKDPGLSIQVTFWGKIAYKANLNRGDIVAIKDAKVGTYNAVSLNVSDECEIKKLKNDKVLTPWYESLKSINDIIPLSEQNKNKFKNKEAGLQPEFIIEIGDKVHEDIEELTTPNYVIEAYLTFIAKADNMVYMACPEDKKKMQKEFGSDQWLCER
>UniRef90_A0A078B1Q7|81__k141_1224734|+|432|7.009e-120|1|79|1023|79[79]:1023[1023]:945[945]
MSIYHKDEKIRDFYKIEGELGAGSFATVRQGINKITGEEVAIKIISRNEMEEDDEVALRTEVEILSQVDHPNIVKMYEVFDEADHLYIVLELMTGGELFDRIVEKESYSEKEAADTIRPIVDAIKYCHDSGIIHRDLKPENLLYETKEESSVIKISDFGLARFLPNTVFATTACGTPGYVAPEILKGKGYGASVDVWSIGITLYILLCGFPPFYNEDNAELFEDIKKGDFDFPSPYWDDISDMAKDLVSKILTVELSDRLDIDGILNHPWVSGDDTPRNELIEAQNQLKKFNAARKLRRATYSIMAANRFKNILK
>UniRef90_J9HWU8|81__k141_1224734|-|66|1.053e-09|1|1132|1329|1329[1329]:1132[1132]:198[198]
RVHITEGYDKLVKPDDDELDVLYDLGGKYIDKCTRMSCQLKVTEEMEGVHIVIPRSAFSIFDDGND
>UniRef90_A0A418B0B1|81__k141_1225424|-|89|1.256e-16|1|1780|2091|2091[2091]:1780[1780]:312[312]
GELKDKVGSKSEVVKILNEATNSDNWNISNSKLQILADHTYDWNDYNVIMKHLWGKLSLKPKDWRRIFKALHALDYLLKNGAPRIVQDIRDDLFKIRSLQDMEY
>UniRef90_A0A077ZPB4|81__k141_1225424|-|75|2.057e-12|1|313|1752|1752[1752]:313[313]:1440[1440]
GIREKSKLICELISDQDQLEEEREFARKNRDKFASTCNTGSMGAVSTGSKYTGFGSSDLKKYSGGHDLQSKGNSGWDPYQKKGGSLFDGTSKSKKDKEKEKEKESKKKHKKEKKKHSKKKKKSETESESDSDDSDKDSDDSDSDKDSDEQSSEEEKPKKKVKDKKGGLAKPKTKGGNKVNKKQVDFEQKPKESAAPQQDLFDMLDTNEQPAPQSNSGGSGLEGIDFGQSAPTQNQPQQNMFQNMNVPSNQNDMFSNMNVANNNNQQNTEGGWGQWGAQQPQQPQQPQQMQQPQQTNNANASNMNDMFGNMSINQQPPQQNQQPPQQQNSGFDMFSGMSQVQTQNNQQNTQSQPQNDGFGDFHESNQAPQQQTTQQPQKPKKEDAWGMGGGLFNLSGLKKDSERNDKLTTGPKKAGPTESNMLYTKGENLDNIWGSAFQSQQQQQPNYSAMSSNPTGPSGNNSGFGQGNNSAFGGSSFPQQ
>UniRef90_J9HZU1|81__k141_1234165|+|286|6.252e-76|1|77|1036|77[77]:1036[1036]:960[960]
ESVKHHLVVAGIINDQDFQQAKTCATYLERTFPSEVESTVLQLFETQWEELLKNIKATKKGKFHYHKGNYIVYVNDDEYLGNFEGLENWALMNYRYSDNSNTIIYKRKAVLEFKKAINDSKDRKFCFMEIRLGEDLPQRVIFELFTDIAPDSCENFRKLCAGSFTNKKGEKLTYKNTEFHRIVYGAFVQGGDLSKLGISKFGQSIFDGYFPDETFEVKHDSVGLLGYCKKNGLKYTSTLKDFNTGTDEGNTVQNTVHMSQCTNECQFYVTTGAPLGFMDGKYVVFGRVIQGMRAFRKMEKMDSLNERPKEKIEISDCGEY
>UniRef90_A0A397TUM0|81__k141_1234272|+|65|2.107e-09|1|1337|1618|1337[1337]:1618[1618]:282[282]
WYAIDSQWISDWNIFVQNERNVVALGCKKSNVRGVGYLDPGPIFNSNLLNADGTLKKELKIGLNYRMVNEQVWKILFDIYGGGPIIKRVKPDIY
>UniRef90_A0A5S9NVS7|81__k141_1161508|-|81|3.215e-14|1|71|1105|1105[1105]:71[71]:1035[1035]
GQLKIHGWAKHPNKLTYDTSFFKGDWPILSRQKQWNYFYVVNDDYLVTMAHTNLGVIKASYINILQIGGDYNVTETVVEDYFGQHVYIDTTTECSKKTSDFLSLTSRVNHPTLNMKFMKRDGEKDVKVDFTSNTDSHTISGKLTGSNFSEGITQIDNFKGDEKFHSFNTKLLVDFLGDIQLNGNTIMSCTKSKRCYGLHDNGRSFGTYMNTWVWGTTTFEVKAAKKSSKVGINISLAEKGQESSGDALWVDDKIYKLDSLVVKKVTDDEWKISVAKVPHPKYPKNKFTGTFKVANRHKINKNMIAIEIDFNSNFGYFSGEIETADGHKLAFKDKFGFVEEMFSRW
>UniRef90_J9HQY9|81__k141_1234743|-|299|7.632e-80|1|85|993|993[993]:85[85]:909[909]
LRPIFGLIFCFKIIGEKEKRETLQDYDPELFYAEQVINNACATQAILSVLMNTSSVDIGTDLGNLKDFVGGMSAKDKGYAIGNSESIRIAHNSFARQEPFEMEERPASKDDEMFHFIAYVPFNGKLYELDGCQGGPILLGEVDEETWLPVAREEINKRISQYESKEVRFNLLAVTGDLLNKYEDETKTLKLKGKHLADILGSEFEGVEGQLTEDQKSSLPTDKEGQEKALNDIQSQVFELEDKKKEEIEKREKWSKENQRRKHNYVPLVLEFLKLMSEKNMITDLYKTAEEKHQKKEQEEQSK
>UniRef90_A0A1R2CHJ8|81__k141_1234907|-|81|3.215e-14|1|669|1031|1031[1031]:669[669]:363[363]
MESKPIFICDFNNCEKIFTTKYSLHRHSLTHNVKKAHVCKQCDKKFTIKQNLIEHEFVHTGELPYACNIDGCAERFRQRGKLSLHRQSHKSYQKKSYKSHVKINDTEDKPLTKIEVSDERM
>UniRef90_A0A078AT83|81__k141_1239511|+|273|5.121e-72|1|86|1147|86[86]:1147[1147]:1062[1062]
MKFNNIEPRTREERAALKDKEKIEDYRLKQRIGGYHKYVDNAQISQPDPISSHFISEAERFDKDFASHDKVQREVDHQKKVETIERKRVEKFERDLQRWKYMDEEENRDQHRIEYMNEHYLTGNKNKGGAAYNVISLDYDTSQEGQRLKRRDDDAKVRALVRSKNIDMRSNCGYNVLTGDQRDGVNVPAHEIYNPYEYGNAAQKAGKDIVFGHGQQNNGQYHEESKAQPSQQNYNQQDNQQNYQQYQQPQQEQYQQPQQQQPQQQQPQQQYQQPQQQQYQQPPQQDYNQAPQYEAPRNNSRGGVQLPIANKDYSSFGGGEGAGVGMGYSQPMQQEQQMPGNAQDFHGGAGTKFY
>UniRef90_D3BBH6|81__k141_1239664|-|76|1.029e-12|1|137|556|556[556]:137[137]:420[420]
MSFCTFLGAFSGIYKFVLCTLRRLRNKEDGYNALISGAASGFALLFENSPHRKKFILLYLFVRSLEALVNVLAKRGKIKKIKYFEVYMFGPLLSFLFYCYMYETECFPPGIDKAFLATARPTPNEFTMFEQIYQRQGRYL
>UniRef90_J9J9W4|81__k141_1239800|+|78|2.572e-13|2|552|1296|552[552]:692[692]:141[141]|970[970]:1296[1296]:327[327]
DNIKMKYKLIDLKIIQGVYIDRSKNLRVEDYDIEDKGEKIKFTSKYKQRQILESVKTVDIQASNKNTELIKVDIQISSNMRIAIGLKEEDFNPKYTIGEDTNLNFLTESHIISFERYVHPPPEIRALKKKIDYKKAKNNTEIESANPWLITDIDYS
>UniRef90_W4XCE0|81__k141_1239995|+|407|2.352e-112|2|119|1417|119[119]:214[214]:96[96]|230[230]:1417[1417]:1188[1188]
MKEIVNIHVGQCGNQMGYDFWEGACQEHGIQPDLDLATFNNTYFEEVDNNRWVPRAVLVDLEPGVHNSIANLPYGKLFNPDFIYHDQSSAGNVFASGFYSAGSEIIEEVMEGIRKQAEKCDTMEAFQITHSIGGGTGSGLGSLIMQEVKAEYPDKMLSSFSITPSKSVSDVVLEPYNSVLAFNHLIEECDSNILIDNEELYAIAHNQLKQKNVTFSFINKIVQRIILDSTSSLRFGGFNNAGMRKLMTNLCPFPRLHFLTTSLAPFTNSVDKKYDVVGANELCRDLFSSVNSRYHSGKFMTGATIFRGKIESSVCENSLAAMKQKNSGFFVEWIPDSLFSSICQVPSAEHPVSGILLANTTSVQNIFKRIDSQFEPMMKRRAFAHHYIQQGLDWSEMSEARMNMLDLINEYQQYEAMDAGEFEDEESD
>UniRef90_H2XRY9|81__k141_1239995|-|50|6.904e-05|1|451|612|612[612]:451[451]:162[162]
KLLSILSGYSALTSCMISDPSPDPVPPPIECVIWKASIVSHFSACFLIPSITSS
>UniRef90_A0A0V0R806|81__k141_1234075|-|55|2.157e-06|1|993|1784|1784[1784]:993[993]:792[792]
DSLKWKWEKIDTNNDECFIEARLAHTTVVNQDKMIVYGGLKKFRGDIRVADVFQGLFIYETISGRFHKPSKANNNKLPFRRNHIAVMVNNDMFTHGGSDENGVLHDTSYSFCTKSYIWIGPLITEIRKPKIPVSYNFGRKSKIKIDINSLEYKIQNLRTSPLIVDRSPGKVSHHSACLVVHKSSNSGIKPVSLNDRDSQKVPPPSVIQYEGVYIFGGKDKQGEVQGNLFVMTIGTTTNNFINLQKYIDKESPSPSARYGHSMHY
>UniRef90_A0A078B138|81__k141_1234275|+|293|4.884e-78|2|1305|2999|1305[1305]:2342[2342]:1038[1038]|2400[2400]:2999[2999]:600[600]
IVPVQSAFDPKFAYSYYFIFGDLVVNLMFFFDIIINFRTTYIHQRTGKEVTNLWQIAGNYLYIRFWVDFLATIPFDTVGTLAFQSSSGSLLQLFSLLKLVRVLRLGRIISIMKVRDDIKLSLKLIKLIFFLMMYLHCLGCAWYYIVMEYENWMPPLDYVWVQTDFYEEGLVFQYFMSVYHAVLMFTGNDIGPRGSFQIGFVSFFVMMGAIINANIFGQLAVLLSAMNRKASNFQEKFDITTTTMKNLNLPEKLQTKVTGFLTYTQSHLDSQNELTSFLDVISPSLRQEVIQHIFSRTLMNNEIVNFDMTLIDFLTKKLETKIHMPEDQIITQGELGAYLYFIAKGEPGDLFGEIALLCGCKRTASVKTSTYSTLARIDRANFKDMCQQYVGLTDKLKAKLKTYNDKLKIFLKLILRSVPFMKKLCNDSVEEVTYHLKQRYFDPDEVIFRAGDQVEYIYLITRGEVDLIVNVDKHDFVVHNLYQGCYMGGYKVLGDHSHSHTARAVSSVTLHCINKDSLSLLQNNLNDFKKEVELAMNYIDTTNDPV
>UniRef90_Q23FV7|81__k141_1228282|-|307|2.981e-82|2|183|1676|1676[1676]:1587[1587]:90[90]|1214[1214]:183[183]:1032[1032]
MSSFGKIFKVTTFGESHGESVGCIVEGVPSIIFLMTSLGMNNKNLDYKSFSDIPRPGHADYTYMLKYGIKSASGGGRSSARETIGRVCAGAIAEKYLESAFGTKFISWVDSVGDISMRDIDKEELNKLIQQLSVGGKAEVDRRGTLLIFEHEEKSYYCDFEGRIWNQEAEELMLLNKSGKEIFDAIAEDKFEGFDVDGKTIIKMREILNFRCPHVPTSIKMIERVKEVKSQKDSIGGTAAGLIVNPPLGIGEPCFDKYEALLGMVMLSLPATKGFEIGSGFEGTKLLGSEHNDMFGTDAEEVKHEGLCSEMKSKITQLSTLTNNAGGTLGGISNGNSINFRVAVKPVSTISVEQNTCNYKGEKSILEAKGRHDP
>UniRef90_J9GEP8|81__k141_1154232|-|520|2.265e-146|1|215|1216|1216[1216]:215[215]:1002[1002]
DFSSAIANFKKAIQLKYKEDWEKKLNHLYFLKGLALIEEGYCNDALNLVKTLHSDDIKFIYLRALAYIRAGNKFLAFEEIEKCLEKDPTNIEVLILKGKLLWSIDKIEEGNEQFWKAHALNPDHHEVVEFLSIMKPKAEEMYQQAMKNIFKKNLEGAFDNIRQGLELFRDMTKLLLLRASLYRKQKDYENALNDLERASKFMFIDQLENEVKMQIGLTYNAMGSSLFAKGNYPDAVTIFNEALNFMDTDSGIYMNRGDSYRELQKYNLALSDYHYALDLGGDGTKIKVRLALTHYALGVNCFNEKDYEGAKIEFSRSIDYNSSMPDVFINRARA
>UniRef90_J9IK14|81__k141_1073764|+|331|1.777e-89|1|234|1556|234[234]:1556[1556]:1323[1323]
KLIIVSILCLFFMGIEFAGGYFAHSIAIMSDAAHLLSDFSGFLISMFSILIGTRPAHGGMSFGYHRAEVIGALASVLLIWGLTAWLITEAIQRVVKADEVDGKIMLITASIGLIINLIMVKVLHSGPGHHHLGGGECSHGHSHKKKEIDHEHGHDHGHDHEHGHDHGHDHKHDHEHGHDHAHDHKHDHDHDHDHDHDHDHHHNHAETHDNSSKADMQKNVKVDLEDGYKKLLSEDVHDMGKIENDKKARQHSLQVDSVLTKGAYEGEEENDPNHEHHEYIISDSPGKGDHHSDSGTDMDDHGHDHGHTHGHRHSHEEEENINIRAAAVHIIGDIVQSIGVIIAAVIIFFRPEWHIIDPICTFLFSVLVVFTTVPVTFDCIKVLMEAAPKNIKVENIIDDLLELKGVDDVHDIHVWSLSMGKVALSAHITSDNPLPTLKRVT
>UniRef90_J9IC68|81__k141_1074025|+|260|4.196e-68|2|113|1519|113[113]:1141[1141]:1029[1029]|1190[1190]:1519[1519]:330[330]
MKAELSREFDKIDHNYDGYLDKEEITKLLDGRSSAGVFDRDILNYLFNQINAKDHHSDDRISKSEFCDTYIELNIFFHDRVYEFDFKSNEINKAIGEYQNQLNEAQDTERTNRYGIMDDSTLTATVIEGINLKAMDFNGVSDPYCVLQVENQMEQTNCQKKTLNPTWDQTFTFRIERGNEILKLVVMDKDWNADSDDFLGQCAIGVDMLRDQQKVEKYLTLQSDNPYEKWQGRVRVELRWIHSVAKLLRDLIQEHKNEHQRTQDLKKEYQEKIYKLQSPFWWMDKNQIKELENGDIESYEYRNDSVKRNLGTVLTTERVYSSKMDGVTNPISSLIGFKETPWFINFIRPDFHNLSICAAALFFLGLPIQIKRWSFRAVTFSILFTIVFDILWLILNMLPWWRSAPHDGDMEKSLRRFSIVMTFISIFFRIFVFLIFWKASVDYFTIIGKVKEK
>UniRef90_UPI0005642BA1|81__k141_1239455|-|85|2.009e-15|1|730|1077|1077[1077]:730[730]:348[348]
ALVGGVIIGLATTINLTTYGRITGNSGIFNTLIKFDMRSGFRWKYSFFSGLIAASYSLFMIMGKSGGWEIKGFNIILFDKYEENISDLHIVGWIIGGFLVGVGTKMGNGCTSGHGV
>UniRef90_A0A1Y3NCZ1|81__k141_1239455|-|162|1.33e-38|1|112|726|726[726]:112[112]:615[615]
GIPRFSIRSLAAVCTFMASGVALATIRNYEPFLNNTNSFGSDFEDAWRIIGGVLALISLLAFLVYLAMYWRTAQTIEDKYEMPVSWSVGFLFGIGLVISGMCRRTKILGFLTLNSDWDPSLMLVMVGAIGVNLFTFHYIINVKQTPTFAPKLCIPTNSQIDFKLICGAAIFGLGWGLSGLCPGPGMVVFFTMTHGLLWIPSLAAG
>UniRef90_A0A3P7EI76|81__k141_1239589|+|107|4.79e-22|1|731|1030|731[731]:1030[1030]:300[300]
LIVNRHSVLKLADFGTAKNLNDSPPFTGYVSTRWYRPPEFILGTSKYDESSDVFALGLVFAEFYNLTPLFCGTSALDQLYKYIDVLGADDFKYWEEGMRL
>UniRef90_A0A078B0C0|81__k141_1239668|+|494|1.52e-138|1|65|1606|65[65]:1606[1606]:1542[1542]
MPNSVAGSVRSKNSRASLRSRGSKKTYVDESLFGSQKDRPATTYAPAGASIVSLHELRKIRDQTEKGLKADAIVVTKSELDRMKASTNIVTKEERKMTKKMLDEQKEQQRAAAKTRKKRMLTLDQERASKLPPTEFQKDSQRKKEGLLQNAQDILDEEKDDVKHMNQMCMYSKCVTIRDKQLEEQKLLEAEYRDEERRLDLMMEIERLKNLKHQDQLERQKKDNLKQGSLVIIDQIKERELERIKEQELREKEKQLVLDQIQQLKREELRELEEKRETAQKMMVEVEEANKQAITEKDRKKMEEKDLEDKIVEYNRLRSMREEEIEAEKRSAQEEKEREVQRLRDLQEKAQDRQSEIDALRAKRAFEESERLARQKEKLEKEKKVRIQRDLEDARQSQFAEKQRRMSEQAKQERDEYSRIITSQKEEDMKEAMIDDEKKNILRQHADQLRTQITQNEEYGKQERLDHLEEGRKIRQSQEEERRRLEQIKNRKLGELENLGISQKYTADLAKKKV
>UniRef90_W5K337|81__k141_1239735|+|63|8.427e-09|1|372|596|372[372]:596[596]:225[225]
LLELADNGPVSNFIRVTGPIEENLVRFMFLQLGDGVKYMHSKLLAHLDLKLENILLDKYFNIKLADLGVSHQLTK
>UniRef90_A0A1R2BTM9|81__k141_1239807|+|75|2.057e-12|1|1193|1675|1193[1193]:1675[1675]:483[483]
YLVKRGTFRAERYVTIEHENLWPAGSKLWKSAKIKRRVLFTECIMGTNTYFGEKELMNNEQHLMSIVANSEDACLMFIEKDKFMNVMNIQDLIKENSIVFPTEHEIIQKIQVIERSLHMKKISFLNATNTNFLPSSFRDFYMDNETIKIYPWVRNIEEKHK
>UniRef90_J9HZ30|81__k141_1239868|+|182|1.268e-44|2|244|1641|244[244]:837[837]:594[594]|1213[1213]:1641[1641]:429[429]
IMGLVTMTGFVMVGSAAESLAVSFDQEPLMPMFQLSEILFASMIQFVNSWLLINISHVKRLTFNAFYMMAAYLLITVVTIWKFEAGFWLALVAALMHGTSAAFSESTILGYMKGFPSRLVAPFSTGTGFAGVFGSLTLLLLKLVFEKTGYIFALVSPIIIVYLFCIFWLHAQKRKMRFDHHEDHITQQLSMTGDSQKVFADVFTKRKRLANPDNDDFLHENSFIILTVCYQVGVLVSRSSLDCFKVKRLWILILLQVVNFVLWFLNVYFFTVTHFAVAFVHIAVVGMMGGTLYVNVLYSIVTSKTLDYNDKELAMITCAIFDDFGILSASILSLILDNTVF
>UniRef90_T1K4G4|81__k141_1239929|+|83|8.037e-15|1|268|816|268[268]:816[816]:549[549]
NTHNDDIENSGKDTDGQKEELSRTQKLLGFASMSYFRELFDINTDDVIERLKFALFPFKHGSIFDGKPYDLYGPIWILFTVVFTTSIFGTVFMATETMDKENATNASINHIGKSLTLIVFYTLVNPLIVFYLFNREGARSIKYFEIVSIYGYSFAILPILEVLLVIPLGYFSYILLLIAAFIS
>UniRef90_A0A078AGE0|81__k141_1240000|-|344|2.169e-93|1|67|1152|1152[1152]:67[67]:1086[1086]
QSEEIKELQEKIKNAYLNKERAAQLAETQMKVQQEVEQDARIDMAMLRRKEIEEAQQREIDRKKAIEALLNKQRIQEQMHDKEMLRLMAQQEEFEREKGQVTDVVNKLIEEDHEMMRLTRMKQDQAKLDMRQSVLEKKRQEQYMRDLNQQEEENVRRYAQEQASREAAIRREKAKVEAEREKIFEQLRIEEEARRADEEYIERLRVELYQEEFEERERERERMEAEKRANVRNELLRAKEYQRMLKEEREAEEKRIEEEFKEKMLEKFAEDDRIEQMNAQRRRMKELEHKREVERLWQEKLAMYRQQREIELEEKRIKEEEERRQKDVVQNEMERLLAEHGEVLQKYHPKASTTYGTGFMKQ
>UniRef90_A0A1S2LJ31|81__k141_1223964|+|71|3.292e-11|1|3618|4331|3618[3618]:4331[4331]:714[714]
GVIIMSYININESMTTILDTADNIFVYIFLVEFLVKILGLGVHSYFKDNWNKFDFALVISSLVMNVTVNLLKSARSLRSAKSLRFFRVARSQRALRLLKFVKKIKFFRILITSLSTLQRLKDTVNKTLMCFTSFKRIFSIMFITFYIYSVIGVEILFVSEEDYNERYISNSEFAAYSNGILGNFQSFSEAYLALFQVLTESGWHYLIFHVEEFKGFWLTSFIILSFHLIISYILRSIL
>UniRef90_A0A287EQZ6|81__k141_1225150|-|52|1.726e-05|1|2350|2625|2625[2625]:2350[2350]:276[276]
QTNEVYHSMQGCLKPKICKYSLQITKVDCGDSHLAFVTECGHLYSMGSNEKGKLGLGNTDVSHTAVPSLVDYFGDQPIVNVSCGKYHTSAVA
>UniRef90_J9ETT5|81__k141_1225772|+|57|5.394e-07|1|323|601|323[323]:601[601]:279[279]
LLSDNGIAIVEKTGVFGGGYLQHFGLNSNTAGDGFIRSIMQKEEKKAEGFTSPSPVRTKVAMIPSTNNNKNWMQDVMNSKKNIEEIKESKEMN
>UniRef90_Q6CGD8|81__k141_1226433|+|656|2.6e-187|2|116|2665|116[116]:1771[1771]:1656[1656]|1787[1787]:2665[2665]:879[879]
IDNLRNLVHEQESIRNMTVIAHVDHGKTTLTDLLVAKSGMLSDSRAGTALKTDNRKDEQERGISIKATSISLYHEALIEEEKDGEKCSSTKPHIIHLIDSPGHIEFSSEVTASLRVTDGALVVVDYIEGVCTQTEMVLRQALSEKVRPVLLINKMDKGISKMHEPENFYKQCVKIINEVNFIISEFIPEEEYIIDPVKGNVAFGSGYFGWAFRIIDFAKIYAEKTKTEVQYMNEKLWGDNFYDGKKFTKKFEDLDIEKTRGFNKYIMGPLIKLQNSIMNKEHETTTQMMEKFNITIKGSVWEEIEEDILKEVLRKWLNAAETILNMCITHLPSPKEAQKYRMACLFQGTRTSEHKSSSEEEDKSQDGEESEEETKGPSDNDAVIEAMENCDPNGPTMVFISKLFPVGQNFVAFGRIFSGTIRTGDKVKVYNAEDKKPQMKVVKKVAICMGKDVESIGEMPCGNIVVLGGVDTAIKKEATIMSDGIHASKFKAMKFSVSPVVEVAVKCIKATDQPKLVSALKKLSQSDSLVRVDTRESGETVIAGSGDLHIEIREFAKIEIACSEPTVSYRETVIGDCESVLAKSSNKHNRLWVTCEQLEENLCKEIEDTKILEEKKDKLHKILKDKFDWDLNECRKIWAFGIEDALTNCISDKTSAVQHMKEIKGNVLAGFNSVILNGPLTGEKLRNVKFNITDAKIIPDPIHRGGNQLVPMTGKVLKGAMLSSKPRLQEPVFMCTIKTLDSLRGDVYSAIGNRRGKIQDDEYDTESTIIIKAHLPVAESFGFSEYLSSMTSGRALPQFVFSHWETIASDPLEEGSMANKLVKEIRKRKGMTEEVPQPEAFLDKL
>UniRef90_A0A1J3ITX9|81__k141_1226944|-|63|8.427e-09|1|2340|2564|2564[2564]:2340[2340]:225[225]
LVGSSRMGRVKQKNFYHIPLPLHFAIKHRNQGKIESHKWFFKGFCEYMNPKYAQILDCGSIPLWKSISRLVMHME
>UniRef90_J9F382|81__k141_1239726|+|202|1.209e-50|1|88|567|88[88]:567[567]:480[480]
MTKVKLIPEEGEAIEVEEDIAVMSVLVKSMIDDSGAEEDIPLPNVKKTTLDRVIEFCQHHKDEPLQEIEKPLKTNNIKDVVSTWYGEFVDVKIEELYEIILAANYLDIKSLLELTCAAVAAMMKGKSIEEIRDLFNIENDFTAEEEEQIREENKWAEEAI
>UniRef90_A0CVI3|81__k141_1093389|+|139|1.115e-31|1|619|1581|619[619]:1581[1581]:963[963]
DKGYALNPVLIKNIRRGNTYLEIYDKNDRFLLKDTIVGRKGLMKFYDLQPEYMLDDETFRSEHNFLTRNSKRASEDHMNANIRNYIMGNVVSSLDQGAYIEVVKTLKVNGENAQVSWVDSEGIWCIASKNVGILAKSSDDLKKYKTSGNQRYQYAVEIAYAWFKVLNSLKNKKVPLAKLQKAMDGKTFVGEFVGKRENQHMIGYSKETIVFYSIVDNKSTDENCLLPEESYKIFNEFKLDCVPVDRVGVYDNIDSLSEALNHEYNVVSSASMNEEEEGSVLYMIKRGLDDDKVLSLSKLKTLEYRIFRKLREKLRNFWHKQ
>UniRef90_J9IP55|81__k141_1094578|-|734|8.601e-211|2|345|2402|2402[2402]:1038[1038]:1365[1365]|956[956]:345[345]:612[612]
MDFLLQKQLLHPDVATKKKVSRSVDSQFLSAYFYDQKDQFIFIALTNGEIGYWKKKNVEQKQIIDKGKDPELIRLDSKKKHKGEVRCLLYTKISGLDVLISGSADRTIKLWEPKNLKSDPCFQTIIGSGGTVIDMRYIAKSEILITSATDKTLRIWRLDKARELLMYPWFVPLQIIKDFTSINPTSIDNNVWVTCLDMQEGEKFKLFAGDSEGSMLTFKIADGQEYSNIFELEGKKSSIHRIGIIQTLLVPQENFVFTISFDQHLKAFDTTFSNEFFTLKNPNKVVYTSIFWDDQVLYIADEMGYVGVLNVYMDKPFIWKRLVNEPIKKIEVVSEPKHLIVFTEYEIRAYKIRKGKKSHDMSGHTGPILKIITLEPERLGIKNVQDEPKILTCSLDNTIKFWDAKDMSIILSLDSPEKSELSCMTYLMNCGLVATGHEDGEIRLWNLEINFQTLKGSYDGNVSVWEISKKSSNQSSMLNSSIFPQLRTVIYNYVPNKSDILGNEIHCLFFDEKTGNIFIGGNMIDINIWSMQSGEKIATLEGMHTDSVTCMTMEENFLFSGSDDTTIVMWNLITYQHVGVLKDHKTSIQDLLLFDNGLLFSCAYDKKINVWRYHTEEVIETFERNEEFRCLDCIKSYSMLLAGTNDKDILTFDVKHLLE
>UniRef90_A0A1X2J284|81__k141_1174120|+|195|1.548e-48|3|2231|3326|2231[2231]:2662[2662]:432[432]|2871[2871]:2999[2999]:129[129]|3072[3072]:3326[3326]:255[255]
PYSFDKLSKYMTEYEQKEVKKFNKIYFFNKLERRLNGGAFEPTGKHNHGYDNDQGDYLYVKHDHINYRFEIMRQLGKGSFGVVLKCQDHKKKVAVAVKIIRNKKKLQKQGMVEVNILEHLRNNDDDDKKNIVRTKEYFYFRNHLSTLVQVDLNPNKIYTYIQSRFYRAPEVILGISYTTAIDMWSFGIMEIKGSPPLSLLAVCSRRKNFFDSEYNPILDANSRGKVRNPGAKSLKEQMKCDDDSFVDFVNKCIEWKVEDRITPEEAQQHEWI
>UniRef90_U6M8Z5|81__k141_863276|+|151|2.723e-35|1|577|1068|577[577]:1068[1068]:492[492]
GKELFEYVVEHTKINELDSAKITKQLLGTIKYLNSLNVCHRDIKPENILINTKSLHVKLIDFGLSCYFSDFSQLITKVGTPYYVSPEVLKGSYNKQCDVWSIGVISYILLTGCPPFQGENLSEVYNEILYEKLKLYRSDWEDLSANSLEFVKCLLKKNPDTRLT
>UniRef90_X6MIP0|81__k141_869473|+|85|2.009e-15|1|4546|5040|4546[4546]:5040[5040]:495[495]
YEMKYKTDVATVSNLRSTITDCPIALHFSGHGIENTHANLGQEYALYKNKGNILLLEDENGMADYFFEEDLKYMIEISQNAFEVVFVSSCYSQFAGEVFLNAGAKHVICIRRGERISDKASLRFSRVFYETLFVKNYNVCASFSIAKEEVSKVINSSEASKFILL
>UniRef90_A0A417XXH7|81__k141_869473|+|62|1.685e-08|1|5158|5604|5158[5158]:5604[5604]:447[447]
DYIPSNIECFIGRQQSMYEIINLLDYHRLVSILGPPGIGKTSLARNLANYIKDRKKFSDGIIYVGLRGCESADMFLTRLSLVIRSSCSIEEYRKYGLDVVDKTTSSKDIASQDEINQVISGQYRSFILNMLKDKEVLMILDNAEDPLED
>UniRef90_K1Q131|81__k141_871166|+|63|8.427e-09|1|2941|3429|2941[2941]:3429[3429]:489[489]
PIVLDKDNEVMLGLVHSATCIRAENFGIPFDHLTPEMTHLECGKIIPAVSTTTGIITGLLLNEMVKMKMGVTELSDLHEYQLNLSVPSIYRNYLMNPSSRQENGSLVFDFDFLISQNPQIDANKCMDERGFWNAWCKHDLPGDITFEQLEKFVEENYNASPTL
>UniRef90_A0A1D6EJ54|81__k141_871166|+|216|7.381e-55|2|695|2092|695[695]:1219[1219]:525[525]|1268[1268]:2092[2092]:825[825]
IALIVTECLGMYGYVFNDFGEEYKIHSTGIEEKQLNIKEISFQEECLVTTFGKCDDIFIRDDIVEFLNIEGSQGLHMLNEKEYQITEIVDRNQIRINCDTSKFCDMHSGAKLSLKKRGETLDFFPMKESLTSIKLSMMCGLKKHLFFAKLLLEFRKTHTTHQITENDEEELIKLSDADIIKKFIRGSKAEIITMTSIFGGIVAAEALKLTGKFTPIDQWYGYDQVKFIPALEESKNNLDARYNDNIQVIGAAAQEALSKMNVFLPGIGAIGCEVLKCLACLGVGLEKAGGKTTIVDYDKLEVSNLNRQFLFTDKDRRKYKVKVAKKKILEINQDMGIKEINKKLGLHTMVTAVKFPFWDSLDICINGLDNITGRVYCDIKCIEHEIPFLESGTEGQMAHTSVIIPYKTNTYTDYTIKEPKEDKKERIPFCTLRNQPHTIHHCTEWAISKF
>UniRef90_A0A077ZRQ3|81__k141_1238643|-|696|2.364e-199|6|119|4030|4030[4030]:3383[3383]:648[648]|3295[3295]:2672[2672]:624[624]|2620[2620]:2480[2480]:141[141]|2107[2107]:1169[1169]:939[939]|1087[1087]:950[950]:138[138]|931[931]:119[119]:813[813]
MDSHLESKFMGVECAYVTQYMEGNVNMESDITNKEDFKHQVYETFVFEKDILLGYIADLIAYIEHGKVLVSEGASVNILTDVDAFNVKSRVIVIFSRYQEQPGLLDSILSKLISPLIKFVQKFVREMVSETSAPYKVSANVNNLFDILYQISKVRGMKTVVKFFPHEVEDLEKLVEFLEGVQTSSHAWYIEYDLLCWLSMVVIVPFDLETIDSKKEVIAKIITRHDVVGQGYLDSFILKIKTQFEEHINDSTKIFVITGLFQVLCEIFKTGQRDDLKSRIDTVFDTFIKTKSTSEFVESSSMLKKLRVKFAHRLGLIYLKPRVAAWRYQMGSRSLLKNLESHSKSESELKEQTEPEKDTGFKYEDNDGDMDSDCDFEQLEVIISIQLEHLKEVDTSIRWAAAKGIGKITGRLTLELADQIVEDVLALAELCRAGLLLPARLDQVMPKLKQALLYDINRGNHSVGAHVRDAAVFNPKLVIEEYLPKIYENCFNKALHVRHGALWAISELIIGLSGLSHISRNKKLEEAMQQIHKKDIEILKSGNDKKEFNERFNQLQQENNISLINSEMLGKIKNLLFDMEEKNLFKGKGAETMKLCINHFIQCSSLAKLEFNDEYLHKFQNLLIENSKHSNLDLQLSSASALKQLCLSYHNEDEDVNNNKGYVISSISKLIERSVKDSNIDVTRGYNMLFGHLSRSIILCMQQTLLKTVCHNMVPKGRANDDAEARKYAVRSQVEIIKTLGIESVDSAIIKDTLEHLFMATDDYTLDKRGDVGSWVREEAMRSLFLIRYIGTILKQMMEKIDKIRQVAGQVLQSFLIRFADELPDFEGKDIFSEEGKEENTLDSAYLDDRGYLNTKFGYKPWRNPYFVFSQMISLFDSPNFSKYLFTGIISSAGGLTESTVKSSLDALTKHISHFNGKDNEIEKKKQFLKVFNSIFEDNLKEERIIVPLMKTMESLLRTNYFSEPSLGEELVKMHGLSFKEVQKTRNIIKLISCAGIMGELMEFEPVKLKALRSLLLMLFNAYPKVRKLVSESLYNYLLTLEDPTTMFKDEDQYDEAIVILSETDWGSKLKELNAEVKPNIFAIFGQEPPKKKADVKPDGE
>UniRef90_A0A1R2AT59|81__k141_1238822|-|202|1.209e-50|2|401|1168|1168[1168]:887[887]:282[282]|868[868]:401[401]:468[468]
IQNRYCDIAYHNKSHGADVCRLSYYYATNCGLMAKAKLSELDLATLIIGGAVHDFEHQGWNNAFMIETQHDWALNYNDVSVCENHHIAAAFKMINIFEDMNYSEYKEIRKKLTRVVISTDMALHAEHMKKMKAITQNDSFDVSDQENKLFLMEMCLHTSDLTNPSKLWFESYKWSCLVNEEFFVQGDRELELGIPVNNLTDRKSTNLATSQLGFINFVVKPTIEVFRDYLPKVQINCDNLISNIKKWETM
>UniRef90_H2NLJ1|81__k141_1239644|-|132|1.428e-29|2|2124|2990|2990[2990]:2529[2529]:462[462]|2357[2357]:2124[2124]:234[234]
IDKGAHAQYALNNMLELNRGYQSVDSGQPWIPYWLTNVLEITNTRLDEMPAVLRTNLTKYLKNLHNNETGGFRGAKSLQSHVASTYGAIMAIVNIGTEEAYEIVKPHRELMRIFLKSVFTIEPQKHDPSLKASEINVGEKGAYILHENGEYDLRLIFLGEAHKLDIDRLCEWATNRQLELEGGFNGRINKLVDSCYNFWIGSIFEMIDTALEGKGNVNNGEWICNQRALQGY
>UniRef90_A0A078ART9|81__k141_1225410|+|255|1.343e-66|3|74|909|74[74]:535[535]:462[462]|565[565]:699[699]:135[135]|736[739]:909[909]:174[171]
MEKNNPKVCITGISGYLGSWVLKKFMDCQDPKFDIRGTVRNPNNMEKIQPLHESLGEEFKNVELVAADLTDAESIDKAIEGCDYVIHTASPFPLKVPKDENDLLVPAVEGTRAVLEACKKHGVKKLVVTSSTAAITDYSKFEEGMVIDENNWLEDAASAYPKSKAMAERLVWEFEENLPKDQKFGVSVINPGFIVGPILVKCEFSSVEFISTLMSGWLPGVPDISVPIVDVRDVADAHLRAITMKVPNGRYLMASR
>UniRef90_A0A452YXI9|81__k141_914407|+|103|7.665e-21|1|378|851|378[378]:851[851]:474[474]
VKCQKYSRPLTRIFIFAVGFMWMKSEDVEFDYTEYLGKDYDKRERPCTLVSNHSSWVDIIVFLHCKYFPSFVSKDAIKNVPLIKTIGKMLNCLLIDREASKENKNKIVDDIIQRQHNIENGKDKYSLIIYPEGTTSNGFGLMKFKRGAFMSGLPIKPI
>UniRef90_G0R4Z3|81__k141_1226085|-|127|4.569e-28|1|634|1422|1422[1422]:634[634]:789[789]
CMVLALTHIHDKNVIHRDLKPDNIMIDEIGYPKIVDFGVADFEKDINFGSHFGTLSYMAPEMVLGEPYTYSADYYSLGVLLLLILTGDMFAVGKTINEAQKHVLKRRRTLTMKKLKKRYSFLSNECVDFLFKLLQGKPDERMGSKNGILDIRSHHWLINVPWRQLENRTFQSPLSQFVSRYSNNKTLGEQHYVGLNKRDLALKEKEEKAKEVVKNSIFKENDPGNELYDNFCEFAKMNVSLLEEEISYQNMGDDQGSTYPDNN
>UniRef90_A0A077ZSH8|81__k141_1070538|+|421|1.435e-116|2|221|1249|221[221]:724[724]:504[504]|752[761]:1249[1249]:498[489]
YSADRVIGNGTFGVVFKAYEKSTKDCVAIKKVYNDYRYKNREIEIMKMLDHPNIVEYKDSFTVEGEIKEESYVNIVMEYLPEDLQKIMAYYKKQKKLIPMFHVKIYMYQIFRALAYMNGKEISHRDIKPSNCLLDPTKNIIKLCDFGSAKKLIMGEQNVSYITARHYRAPELIFGAKYYTCAIDTWSVGIMMVEMLNGEPPFKGENGIDQLVEIFKVLGTPTKTQLTRMNPDFVEFKFPQVLPVSWSYFFKDVIPVDALDLVSKLLVYSPGQRLKPIEALIHPFFDELRNPSLYTSPHNRIPNLFDFFKEEIEVTNPEIVEQLVPFWYKNK
>UniRef90_A7RND7|81__k141_1239084|+|117|4.678e-25|1|1852|2724|1852[1852]:2724[2724]:873[873]
KVNKYIVRINEPIRIKWDLFIMFLATWNSFMIPIEIAFEPSISENIFFILFNSCIDLVFLLDIFVTFRTTYIKPSTGDEISEPKAIAFQYLKGRFWLDLLATLPFDLMHGGNENLGFTSLFGLLKTTRVLRLKRITMFINIRDDFSLIYFLVLYLHLVGCCWFFVHNMAQEWIPPQDYMFVGSNIYNEDEFYKYIHSIYYSVQLLNGNEIGPRNVQGLIFVSGVLIFGAIVNANIFGNMAVIIQEMNKKASRFQEKIDIANTAMKNLNINKNLQNKVINYLLYTQSNKDQQ
>UniRef90_A0A0V0Q8H4|81__k141_1239474|+|84|4.019e-15|1|2056|2424|2056[2056]:2424[2424]:369[369]
MKKEKTPGKGKKRNKYKMLPTALKCKAVELAHFQSAKFAAKHYSVPLKSLKRWMKVGCERKKGGGRKTKDPLMEKNLHNWYVEKKARGEIITAKMIKEKAIQLTNCSDFIASKGWLDKFKVRY
>UniRef90_UPI001359EDE9|81__k141_1240026|+|63|8.427e-09|1|2208|2417|2208[2208]:2417[2417]:210[210]
VQDTGVGIKVANQAKLFKMFGTLSQKKLRNPIGSGIGLTVTKKYVEHLGGDIKLNSRSNQGTTVEVNLPL
>UniRef90_J9HIX6|81__k141_1090740|+|424|1.794e-117|2|362|3179|362[362]:2530[2530]:2169[2169]|2562[2592]:3179[3179]:618[588]
VHDPYFNEKVDLYHDQAIKREKLVSNVSYELLVSLLKDPLRDIKNTRGKAFYGHIKIKFDLDSSYDLSKNEELFVDYNGLAVKDLILNGVYMDATNYFHHHRIGFDSKVLKPGKSNTLTVVFKSKYRTDGEGVHLFKDPEDDAEYIYTKFEPFFANRAFPVFDQPDIKATLKLRVIAPASWTIIGNGKESGIHGQSEGYTDRILASTDMSLVSGNVEPYKLFEFNTTKRISSYLFAFLAGNYQYFEQTHKVKGVEEPIRMRLYFRKSVESDAARIQDLMFGPVSKAMEWYSDYFGYPYAFDKFDQIFVPEFSSGAMENVGAVTFSESYMARGRAITESTKISIINTALHELAHMWFGNLVTMRWWDDLWLNEAFATFISYYAMSEIKSISEIVPSLWVSVSSRKQGGYVYDELSTSHPVYSTVRHVGEANDNFDGITYGKGCAFLQQLLYIIGDDSFSLANKLYFKNHAWKNTNFDDFIHSLVEADKSSPTQSTIDIESWAKKFLNTKGVNTLEIFKDRKRGLGIKQSLGEFSNSKLRQKLNIMVIDEYMNTETIPTVISDKTVITIANIRNLNITGKYYIANAEDKAYTKIYLDEITSRFLSKNLSKIDGEVNRAVVWRALSGMVKHLKLTSTLFFEFVHNNLKGEKNPVILNNVLGAAMVTLRLYIPDELYIQTSAKMFGLIYDMLLETTDQELVFILKEAIVNFASSKSQNNIFPSLKYLEVGSILDGDNKPFENSELSWKMKEAVLIKIFAYSDIEETEKQALLLEVIGNGKSDMIDKLKLACEASLPSIESKQRVWDKIIDTENELSTHQRTTYMAHFFKRDEFCPMFRDKYIEEVLKMADYEDTEFAINFIATTAPIACATDDLVEKLKMQTSVSKLLDTNSHPIENSSRISYIRIVTQITEVIERSLKVKQF
>UniRef90_A0A078BBV4|81__k141_1241394|-|85|2.009e-15|1|81|305|305[305]:81[81]:225[225]
CCRNTIARVPQPLGIIFFIMNIIIPGTGTMFSACFDQGDLNSDQLLIGFFQLLTSALLIGWVWSIWWGWKLFKNQ
>UniRef90_J9IVJ1|81__k141_1241394|+|353|4.236e-96|1|595|2271|595[595]:2271[2271]:1677[1677]
MSSVCVLGSGECEQLGLGDDAPFEIKRPRLIKSLPSTVKIHQLACGGLHTVLLTTQGKVYTWGCNDEGALGRTGAENAPALVADSLKYPMTNITAGDSHSIAYNTKFNIVYRWGLYRNSLSGKIGEKQEVPMRIAEKVLKDLTLKKIVSGANHTLVLASNRVFGWGDPETGKTGRMLKSRRRNSQSLMMEAIGLKRVRDIFCGTDTSFAITDDKNGKQHVYSWGLNNWGQLGIGRRDNVCTPTEIKEFKNIEIKMLCGGAHHSLALTSDGHVYSWGKNEDGQLGVGDTYTEYSKKKQQELMDIDAEERKLNEECNKLIKEANEQGNASEIKKLTSSHKKSVKKFNDLKNKPENEEEILYFTVPQKVESITDIFYVDSGTTFNYAIGKRVNSNKEEMKDTEMNLESQKESVKQDEKVDQIEVKENEDKNMTSTSQNQLNTPDVSMENSQSQAPTPVKVPEDDKKDEVSIEEVKKENINTVEIKAPEPVMPANIEVAKPLTFVAATPMPAEASKPTDTVADLNLSFNVAYSWGIGNSYVLATKEEENKFTPYEISQDMYRK
>UniRef90_A0A6G0U219|81__k141_1241477|-|52|1.726e-05|1|1474|2130|2130[2130]:1474[1474]:657[657]
KAKLEERNKLSDQVELNIKFLMNKITPNNYDSIKKQIYALIREHNHEPQIFNSFCKNIFKKACFEKKYAEMYSKLCVNLQKFEIEKKIPEGTDRKEKAKLIVKLKKGDSVVSTTIRTLAKEGVESLSQDVEVDKEDPDWEEKLAKHREKLVGNIRFIGWLYIQSFVYLVTLLNIFTSNLLYLPKQSLENSDEPISSICLDLLEASCILIEHTGKQIDET
>UniRef90_J9EZ75|81__k141_1070003|-|331|1.777e-89|1|789|2159|2159[2159]:789[789]:1371[1371]
LRYLPGTKARHTIKRPIQVKEQQPRSATDTFYEYTKEVLPRMEETIEKRLLNQYMDTLGTAYEKKEVMEAYQIRKHELKKLADKDAGFVATPGSSPGISAMNTDPHYFTTEEKEQFQEMVASNEGLGLSYHTYDTIGKYTLFPKSHWKRMFPRESCGLFDFNDFKMKQIYALMCTEEGLKITYDLARRTLPKNRNVDYEHLIKSSTEMKDVLKDEQMFVQIYQDFSINLIDLIRERKSYEVRNAFESPAIFDGVVGILMRELRKKPVRNFLLYEPTRLKIMNSFIDLIVNLFEDKEIHLRELKDVIEHKRILEVTLTKEDLGDLADFSELNHDSKKYKIYLQGHQKYCFHFWRPEDMREYALQSFKGFNSGMFMWGRSGAGKSGALGYIVAWAHENNWAVINIPRARKFTHTPCTLERHINGLYIQKQFAKELLEDLKISNQQKLEEMKVNMELYGK
>UniRef90_A0A078AW78|81__k141_1226784|-|365|1.034e-99|1|65|1075|1075[1075]:65[65]:1011[1011]
KMLLPWVLVPQQNRFILERFGRFSKVLKPGLNFKIPVLDMVAYKHSLKEQVINVDSQNAITRDNVKLRIDGVLYYKFFDPWKASYNVKNPITALSLLAQTSMRSEIGKIDLDRTFEERETLNAKIRVTVGHASEMWGIECMRYEIKDISPPEQIRRSMELQAESERIKRSKILNSEGERQALINIAEGDKSAAVLEGEGVATKIMQEARAIVEALENIAQAIEKDEKMVALKLKLTERYLETMADILDKSKLIVIPPSSQNGNSDMTRQIALGLNLYKNIMDGSGMNFSSMATGSDQTYQELNKKLESLKEERRKTNDRSGRSSDKYEFMDDKILYS
>UniRef90_A0A077ZSE3|81__k141_1070911|+|207|3.779e-52|1|164|1027|164[164]:1027[1027]:864[864]
CKVLAMEGGGDKGAYEVGALKAFVELLPSEEIQYDVVTGISVGAINAASFALHKKGDEAKCVNWMNELWLNMTSANIYSNWNFGMLEGVAFQEGLYNNAVGEKYLSGIFNENFPEKKFYREFEWNTIDFDSAQIVRFNKNEIWDTVPSKIIASASMPFAFPHKHIDNKTYVDGGSVWNIDIGAGINRCLNLGYKESSIVVDAILCTGKTVDKRDHKNTYNTLQNYMRMRDVYSYYNSMSDIDEIRRGYNDINFRHIVIPSGPLPSGYIPLGFKHKDIVAMIEQGYKEA
>UniRef90_R7TD23|81__k141_1235558|+|61|3.371e-08|1|2039|2194|2039[2039]:2194[2194]:156[156]
ITCLYENCGKHFTKTWNILDHFKVHTGEKPFQCKCCKRSFSQKGNLTKHLKL
>UniRef90_A0A078A7P2|81__k141_1235872|+|927|6.851e-269|2|527|3931|527[527]:3346[3346]:2820[2820]|3389[3389]:3931[3931]:543[543]
FPTNYIRTTKYNAITFLPFSLLKQFSRLANIYFLIIAILSLIPEISSISPVTAILPLVFVLVVSMIREGLEDFSRYRSDRASNNKKVMKLNEDNEFANATSKDLQVGDIVLIFGDDTFAADIVLLKSSNGVNAFIQTSSLDGEKNLKKRFVPKGIEKYTKPEDEKSYMLGGTCTTLPPEKDLHSFTGKLEVGGKNYALNIEQLLLKDSKLKNTGWIIGTVAFTGKESKVMLNSQKSRNKVSNLENKLNKVIIFLFFVQILICIVLSAITAIYDNVKDDNQDYYLGNDESNENVFLNFFSYFLLLSTLIPISLIVTLEVIKTIQAYFISNDAQMYDVDADGGTNVSTTTINEELGQVTYVFSDKTGTLTQNIMEFRALAVGEETYGRLGGESFTRRLTSLEQKKELETNFKSDKLNRTLQTDPIQNDVTKIKSQNGRSEIVFNNDQERAQEIMKLLSLCHDCEAEESVVNGTKIKFYQGESPDEITLVDFAKDQGFEFNQTNDGKIFTQVSSASGLVEGDKIDQKEYKVHKKVKFTSDRARMSVLFTDPDDGLIKLYIKGADSKIKERLDPKNNDDKVKDHVDDFLSKAAVCGLRTLLLAMKVIDKDELRQIEKDIQDAEKNVNTSAENIQKVIEGYESNLILVGATCVEDKLQENVADTLEDFRRAGINVWMLTGDKLETAKNIGYSCKLLTDEMVIYQAQGPQEAKERFTESLVDDNIMLMKELKPRAIVFDSGALSYLTANPQSLKHFINIAKTCNAVVCSRASPAQKADIVRMIKNDDPTNITLSIGDGANDVSMILEADIGIGIYGKEGVNAAQASDFAIHQFKFIWDLVLYHGRYNYMRNSELILYFFYKNIIFTVPQVYFAYISDFSAQTVFDDFYISFYNLFFTSLPIIVRCVFETDVDWQVYKGEKRNRIKNFTPRLYYVGNRKMIFTYLNYFLFTFFAYQTSIIARDGKNTDIWTFSVTMFFSIIIAVTIRLCVTQKLFNIFNFISFILLSLILYYAYFWLSNYLSFSKTYLIAEQMHESPIFYLTVILCSGFILVTDLLIETIAVNLMGSPLHYMRRAVNQYNELPDDFERNFDKLMLKKSEKFVREDLKKEESVAKKREVRMKKLQEKID
>UniRef90_A0A392PWW6|81__k141_1236160|-|72|1.646e-11|1|906|1181|1181[1181]:906[906]:276[276]
MRFHCDNKYLATGGQDGVLRIWEVLPAENDEDHLVLFKSEPIREYKQHTKDIVDISWGSKDKNTILTASNDKQVILWNIEDEKALQIYTHPD
>UniRef90_H3G5K9|81__k141_1153374|+|228|1.802e-58|1|550|1122|550[550]:1122[1122]:573[573]
WAFSTVGAMESHYLLMTTKYAILSEQQLVDCGTPEEYNLHGCSGGLPSYAFDYIRDHGITFEKTIPYKGEEQECRYTEYDKVILTKGPFNIEALNEDQLTESVYNQGPISVAFQVVGDFRNYESGVYSSTECKNGKQDVNHAVLAVGYGNENGKDHYIIKNSWGTEWGDEGFFKIERGVNMCGIAVCNSYP
>UniRef90_A0A1E1X248|81__k141_917600|+|247|3.437e-64|3|1152|2044|1152[1152]:1586[1586]:435[435]|1623[1623]:1772[1772]:150[150]|1904[1904]:2044[2044]:141[141]
CFGPLASADRYGRLISVCEVDDSSILAFSAASLILWMASLSPEMSTPFCFLNSPTRNCWKERSKSSPPREVSPLVALTSKTPPEISRREISNVPPPKSYTAITFPSVLSRPKAKAAAVGSLMILLTSRLAIFPASLVACLCESLKVPKYDSAVSLIFPRTKAPTCDGLYFFPFASTHASPFGAATTLYGRCLRSFCLLAGSPTNLCPSSVNATIDGVVRIPSAFSITLGLFPSITATQELVV
>UniRef90_A0A078AFB8|81__k141_917600|-|993|9.285e-289|2|170|2085|2085[2085]:1903[1903]:183[183]|1849[1849]:170[170]:1680[1680]
NFLHYSSIIGIDLGTTNSCVAVMEGNNPRVIENAEGMRTTPSIVAFTDDGQRLVGLPAKRQSVTNPENTLFATKRLIGRRFQDEATQKDLKHLPYKVVAAPNGDAWVEAKGKKYSPSQVGAFVLGKMRETAESYLGTQCKQAVVTVPAYFNDSQRQATKDAGKIANLDVKRIINEPTAAALAFGLDKTDGKVIAVYDLGGGTFDISLLEISGGVFEVKATNGDTSLGGEDFDLSFQQFLVGEFKKQNGVDISGDKLAIQRIKEAAEKAKIELSSTSQTEINLPYLSADASGPKHLQVSITRAKFEALVGDLITRTLKPLEACIKDSGLEKSSVDEVLLVGGMTRMPKVEQTVREFFGKAPSKGVNPDEAVAIGAAIQGAVLTGEVKDVLLLDVTPLSLGIETLGGVFTRLIHRNTTIPTKKSQVFSTAADNQTKVGIKVFQGEREMAVDNKLLGEFELGGIPMAPRGHPQIEVSFDIDASGIVNVSAKDKASGKTTNITIRSSGGLSDGDIDRMVEEAEQAREKDSATRETIEIKNEADSMVYQTEKQLSEHGAKIPDNVKEQVNNDITALNEAITTDNKDNIKEALERLKNSSMEIGKSIYSQTSSEGDQTQDQSQDQSQ
>UniRef90_J9J0Q7|81__k141_1241390|+|137|4.461e-31|1|676|1683|676[676]:1683[1683]:1008[1008]
FVVTSTAISFFIEKYLAPFKACPRLVVFVLILMNLTHILVFPAYCGIKYEFHPIVRGIYTGYACVWFFKFSSYHHVWHDLRNLIPKIQRTIKKKQSNEDIINMTMNGTTSAEKSISEETPKKILKLTDDLKKDVMAYPSNVSAWNTFIFTFLPTMVFQVRYPFARRNIKGFFMGVAKLSVLFYVYIIIMLAFFNPKMQEFMRNFDMNNWVTVLVLYIDVCLATMLAFWITFYAMFHIYLNAFADLTGFTDRRFYGDWWNSSSFSEYWQKWNRPTHDYLKRHVYFFALSKGFSKTWSMIIVFIVSGVFHEYIFAVCLGKISGQGFNAMVFYIPLILI
>UniRef90_J9ITK4|81__k141_1236360|-|963|9.97e-280|1|70|2889|2889[2889]:70[70]:2820[2820]
KILFKMQKVSSKVVNSRFLYTTRLARFTAKIPQNNNLQGFIQNYQEKGHWHAKLDPLGLTNITKKGESFDLEHWQLSDIEQLDSFPTDYRINPSYSDHCGTIGDLKEHLDKIYSNSVGVEFSHISSEEEKIWLHNNFEKIMLEPVSKAEKMTILSHILRAEQFELFIHKKFPGYKRYSGEGAESLISALNTMLAEASYTNTEHTDRNIKNVVMSMPHRGRLATLCLIQDYPFRNLLSQIRGTKSIPEEIFGSLDDIPTHIGPSNPRTYVNSGNVEKHHKLQVSMVNNPSHLESQNSIGMGKTKAKMDDYQNPHSVLNIQGHGDAAFSGQGVVFEALALAGLKNYTIGGSIHFITNNQLGFTATSEELRSGRYCTDVVKGFDIPVIHVNALDVEAVSKVCKLAVRYKQKFMKDIMLDMISFRKYGHNEVDEPSFTQPEMYNVIRSMPSVASQYADKLIQEGTVKQNTIDKLKNRFAEWCNNEFEESTNYKPSLEQITTSSSKGIRSMTHKWEGMSFSTFGNEPEDTGYNRDNLEKIALASVDASSKGFTPHERIQRTHIDARKKLIESGKIDWATAEAMAMGSLVQDGYNVRFTGEDVERGTFSHRHLIMTDQKTNKKHFPMVSSSYMQETSKGRMTIFNSNLSEYGPMSYEYGYSLENPRNLCIWEAQFGDFYNPAQILLDQYLMGGEEKWLRQTGLTLLLPHGFDGAGPEHSSCHIERLLQKVNSSVYNEEDYGAGDLNHQRANLHIANCTMPSNYFHILRRQMLRDYRKPLIMATPKQGLRHPVIRSDISECEPGTTFKPVLIDKFDKAGGKVKKIIFCSGSVWLKLHQIPNEGDHENIALIRIEELSPFPMKEVREALTTCDFNKDTEVYYVQEEHINLASYGWCKMHIKRVMNRLGAPDSIVKYIGRNPEATMATASSKDHKATEQKFLNRFKEVI
>UniRef90_A0A226M915|81__k141_1236551|-|92|1.57e-17|1|489|1016|1016[1016]:489[489]:528[528]
GLLVLGFCKASIKWKISKIGIAKIKQGLGGKAGNKGACLVRFNIDNTSVIVANAHLESGQKMLIERVLQFNEITSYKLIGKRNQSYDYQSHVVQVFMGDLNFRLDLDYEMGKVASINFLEDDKHILQKSDQLNKCRQTEECMENLMEGPLNFRPTYKYDEGCDVYDTSKKQRTPSW
>UniRef90_A0A1V9X6P6|81__k141_1236551|-|70|6.584e-11|1|2021|2359|2359[2359]:2021[2021]:339[339]
KSTLMTVTLISRKAALMGGIIDTGIDDDGSVSNFVETEHIIEVDRNLVSFVFVRGSVPCFWDRINDKLNDLTTPYDIEIQREFEMHEVAFKLHIKDLIESYQKVVLINLLDSN
>UniRef90_I7LTE1|81__k141_1237393|+|832|2.714e-240|5|73|3257|73[73]:177[177]:105[105]|216[219]:1100[1100]:885[882]|1122[1122]:2360[2360]:1239[1239]|2391[2391]:2795[2795]:405[405]|2952[2952]:3257[3257]:306[306]
MNLYSLSLHQATMINQAVYGNFSAPRKHEVVVAKGNILELIRPDDRTGKAHTVYKQEVFGQIRKLIPFRLTGLTTDYVVVGSDSGRITILEFKPEKERFEILHQETYGKTGCRRIVPGEFVAADPKGRAIMVGALEKQKFVYILNRENNEVTISSPLEAHKPHNIVFDMCGLDVGYSNPVFACLEIDYGESESPFAAVVTGKPQKNLVLYELDLGLNHVVRNYVEAVDISAHMLLPVPAEPDGPGGVIVVCENYVVYKKVDHDDRECPLPRRNDMDQERKLFCISYTLHKQKGLFFFILQSDLGDLYKISLNFTDEQVHSIQCQYFDTILIKTGFVFAAAEFGNHFVFQITGLGDNDPDVAMTDSSMGKDQLVTFNPRGHKNIAAVDEIKNMGCITKMECADLLDEGNPQIYLTCGRGALSTLRVVRHGLQVSEIATSPLPDAPTGIWTIKEKYGDDFDKLLVVSFSQSTVVLSIGSKIGEVSDSGFEANTNTIHANLLQDDSVIQIFPAGIIHITPEKKRNKWSCPSGEITCGISNERQVVVAIDSGEIRYFELDMVGTLIEVGSKIMDAEISCIDVGPIQEGRQRSRFLAVGCKGATEDSSILKILSLDPESCLSRISVQALPTFPSSVCLIEMKNNIGVKDMDQTQLFLHIGLNNGVLLRAAVDSITGNLSDSRARYLGTHPISLVKVLVQGMPAMLALQSDPTSETGVGGTSRAWFCYNFMSKYFVAPLSYDPIKYASMVGIYNNTLRIFAVDKLGEMFNQVDMPLQYTAREMNYDLGLRKIITIETDHLTYPSETRAVIKDQIFQATEDEEYKEVSEQQVGYPKAAPGNWASCIRVIDPVGPKTHELLELSENEAAFSMLVTDKLGTGDRTYRLVAGIGTILRVYDLGKKKLLRKCENRNFHSCVNKIKTDGSRIFASDQADSVHVLKYKPEECQLYIFADDVIPRWITDFTLLDYDTIVGSDKFENLFVLRLP
>UniRef90_A0A231VRE2|81__k141_1012028|-|57|5.394e-07|1|4672|4842|4842[4842]:4672[4672]:171[171]
GVKPYSCMYCSKTFTQKGNMRKHAKLHQTPHVDARRKFKCEFCGGGFTEKYNLMVRV
>UniRef90_A7SPT7|81__k141_1232211|-|142|1.394e-32|1|314|967|967[967]:314[314]:654[654]
EVIMTDRPVIGILTSPDTNGSQKQCIMSSYVRFLEQSGGKVVPLFYTDSDEAILARMNQINGVLLPGGDSSVLTPDGVPTIYSLKIKVILEKAKEMNERGTYFPIFAIGLSMQAIAAVEAPFEDTLTIGKFDSVDTCDKISFVEDSNESKLFRLMPDHLIVAIQNDEVTYNNHHDGIFMGVFTKYEALNSSFKVFATNIDRKGVEYVSIFEHIKYPFY
>UniRef90_A0A397UXD6|81__k141_148480|-|106|9.581e-22|1|822|1241|1241[1241]:822[822]:420[420]
DDQGNIKYPIYINSSLSIIDLGRIEYERPNYHSEKNFFPIGFKSERLHMSTLDPSKKTLYTCEILDGGIKPQYKVSSADNPEFTIIKDSSTGCWIDICKLIDVARGGVRENITVSGPERFGLCDHNVIRLLQSQPNADKC
>UniRef90_UPI0003F0D724|81__k141_148480|+|126|9.137e-28|2|263|733|263[263]:442[442]:180[180]|458[458]:733[733]:276[276]
MGPSLLNISSSSISAVCSIMRKEMPGVAKIMFPVVDVRDVAQAHVEAYRREDVKSERILLWMRELCFIFRNEFKKYGYKIPTTEFPRAAVKLVAIFRSELRLGLPMIGQFIAGNNKKSRELLGIKYDRNIEQTIIEMGYSVIDHGFVPDRTK
>UniRef90_J9ITD2|81__k141_1232960|+|161|2.659e-38|1|301|1323|301[301]:1323[1323]:1023[1023]
FCRSLPETKKCRDESTLSVEVGTDFSPEEFQAQCINLTKNKGKNQEATLIEAVGEGEFEIKEHLRLDFSTEEECNLIPDVDYYGISFEVFCDASLEKEPAIVLNEALSNDCNPYFSVTHKSGCMVGDLKGIWRFVEDNAFIFAIVFIVVGLFNLILGRKLIKPAIAIIFCLSTVVAILFFLYVLILQNDSKEWVLWLLLAVSVILGGIVGFFASKFVRIGVFFLGLWAGAGIGLLLNNMVFYKINHVAVLWVLMAVFGLTLGILSIFWYHYIVIVCTSIIGSFLFIRGISLFAGGYPNEFTIYERIRDGELNGMPWTFYIYMIGMVILFFIGAFIQHKIKK
>UniRef90_A0A5J6DV88|81__k141_1239758|-|212|1.181e-53|1|109|984|984[984]:109[109]:876[876]
IGAGVVAFLIVVAFAFMMDSVEPTEYGMTYNVLTKTAGMDHIYEGGLYFLGPVQRFIKFPATVTHIEFSDSPDAHAVPLETRTKEGLGLILHVAFQYKLYREDIPKLYKLTNVRYEETFIRQAKNVILEQASEYNAPEYWEKRSEIGTAIGKKLNQTLSTTYTSVIAFQMIQIDLPTSYEDSIVQTQVEVQRKETKRYEQKATTMRESINVDVSEADKKAQIIFATADATAIRIINQAKSEAINNTIYNEKLSYKHAGDLLGLDATSGLIDYIQLLNIMKNQESQLIVGMKN
>UniRef90_A0A078ASA6|81__k141_1239830|+|903|1.149e-261|1|74|2326|74[74]:2326[2326]:2253[2253]
MDFTEKEESDGIRFAWNYWPHSKGSQSEVVVPVSCLYTPLKDITGLQMLEYNPIYCRQCKGILNPSCNIDFRFKAWRCPFCSTDNHFPNHYSQHITESNLPGELVKNYTTVEYVLPGAAEKPVFLLVIDTCIEESELSEIKDSIQESLALLPEDALVGLITFGKHVFVHELGSPGFPKAYVFKGDKPKSPNQIQEALKIINTNDPRAARNIQNLKKFLVPVVDCEANLNNILDDLQPDPFPVAQGTRVLRCTGNAIDIAIGLLECLTGVRGSRIITMVGGNCTFGPGKVVDEKLTVTIRSHMDILKQNEKVAFMKDSITFYDSLAARALKRGIVIDLFVASVDQSGVLEMKSLFDRTGGYYIMTDSFQNPVYKESFSKFFTVDEDGHLKMGFLGKMNIFTSKEFKVCGCIGSCSSNNVKTGCVSDTNIGIGGTAEWNIGGIDKNSSLAFYFDINPKNTPPAANAHPPVYLQFQTKYQHSDGSTRIRVTTVQRCLAAPEDRRELAYGFDQEAAAVLMARYSVVRCQIDEPLDVIRWLDRMLIKLVSKFAEYKRDDPNSFKLSREFSLYPQFMFYLRRSQFLQTFNASPDETVYYRSLLCRENVANSLVMIQPALLQYTTDSEQPIPVLLDSSSMRSDVILLLDTFFYILIWHGDNIMQWKEQGFHEMEEYAGLKDMFEAPREDSKAIKQDRFPTPRYYVSKPGDSHERKIKARINPASGKTTSEDDNENNIFTEDVSMKIFMSHLIKLAVQG
>UniRef90_A0A0S4IQV7|81__k141_16152|+|188|1.981e-46|1|102|1796|102[102]:1796[1796]:1695[1695]
LPTFGHVLKPADAEKFIQFLTVPYIRIPLILDFFGNGDPQRLTALKAKSLQMIVDAALFEPGRWKPADFTDVVDEIPIKDFDRLEALLATAHGTLFNEIAKSPDVLIASIVKILERALDMDVGKYTKKSSSGPLILYAIRLAVRVEGYLKYAIKRCVPGQPRPRGLESLDKIRVGVALKKLRVILDSQAIPTLEYWIDPSRNKDVDINCRVHAHLLYLFKNYDYEDLDKRAVSIILSSQVYLTINLRFSSAVYDDLQDTSKPTQPPPSIQIAQSEVFDTIQSHRYNILKFMREHKEDGDVAIESVVRVATGIGSRDKEDPEFKNRHWQSIGHPTCYGRMVPDTEDIKLRDGSYRRPRPNESYEDWMLRVTTKAVGIEVNVQLSDFTLQNHKMTLLDPHILEDQDFKSVRYLAMGKATDAACAEVMHTSNRYWWRLVGRRYDVQSWAPDQRNYKDLKGFMDTNHSRQFPRGLRAGEGWMADVLKEKAPLILPGATLYMPSKDFSDEPFAILTGWIENKKKDDSTCTHTLKEVVLHQHPPSITVFNVVEHGRRHFRVLEYSSDLSTS
>UniRef90_M1FHF3|81__k141_874472|-|61|3.371e-08|1|936|1031|1031[1031]:936[936]:96[96]
LEMELAALKHPFPAKKIPHHPALFGKVDIVLL
>UniRef90_A0A3D5Q548|81__k141_874472|+|464|1.632e-129|1|1|822|1[1]:822[822]:822[822]
LQGRSMSGAKNPDGPADSIIVHPDVRRMLMRQKVLNEGMRAMALFAGHQLDLSVAHPDEAVRESADDLVQLLTPVVKAFLTDEGSNNTNIGLQVLGGSGFTTDWPLEQLVRDGRIARIYEGTNGIQALDLVGRKLSLKGGQLVRTLFGVMTGYLKDNPEAPHRDELKGAVSALEKATLWLATNAPKDPEQAGAAATPYLRLMALTVIGYMWSRMANVAGQQIAAGEGNKPLLESKLVSARFYFEKLLPEIHWLLSDIESGKGSLMDMGDDHWAA
>UniRef90_A0A0S8CZK1|81__k141_874472|-|80|6.43e-14|1|1117|1482|1482[1482]:1117[1117]:366[366]
GLAMALVSIPVMYFLSPLLMGFFTDTDAIKNTGVTYLRIDALAFYAYVVLFQSVAVLQAMRKPMFPMYLGIARQLVIPAIINYVLIVLWDYPMVSMFYTIVIVVMVSSVIAHFYTKREISRL
>UniRef90_A0A367K0W5|81__k141_1194645|+|296|6.105e-79|2|13|1800|13[13]:729[729]:717[717]|760[760]:1800[1800]:1041[1041]
YAKFDHKDDKIVDFSDVKKEISRRTIEIAGKEKKVVSTPICLTICSPEVPTLTLVDLPGFTKIDMDDQNSGISQDIESLVMEYIENENTIILAISPANNDIANSDGLLYAKKVDPDRKRTFGVMTKIDIMDKGTDACDYLSGKQYKLEHGYIGVKCRSQQDNNKEKTIKEALEDERKFFRTHPAYKKFAESQGTEMLATKLSKLLEQHIKNKLPAIEKKIDKNYKEYTKILKGLGESVKLTRTIEEYASSFEDLLEGDSEFTEDTSYCGGSKIYQIFKFFCEQKIKLIDPLQDLSIEQILVTMRRAYGIDPGLFIPEEACKKLIMENIETFEKPSQECCKHVYDVLDQAVGDVMKHGLGARQKLRQFLHENMEKIIDKNYKFLLEFISNKIEAEKGYINYDDDNFKLVKPYIITDDDPEEEVLNHLEKNFGLDKELFKVDSAYSVIDQAINERRAAQSQSKKIKKKVKVIDLSDDEDNVFWDIEFKVDIAKGLTEEDYDNIMYMRRVIHSYFEILKREFKSSIPKYIVQFLVRRTISEIRTSLQSSLHDQEDIMGLVEEDTEVKTKREIAQNCIKQLKISMKAIKS
>UniRef90_A0A5K1HIS7|81__k141_1196051|+|180|5.072e-44|1|271|1026|271[271]:1026[1026]:756[756]
DTHMKVAIKIIKPHFLNQVGMERVFEEVDILESLDSDRVTRMIGAGYTDFTQGNNVKEVYHIVLEYINGCELFDFICITGSFSEDVCRYFFHQLVEGIEYIHEQGISHRDLKTQNILLDKRYNLIIADFGIATMKEINMTTAGTQVYAAPELLERWNQTDPDPYIGKIIDIFGLGVILFMMRTNDRPFEKAEVKDFYYQHFYKNKHKRFWECHSEFRSSGYFSKDFKDLINQLLAPNPTHRLSLSEIKDHPW
>UniRef90_UPI00122FFA66|81__k141_106937|-|235|1.408e-60|2|814|1818|1818[1818]:1363[1363]:456[456]|1344[1344]:814[814]:531[531]
RVKILYTGGTFGMANSSDGYQPKKNWLLKRIHGNVNLFDKKYTKQNYEEGTSVTPVTFLKHRIRYNFEEYSNLIDSSELNREVSNQIAESIEKHYSDYDSFIIIFGTDTMAYCASYLSFVLENLNKTVVITGSQIPIIEWRNDAEANLIGAMIPEVCVFFNSKLMRGNRIIKQSSTKLNAFGSPNYPELANFDVFLDFQKHLIQDPPEKGKEFTVFKDMAECISVVFVHPLLTHDIFLSAFKRAQAIVLQCYGMGNFPMGRTDLIKVIEDALLKYNKTVVLVSQCKNGFVRSTYASSVSLKKQGAILAEDMTVEAIISKLSYVLGKGYT
>UniRef90_A0A078A015|81__k141_1226528|+|350|3.389e-95|2|237|1173|237[237]:326[326]:90[90]|403[403]:1173[1173]:771[771]
QKVVVHPIVLLSVVDHYNRIAKGTKKRVVGYAIPFEEDLKDKDVWFVDHIFHEHMYTMFRKINAKEKIVGWYSSGPKIKKNDIEINEKFRDYNTNPVFVVIKVHESETLGIPTEAYCSVEEVNEEGQLEKNFVHIPSSIDATEAEQVGVEHLLRDIKDVSIGDLSKQISDKIMGLKALRAKIQEMKEYLDDIMAGKYPVNNEIIENLQDIFNLMPNLDFESVIKSFNMKTNDYMHMIYVCSLIRSCIGVHNLINNKVSIIEKERELLRLEEEKKNKIIKDKEDQEKK
>UniRef90_J9I0F2|81__k141_1227593|-|516|3.623e-145|3|258|1953|1953[1953]:1756[1756]:198[198]|1619[1619]:1368[1368]:252[252]|1163[1163]:258[258]:906[906]
TLWLTGLSGAGKTTIAQELKERIDQMLGTTSKTYILDGDIIRGGLNKDLGFSAEDRTENIRRISEVITAFISPYEKDRDFGKQIHEQDNLKFYEGYISASLEVCENRDVKGLYKKARAGIIPNFTGVSDPYEEPKNPDINVKTGEKTIQQFMNEIQLLETLHYKMITCDDGERYLHSVPITCHVTKEEMEKCQGKDRVSLKHASSGEILAIIEKPTFYQNRKEEISSRLFGTQSKKHPKVERIYDEGDYLLTGKKLIVLKKIMYNDGLDEYRLSPNQIKKIAQDKGADAIYGFQLRNPLHSGHVMLLNSTRDKLIEKGYSNPLLLLHPCGGWTKDDDVPLNIRMDQHQALISDGELSQSQTILAIWPSPMFYAGPSEVLWHVASRLNAGVNYFIVGRDPAGIGHPELEGENLYDPFHGQQVLDLGKHTFHRNVEIMPFKVAAYNKGKPFMYF
>UniRef90_J9JBL3|81__k141_1228110|+|444|1.711e-123|2|370|1284|370[370]:903[903]:534[534]|982[982]:1284[1284]:303[303]
GGYVYLDIIPTTHILPGDYTLFVEEFRKNNKAMWIMKPCGRAQGKGIFLVNKLNQLKKWATCSKLPFQTLSLKESYVISKYIDKPLLVGGKKFDLRLYVLVTSYRPLKVWMFNTGFARFCNEKYTADIAELDNMMIHLTNVAIQKQSDEYNDKHGGKWSTQNLKFYLEMTHGKKRTDKFECYGYDILIDSKLKPWLIEVNSSPSLTSTSEGDRVLKMGLLNDVFSIVAPPDWMDESSKHGSNTCKDKQVGGFTLLVDEGAIEDKNKKNSKKIPGTALWR
>UniRef90_A0A4W4ER66|81__k141_1228268|-|249|8.592e-65|2|778|2205|2205[2205]:1579[1579]:627[627]|1362[1362]:778[778]:585[585]
WRLYGKTEQIENNLNPDFVTHFEMDYFFEREQRIKVEVYDVDITELEHIGNFETTLGGIMGSLNTTLMGELLLPNKKTKKSRGKVILRAEKSSQSNDIVNFDVNVHNLKSNKGFFCGSDDPFFYIERARSDNQEEFLKVIQSEPVRNSLNPTWLNLQYAAKEISNGELECPLRFKIYSWRNSGYHKFYGEFQTSLADIANGNTSYSLVDVGNVLELYDYNRQYPSFGFGGIPRYMNVNTVSHCFHLNGKENPEVDGVGGILEAYQFSLFQCGLYGPTNFGSVLRNTVDYIKSKMDEQMYHILLLLTDGDIHDMAITKDIIVEGSEFPLSIIIIGLGENDFGKMIELDGDDIILRNTQGHPTKRDIVQFVKFNEFRNSSKQALAEEVLEEVPDQVISYLVQNNIK
>UniRef90_A0A0M3JMC1|81__k141_894328|+|91|3.139e-17|1|2051|2431|2051[2051]:2431[2431]:381[381]
DTSIDTDTEEALIECRNVSASWGYTVEQDVDSGSFEVTYEPIINIKNITFTARKGELIAVCGPVGCGKTSMLTMIMNELEVVEGSCKTRGKVCYVEQEPFIISDSIKENIIFGLPYEDRKFKRTLQV
>UniRef90_Q9GPS5|81__k141_894328|+|177|4.058e-43|1|3754|4653|3754[3754]:4653[4653]:900[900]
LEWLESENRGPINTKFSALIDGLISIRVYGKEDYFLDNYLRDSNKVSCVSMTYYAVNTWFLGVQDYIGCFIAIVNIIAVYFVAVYTDLVSSVLLSLSVLSSYNLTMDMSFIGLNFVRIENQMKLIKSAMEMAEMETEAELETENDPQNWPANGNIKFDKVIMRYKKGARNALDGVSFEVNENQKAGVQGRSGSGKSSVINTLFRLYEISEGTISIDGVDVGEIGLHTLRENISYLPQTPFVMTGTIRQNLDPYMKHSDEVVKEALRDVQLLEYVNTFEKGIYAEMSQSQVLFSMGQKQLL
>UniRef90_A0A1B6I879|81__k141_894328|+|84|4.019e-15|1|4657|4854|4657[4657]:4854[4854]:198[198]
LARAILKGNKILALDEATANIDYETDYTIQQVIRKKFKFCTVIAIAHRIATIDDSDKMIIVDNGKV
>UniRef90_UPI000C6E9628|81__k141_894328|+|54|4.315e-06|1|2663|3550|2663[2663]:3550[3550]:888[888]
ILVTHQVQLLSNVKNIFILNEGRIVEIGSYDEINEILEKSIMLNSIAKSKKNESTMILSPVREGEAEISEDHSSFIEQPYSDSSVESESESVSKQNESSSTISLSLISLAGIGKQLSRLEEIVRGVSNRFNMSAALPSQAVRVSVNSPTIIRRATQSVMERYGETKTSKEQVDSFVQLKDWRKMFSYGIGNLWFLFGVLICFLFNGIHVYVYIILAEWVIDSKADQQDSDTIYIYAGLIILSAILLFFAYLINSRVFWTSSKKMHEQMVWKLLRAPMSYHDSNSIGKVLTRFTKDI
>UniRef90_A0A6B2L7C0|81__k141_355597|+|211|2.362e-53|2|1391|2158|1391[1391]:1990[1990]:600[600]|2015[2015]:2158[2158]:144[144]
LPEKLFDLVIIDESAQATEPNTWIPLQLAKKVVFAGDHKQLEPVIKSPIASKMGLATTLFEQIMQQFPEVSKILKIQHRMNINIMNWSSWTMYDSQLKAADEVKSHLLRDSEHYQIPEDSKDQDYEMFLNNSLVYIDSNTGIQQEASDKKTGSKYNTSEVQLVTVIVNKLRKLGIKDTDIGIITPYKTQTDRVKMQLHDKLEVKTVDGFQGREKEVIIISMVRSNKNGNVGFLDNERRMNVAITRARK
>UniRef90_J9I320|81__k141_484739|-|263|5.244e-69|3|206|1414|1414[1414]:1091[1091]:324[324]|1069[1069]:689[689]:381[381]|544[544]:206[206]:339[339]
DIILASFECEECGYKNNDVTFGGQLSDKGVKLDMNVYSKDCLNRFIVKSEYATIRIPEIELEIPSDTQKGSIKTLEGYLRATVDGLKLNQEERRLQDPDTAMKLDGFIEGKEMPYHFIIDDPSGNSYVQNPHAPAGDVYVSAKYYERTRKDMNMMGFVADDDDEKTEQKEEEKKEDSEEHKESKKPDFTPQEVEQMMKLAKKREADGFNDKSKDDEREYTSANFDFTKSIDEQSKGYRSVEIKEGGGISDKAKRITLKVKNERDLYRDLFKGDNCEIRIPELDLDLCAGTLGGIYTTVEGLLSKIHDKLEEVNPFSAGDSSLDDKFCKFLKQLDSLRQGKTEFTLILD
>UniRef90_A0A183ITX7|81__k141_1030564|+|64|4.214e-09|1|976|1437|976[976]:1437[1437]:462[462]
GKMWDISCYEDETLEFNEGDVDLSTFFMVTNCVKTNIIIHGKFNNIAATNCKNCAIIIDNVIASVEIIKGDEVKLQVNERAPQVTVDRSNKTGIYLNDKSKDIKVSSTTSTATYLHFPTLEKDINMNDEASMPIPETYITVIKNDKLITTPLDL
>UniRef90_A0A1S5RRT6|81__k141_1189051|+|223|5.766e-57|1|173|1654|173[173]:1654[1654]:1482[1482]
YLAFWFVMRPYKKRRFFKRFPDTVAVSPRFIPFLGDFKLLDEGYMQKGKFVGHFLRDLASDYGKKKVFFAAMGMDDMLFINDVDMLSEIQKLVPTYLDREPIDITGFGRVGGTGGLGQDKTTEQWTKRREILTKTIGINFASRFIPIFIEHCDKSIKNIQVGKNVSMSEIANTITFETICEILFGSDIRDKLDLMNYTEPSGNVSKVNLYECLMKISHDCSFAAMTPMNTIFPWMVKFDIGSENRRNSKNSDEFERVIKDICEKSDDQNSVYNQVVNTGEFDKQTIYRDAMTIMFGGHETTSKSLCNSLYQVKKNPDVEKKLMKELKETFLENGKYTVKDLKNILSREKLDQLDYLTCFVKEVLRHDPPAARSLGYKSKRMFKVNDLLVPKNQVVLFNLFACHYDQKQWKEPMKFIPERFDASSDYFLTPEGKTRHPLAFCPFTFGTRTCPGRALGMMELKVLIIYYLLTLDYEIDQKVLDDPDVCYAILSPFS
>UniRef90_Q9N9X3|81__k141_1189524|+|1070|6.145e-312|1|106|2250|106[106]:2250[2250]:2145[2145]
MGCGGSSEASDPNDEKINWNQAEIDDEFKEEQQHVNSNRKQFDKSKGKVVEVKQPQNDREFDFFEGADAGAGDQFMSVRPYEGAIMEPDEHNDESTSPPDVQYELEYVYGYRAEDSRMNCFYNKDGHICYMTAALGVILDQRSNTQKFFGGGQTDNTSKKVARDEVGHTNDITAMDMSNCRGLCATGQNGSRPVAFIWDSTTGDKKGRYKLDKGMREVTAIAISPDNKHVALTDNHNDHNLWIYDVESQSKVKKEKCGPDRIYHVAWSTKDGECKVATAGVKHFAVWDLDAAKFKKRKGIYGGNGNPTSHCCVTWDNDGKCYTGGANSHIYIWEDRELKSNYDVHGKGFVCAIKWVDGKIVSGAKDGKVVISDPSSGTAEKTIDVDCLVRSVDLRGDDIVAGLRNGTILEIKGTSQTAVMKSHSCGETWGLGIADDDHFVTSGDDNQIYSWSIKDRKWVSESEICHENVDAKKGGASSMTTFADSKCARAIAINTHGNGHVAVGHNDGRVTIRSSVNGLGDIQKTLTDSDEWIEAMAYSPDGTKLAVGSHDNGVYMYDSSSYELLGKCAKHNSFIVSVDWSEDGEYLRTVCGAHELLFFTTKDCEQDASGASNTKGLKWATNSAKYGWLVTGIFPACTDGTHINHVDFSDDGQLIVTGDDYGLVNVWRNPARKGAAPISLRGHSEHVVRTRFTRGNDYIISVGGYDKTIMQWKKQ
>UniRef90_G0QRN9|81__k141_1239835|+|274|2.561e-72|4|566|1453|566[566]:730[730]:165[165]|781[781]:897[897]:117[117]|959[959]:1069[1069]:111[111]|1094[1094]:1453[1453]:360[360]
ISRRDSELVSNTNIHNVGPTVNACTKGLIIWSKPLEVDYNGKPLKVIVIDSEGIGDQDSQMIFLLTLLLSSYFIYNSVGTIDENAVQTLSLIVSEQDTIKDMSSFFPSFLWVVRDFALKLIDDQGIPISSKDYLEKALREQNGKSEASKNRNKIRSLLRDYFPNRDCVTLVRPVEEESNLQKLDSLDNTELRPEFLQGIEQLKNKIFSEVSPKLLNGSKVSGGALIDLCTSYVDAINEGKVPSIESAWDYI
>UniRef90_G0QJ68|81__k141_1240017|+|225|1.442e-57|4|2733|3812|2733[2733]:2894[2894]:162[162]|3063[3063]:3209[3209]:147[147]|3288[3288]:3623[3623]:336[336]|3648[3648]:3812[3812]:165[165]
LSNHLEGHYHLSNKKALYYNMKTYYEFKGEDPFNYLPMTYHIKDGVDSEEFKKFGITVCNELDQVKGIIDNKVALKDNKLRSYIVQKYIERPLLINKRKFDIRKEFSLKNVANKYIHLTNDAIQKKSEQYGKFEDGNKLSYKEFQKHFDFIHPDWKINFEETIYPQMKKLAADTIKATYIQIDPHRRHNSFELFGYDFMVDENQKVWLIEVNTNPMSRLIPTLIEHTVKIAIDPLFPAPDWNVSRRNQIPDFSDDKFELIFNESTDSSEL
>UniRef90_A0A1Y3MY91|81__k141_1240179|-|72|1.646e-11|1|3601|3858|3858[3858]:3601[3601]:258[258]
QDYQGNTPVHYAAWNRNKKYVEILLQNGANVTIQNTFGYTPLHIACAANNPKHDHSSKLEELLLANGAEVDALNNDQETPLMVLFK
>UniRef90_UPI000B90B512|81__k141_1240179|-|220|4.613e-56|2|742|2037|2037[2037]:1420[1420]:618[618]|1389[1389]:742[742]:648[648]
VAKDEETGFFFDAMMKKVDVKKYFYGLDNYYVVQILRDQVKKLYIVWTRWGRSGTEGQFQRTPFGHIEDAKKEFSRVFRLKSGFPWIDVKDYVKVKGKYDVKRIGGKLTSRSDAKLKFSNADFDFEKLLVPLDSLDYSIEMVNPTELMHFIKPLISDTNIQTNLQHSNFPSSVMLLCPTDAHAVNQAIEVLKCLINILKEADKHRRMDEAANLNSDYLEIIPKSNPTEIQWLLQIQQVEREIKLLKSAFTLSYSVRAVLGAYLSQSTVNPYDYILGTLGSKLSVVDPNCAETDMILHYLNADTTNGFNLRNVIKVDPEEYTEEQDRKFDETKNHMLLWHGTSATNVLGIIKDGLKIAPVDAEFHGARYGNGIYLSDAFALSSCFSAESDQEKYIFLCEVATGNMVNILSMSNPDLKHKKEYD
>UniRef90_A0A0C2H8Q2|81__k141_1241472|+|135|1.785e-30|1|1995|2330|1995[1995]:2330[2330]:336[336]
RNIVNISGNSSLIEQKPFILSKTIRENILFGEELEVKRYNRILDICQLGRDLEMLESGDLTHIGEKGVNLSGGQKARLSIARAVYANKDIVLMDDPLSALDAHVKKNIFEKV
>UniRef90_UPI000BA7E782|81__k141_1241472|+|315|1.164e-84|2|2880|4256|2880[2880]:3035[3035]:156[156]|3120[3120]:4256[4256]:1137[1137]
DKKMFNQMLNKVMHAPINLFFDVTPSGVILNRFGRDIDVVGRSLPTVVKWLLGIFYITLNGMMEASKEFSRLDKIVNSPIYTHIGESIEGASTIRTFKKVKDFESKYFELEDKAYTVNVLMRGLNNWMCMRLNLISIIFVGFSYCYCIFYRDGQDTIMIGLMLGYLIELQWNMHGIIRHINTLTSEMVSFERCATMLNVVQEAEQRKDIPTDEKRLSWISKGHIKFKNYSVKYRPETEVVLNNVNLDIYPGQKIGIVGRTGAGKSTLCLALCRIIEKFKGSITIDGIDISTVGISDLRDRITIIPQEPVLFKNTLKFNLDPKNECSDEELIKMVKRSGLKDLLKRDKNGINFKITEKGDNLSAGEKALVCICRAALRKNRIVLMDEATASIDVNTEEIIQKLISQEFKDATVITVAHRLNTILHSDKIAVM
>UniRef90_A0A077ZYG0|81__k141_1241574|+|1462|0|1|600|4556|600[600]:4556[4556]:3957[3957]
VWNPGTKSVTEIDMSTKKDFASFICWSKTEPVLAIGTEKGSLVFFNKQNQRKIPCVGKHSKKVNTGGWNSEGTLISGAEDKVLTVSNGTGDTVCESFMVKGPPVLLQWAKPKKDEIEENKSAVEKEVSAIINKKTLILLNIETTHNVEISFSSQYGKIVDYQWFGDGYVAASFTNGYISIISTHKDEIGNEIYNMCPFNSPIEAMIINESLGKLAVAAHGTVKLINMNDWTETKTEEINLSGDVGRITSLEWTSDGQILTCTTSNGGLYGFLMVIPGLCCAHGSHIAMLSTLSKVEIKDCMKNNVTVNNINLEIEPAFIGLGKSHCAVGINNKVWYYRWREGEQITSDTSSTMVCQREYFTTIKDVVLNDKWTAVLSEGKCTLHVIEAERNGNNSDDRKFPMYDSDQPITNIYLTEEFLIMSDTAGKLKYYLIDENQVISEYSPENPIEKIFPNKSGTKCICIDNTGCGYLYNPVDDSIALIPNFSASVTQALWDITNPNMFVTYDKGKMNTYLYMQTSLDGPTILHISRFDRIEDVDKTNQGVETKIHRDLLPITLKKGYVYTHSPAEGIRGEFMATHSYMSSWRGSSDTEDGHLNYFLQNMAIQNFAECFNVAAVVEDELAQQMYDSLGKYALKNVELLHAENAYRLSKNVGMVYAINSIKDETEKYILMGHIASILHKHDIAQGFFLKSSRPELALEMRCDLQDWYTALKLVQNIDPVREPYICRKLAVQIENQGNSVEALKLFERALLNDPHTEHEDKFDIKEHNTICYAGIARTSIKNGDTHRGLSIANELGNSETSDSVNSMLIEIGNTFETVKQYNEAAQIYEKSGLVEKAATMYIQTGQFKNADKLIPRINSPAILTNIAKAKEAEGHYKEAEQVYEKANNYEAIIRLNLDVLDNFQKARLTFKQKSQTPHCAKMIAEYCSKRGAKKDSIEFLILAGQREEAFGIAESNDDMDEYAKVILHIDERNIEEHTKIAQYYENKSNWGKAAKHYEKCENYNKALKYFIEEGEKCIPEMIEMVGRVKIDSLTHELVDYLMGEKDGIPKEPQHTFKLYRAIGNTKQAIKIAITIANQEQELGNYKYAHEILFETYKDIRQNKLHIPYDLNQKLMILHSYIVGRRLIKNKDHKGGAYMLKRVAKNISQFPTHMINILTSTVAECMKAGLKKEAQNWALVLMRKENREQIPDAFKKKISNIALKNLKDHDDENEELSQCPFCKENIPVTQLDCTNCKNSIPFCIASGQHMTLKDWCVCPITGMPALLQQYKNILTPDDMTCPINDEIVNPALLKPAADAQAELKILTASPKEENEQEEE
>UniRef90_J9IRQ8|81__k141_1237542|+|770|1.252e-221|5|187|3337|187[187]:738[738]:552[552]|1108[1108]:1356[1356]:249[249]|1382[1394]:1594[1594]:213[201]|1811[1811]:2485[2485]:675[675]|2552[2552]:3337[3337]:786[786]
SRFAKVEASPSFPKEEEKVIEYWDKIDAFKKQLELTKDLPPWTFFDGPPFATGLPHYGHIAVGAIKDTMCRYATQNGHYVERRFGWDCHGLPIEYEIDKMLNIKTKQDYESIGLAAYNNHCRDIVMKYSTQWETIVKRFGRWIDFENDYKTMDINYMESVWWVFKEMYNKGLVYKSSRVMPYSTFTIMAEDFVSDKEGTGVVHCAPGFGEDDFNACTKRNMVDQGNPPCPVDESGMFTSQVSDFAGMYFKDADKGVKKHLKSNGKLLFEGTIDHNYPFCWRSETPLMYRAVNSWFIRVTDIKEDLIKNNLKSYWVPEVVQKGRFHNWLTDAKDWWFESGSMPFAQPHYPFSIKEEEFSKRFPANFIAEGLDQTRGWFYTLNVISTAIKNSEPYKNLVVNGLILAEDGTKMSKSKQNYPDPMMMVNNYSADSVKLYMLNSPVVRSEPLKFSVDGVKQILRNVFLPWYNSYRFLIQNIYRMEEVTGSNFVFNSELRGRTDNILDNWIIAANQTLIKLFREEMDLYKLDTVLRHLLSFLDDLTRWYIRLNRNRMKGHEGVDETPFVSEFMYLNLRNGFEKENEHYSDSIHFLRIPTYQGDELVDQQILTSVSHMKKLVELVRQARDNIGIPIKKPIKKVTIINSDASVSKALESLNSYFQSEINSMEIVETSDEDAFVTYEIDFNHKTLGQRLKQGYNAKFRSTVSELSKADIDKFIRDGQIEVAGTTVYSEDLHLHKKFKPEVVEGEHVRGITDDTYAVLIDYSTSQEIEDQYMVREFITTIQKFRKDLELSIDDDIQIFYDTKSSKIEKILASQTEKISSAV
>UniRef90_A9UZF6|81__k141_106068|-|194|3.096e-48|1|722|2836|2836[2836]:722[722]:2115[2115]
IVQDFVDNNLPCELMRILSGTHQTVLEYSDKPGKYRGVGSSDALIKIAAQCLLMAHQKRIEAVAEQSPDMAVGKPAGMERFIHRIRQKFDVARDQALKDYAFLQIDVKGAFPNTKRKELREAIQADLPQFLPIFDLIYGDPNIHDVLTLDDGLLTIRQCDGIIQGNELSTLFFMLYVKKILSNVDSGNVLGMMSQYVDDMMIYGKIKDVEELFHKVSAELEKHNLKLSKTKCNLWMPMAELKDADAVADRLGVKLAANGITVLGVPVGKDQWTLQLLNEEASSFKKMVRRLEDQQVTFQHRNKVLQYTPSYFQHFLATIPPALMKDFAQTVDQEADLQFRRMFYADYSADDFNEKLLGGENAPTVGEYINKRMTLPARLGGMGILSLEQRYNKAYGISLARFIHLSGDPSQTQLQQLDAIKATCGWQTKRTDEIASMKVSQESSRDFNQTIDGIMNNSPMKVRQAMFASKSKGTANFIKTQPWVKATTFNNDEFTFAVRYRMGIGAEKLFKIESNPDGSLPVCKACTAHQPLTLEHAFSCRHIKIKQHDYMVKQVEQMLVAAGRKAEVEVTNPQDTDNTRPDIITDNDDAQAGMTQTALDFTSTTAYNDSNTQLPDRPGKAMERIASDKHAKYQQYAAENESKFVPLAMDNHGAIHKEFADFIAATARIAEKRLLFIPKVDLHFKTLWSHVFSCSIIKLYYANIC
>UniRef90_J9IQ76|81__k141_871852|+|161|2.659e-38|2|1250|2824|1250[1250]:1564[1564]:315[315]|2345[2345]:2824[2824]:480[480]
RAKRRSKNDLDGRDYKCSFCPKTYLSYPALYTHMKTKHSKGSDGQHLLLNSGRGRGRPKKNAGRVTTIDPESDDYFKTLDKGGGPTDPLFYFDKIIMDFFSDESYGIYLREVSQKVNTKFYKTLLRFVVLFRECCNEYGWKNIIENEKLLADEKIKVDMPAPIVSTTRINSALQQQMMIIISDIAKKCKDKFKNPECKDEEGEDSILEFSKVNTAEYMPEVCNEFVTIFLEQREEYIDRGDAIDLTLNFCSWLYKKGHTCIKLSM
>UniRef90_T1EGW6|81__k141_1186980|-|52|1.726e-05|1|4264|4863|4863[4863]:4264[4264]:600[600]
YNHVSLTNKSFSLLVKFFNQRTQLINILKQVQILEQPESIKILREVSNMMAELKNFSESLNQWMDQDASDNEKVTELSIKMLGCKESIDYMSGILVHKKNIKRKQMHPTGKQSSIFDEIPKSARSNGQSLILDYNGIIKKHQDFAKGEIMPNSENQKLLRNLSIHEIILQILKINVSKAQDQKQDYQDLIMSLYLFLVRF
>UniRef90_A0A3L8SIK9|81__k141_1186980|-|140|5.577e-32|2|127|930|930[930]:676[676]:255[255]|600[600]:127[127]:474[474]
IMRNGTFRYFCVLILFSVAGFLISPAFYSFHLLDVIGRFSTLQDVIKSVTLNFSDLLTTALLGVILIYIFSAIGFIFLYDMFYNEVNYGLRMGGGIADSILAQTYADREMYYFRSAYDLLFFLLIVIIMLNIFSGIIIDTFAQLRDEKADFENNKNNVCFICSIDRYEFDRNGDGLEKHIDQDHNLFNYLYFKIYLMNKPTTEYNGTESMIGGDSSWFPIHKALVLEKNKEKEKESEETNMIY
>UniRef90_J9EKT7|81__k141_332691|+|148|2.178e-34|1|893|2350|893[893]:2350[2350]:1458[1458]
FYKLENIYDDKTVCILKNITHVHQLQKVKSQVEFRSVIMGCLTHELRTPINCVISILRSLEEYLDSSDEAKKLLMVCQGTIEMLRSLTEDFIDFTRFENEKGLPIKKEWVNMKEFFQEISNIFSFQASEKDLRFDINFEANMPKSIYTDPKRVKQVVLNLLSNSFKFTQRGKIEISLSVNRAFMNGNKNHFTIEQEFHPSKSLIKGFNLDTGIIKSSSLDEMDLPIDSSKHVKDLGWKKAGGHDFTVGENMRNYLFIEVIDTGLGVCEKDRRELFTKFGTGKNSRGLNTNGLGLGLYLSKEICLKLGGDITCESIEGIGSTFMIKLPFDPIYEMKELLDLNSSDTSNMYEMITDEFIPHINNDFQEFVNIDTKDSIIDNMPQTYYFKIPKSQFRGNNTLRTPEISCSPSSDYSPSRRISSIISGPEPLKIKTQSSNNPDFEIVKNCSCKKILVVDDLAFNLFAVELMIKKKFGLIVDKAFSGDEAI
>UniRef90_J9ELF1|81__k141_915909|+|263|5.244e-69|1|866|1600|866[866]:1600[1600]:735[735]
INSFKDGDYGLSLRDNFIKMDELLTTPMVKKELQKYTADKSDEGMGGIAGFTMNQDSDIANSVGCTACVCIITNNEVICANSGDSRGVLCRKGVAVEMSYDHKPENPEEKDRIVKAGGFVEENRVKGMLNLSRALGDLEYKLDPELAVEDQMITCVPDLKIEKFDKNCEFLIIACDGIWDCMTNQEAVDFVKETGSSLKKKSGSSFKISFIIEKMFDKIIAEDIAASGGLGCDNMTCTVISMNDK
>UniRef90_I7LU47|81__k141_1071274|+|1485|0|2|969|6914|969[969]:3887[3887]:2919[2919]|3906[3906]:6914[6914]:3009[3009]
HDVRSNLRYTNDDHFIFHTAALGIKMNPVKNTQTFHFGHKDDIMSFAIHPNGEICATGEIGPKPLISVWNIETMRMITSFNAPLKKGIAQLTFSPSGKYLAAGAMDDDHCVAIWEWEKNEDSLKSKGTKSCILASGKGGRSPFHSMLFDPQEDTLVGTCVKEVRFYTFVKGVLKSRVGTGWGRTKQQSVLCGCFVGSTLVTGTFSGSLLLWSGRSIKKNVEAHKGACNAIWSRKADKGFITGGNDGLVIIWSENFEQISTLNIKDPSINSYIPKVRSICENNDGKKILVGTRGGEIIEFTGKKSVMHLKSHCQDELWGLSCHPSQDQFYTVGQDCMLAIWDIKTRRQVKFARLDCGSDVIEFSPDGKYIAIGYRNGQVTVLDSKSFAIKSVRRDRKKEISEIKFDPNTKIMAVGAQDSMIYLYNVDKKFKPLRKLKGHHSRILHIDFTEGADCLKSVCTSYEILFFDTNTGKQNTSGASSYRDEKWESYTARLGWHVQGIWPAFADGSDINSVDRSPDGQVLATADDFGFVKLFRFPCPVEKAAFNDYIGHSSHVTKVRFHKKIDYLISTGGNDKAVFQWKYMLDKEGAEEEFDEGDDSDLGDEFKTARYEGDQSIPPPKPDPEEGGLFAMEDVGGGDERLAVLPFKGEVDASWPSDFEKPKNGTSVPDGNLKMDYIHGYRSFDMRDSVKYADDTNEIIYTAAAVGIVLKKKENEQRFFNQHRDDVVSMDIHPLRNIVATGQMAEKGRAKLIDMYVWDSDDCSILQRINGFHRRAVNVIKFSPSGKYLLSVGEDDQHSVAIYEWQSGRLVGTSKVGGAKMLTAAWKDEDEFVIAGVKEVKFFTMKGSRIDGKKGLFGKMGSMPICSCAYAFKGDLVTGTSKGKALRWAGRKVSKEIKLSKESGQIWSICSTKNNLLIGDSSGTVYFLDSSYAVKKKIVVNSKFNTQIRSLDYLEDSDYLLVGTRASEIYEFIGLMKGHFDGEVWGAAPHPSKTQFVTCGGDKTVRVWDTRKMLRASEPFSDDIKSCDWSSSGKYICVGGANGKAYNLNADTFEVLGEVTSVLANKSKHCWIEDIKFSPDNSMFAFGTHGGLSKIEFVTVDANGKISKGKVVDVAMTSALTHLDWASDSSAIVANSQAYEIFWVNTEGFSRINASSAKDIDWYTWTCVLGFPVIGIFPGVDFSDVNTVCRSNNRQILASGEDTSKVKIFKYPCYEEGAKNKEYFGHSSHLTEVKFLENDNYLISVGGNDKTVIIWETDFGADAGGDDDDEIADREDDDDDIDTAMDEDDFDMGVVKKKVYENTNVLNKVKKRPIDDGGFGLFEEEDAGAGDEFMAVKPWIGQMREPSGYSKPPKNQEKPPTINFELEWIHGYRARDSKNNICILSDGCIAYHAAAVGIVYDSEDHTQRHFNKHNDDITSMAFSSDERTVATGEVGPKPSIYIWDACTMQEFQHIKGKLKKGIQALSFSPSGRFLAACAIDVDHHVALFDVKSGDCVSMNKGGGNLIVDIAMKDDNEFITVGVRHYKLWTLNNGVLGGKNGKFGKNKCSDRVVNCTAFKNNYITGTLKGEVLIWNSTSISKIISDKHEGPVDAIEVHKDFIFTGGRNGNIVVLDAKFNIINTVRIDNFGSICTGINAFAFDGSKLIIGTRGSEIYETDFSMSAKELRVSNVITAGHYSPCRKDNNEVWGLCVIPNKDLYVSVGDDATLRVFNATDRRMEKMIKLNYDVTGKEMELDSKTRELSSATKGRSIDVSPNGKMAAVGFRDGSFRIYTTKDWKIATEKKDRKSWVQDLKFSPDGSQLAVSTHERFIDIYSVDKSFKRIGFLKGHTGAITHLDWSESGDSLHSTCNSYELLYWDVGSMKQDTSGASNFKDERWHTWTSILGWPVQGIWEPGMDGSDINAVDRSSKEHSDGYSLLAAGDDNGKVRVFRYPSMTEHSQSIVGDGHSSHVTMVKFSPNDKHVYSAGGNDTCIFQWRV
>UniRef90_E0VZV4|81__k141_1071274|+|78|2.572e-13|1|276|626|276[276]:626[626]:351[351]
VFGYFDLNGDQKIDSYEFLCALTMLSHSTLEEKAEILFDFYDFDKSKYITRDELVILLTNALTALNVLAKKEAPKIKEIEKETDEFFTAADLNNDNKITLKEFKSYLKKNPTILNIL
>UniRef90_A0A0T6B9X5|81__k141_929995|+|230|4.505e-59|1|168|1280|168[168]:1280[1280]:1113[1113]
KGENDKTMTYDIVIDPTCDQKLMYELCARDMIMQYTLGFNATIFAFGQSGSGKTFTMLGPDDVTDAIKEGSDNVPEKVQELYGIIPRAVFDIFTWMNMEMSKNPQTEFEIKVYYYEIYNESLNNMLTMPPQKNMKMREMKNGSIAVLNCEANFATCPEDIFELLKIGQMNRAVAGTNQNARSSRSHTIFVLDVEQKNADGSTKSARLNLVDLAGSERIEKTGATGQTLKEAQKINLSLTTLGMCIKSLTENASHVPFRDSKLTLFLKQSLGGNSKTLLICTASCLSRHYDEAYQTCRFAKRAKNVKNKATSNIMRSREEMETFIIKLKAEVSALKKQLIDNGIKPDVKAYKGKSDKESEEENKVENPEDHK
>UniRef90_A0A1R2C757|81__k141_1237821|+|652|4.159e-186|3|5039|8062|5039[5039]:6574[6574]:1536[1536]|6647[6647]:7057[7057]:411[411]|7076[7076]:8062[8062]:987[987]
VTLNTIILAIDHYGIDKDLDKIFSDLNFAFTLIFCLEMLLKLVGLGIKQYLKDGMNYLDGSVVLLSIFELAFLSGEGGALSAFRTVRIFRTFRVLRVARLLRSMQSMQVIIGVIGRSISSFIYLALLLLLFIFIYSLMGMQLFGGQYDEGFDEPKPRANFDTFPTAFLTVFQVLTMENWQFILYTTMSQSGWIAAVYLISWIFIGNFVLLNLFLAILLDGFIEEDEEEKKEMKEKNQMSGMPGEDIDDVENKTDLNNKTNQELLEALDYQIKYEMGHDDDNKDGKKFVKKTKKKKNENTNLLDESIEITHEILTKKQTEIKPSKPLYEGIECERSFFFISKTNPIRLVIYKMTMLRGFETFILVLIILSSLKLTADTYFLDEPDDSIIIQISTYLDLFFIIFFALESFLKSISTGLIFEKGSYLRESWNQLDFFIVVTSIIDLSFDNINLPVIKILRLLRTLRPLRFISHNSGMKIVVEALIQSVGHILNVAIVVLAVWLMFAILGVNLFGGWQTYDSNFDSVPQAMLTLFVVSSLEGWPDIMYQGIDSTSIEKGPQKDANIIYSLYFVGFILVGSFFFLNFFVGVIFLNFEEAQKEERAALILNDKQIEWIDIMKMVIKAKPDLETTFIPKGKFRKMLHSFVTSNAFDIVLNMFQMAVDYEESSTSYSNGLLYVNLIFTSIFTLECILKLIAFGKVYFNSSWNKFDFFVVVSSILEIFLSSLASSGQLAILRIGPQLARVLRILRVSRLLRLVNKYKGLQALIQTITFSISSLLNVFCLLLLIFFIYAVLGVFIFNKISKGDVIDDYTNFKNFGQAMMILLKVATGEDWNKIMYDTSRTKPNCIEGETCGTSIAPLYFISFIMICSFVLLNLFILVIIQQFETYYLPETNILQKFKNNLEIFKTNWAKFSSENNGIRIKDKKLVDFFEKLETPLGFMDENLKFTKKQIVIEILKMDLVSDNEGFIYFNELLFRCMKR
>UniRef90_G0QVD5|81__k141_1237821|+|128|2.284e-28|1|1161|1505|1161[1161]:1505[1505]:345[345]
MGFILPKGSYLRDSWNILDFIIVVSGYIPMVVASGSTNLNVLRSFRVLRPLRTISGIEGLRTLVSTLLSAIPLLRDTILVLTFFFIIFAIAGLQLWSGVLKRRCISELTGMELVD
>UniRef90_A0A077ZQQ6|81__k141_1237979|+|748|5.25e-215|4|86|4816|86[86]:1231[1231]:1146[1146]|1586[1586]:1882[1882]:297[297]|1988[1988]:2587[2587]:600[600]|2609[2609]:4816[4816]:2208[2208]
PLYQHPFVDVFGKFKLFEDKQVSKEGDVIQTIDKKLGKKIYKIQGSTSASNYIMTPSKTAKYKSLGLTGKYNYVIMRTQTGKLFSTHLDYIVNEKHLVRVSLSNIFKETKVTGSSIQIPISEIEPLKWTIVQVNIFSILDENNMFSKSAEEKKFYLRSFQVCSNQFIRGLATSDIEYSVNTFPKELSLKCKRNEEWFKEFGWINIGKMEQEEAQSERHEPPKKSDKSKRPKSALRHTTGKKNKNKLKETQDKKKVSFTLGKNEQTTDRTHDNQENMKDIANFEDERNLRKEHNMERDIEESKSIQDELYRVRDNSSLIERTRQEIDDIRQQYEMELHGKSAEDYSVNNNEKLLMQRQPDPRGSADPSDVFVLKPDPIMRLNQVSLRNSYLIIIGKDYQGRDVILVYNFPDMVKLSKVDLVTRQLSDFTIYGVQNNPINDAMFITGGKESVRFWRIKGAITGANVTMNKIGRGKEFTQILFDGHLFQINYTSREIEQVIKIHEDGITSLLMTNDRQYAISSSLDGTIRLFLRDFSQCVSELKTNIPIVDISLNIYSDRLTTLTSTGSISVYEIEDQQYTTIMRSHTENINSIDYMSKTNTLVTASSGESSVKLWDQSSKTQLYEFITDNDYPEVVCCHPSAPYLAVGYKSGFVRVFDSLLSKVIHENLIFESSIKDLRFSGDHENSRIVIHDVEREFVPIKTIDYDFPNNNYFSLDFSSEGNLMANISTNANTVTVWETINFTLRYEIDLTGNLLYKLRFAPNGKDLVVLTTTSKLKFFRIGVGEISEYKNIPGVHDHSCIDFEISPNNKYIATCGKDGLIKVFDYFMRGNNIIPASQAFIGHYSYPNKLIWGGSNNGDKVFSIAEFNGVFEWQFHGESGAHVDNREIEKYYENIHGENNRVDRGGFTLNKNHCRPSEILRSMKLKNQGLREAVNTVNLRNTVNTGHHQIGLADDEEEEEPHQLNLNPYQLPNQNETTGNNGGSVYDFTNSQYLAKENHDRIFPASGDFDENTLAREQTKDNEMFKKDLYQYYSNQNPEKTLDPIIQSNLMNYKYEAIDVRMAHSLAYSCSYRQKKNIVWNQDERWIAYTFESIVIIEKLDVERTQKFLKEGNDTLSDLKLSPNGKMLMAYTYNASIDGLPMMYIWDSITFKKISEISINQRIIVTADFSPNSNLIMVVSFDDTDEEDPNSVVAIWDFLDGNCEPLCRSHIPQEIKGASWNYFLKTLEFATWNDTTYHFWKVSDDLVLQYQEGTKQFQIKAEDVKDMDKPVHAVRLGSEEGEHSIMTAQFSYPIERLHTMFLLIGLSNGYVWSVDARTNSLISQIKLSETAITQIEPKQFQIVVASADNNHLSCWKIPDDAEMAKKKYNLFSGQEQTLLLDGSTKCMFLNEMTSEGFVTTNSGSIWFVDWAMDCTLKI
>UniRef90_J9I247|81__k141_1238078|+|709|2.886e-203|4|300|3962|300[300]:722[722]:423[423]|843[843]:1322[1322]:480[480]|1614[1614]:3698[3698]:2085[2085]|3717[3717]:3962[3962]:246[246]
RFYNAKYFRNRVLRVQKLCAEMKYDAVLLVVGIDTYHDREMKKFQNWMLYGYSGYDVENSPLNDNFDDSFLVISKDSFQAYTTPKGYPELSRLSALVQNRNIFCLTPAEEGNQELNEVKKIAKFHELVHDKPIIGLPARELGDVFTNELVMIEKWPICQAYGLDYVGNGFFTMKHSVKNIREALKVIYTESDSFAVHSIIYDEIPKNGHNFYENFYSFLKDTPQRRVNKTERELVESLAFRYEFGLAETLEEHKREDGLPVPRALFGINTNKDNNELSTELPLWKVNKGNSKRTPVHMTLEDINELKNIFSPTDFSIEIIQYNAMGEVVKVKDPSYLTLHMIRMQHKNITVNGTSDNLGSIIYADSFYQVSGHSLNTTKNIPALLSFYTTPKHYAHLPDNWFLDKGVKCERLGDRVFAVTNTEGVYPVKSQYKEILPNLALCGKFIVYEKGIIFEDKYLHNFIVDIKGIDKIEFYISKDTWAVIHVNENTSFPLNSMAESKVCVNIKNTLYSKDMAVLIEAVGEDKIEKIGENFLTKFKEYRLPQNTGKENVYTGHLDVERYQEEHRMFMEYIMLSMFNQIRSKSFISYSQFEQIWDTALDADKDLSDTSEKTKLILVSGIPGSGKTTFGIYLSKMFNNEKIDSSTFIMPVGLSTRFSCEDFLKGLFSHLASHPTSTVVAVIPSYHHLKKAIFEFKKVAQFNDTFDLQYVITRVSAKNFYRHKNRNTYQFLLENCLKGICDVVLFDKAGVNLNEIQLMRKQICEVNDHANILNVKGRTFEWSELQDILKTKDNKYALLYGKYFYGFEKEGRSTYYNECAVSGEYFKFKIPLRLDALEKRLHRVFTDSIHDFKDLVPEDEKRCDFTSTVDSTIRSENKENIESHEELGSEKAERWKVKHEKEKASRIKADLAQENMLIDEMKKKAPIIERIKGLFIVEGQEDECDYRLFSNFSEIKLKSCKNKEKRLDPEELGFLVYGKDVTEDIFKNLMSSFRSQLRTIESISQQEIAMLEEKFFGINLPSQFYHDGYSYIDEDGKRQKEHPNLDKLIEEFIDNENTQIGEYNRGVQKEWKQDAAKYE
>UniRef90_H7C0P7|81__k141_1238174|+|87|5.023e-16|1|2096|2365|2096[2096]:2365[2365]:270[270]
LIMLIYIERLMTSGGIEVRYLNWKPLVFIGVLQASKFWEDLNFWNVDFLGVGQSYTLEGINQMESEFLALCQYNLFVSASLYARYYFAVR
>UniRef90_A0A1Y1VWW9|81__k141_1238673|+|56|1.079e-06|1|2662|2808|2662[2662]:2808[2808]:147[147]
PIESSLVLIKWLKDNIDFPYPTQEERVKLCEETGLSRKKLSGWLTDARR
>UniRef90_A0E561|81__k141_912740|+|392|7.706e-108|2|377|1707|377[377]:661[661]:285[285]|709[733]:1707[1707]:999[975]
SLFINVANTRYPIIRKSAKELGFKATYKEEKDWDIIWYDCGVTPENLSKLQDYQRINHFPGMYILARKNYLAINLMKMSRVFNKEYKIGTRHLPADWSSFTDQFNKKFAKTFIVKPEASCQGRGIFLTRTFKNLDKNEHYVVQRYMHKPYLIDDLKFDLRVYVLLVGVNPLRAYIYKEGMARFATEIYCSPNSTNLKNLYMHLTNYAINKNHEDYEDGDDHDGGHKRFMSGIFEHIEENEGKNNIWKEMKDIINKALITVQPSLAHAYKTCRPHDTENSHCFEILGFDIMIDHNLKPWLLEVNHSPSFHTDSDLDYDIKSSLITDTIKLLNLSSARKSKYKRNKQKDINERMMGKSRSAQSNVTEKQEKKNIAEKKRHKYEENNQGNYEILFPSESSDDNARYAKYSEEAMKIWEKFTGS
>UniRef90_F4Q158|81__k141_1067502|-|212|1.181e-53|2|161|857|857[857]:540[540]:318[318]|454[454]:161[161]:294[294]
VSYLDAEQSKNIDDELMAEGKFSIHQLMELAGKIFELLLGLSVAQSVYHFNKDVKGADHDKKILVIVGPGNNGGDGLVAARHLKLFGHQPEIYYPKKSGNELYKQLYLDDMPELKKESYDYILDGIFGFSFKGDIRSPFDTVVEAMNKTEIPICSIDVPSGWNVDEGNLHNTFTPEMLVSLTAPKKCAEDYKGTHYLGGRFVPP
>UniRef90_A0A151Z3G5|81__k141_1224990|-|111|2.994e-23|2|635|1347|1347[1347]:847[847]:501[501]|808[808]:635[635]:174[174]
VIFDIGAYVNKVGMNYADVPQYAAPNVVGVPKLNGKTNTNTNFLYEINAYKEAQNCHLRFPIESALDIDWDDLTDVITNTLISWQRTLTKHEEISEFMSTKNLIFTERIDNIEINRKKLYELAFEVLDVPKVGILDQSLCALFSEGKTTGLVIDSGETSTSVVPIFDLEDQARCINIGGRTLNYFLIELLHKKHTFHTSFDREIARYMKEELCSVSPKMFDYASD
>UniRef90_J9INJ0|81__k141_215524|+|186|7.925e-46|1|480|1550|480[480]:1550[1550]:1071[1071]
EVKVLKKLDHPNIIKLKDFAYKSKLPGQETKISFLSLEIAENGSLFNYIKTKARMSEEVARFNFQQLIDALEHVHKKGYAHRDVKLENILLDANFNIKLADFGLASKSKTSSTRKGTIAYMSPEIISKSNYNTCEADIYAAAIVLFIMISQNCPFMKAEASDRSYSKILSGKWPEFWNSQHLFCNSEVNFSEDFKDLFSKMVAVNPTDRLTIDEIRQHKWFSGPKSSPEEIQKLLESGSGRSKNKKLHKSVIEKSTKGSSKNSGERAIKYTKYFKGCDAEILIGKLIDFAAKYKYKSKRCPEYFRVMLKISSLPKDTLIQMNVLRKPEEESRCVEVIMVSGCPTKFDTVFSQLKRHL
>UniRef90_A0A1R2AWM9|81__k141_1192970|-|241|2.2e-62|1|211|861|861[861]:211[211]:651[651]
EYVSEICDHMLRTETLHQPSENYMKNQVDIHEKMRGILVDWLVEVHLKFKLVPETLYLTVNLIDRYLEMEVVKRDKLQLVGVTAMLIACKYEEIYPPEVKDFVYITDNAYTKQEIMDQEYLMLKKFNFNVTVISSFRFIERFTKLSQDNEAIFYFAQYMLELSLVEYKMIKYKPSLLASGALYLAHKILSKTDPWPLKLEQYSGLREKDVRPCAKDM
>UniRef90_R7TWS2|81__k141_1189187|+|92|1.57e-17|1|838|1440|838[838]:1440[1440]:603[603]
DHLFGGVIENIKIISDKFLEDIVKVYSEWEKTSTIGNIFVGIAQFFKIYVDYCNNNENAGKTLTELVKKNKKFKEYMLKQEKEAGDRFESFLITPIQRIPRYEMLVCSALKYTNKDYPDYAKLKKAKEMVHEVCMSNNKSMADFIGQKRKLELHELFGADINLLLPQRNFIQEFSGMYMVSVNSNLKKECRLILFSDCIMI
>UniRef90_J9ITY9|81__k141_878142|+|511|1.159e-143|1|145|2445|145[145]:2445[2445]:2301[2301]
WIIDNKALSIAEFTIDISSCKNVSFEGDEGREKKTITIDPQETETINIVKTLPWSFSASFSLTERPMPYEDQKEMLEGKTEDWNKLIEETEEIFKSIPYEVLDTDEIVIRMAERGQENFIDPHFPPRNISLFNVVKDEYPFDFMVHWRRPHEFMKNPAVFEHEIDPNDIKQGGLGDCWFLSALSSLAERPGMVKRLFITQEYNKEGIYKIKICKNGEWVVVTVDDYIPCRYNGGPIFSRGAGNELWVMLIEKAYAKLHGNYHALSGGFTAHAMIDLSGCPTEHVKFPQDRSDYEAIEDESNEIFEKLLDADNEGYLISTETSGVDTITEGDGPGAGAGLVSGHAYSVIQIKEHDGIKLLNIRNPWGQFEWNGAWSDNSSDWTEEMKEAFEPVLDANDGSFWMSLEDFMMKFEAVNLCRIENFEEVRLRGKFIKAKSRKNNQELVLSKFVYTFEIEEENDITIGIHQEDERIVGAHLRKNMDAGFVIMTYDPEDLESSEVVEYCEFTRDRENFKRVTMEPGMYVLIPLTTGGMIQKSLDASEENVSPKFNFDGYVWPHPYYSSTINDIFRKIDLAVNGLLSAQELNQFGKIINEELFMKITSSDFTSDNFERISCNENGVSLLGLKQLLFRNFNNEEIMAILNKMGYDNAHNSLKSRAFMISIQANDPVDVQIKDILETDYANLSWDKVLEYEMNAEMEENEELNQYCRETDDYTVYVYPHPNAYACSYAFQNNGDTSLKVTIDITDSQSCLYMPSSGIGEKIVAPGE
>UniRef90_J9IHY0|81__k141_1223556|-|416|4.593e-115|2|1051|4269|4269[4269]:3802[3802]:468[468]|3741[3741]:1051[1051]:2691[2691]
YVIDKYVKKGFESLSLEELALTMVTNNFNLRFKEKTGLEWSTPVQMKVIERLRRCNFDIQWMTRTGTLPLNDTEYSSEVYFELIKKGEVDKIIEYMRKYKEEALDAVDPKKRTGLHAAAEHGQNTVVDVMINAKFSLNARDKLLRTPLHWAAIGEHGRTAFHYAATGGKSTALIIMASKDPEIVHCTDDHNRTALHYAIFNKNQKQVDITRTLLELKCDINAVDEERKTALHHASESNKARLIPILVQSGASLIIRERTNRKTPLQAAANDRIRELILLYSDPDNDQIKQEKAKLELIKPTKEYNKDSMKPGRDNLFDEYKPGVQGTRTDFPTKKTTNMKKKTKPAVEESKAYYDQLEELEGKGILPFDLRNHRAKLIKLMRKVQEYGIKHDLHKKKKFIFSGSWMEKVDDISDLMASLFQTNSSETALKIFNVLNPYDKPLPAIDEEDDEMKEFYGVDRKNQFEAKGSQNVPESFKEQMAAKGMDNLMAKSTGKPDKNQQNSDPNFEDYGDDGNMMANQRIQDLDTLLKTTEQKLNDVNKEKDDLVKALEERDNMMKALNDKVSSQNKGSTQVSEENIKQKEHIKRLLKELENTQNQHDTVKTDLQTNKQEYEKLVADIPEIKELDAIRRSMETNEKQRQLDNQRNSALRFRSGMLFQKALEKLDKGKSDDTPKPKSKDPVKSGEYYLTDDQALIRFLNTVERNQPPSLYQRLLDADNKKTGSLKKSQFTGILKDLHVTPQDVMSLQRIAGYSSGKKAVEIDEFVTIIKQRGKTRQRVEDDTFRRIQKCIRKEGWSIKETFEIFDKDGNNYIDFQEMCDGFKQLKIHVPNKHLKSVFAILDDDSNGQVSLKEFKTKIEEHEPQPKNEVDNESNEGMEPEAEGEDEEEYFRTKEEEKRAKADQDKKKSLVKEKEIEKYKKDLQKGAIDQSNDTIKNKKQNTIKKVVEEETKKAYDEKNINGELKVQASKGYNMIKLQPQGYKYFYIVFCLEGTNNDESFTSKPIEYFVQKENFQWSAKIPLLNCHPDELGEELNLKFYASKDNFENADFVGEI
>UniRef90_A0A078AYU5|81__k141_1225829|-|126|9.137e-28|2|2258|3136|3136[3136]:2408[2408]:729[729]|2389[2389]:2258[2258]:132[132]
ISNSTFENIGVSSNIYGSALYLLSSNATVQGSTFTNNSAYNGAGFFSSCSLANQCSTSLTNNTFDGNSALMKGGAVYYTMNRPTLDNNTFSHNTAEYGPDIGSYPVRIVEHGKATNKVTLGGVASGLDFDTPTIFDLVDYDNQVMNMEDSSIVKLTGKSANSSIFGTDYAKINSGIASFDVINFMASSGRQGVEYSVTTKAIDSAKAMLVAQNDEDYQQNYVTTLKVNFRNCKPGEYEDSKGQGTYSFEWNSNQCLNCMEDAICTGGYAIEVDEGFWRHTLNSSTIV
>UniRef90_A0A0G4FFV7|81__k141_1227010|+|312|9.316e-84|1|237|2444|237[237]:2444[2444]:2208[2208]
KDFNLNHTFWSLETEKTKIIDDNAKVFDRLGKAIIINMESGFNSTIFAYGQTGTGKSFSIEGTNADHGILQRLCDSIFDYKKDVESKNDRNAMDIDVSYLELYNENLRDLLDSAPKKMKIYPLKKEVIVKNLTKIPCDSFEEVNDLFNQGKKIRVVGSTSMNKQSSRSHAVFTLYVRIETHSGDKKKKIKKAKIHLVDLAGSERADKTKAKGKRLKEGSNINKSLTFLGIVIEKLAKGSGKKGTHHIPYRNSELTKLLSHSLGGNSKTIMLAAISPAASNYHESKSTLMFAERCATISNDNLADVVEMNEDSEDDDDEADLRKRLAEVEKAIAKRKEEIKDEDSDAKLNELKAERERILAEINETQEVLGRERESKEDKLEKKKALEAARNKALEDAGMSTGKEEEKRDPNTPYLANIADDPSLVGMITIYISDGSHNIGSDPQGGVKVAGLGINPIHSVATNQGNDKVTITGDDKNRVLVNGNAINGTKELFHKDRVVLGHGNAFEINIPKHPEKANNKGGAQFGAIMNDRLQSDTAEARNIKMYLQNLEKRLGKGRVNKFVSLFAQMLDWIDEANQYTKFRYENDPSPDKDIYFSLEIMTDILEFTQDEPEFAVRMRRRSDDQVLYLWDFAKFKGRVEMMAEWYEAKKDGDNADKNGDEDFPNDPWVEDPTAEEEDEQRSMIIETLKNRHDRLEKIIAEKQKSGDSSDLSDFKQQRDKIHDQIKQFEGEEDDAD
>UniRef90_A0A6A6AI38|81__k141_1227359|-|61|3.371e-08|1|609|1931|1931[1931]:609[609]:1323[1323]
KQVAAEQEIHSSIFGVKGKIDSTVVFEDEKNQQKVTAVELKTGKYESDSHKSQVRLYLMILDEVFQNSNNKHLLVYIMNDSKNIPISMIETEACALVQNRNILCKYKKNLRLGKYELPAMIKDDRKCQWCFSKDLCCANAITFDSYCQDNEKPNFKFFKEMEISFKSDSKAYFKKWIEYINAEQIQSDQVFIKKDRLQKEQQVEETKEDEDEATKQMKKLKRKIVLESALKMTKVSPTVTGFIVSLERPINKEEYAKIEEIEGIEHTVKELDEQAYVVLRPNVTSVVFTRGLVTKKNYWINAAEKKTRLSDLPALNEFEKATLQYIVEFKNEVYYNILPDALGTHKWEDLSWELQKEPFSNYSFSVMRTNIFQIVNNPKLENLKDVIVRDKKQKIDAAFDKLTFLKEYKQILEELSEEQVEAVTHSMAATNFHVIAGAPQT
>UniRef90_UPI0013D29528|81__k141_626665|+|55|2.157e-06|1|824|1039|824[824]:1039[1039]:216[216]
QKKFDEAMLLYTNVLPNHLTAHGVDNSQAASLYHNIAHCLAKQHRYENAMEMFERALTIRGTIFGQEHPSVA
>UniRef90_B3SDK7|81__k141_626665|+|124|3.655e-27|1|43|405|43[43]:405[405]:363[363]
GEDHPDLATTYHAMAFVMKDQNKPAEAIDVFKKELEIQLQTFGHNHASVASCFHNMGCMLCEQGKYDDGIENYMKALEIKLEILGPDHAMTAATYKFIGEAFEEQGKYDQAMEMYETSLGI
>UniRef90_A0A183KD11|81__k141_1094926|+|220|4.613e-56|1|751|1560|751[751]:1560[1560]:810[810]
NPSDDYIILDELGEGGFGKVYKCVNIKNKDVFAMKHIDITSSKQKIYIGNEITLMKVMEHKNIVKLYETYMYKGRIFMFMEYMDGGCLTPVVEDYKLDIPEPVIAFILREVLEGIHQLHKRGIVHRDIKSDNVLIERDGASIKLTDFGYSCQLTQEKRMRESRVGTLYWMAPEVLKGNNMYDERCDIWSLGVFGFELAEGVPPFPTKGQQKTIYHILKHDPPKLQEGEKWSEDFHSFIECCMVKDPAERPTAKELLNHPFVSEFDYEDYK
>UniRef90_UPI0006D8F1F6|81__k141_628771|+|109|1.198e-22|1|3|347|3[3]:347[347]:345[345]
VIKWAVNMLKVEGNTLGDYTLEYSTALLMNLSLRSHGKRKCEELDSDILKVLNELLEHDNLQVRTYVNGTLYCILERRKLREEARALNMDQVLRYLSNKSEPRFQRQIKYILTHL
>UniRef90_UPI0009E516C0|81__k141_1203159|-|198|1.935e-49|1|52|945|945[945]:52[52]:894[894]
ILEWNLKTGEKSVFSKGKKHDRTLNNKGHFDEIMAIDISRDQKLLATGGKDRILRIWDTTTKVNIGRFKGHVDTITSVKFDNENDNVYTVSADMTLKIWNMREMCYLDTHNGHMGPVFDLQAYSKDRVLSCGDDRQIIFWKVIEDTQLLYKNTKNDTQCLTIIDDEHFCTGSTASAIDLWSFKKKKPIFKVKDCHEHNDPESPHKHAWICAISSIRNSDLVCSAGIDSTVNFYKFSKENRSLENIGCLPETGFIKGSINALRFSPKRGYLAFSHSAEQKLGRWFVSKPDQTGLSIVKL
>UniRef90_I7MH95|81__k141_1203901|-|85|2.009e-15|1|324|710|710[710]:324[324]:387[387]
EQQPGTEEAANSQEKEKMALEKYKTEMCKNYVETGKCSYSVRCMFAHGQHELVQKDVSALPGVPYKKVLCEKFHQENCCNYGTKCIYIHEERNLDTIASNYYQNGLMLLNSVSDLEKTSKRRLSIFASL
>UniRef90_A0A078A284|81__k141_892728|+|224|2.883e-57|1|102|1100|102[102]:1100[1100]:999[999]
KLYTLMGGLVVVGAFGASLARLQGKQKVGDGNWEHPWFQAFAMFIGESFCLGYYFIEKQINRRKFGTRGMDPDIIDARKEGLRSDINVFLFAIPAACDCIATALIYVAYLNIPISVAEMMGGALILITTISSVVLLNKRFFLYQWLSLIGIIAGVVMVGASSLENKKDPNENPALGIILMLIAMCIQACQMIVEEKLFRKYKLSPLKVIGFEGVFGMCFYIVFLFIAYFIHCNGALCHNGRLEDSIAAINGLGENIVLLFLVIALILDIGIFNTLGVSVTKYASCSNRATVNTCKVVLVWGFFLAYPGDGGESFHWLQLGGFIIIVFGTFIFN
>UniRef90_D2V935|81__k141_1204623|-|110|5.988e-23|1|672|1145|1145[1145]:672[672]:474[474]
IGNYSPIWNKTRLKGPDIHILVCSVLLIFIPSVWFVFNQLLLYQNTIQIIAVELLFIGSTTLNLYTLIDVGTSESGIIPKSTHKVNPSYKYYIQPFKAGTDLIKLKVCKTCNIVRPPRSFHCRKCDCCIEVHDHHCPWTGTCIGRRTHKKFVVFLLTT
>UniRef90_A0A0V0QNH2|81__k141_1204957|+|168|2.078e-40|3|1712|2248|1712[1712]:1813[1813]:102[102]|1829[1829]:1978[1978]:150[150]|1997[1997]:2248[2248]:252[252]
EPPFLPKLDRSSFKYTLVLDLDETLIHYFQTEDERPNAEDFLEEMSKYYEIVIFTAAMQDYADWVIDQIDPNGYIKYRLYRQHAYIKDLSRVGRDLSKMIIVDNVPENFQLQADNGIFITSWFNDVNDTALNELMPILKEIVLKNVDDVRMALRRLRDQMVDQISKGV
>UniRef90_J9J4F0|81__k141_894731|+|409|5.879e-113|1|224|1849|224[224]:1849[1849]:1626[1626]
KILLNTLSEKEQQSALLEANLLRQLKHVNIVSYTASFVEKGVLIIIMEYCEVGDLSHHIKKKKENKERFTEDEILNWFIQIAIALEYIHGRKVIHRDIKTSNIFLTGNGTVKLGDFGISKVLENTNEAAMTVVGTPYYMSPEVCESKPYTFKSDVWALGCVLYELCTLQHAFLADNLLGLVYKIVKGNYDAIPEEYSSNMTNLVDMILNKDDAVRPTVQQVLLSPFLKGKMEDFITNKGKIGVEDLKIRSIKSEEEKEEELMKKLTPADRAKRRKELKNLKQAEEMKKAIQKNNSSLRAAKERKYNEFHDSLGTADLKKTMYESIQQENETKKAGRFDLNPNSQTDFSVNDRCGDTYALSNSMGTEISQLTQNERSIGKQPRFSSYQQDDRTIKASGKYAYEESKDDENYYDDFEEATKNHEEMEGVLDNYKRVLSGDITLPGEKSLKKQKSGMSPISEASTKDEIDPGTMSKLRDAREKKILMDYFGEDLYHDIYSYLLEARKNEVDDKVIQAQMKYFVGKQDKSALSMCFKLDQIVFKEI
>UniRef90_A0A1R2CX13|81__k141_118071|+|111|2.994e-23|1|147|881|147[147]:881[881]:735[735]
QMFFLLISIPFILMVPYTFKNVYNIVEETRIDRPDYVGPKWADFLWLFVTLPAIAIGKYLTYLTFNGFYHRNLPIKYQGKIRDHKIEKACENIFKAMFFALISVYGYYMVVKQLPYDSPIVGNGSWHNYFIDFPYVPFYPSAMYYCMMNLSYHTESAIQIVINPGNDFFEMFCHHTLTFMIISVAYICNYHNVAVICMLVIDNADTFVGMIRAGIDVLPESITFIIYSTLMISWIYTRLYLFTFD
>UniRef90_J9HVM8|81__k141_1167817|-|371|1.616e-101|2|55|1548|1548[1548]:577[577]:972[972]|552[552]:55[55]:498[498]
RNKTMKRKIAIEKIGAIIISTKNSKELVLHVPSEYDYRYQINDRDVFIKLLKREYVKRRPTGHLRYYCIKGSLKEVTTTEKDAKYNISRLPGDELRTMEEEVYGTDYQKDDSLFDVDDSDASPFDRKMKQAEGRNQDFNIEDTDDDTEQDFETRNSILVFSHKQEEEKVTLGDFEVMGVIGRGTFGKVFLAKLKTTNVLYAIKSLRKDVLVEAGQIENVKLEKDILLACDHPFLAGMEFVFQSDTRLYFVIEFLRGGELYKHFLKKRRFQEEEAKFYSAQIGLAIGHLHKQNILHRDLKLENIMLNGDGYIKVIDFGLAKIINDGTPEYLAPEMVKQEGHDRAVDWWSLGILIYEMTIGVTPFFSKSRLTLINNIKKEEVIFPDKKKYKIDYSDDFVDVVLKLLNKDKKERLGSKNDIEEILEHPYFKTLNIESLTKKEFKPPYVPEFTDKNDLGAYFKLKTASKDVSDTMIPSNKLKKIKKHETDFAKF
>UniRef90_G3BF07|81__k141_1238285|-|93|7.849e-18|1|264|926|926[926]:264[264]:663[663]
FTTNKVPPIVSFGLGSVGYLCCFEVDNLQDVLNNCFVKKWKVSISSPRKLKKSFVKHQENPEVSLDDKHTNGDFSSFKNPQEVSTELDIDEESIRPYLQYRNRLRIEVIPHCSREYVNVISNIFPDGKKDLPSGSILRALNELTLESVSFDSMFTVTLYVDGVFLTNVTASGLIFATPTGSTAYNMSSGGSVVQTEVKAICITPLNPSSLSMRPILLPSKS
>UniRef90_J9EVJ7|81__k141_1238431|-|411|1.47e-113|2|72|948|948[948]:814[814]:135[135]|794[800]:72[72]:723[717]
IKNLGVVGAGQMGTGIAIVANRVAGIDVKIIDTSEEVLSKSKSFIEKWCDKEIGKNRLTNDEKYEVMNRFSYSTKLEDLDKTDLVVEAIVENFGVKQKVFQQLEQCTPKDTILASNTSSISITKIAGTVPDRASNVIGMHFMNPVPVMKLVEVIKGLQTSQDTLDTVQDLAKRMNKITSTARDTPGFIANRILIPYINEAVFALYEGIGTAEDIDTTMKYGTNVPMGPLTLADFIGLDTVLSISQILHTELGDSKYRPCPLLVNYVDAGYLGKKSGRGFYNYSK
>UniRef90_G3IK86|81__k141_1216171|+|68|2.634e-10|1|968|1192|968[968]:1192[1192]:225[225]
EIDYMAIEKCEHGSLSKYIKYTGGLEEELCRFMFTQLCSAVHFMHSQEYVHLDLKLDNILLDEFYNVKLADLGIA
>UniRef90_UPI0005291D34|81__k141_1216171|+|53|8.63e-06|1|1235|1495|1235[1235]:1495[1495]:261[261]
GTKKYMAPEVENVSKKAPFQVFRADIYSLGICLHLMLLGCYPNEYDCDVKFRANNLDSECVDLIESMLSPFPVKRPTIEQIFEHPWM
>UniRef90_A0A5K1HDC8|81__k141_1220724|-|61|3.371e-08|1|3991|4173|4173[4173]:3991[3991]:183[183]
VPRNGNIDLDGAYFGCYFPQTFMQFFPELFENSFGPEKYVARLFGFKVFSKKGSKYESRYD
>UniRef90_A0A1S5RRT4|81__k141_1222776|+|326|5.686e-88|1|111|1586|111[111]:1586[1586]:1476[1476]
IAGLIVYYIYDFIVVPLYKKWQFQKYPNVMVSKRFIPLFGDFLEFAQNIEKGKAYYDHIRYEAKEMVNYDLRVVFEGNSVAVKAVSLQARKELQSLIPNKIDRFPFYKGFARIILDSCVMKRSTKGNMERLKLFLNELSMKSSSKYLPTMVLAIQNVMSHWKQDKTIGAVLQMNEYTFAAFNMVLFGKNIDTMTGKMIPYHMRDGSIKDMSFKDTFFEIVHDHIVSFLHPATSLAPFLSKYNLINPFKRDHHNLNQFKAYIKEMISKTDDENSICRRILAKSKIDKNDLVGDFVGFIFAGAETASHCLTVALYHLKKYPEVLEKLMKHLADNGFNKYEDNYNNYTLEKISDLDYLTYVIKESLRIDGPAIQSLSYQCYEDVTVCGVPLKKGQEVRFEQLAIHYDENEWKKPFEFIPERFDPESEYYGKPGAEGKNRTPLSHVPFSFGSRVCAGSSFAMLELKVGLTYMLTHMDFDVDQEFMAKEGVGFAVGS
>UniRef90_A0A078AYJ5|81__k141_1156123|+|67|5.267e-10|1|229|1353|229[229]:1353[1353]:1125[1125]
KELTNDLGEPVSPQTTQIFVAEFKKFIFLVQMNHKELESEGKKYSDLLNASTKEKVYTSLTAPPMVDLVWRLLIQHEKIYSRFCNSIFGGYLDRKDPEESNTEVTQDYLRTLELLKKYDDTIESFTLFWPKLDIEQYNFEYSHVHGVTKKNIETLNSYLDKSLKGGVDMSVTNWQSLTESSKDCIKYASKAKISNPSFKDPDLEIEVTENDCRVAKNIFFQMKNDKSYPQLLKRLQVKYLLNENAAQIWIYEYFKYLIIKIKNKDTCPSRIVSCAIQTHMENTKMYRLFNNKYNLEHSILGESETGLRRKYMNTLREYEELYGDVNQDFWKNEDNFMSEKHEKVCHLNLFRFVVARTIVINEKTAFENSKPVQDV
>UniRef90_A0A1R2CY54|81__k141_1230701|+|182|1.268e-44|2|229|1668|229[229]:474[474]:246[246]|790[790]:1668[1668]:879[879]
EGNQIKEVGSSETQYIGTIDQLPEFFRDNEYIINGYRIGFSDVKSIFRSLFMWHNETANVWSHLIGIFIFMGLIVYILSCLGKDPLTELLKHVEHYCHTEAASIEKLADHFDLNIKDIIETIHAISHFIKGRVSTQLQQCKEIQQALGTTPSLKKSVAEKMARSFDVVSDTVSRHFNAFIWRLSQKYNFISWSSIFGDDVVEREIYSSRVHITIVPLILHMLAAITCLALSSIFHLFSCHCEKSHTILSRLDYGGIVILIGGSTIPPYIYQFYCGELWYFGLLYTIIIDSVCLLAFIGSLVPTFDQPKYRNIRAILFVIVGLASGLPGLHVVFFRDPFVSPPANVFLWALGGAVYISGAFIYAYRFPEKYFPGRF
>UniRef90_J9I8U8|81__k141_1230861|+|249|8.592e-65|1|275|1243|275[275]:1243[1243]:969[969]
SRGSFFIDNDGNQILDLAMDKGTMPLGYNSKVLMESLYSKVQDILWNDSRYSFGDAHTDFEDFLRGSILPAAPKGLTEVRFTDGTGSRANEAAIKVALLKFKETHEGELAGLDWENIASQDLSGSLDTLRGKVCVLGFNDGGENESTNSSLFESNDWPTVDFPEIKYPMRSHDHNNQREEYRSLTEVVDIITSRRDNGCPVGAIIIEPITSQNNLMATPNFYRGLRKIADENQIPFIVNETETGVGKTGRMWAHEHWYLDQRPDIITFGKSAQVSGFFTSSKMNPQDQDAYLSIDKEAKQKVIDFSKVLRHIGRRNILEKVTD
>UniRef90_A0A078A591|81__k141_1231017|-|299|7.632e-80|1|369|1352|1352[1352]:369[369]:984[984]
SENARKAMFRRGKKGVSDPNTQYYIVIGGFVAVMAAVGVYMFMNPKESLLNRQVIDSDELLVQNVQNQFFQSGPNDQFVGYTMNDARKFFNLGIADSPNLPSCEPITDVELPDSYDFRKDEARKNCVGEPRKAGDCTAGHVLSVVSTVEDRICIANNGKERFRLSAQDAISCDETNFNCDGGYVTHTLDYGRDQGFIREECFPYEGKNMTCPDQENKCRANKEQYNLMSYCVVQGPDAIKKEILQSGPVIAPMSPFTDFLTYKEGVYFPSESAFKFNGQQALKIVGWESSLQGEAWIVENSWGTKWGEKGYAKVMAGHQDLGLDFIGI
>UniRef90_J9HZQ5|81__k141_1157272|-|204|3.023e-51|1|172|1392|1392[1392]:172[172]:1221[1221]
RWVVCLLLGLNIMGRAIANVGFASIAKILIEIYGINTIHTTLTVLPFNFMVLFFILPYNYICQKYGFRIPTYVAVIAAVIGGWVRIGINSSFWFVILGQAIIAIGNPLTLVAPAKIAAIWFGDDQRALATMVCSLMNPIGAVIGFILPFMFVGDDDAIDTEASRNKVRTYIIVQNVILMATSIPIFFFIKNKPEVAPSISALKTLHEKSEGTWINIKKLINNKDYMLLLVAFAGVFSIYVCFGAVMAPLNAMFGFKPSSNQFFGASYIVFGVVGSFVHATLLDKYKTYKKQMYFISIANILALALMTSTIHLANVPLSVAIVALFGAAQLPIIGVGYQFATELAYPINENISVGFLQFVTCFVGIVFTFITSFLVKIDAKYWALLSFGVPSIISLVCLYFLTETLNK
>UniRef90_A0A2A4TBY9|81__k141_1231593|+|71|3.292e-11|1|697|870|697[697]:870[870]:174[174]
PPKEEGDTRKTLVLDLDETLVHSSFKPVYNSDIVIPIEIEGMQSIVYALVRPGTYDFL
>UniRef90_A0A3Q2QF17|81__k141_1231593|+|131|2.855e-29|1|879|1241|879[879]:1241[1241]:363[363]
MSEIFEVVIFTASLSQYAIPLIKRLDKHSHNFDQLYREHCTFHKGMYFVKDLTKLGRDMKDVIIIDNSPSAYLFQPENAIAITSWYHTKTDRELYKLVPFLTNLAEVDDVRKYLSKSKSYS
>UniRef90_A0A0P0BZH1|81__k141_1231772|+|280|4.001e-74|1|607|1464|607[607]:1464[1464]:858[858]
RICLDNLELGVVLGEGAWGSVRVAKHKYTEKYYAVKIMSKYGLIKEKQADHAKNELEIFRSLDHPFIVNYRSFEQDSRCIYMVQDFVRGGEFYTLLKQKQRLDVDATRFFAAQLVIFFGYLHSNKIVYRDLKPENILVDKTGYLKVIDFGLSKKIYKKTYTICGTPHYIAPEILKQEGYSFETDWYTLGVVLYEILTGLLPFNGETHNDLFNNITNGKLRFPLNFDKDAKRLIIGLMKKDPTERYGLSKIMGSKFFKDVDFDKIKNRNLEPPYFPSVKKDGDTSNF
>UniRef90_J9F550|81__k141_1237672|+|698|5.911e-200|1|181|4935|181[181]:4935[4935]:4755[4755]
NADTQITKTLYETNNPVWNQSFTFEKVMLNPLELETTELMFEVFDHNALFANEVIGYVSVGISTMYRHINHEFYRTWIPLLNSEEGAEVQGKLQISCYVIGPGEKQPAHALDEVYEDEEYDDDLGAEISEAKKKELQEKKKGIYIMKAPKLFSKFYSMNISILKIEGYPEDTSGKGLTTYCSARVMGNTLITNSIRDNSNPLFNCKLRFPVYLPILNDKIIIKVWVEHSRTSVEHYANIPEIPKQDDCFNISVLQGKEGLMPSQWFNLYGTKLEDRSYFYSASSAYYLEGSSFMGRALIGMSINSTKTPELMKGSANLVREPEFVEYTLIVEPYEISNITETEDKDVRIHVTFGLYTDFTKSIHYDGKNKNYKFKARHRIDPIKANYPKKIDQVPDVIVTLQSQTMFGSKWNVGYFRVPASQLGEEKLKWYKFKSLGKPHSSPGKILCNLHLTTEKFIKKNLGKKPSIKVAYMMYCKLFYSLDVSTEQKDETKIISWIKVKVSGHNLCKTEEKSGHHPIWNTKSKKKLDLSKDLNYEQDLTLTLFQKGYFGAENEVGEINIPLISVMKGKCEPRFYQFKSFGESKGKLLAMFGVKELEDKGVNSTDFEETMNSKLEVREKADIKLSIIGIRNLASMTNTMKMDVELIHLKEDKSIQSNKITTSTPGETPKEEEKKESIKKKKKMRMDSSDEEDDSLPSDDDIGIKDKKDNLERQSVHPELIQQIKEQEEGKGTANYDTENTKREDEKEEEDEDEKKYNFVPTMPDPTTCPNFLKTFSFTNIPFSNDPLLWPIVSIRVTDDAYFASVENLHLMFPLINFCDFITPIEKEKSMKRIENAYRIKARPLDDSVLVSDHKESDSSEGEDSSEDEESESDSLPEEKENEQTNANKDEEEGEGEGEGSDKSHDSKDKSIKKKDGFWLFGKKKKDNKEEEVDDDDFDRLIHKEDPALFEKYTKRIKNIMPKSLKDRIKDKAQINIYDTLNVDEDEIVTLEATDIDKDYEYKIREKRIAKNEKELTELEKDLRSAVTDKTKSYLRNKMLMIRRRIELLENEDMPEDKFWNYQNNDDSEFEYGRNVLHDKTLDFYLDIPYLKMEMKPMPEMCFDTIGHIDARNKASDGYEKRFIKLKVSVNTRDESHKILDDDNTKKFAKDTDDQYVSVKTRETIVEFPFNILEDEFMNFIKEQEPFICRVYVLRCQNLTAASSSVGIKDRLAGYSANCTATPYLVLTVGEGKDKSNIGAIKTINGREYAQEHTLSPDIYQVYEFSILFPEDWILKIEVKDASGYIADSLIGQTSIDLEDRYFGDPHLTLRRTLEIYKRQYKKRITGISGKSKENKQMKKDLEEIHKKIILKISDMNKTQLPKLPVEFRELSHPDKKQSQGIIEMWAEIFPEKESKLHPPSVIKPPARDIYEIRLIVWETKDIVLADGDHVDIYIKVMFNPNGWSQEEISKATDIHYNSQDGRGEFNYRMKFPLELPCEFPRLKIQVYDYGTLGNTIIGENTLNMTNTIKQLKKEGKIQTDNLLLNLTNPDDANEDVGSLKLSMTVLSKMEADSAPVGEAWDEPNEHPRLTQPTEGRGLGDRFAS
>UniRef90_A0A078B0E3|81__k141_1237824|-|622|4.466e-177|3|2423|5252|5252[5252]:5019[5019]:234[234]|4982[4985]:4350[4350]:633[630]|4102[4102]:2423[2423]:1680[1680]
MKQRLTGLDIRALVVTLLRKVKSLRVANIYDISNKLYLFKLSAKGKKEFLLIEAGIRMHTTEFVRNQSSIPSGFTMKVRKHLRTRRIENIRQVGIDRVVDITLGQDQGAFHILIEFYASGNLILTDHEYNIISLLRTHRYDEDTRCAVGEKYPFTYAANLSLDSIVKDKSGIEELIQQAEIKNEESNDQSEYIEPHKSKHSFIDNKKVKKKKKKRGEGGIKDILIKMVPYMTPTMAEHCLLQVSLDDSQDFDITNSEIVEKMIKAAAICKDMVQGIEDMKIIPGYIVYDQLFKGKRVKDFVCFYFEQMKTQKTLEFDWFDESVDLYFTQIDKQKEETKVNQKEAEIYKKMNRIKNDQLKRIEGLQKEQDTSLAKAKLLQNNISEVQAIIEILTALKQSGLQWKEIWRMIKEEKRTGNPLANLIEGLNLEKDSASLFFNTADMENKDSIDEFFSEMQEDIIVKIDLDLAVSAQANIQKYFEIKKKTQDKEERTKDKAHDAIKHAEDQARRALNKTRNEQKLKTEARKPFWFEKYDWFISSENYLIISGKNAQQNEEIVKTYLGKRDVYVHSEMAGSASCIIKNPTLEEVSPITLNESGTWAICHSKAWDMKIVTSAFWVWGDQVSKTPQSGEYLVTGSFMIRGKKNYVHPPRLELGCTVLFGLDDDSIGNHLNERRIRTDVGSTSLKNKNFELYRDQSSEPASQNKEKAKIEEIEPKEPAKVVEVTEEKEPEKPSETADETPQDNDNEQDQTDEEAEGEDDESEGEGELDVEEEGKDTHPEKQVNQDKSSKKEQDKKGMSYFITTYMLIIVNVGQLPRGKKRKLLKRNKKYADQDDEDRKFALEALGAK
>UniRef90_C1MP23|81__k141_779217|-|69|1.317e-10|1|1466|1747|1747[1747]:1466[1466]:282[282]
WTQQEDNQIIKARQEGVKWTDIQQLIPGRSKTDCQTRWYQVLDPKLKVITWTQDEDTKIIEWVKENGMLFRGITKEFENKKHNHILHRWNYHLK
>UniRef90_A0A078B552|81__k141_1238189|+|576|3.143e-163|3|180|3620|180[180]:1349[1349]:1170[1170]|1521[1521]:1829[1829]:309[309]|2190[2190]:3620[3620]:1431[1431]
GKTTLSDSLISSNQIINQKLAGKLKYLDSRPDEQLRQITMKASSITLFHQKVQMITKEQREQGVTPKSQLYKVNLMDSPGHVDFTNEVSSALRLSDGALVLIDCVEGVSPQSLTVLRQAWDEKIRTCLVMNKIDRLINERSMDADDIFYHIQNIIEQVNAIISGFINETNMQNYVKGKDNKEGNFSDEDEEETLENNFFFAPEKGNVAFASAIDGWGFTIPAFAYIISKKLSIKPRALSRYLWGEYYYSNNKVVKKAPTKTSKPMFVQFVLGPIVSEYRKEFEMVDQGDANAYTAASNKVSATLRKRIPIDKSVFNMVINRLPSPKSQQKERLEVFCPLLANLSDDIEKKPIDMSEEEFKNSIVLKQGIEDCDHSDSTPVVIFISKMQPIINDIFILMGGNNIKLVSEMNAGNIVGIGGLEDIMLKMGTISSEPDCPSFAPAQLFGTGLIKVALQPKNLVDMPILVEGLKKLDKADPSVSYYLNEKGEYILQTYIERVMVMKNPKLRNDMKKMQGCAIGETANHKCKARVRVVGLPFELTKWLEKKQEDIKLLNHLVTTRSKSNPVSTIEDELKVANNFLIEFEKKLVDTEVPNRLIQLIKRYLICFGPKRCGPNMMINQLIEESDGLFEKFQSVKRHFCFEEEKKVEEPVKEQPAVQEDALNEGEEAKESAADSNKPKTGLHYHQRKKLRKRRKFDGVKKWFKINEKEILSAITAGFEYTTNHGPLLEEDILGSCFVIDEIEVIEESAKEFLVQHKEEFDSQNSNSKETVKPEENEEDKDEEDKSDVGSHSKAQSSGAYSDTYGPITGQIMSLISKLCRKSFLNAEPRIVEGMYKCELQVSSENLGKIYAVIGKHRAKTLEEELQENSELFLLKILIPVYESFSFSDQIRDRECGIPHPQLVFYGWDINAMDPFHVSMTDDELEEFGDQELPPNQVKIMIDKIRKRKGLVTEKKLVEDGGKQSTLSRKK
>UniRef90_A0A078AIQ4|81__k141_1238310|-|599|3.746e-170|2|72|2620|2620[2620]:872[872]:1749[1749]|797[797]:72[72]:726[726]
NDDIMLDEAQNAFENTNKPKKKKKGGGFQTYNLSRFLFRAIMAKGYKLPTPIQRKCIPHILEGTNIVAMARTGSGKTGAFLIPCIEKLKSHSQIVGARCVILSPTREIAMQTAKFFKDFTKFTDLRYALLVGGNEMETQFEKLAQNPDIIIATPGRLMHHINETGLCLNMVEVVVYDEADRIFEMGFAEQIVSINEKMPKNKQTLLFSATIPQSLANFTLSGIKDYKMIKLSQEYTLSDRLKLLFFICRSSDKAAALLYLLKEQVPKDDLTIVFAATKYHVDYLNQLLAAAGIKSSYIYGSMDQPQRDNAVSLFRKKKCKVMIVTDLAARGIDIPLLNNVIHYDFPPSMKLFVHRSGRTARAGQSGRSFTLLTNHDLPFLVETNLYVGRKYLCDLSEVSQEEKNDAFDNPLVTLYGKIVQKVIDSYNTDVLTAYERNSSIQPLEKTMKNAMMKYNKHKMSASTASVRKSKELGVVGIHPMVMSRVCTEDKVLMDLQQEIKTFKPKLNAIECMYTRYKQTEDLERLQGIIKAQNKELSRKEEMEMVRKMAQQKIDEAEQIQHEEAKAIDEKNSTKQIKEPQEEILNKEERDKFIEELKQKSQSHKRQKIGEKEEFQKSEFYISNAKDDNDEGLWGKDEKFDIEDLNLNLLPDDEKSLLQQKQEMKWDKNKKRYVQVNVGSDGKISKTKNESGKFVNYKKDKDPELYRRWMRRTHLKIQDTGEQEDRRTVQNAQSYHKDRRELKRMGKKASNIKGRPGQQVRGMDQVEKAKNDKRKDKEKTLRGKRRDPKSQSSVQFRKKIQEKVEARSRPTKSKIIMKARKNKGKG
>UniRef90_T1EFN0|81__k141_1238442|+|327|2.843e-88|1|504|1661|504[504]:1661[1661]:1158[1158]
HDPSISTNASELIKRTKNYLMKPQLNFEHKMDNSYFQFVPIISRKENALCELHPRIKKLQEDYIDYKKKNENIEYSPDSNIPFVKIPNPYEQEITTFDIKWSDMLAEISGLNPKMPLPVEETSFEYIDKEEQLERFIEELQGYNEIAVDLEYHAYRSYMGFTCLMQLSTRDKDYIVDTLALRSKLHCLNKIFTDPKVVKILHGAKSDIVWLQKDFGVYIVNLFDTGEASRALGLKKASLAYLLKYYCDVDADKKYQLADWRQRPLPEEMVKYSREDTHYLLYIYDKMRLEMANPKNSDDNPVAYLRSVWKTSKDICLQTYQKPKAKDLNFFGIMSRNATIMGTGQLQILEMLLTWRDFVARVEDESTKFVMPNDVLFDVAKSTPKD
>UniRef90_J9IMW9|81__k141_1223409|-|76|1.029e-12|1|148|930|930[930]:148[148]:783[783]
KTGNYWNWENSGFRDPKTDDFRWKAVFAVLLDVVIKVLAGWLVIISFKYALYAGINQGAITTIFTLSSIYVAIISWFLFNEKLNKFHIIGMLLLIVCTVMIVFSKRDAGVKKKLTFYDEEVMEVSSFVPVSFALITTFLYSIRTIYVKLFVRKLKFNSFDYMTYSYLISGAIFVPFVYLDTIEIGFIPEVVYLGMLSGVLNGLGAFFLFYATSNGVTGPAYALKNIEPIVQAVFGSLVYGQYLNQNQIIAICLGILGSLTI
>UniRef90_A0A0N4WXU7|81__k141_1224351|-|150|5.446e-35|1|281|1615|1615[1615]:281[281]:1335[1335]
YAMIAPFFPIEAQKKGVSLPMIGCIIGIYSVAVIINSTIMGKVMLYVGRSNVTTIGLLFMGTSMIGFAFSHLIEDKNTFIAVTLVIRFCQGLASSSIQTSVYSMITIVYPDNMEKVIGYIEATMGVALVVGPLFGSVSFYFGGYQAPFLIIGCVFYIFVLFGRNNIKHLEKAIEVQKDTEQIRREILENHQDSGELLIDNEDAALVDAENISNVSHSISPKSNRSGDKEANKSKSSNNSKETVVFAKVPILTLLTYKQFVFAMMSGSLGYFIGSFVEPILALRLKDTYHFKDSVISLFFVIHFLGYLIFSPLVQYIPKRFEKRIIMMFGSFIAFVTLIFYGPSQMLNMPEDWHLMLIGLMLMGCAITFCLIPALPEMIRSVEQDFDNSRGEVNDVASGVFNTALGVGQVSGPLFGSLLTNKLGFRETTDLLSIYAILFCSVYFIF
>UniRef90_A0A2P6MST6|81__k141_56461|+|254|2.685e-66|2|108|1268|108[108]:1004[1004]:897[897]|1074[1074]:1268[1268]:195[195]
KLLIAMVGLPARGKTHISRKLTRYLTWLGYNAKVFNIGDKRRKVLGVQDTAKADFFSNDNQEALKQRELLAEDTLTDVVKFLNHSTGNIALFDGTNTTKKRRKKILYVLNTYLPDTEFFFLEIICNDMEQIEKNLRKTKTSSPDFVGWKDDDIITDFKERIKKYENVYEEVGSLSTEEFPNSNGEKDDPEKTVPFIKIINNNERVISQNIQGFLNLQIITFLLHLHLEERSFYLVRHGESAFHPDSRIGGDPSLTEKGIKFCKMLDKYFEEEQKTIGCDKFIVNSSTLKRSTETVDNLNDSMTYKEIEEKYPEISQSRKMDKMGYRYPKGESYYDVMNRLQQYIIELERLKTPIIVVSHNAVIR
>UniRef90_UPI0014021794|81__k141_1225231|-|96|9.811e-19|1|1595|1840|1840[1840]:1595[1595]:246[246]
DNVSESVAFKAPYVIPSCTQWFLFDSIHEIEQESLPEFFCGKYPSKTPESYKEYRNFMIKLYRENPSGYLSATTCRRHLAGD
>UniRef90_G5E3H3|81__k141_1225231|-|55|2.157e-06|1|494|790|790[790]:494[494]:297[297]
TREETFKLLDSISAHGEDWDKVAETVGGGKTQQQCISHFISLPINENTSEKIHNINAHAMKAQQNKQQVLSEQATIPTVFSDVSNPILAQVALFGRLLE
>UniRef90_A0A2E5HMP5|81__k141_1235713|+|50|6.904e-05|1|675|809|675[675]:809[809]:135[135]
DIVLFAGNSNRTLALEIAEHLGTSISDADVGKFADGETFVRYLVT
>UniRef90_A0A2R5G352|81__k141_1235713|+|208|1.889e-52|1|1067|1675|1067[1067]:1675[1675]:609[609]
VISVDLHCWQIEGFFNNKTPVINLEAGVVGMEYMLEDFNIENLDDLVVVSPDAGGVGRAKKFQEFLIARGFPGVSLAMIIKQRAGAGKISKMDLVGSVEGKDCIIIDDMIDTAGTLCKAAAELKDFGAKKVYAFATHGVFTNPAPQRIRDSVLEKVLITNTVPLSQDFIDMVPQEMYVQLSIGTFIAEVIRRIYLKESVSGMY
>UniRef90_X1KY12|81__k141_1235713|+|105|1.916e-21|1|824|1057|824[824]:1057[1057]:234[234]
RINESVRGKDCYIIQSTSPPTNDNLMELLLMISTLKRASARSITAVVPYYGYARQDRKTENRVSIAAADVARLLETMG
>UniRef90_A0A448Z5Y5|81__k141_71811|-|250|4.296e-65|1|174|1013|1013[1013]:174[174]:840[840]
KHPWVEPQRMRVTGYDPIQSELAWNECGLLLGNAVHDVVKYFQLNPPQILEFTDRGLESVQSKTKSNNRTQSPHANGMHNETAQTPQQQGSRAPPSYDVFANQTNTPPRPNPPPDVRLPPIPQTFPTVDTMERDEVDNKMEEDVAFQAYIQALPLYEELQTIQNSKAEEVKKLAEENLSKESQLKELHQSVAAKQKELHEKITAFEVLEKQQNDLCQPPDKMITLKKLNKAKKEAFEKAEEYAEEWIQDGAASVDDFVKEFVELRKVHHLRGAKMEILLN
>UniRef90_A0A1Y2FFY0|81__k141_1236095|+|67|5.267e-10|1|601|918|601[601]:918[918]:318[318]
IVDGKIQIDQSSLMVEESQIRKEEDDPRNFTIINEDDESKNNSLIYAKRSHTKKWSPEETEFFYKCLEECGTDFSMIASKFAGTRNRTQIKNKFRKEESHNLDRIN
>UniRef90_A0A077ZTU8|81__k141_1236156|-|347|2.711e-94|1|105|968|968[968]:105[105]:864[864]
RKQLVTSGGLIGTLASLYLGYKYTIFQVDTGHRAIKFNKLKGILPTIYKEGWHLMIPWLERPIIYDVRTHPQIFKSQTGSRDLQFVDLTVRVLYRPDASNLPSLYRFIGRDYDERVLPSIVNEVLRSVIAQYNATQLLTQREQVSFLIRRTLEDRAKRFSIIMDDVSITHLGFSDEFSKAIEMKQIAQQDAEKAKFVVMQAQQEKKSNIIKAQGEAASAALYGDSLAHNPAFIELRRIEASKDIADILGRSRNKIFLESDTLMLNLTGSLNENLEKVSPVKRQQEQIK
>UniRef90_A0A1R2D3T0|81__k141_1236263|-|149|1.089e-34|2|107|845|845[845]:534[534]:312[312]|508[508]:107[107]:402[402]
EYSTSIYHNMKKEEDAFLINKDFLENTEIEERHRRRLVEWLSEVHSKFRLLPETFFITCKLVDLSIQKFGVKKSNLQLLSLGALLISTKYEEIYPPSVRQMLKVEDVLEMEYKILRSLDFGVTFPTALRFLERLKKLVNADDLTFNLAHYITQFSLLYICFQNVKPSLVACGAIYLAMKSLRGRSSWNITFVKSTGYKEKLVKQVSDKLSELITSADSKPLKNKFASSKHMEVSSLPI
>UniRef90_A0A1R2C4B6|81__k141_1239292|+|419|5.741e-116|2|363|1919|363[363]:1130[1130]:768[768]|1170[1170]:1919[1919]:750[750]
TSDLIITQTEENNEKTFDECEAKRRPVIPPPFPLLPKSLLPTEPVRSGASVPFLKLTYAKGGSNILVEEICSTDKSKETKEIEQAVFMKGRRTFKSMFSQELRGSADNPIIYSRFSNGTYDPDEKITEEPWSSCIVNIKKLIAEMEIVNKTLMRNVALNKAKSQAKNKVAPYYKPTGPDDKTLVFESKFESGNLNLAIKLSDNEYNLFLQNDINTNGHTQWFFFRVSNTFKGHTVKFNMLNLAKPDSLYNYGMKVLWFRGGEDISYYRNNFKREGKFGTEKFYYTFTFTYTFPVDRDTVYFAYSLPYTYTDLCDDLAKLMGDPRISTFVSRNTLCRTLAGNKCEYLTITSRETVPEDDPNRIKKRGVVVSARVHPGESVGSWMMKGVIDFLVSDCIEAQALRKLFIFKVIPMLNPDGVINGNYRCSLSGGDLNRRWKAPSRVLHPTVYETKKMVKEFQNEREVTLFLDLHGHSRRKNIFMYGNTMPDDPSSTRIFPFIMAKLVDYF
>UniRef90_A0CX21|81__k141_1239500|+|114|3.743e-24|1|547|951|547[547]:951[951]:405[405]
DSENYQEGGVRSHHKKFNNREDKDKYIESYKKKKKTELCKNYERTGKCKFGRDCAFAHGEHELVIKNHVPGNYKTKMCKQFHEEGYCSYGNRCQFLHLVIQKNTDKFNFSDMLKESIFQFENRSKALNTDNMKDL
>UniRef90_G0R1B1|81__k141_1239863|-|99|1.226e-19|1|560|868|868[868]:560[560]:309[309]
QIQKDLMRTFQKIELFASQNMKNKLLRILKCLVAYDPCNGYTQGMNFIAAGLVVHCEESVTFWLCTGLLEKYEIREVYSSEFTGMYKHIKFFNLLLKKYLPSL
>UniRef90_A0A2K3N4T3|81__k141_1240039|-|74|4.115e-12|1|181|762|762[762]:181[181]:582[582]
DIWSIGAIVCFMLTGYPPFLADTPKKIMKQIEEFKLSLVNEDWEGKSAESLSFVEKTLTVQPQSRMTIGESFQHPWIMQKQEKVYGANPQDIGLDLDQDDFDLFLREVFAILIENFDVELLSYLKDLIESKNADIAKEIIVNDVLNIIENTETYDLEIKYLLKSGLRKLDDHIEYSEFLESVIEEKIHQEQPKF
>UniRef90_A7API5|81__k141_1240039|-|85|2.009e-15|1|772|1335|1335[1335]:772[772]:564[564]
PGLKILYEPLCTFYSLDKVVMPTNFGAVSKAYCKKDLDSEVMVKVINLENVNAHIFLVVQGLYQLCRLNHKNICDIKSVLVDDQKLYLVMDFDGYVTLSDFILDNEKIEEDQAIIITQQLLEIVQFLNATDVCYRDLRPENILINPDTLEIKLPNFEFSSFYDENQSLKTKLGSAYYMAPEVLSKDYN
>UniRef90_G0U6I0|81__k141_1240039|-|111|2.994e-23|1|2861|3352|3352[3352]:2861[2861]:492[492]
GKFGVVKKAVSISSPDYEVAVKIINLRFIKGKYHYLAQEVMSLKRVDHPNIIKLLEVYKNEDKIYIVMELVKGVDLLDFLFSNEKMTEFQASTIIRQLLKALMHLNSLRMCHRDIKLENIMIDPATLHIKLIDFGFSSFIMDKDLLYTQVGTPYYISPQILKGE
>UniRef90_A0A371B1Z8|81__k141_1213349|+|138|2.231e-31|2|234|944|234[234]:617[617]:384[384]|681[681]:944[944]:264[264]
FKESHIPGSVYFSIIEIADKSSGFLATLPPKEDFTKEMRRLGLKKSDTIIVYEHNKIFSGPRAAWMLRIYGAKNVRILNGCLKKWTAEGRATESGDHKDVNDLSGEGYDFQRDDSMLATLRQTMVKAHLDARGQEHFDKSHPYGFKCAHYSKYLDNDTSFKSSEEIKSLLDQEGIDIDKEMIFSCGGGVVACITETASIIAGATNTAIYDGSLQEY
>UniRef90_A0A078APK0|81__k141_1215164|+|416|4.593e-115|1|227|2053|227[227]:2053[2053]:1827[1827]
MMQSYKSGKYDDFFQMWNRFIPFQIRENDSNAIKLEFYLHIYFTVYTLHPLTKKSSVGVQKEFKKRKEWFKNFLDTKGKDMSETSEFLAYYALPYIGNPIDHPSFKNMFTSKWLSQITNSTEKFITENVMREEKSKLQTMYAVYKKMLKEEGRDSVDHTVEVEHLSEQLVNERRKAIETKKHLDKVRNVLMESQIKWSGFSQNLLTIAESFYFVLEKSEVLDKVDQKWLMDQVGKLTRYKKYLNDLQKEMDATNVKNDRSRQNSAITQNQSQGGDFGDESVDPGYNMGNGSFSDSRSASYVSYYKNPNDMYHMQYDTAQDERMQQYNYENQQMEGIDDRQQTLAPLDYNKIKMFIFHSQEEAKVCITIQALRWRINKSRPGDQRRHVLFAFSEYDILGCNNQENDQNLLSLLNSSSNIMLYTISLIDSLVNDSIGKKYVCQQEGLIQSLFELMKKEEGETQLRRSALVVFQKLSLGREAQSQMIKLDVIKWAVNMLKVEGNTLGDYTLEYSTALLMNLSLRSHGKRKCEELDSDILKVLNELLEHDNLQVRTYVNGTLYCILERRKLREEARALNMDQVLRYLSNKSEPRFQRQIKYILTHLEESEAQD
>UniRef90_A0A0W8D644|81__k141_1215586|+|106|9.581e-22|2|999|1625|999[999]:1091[1091]:93[93]|1197[1197]:1625[1625]:429[429]
DGLSFNRLSNHIIGYKGPMIILVKHAKSATYLFLLNPELKVMRTINNKGGTNYAYLNTVKIENSQYPYGIGFGGSTHEFRMWLDGDNIIDKSYIMPEDTTYEVGYIMPNSTKNHDLKVSKIEIIGLGGQEALQAQEDHRRTLQKLRDKKKQVDKKAFLDNEFDKEFLLGGTYSH
>UniRef90_G0R4I6|81__k141_906734|-|280|4.001e-74|1|167|868|868[868]:167[167]:702[702]
ELESKGCIVYSPDHKNGATWDHLAGYGKIKRTIEDSVLFTFTHPEVFDQITDNTREVKESNKPKCILFEGPPGCGKTTCAKIMSQTIDVPLAYLPLEAVLSKYYGESEAKLAQIFELCQEYSDCILFIDEIDSLAASRDGGIHEATRRVLSTLLRKIDSFETRGNVLLICATNRKEDLDSALVSRIDISIKFDLPDTETRFEILKKYAKQLSELELEQLSEMTKTFSGRDLFQI
>UniRef90_A0A6I3CSP1|81__k141_1226299|+|57|5.394e-07|1|368|571|368[368]:571[571]:204[204]
FTPHTYIANIKRAKDLGVSFVEMDVCLSKDNKVVVVHDSKLGRICGVDKCVKDFNYEDLPLIQDKIPL
>UniRef90_UPI000F7CB50A|81__k141_915491|+|274|2.561e-72|2|567|2231|567[567]:1394[1394]:828[828]|1428[1428]:2231[2231]:804[804]
AVFVAPDGRIITGSQDKTIRIWGKDYKIEKEWIAHEDIIRKFCDYSPVGFVSCSNDAVLKIWTYDGDLVAELKGHTGFVFTVFSLPNNIIASGSDDKTVRIWKDCSCVQTIEFPATIWDIQSNLLGDIVIASEDYSIYIFTKDPERCANGKELKEYDDKVTESNQTAVEVDPNKFPSIDKMSQFTGKTEGEMKVFNCNGIARVYKWEKANRKWELFGDVSMGPSGPPQEKSKMYEGDRLFEAGEYDHVFDVEIGDGVMRQLPFNNGGNADEAANKFEQIIKFIKTNSSSFATRDTSSQVQNTKQKPKLKSIPMQSHLLFDSINIAGPEKKIREFEEELKTIEEKEQKNLTRLLKVVGEKQHYHTSELYKQEWDVLKKLLDWPNKNVFPVLDVFRMFLLHSQASEMFKVFDHGAEYLYKFLSMLSNKNELAANQLLCLKCISNMFKHPSSTFVLVSKYEMVIDAVVDYLSHENKGIRNGAITVLLNYAVAFVTRKDDNQGRVQAIGGLVNVIDTESEPQNYMRILAAVGNLIFEDEEVQSLANEF
>UniRef90_A0A3P7MCH9|81__k141_915491|+|70|6.584e-11|1|144|515|144[144]:515[515]:372[372]
YKFMQTLQVHSGSVKSVATNEKGLMLSGSVDNSCKLFTIDETTGKYEFLQELAHHDHYVYTVAERLNGQGFLTSGKDARIFMLDNSGNPEKMLEGHSALVNMVCQVDENTILSGSWDGTAKIWD
>UniRef90_J9IPV8|81__k141_915777|-|99|1.226e-19|1|524|835|835[835]:524[524]:312[312]
PLGVQIMHESKTPQQVGTDQIMKKEIFLKNVGDKLEITVFPYKQPRPLQEFKSTFSTIDTNESGSVYFHFQVPSEPGVYENQFRFFCNKRLEKFGAIIKIKYEV
>UniRef90_S4PSR1|81__k141_1226986|-|70|6.584e-11|1|1377|1577|1577[1577]:1377[1377]:201[201]
DIKPQNIFISSDNKIKIGDLSSAMISKSCHYSLNNGTPCYMAPEIYNKEDYDNKVDIWSLGCIIYEL
>UniRef90_A0A1E5UTZ2|81__k141_1227309|+|88|2.512e-16|1|656|952|656[656]:952[952]:297[297]
GKTLYISNLSKRVENRDLEKKFRKFGHIVDHKIVMDPILRESRGFGFITFDSKTAANDAVRDMDGYDIEGREIIAQIAKRSKARKSTPGKYLGYDKSSR
>UniRef90_J9HZQ8|81__k141_1227910|+|304|2.385e-81|1|85|1785|85[85]:1785[1785]:1701[1701]
IAMRKAFTGGACAPGGEGQAMGNNAFTNMMDYMISGGANASQKAEGFGPQMDQQNMAAMEAAFANQEQMNAMNNQFENMNMNQPQMMQSPMVQELPSDNVAHMNGLWDMPTSKIEDVRTSAVDQQYSNMQHNPGMFGIPGMMGPMMHQPMPQNMGPMNHGPQEEVKVEVTEGVTKEDKQMHNDEMKETTAFMINQLNSLPSEKVQNSEFLSFLKKLNTGAYKIEDNGLETDENKMKEFTEKEVNQKKMDAAYYKQQINNIVEETKDPNFKIEETAGQHEFGEDFDPANLFRDVWETGEMKEDDLQNMMAGWKTQAEKSMGYYNETLDEPPVETVFQVPKEDFFKFDENNPYIDVEDAYSLAVQLNSDLKVHDAVLAIKAHLTQNPDHAASWRLLGQLYQEKDEDEKAIAYFQKAYDLDPYDLDSLLCLGVSCTNELNENVAMNHLTNWLRYNPEYCDLQIPEHQIQDPSELRDVLRTLFRQAHEKNPADVDVVIALGILEFGERNYQNAADLFGKAANDHPRDYNLWNKFGAAMANNLSTEEALKIYDKTLELRPNLVRTWNNVGIA
>UniRef90_A0A077ZPZ8|81__k141_1228373|+|219|9.226e-56|2|73|1050|73[73]:210[210]:138[138]|331[331]:1050[1050]:720[720]
MSNQVKEKAPPPNTIDELGKWDKIKNQKISHFLVVPTFFCSMIFYGCTFTFTLDEDIKSPNIYFEVGNFYANHRKYVKSRSYPQLRGEKVSKGDVSEVCEGVIYNKDIPVTLSYTGQSLDSDEVATPCGLIGKYRFTDRFTIMDENSDIVMIDSGSIAHSNDKDIKFKNTDSNGATQWLDHEDQHLMVWYQMESFPNFLKMYGEIGQTLSKGTYSVTVMNQWDTKIFKGEKSIYFSTVNGLGGTNVFLGVVFIVMAIVVLAIMVAIVVLEFTKGSKANHYSIDDFK
>UniRef90_A0DXK0|81__k141_1194894|+|512|5.797e-144|2|337|3552|337[337]:1761[1761]:1425[1425]|1801[1801]:3552[3552]:1752[1752]
GVFDLINLEEDNLLRKILSTLSTLTMEIKSITRNIGQKFYDPLICWGDNGSLDDESENEGECLVEISRMMNLFKDIYDMVKMLSPITKNMLYQLNAMLKKKTTMYDKVFKRINFTHFFDMLGEALTVLVTLDVIVTENKNFVAYWTMYNRMFLKSRDNPQFFGTNKKDIRYLEKFCKRLTSKILTKQLFLEYNKDLATAINEELGKDGICKNKELYEKYNDYLKLKVKVIEDELHIKENSHKPLLSLLTNYAMMRSLYPKKEESSLYKKIWSLQKICPLIVVYNNLTLNVGNFLTVVCPLKKKPKLDPKSVPHFLSDTLGNFDANFIGFVNKNFMKVVTWIIEVNSRLFTSLEEGDKLEKIVELRAQVIIKGINMAYEIKRTVKQLLFLHQAFGKNLDQDILNGVLQCIEMLKSMEEAIEKKSSRLNNYTYIMQKVFTNKIITKLKDAQVLLRRAKPDPGTASVLAALKMALRILHCMDFLAHTSKTVFKKEDLAEIDELVIMSKKIRDWKMLFTKSTRCTFLYWVRSLVPTIFKHIFKKFHRFKRIIYVCQALHDPIKMLRNTKHLESPNIAIANYKKYVTENFDKVIVHGLCSMIEKDLRIQIHGIIVQKLKQQNPLDEAVYDYMNFLNIDDIILFESRINLKVKVSQYLSKKFYEMTALTPLDWKTYEHIRVLAKETYGLEILETHLPSKTTDQNVDILQLIRNIHKFCNNYHYNLHTQVFVETASETKQIKTVGISQMLQSLRTHGFGFLNSAVNSIYKYKIKLISMVSEFMHDEYINSPLLVEAREFKRDPSDRYSFKKARNMGKIFKGLGNVEGKSYLDKFREVITMIGNALGYVRLIRTAAIKDSSNMIKYIPKQINEPKFAQYCQEMGIEGDIKKAAELFDKSINILYTQEAEAKDYLRELVKGLDGVFQGEENKHMRQLYMIIPPLTINFVESLQRAKDKVWKKRQVGTYIFDDGFAVGLAYILRILHQNKRFDSLNWFESIEESLRNEEEAILKARQMVDQASGDNKELNTMLVMDTDSNTKINLKQIRTSGEEYTLLYYSFNAAQIFF
>UniRef90_A0A078AF92|81__k141_1198200|+|668|6.347e-191|1|223|2544|223[223]:2544[2544]:2322[2322]
EGEEQKIELPPVPGLRIFINNINSYVGKTLHEELNNEATIKDPVEKHVFVGTKTDREEAEMQGGIDTVVENKLTRSFRNHILDSNIVIYDLMTTSFEEVDHVIKTFKTSEYDEEKVLILLSSVMSWANTPPKCKKINEDGEEEGDEEEEEPAEEDEDDAEEEAEGEEEQPEEPEGEDAPPKPIVLNFKEKDFHLRVPARKFQHLKTLETLALSSVRAQPKLRVYVLCAGMLYGVGERTLADHFKQSWLQDPRKLPYIGKGDNLVPTIHVTDLARLVKKVVVRKPDSYYIFAVDKTKNPTQKRIVESISKGMGTNETVSVQFDEAKQHEWAEFLTLNLKMRSSNVLKDEEPAEDAEDPEEEAKALKFPWHCKKGIIKNVLLLNNEFNTSRALKPVKILITGPPASGKSYYAKKLAEYYNIPHITIQDALNLIPKMKGEIGEEIRTFIEEKKDADMEAFEEREDKKKGETLDRENIKVRLPEKYLYRLIKLKLTENACRNRGYILDGYSRSFRDAQYVFLKRVLKETVNEDGDVEVEEADENDEIEEDIVDEDGVLQPKIFDKYAPDEHLIPESIILLEGDDKFVKNRVKGLPEHQIAKTHWNNLDLNRRNKLYREINNSPIGDPALIDFFNKWEIGVMKENCSHEESKLVEAFKIFIERNGKPNNYMTFDEKQEQLHMKAHMERDQVKKQKLLDIAEREEYIERQWRKQKEEYTKTRFEQIKEQERDLLDSKSQPIRAYMVDNVVPTLTEGLIELCKNQPEDPVDFLAEYLFREA
>UniRef90_UPI000C6DAD9B|81__k141_577888|+|137|4.461e-31|2|78|1271|78[78]:722[722]:645[645]|993[993]:1271[1271]:279[279]
YLYWAAKEPEKVEKVFADAMLEIVPQDVVEIKKGVFSKLIDAIRKTNLDNSVNDQDNVQLYENITSEINLIQRNKETMIQKQKDKDIRRKNVIEKFSIKKPIYENCQILAPDGEILCKCDKQKVEWYLTKELATIVKEEPLTIKLNFEPNGRGISSHKGDDSVDNQYYVDYKKNQCVVCGVDDKYMRFQIVPSKYRAFFPEKYKSHRSHDILLLCLTQNQQQLVDKFIKNFSNIPDIKILEQIMKLKPNADDNSSKKKKNLHGKVIIEKMGGEEAIPEFIKMWRQHFLDSMKPKHLPNNWSVGHSIER
>UniRef90_A0A1U8LEM4|81__k141_1202393|+|53|8.63e-06|1|4842|5024|4842[4842]:5024[5024]:183[183]
SFDGGNHQGMRAAYFVETNLIQYPILRPVCLILKKLLVKNGHSDPYSGGLGSYSLFLMLYA
>UniRef90_B7FP51|81__k141_1232262|+|164|3.324e-39|1|702|1076|702[702]:1076[1076]:375[375]
VYVKKRPGVDEFLRRLHKHYELIIYTASLSKYADPLLDWLDPRNYCAYRLFREHCTYYQGIYVKDLSRLERDLKDTMVIDNSPTSYLFHPECAIPTNSWYDDLNDMELYQLCAILEKLSEVNDVR
>UniRef90_A0A1Y3N6S4|81__k141_1232574|-|69|1.317e-10|1|422|685|685[685]:422[422]:264[264]
KDEHGNTPLYIAVTYGNLDIAEYLLRLGAEVNGSNQYGNTALHKAMLIDDWSIIFLLLQKGADVNALNSYNQAPTFFANKSLKNKIFI
>UniRef90_I7LUS3|81__k141_923180|-|327|2.843e-88|2|119|2529|2529[2529]:988[988]:1542[1542]|844[844]:119[119]:726[726]
AQDRLWIFEKMRRLAQGKISEMLGDEAFPIDYLTRQIGLERIAKIAEKNISPDLIEDFDYVADGINEYVKTNVLPLEYYILGIDFEPFTHTDILLIEKLIDFITSYNHQMELTRDIVYNATNSTSFMDKYMPYKSSFFRHNNYPTVSDEELKKSGLYEKDGLRKLSQNSTSPYKSRINLSRKDIFEDVRETLNLVHFDGSNAWVIHGNHTKSGKPILSTDPHLSNTMPCLWFQAEIHYENVSQAGIFMMGPPWVMMGRTNNLAIGITAIHSDVIDLYQEELVEDGKYYIFDGKKIPVNKHREIIKVRDLFAPSGFRLEEIIVNSTHHGPLLHDPFNKSYDWLKRLPYDGFGRQDMALAWSGFQGKSAYFNNNKCLSHSKDVYEGVECFRNMGTQNLNFFLADTSGNIGFVPSVSYPIRKNPYASAFIQDGSKSENDWRGYVPFDDLPKVINPECGYITNSNSMLTSQNVRYGVGAMMPSPPRVIRSRELIDQQIKSGVKFTAEDMLRMQLDTVDHIHDWDADYSVNSTQTSLYALWELEFHVSFLSDQLPNRRVRETLANIPDGDLLILDAVEGIVNEVSYLNEYCPSNITMFGKEYHLKENKCLMSLAYNAVYAWQLLSKVVSKDPTEWRWGSIHKHYYEHLPFSLIPGFKQIWHREVEAAGGRRTLSFALFDYYKNDFENKIFLKSNFAANFRAAIDMATFEEPEKYPMYMSLDTGSSQNPFSPHYFDQNAIHYSQKGRVMKMGLENAKASAKY
>UniRef90_J9JC39|81__k141_1233664|+|285|1.25e-75|2|1037|2140|1037[1037]:1450[1450]:414[414]|1469[1469]:2140[2140]:672[672]
INMISSGKIYTPSQRKIAEDPKNEPDGLLWARINSNGIHEKQAAVKWDKFNLNTKATEMLEKVQDYEFDIFVINKETEGNEMVVLSLYLFDKHNLFDILSINPKTFEIFISSIQEGYNDIAYHNKIHGMDVGRLAYYYMKKANLSDMDLAALIVGGVIHDFEHLGWNNAYLIETQHDWAVTYNDISVCENHHVAAAFDVIKNKPGCNIFENMSLEEFKNVRRKITKMVIATDMALHFDYVNKFKDLVSESDPDVSKEETKVFLMCLCIHISDLSNPSKKWIESQKWTCLVYEEFFVQGDKEKELHLPVGDLNDRANINLAKSQIGFIDFIVLPSFEVFVKFLPKVSKNVEQLKINRQKWSSL
>UniRef90_A0CR51|81__k141_1234168|+|132|1.428e-29|1|1983|2495|1983[1983]:2495[2495]:513[513]
DERFDIFSNLTQESKATARSIIIETILGTDNAVHFDHLNKFKDRKVAEDFDPTGKDKVDLMAMMMHSCDLSNPGRPLEYSKKWSLRILDEFFLQGDKERELGLPITNLCDRYSINVAKSQIGFFDFFVKPFFSEVTDVFTTMNFIVGNIESNVEYWKTQVNRCQKELEELQ
>UniRef90_R6V5N3|81__k141_475706|-|237|3.519e-61|1|264|1097|1097[1097]:264[264]:834[834]
FQGMLEPGDTILALCSKVGGGHHTYGVTDNELVPQNIYSKLYNFEYYGVNSDGVLDYEGALQKAREVKPKLIIAGASSYPRTVYYYKFKTICDEVGAYLMADIAHGFGLNVAGVANSPFPYADVVTASTNKSMRGPRAGIIYSKKKYEKQIDNGVFPGVMGAPQNNLIGSLATSFKYCKTPQYREYAERSVENCRALADELQLLGNKIVTGGTDTNIMMWDVKSHGINDATMMDLGESCNILYNGCRLPDDNRTHPSDQGGVRFGTNIVSARNYQPED
>UniRef90_A0A183A2P5|81__k141_867489|+|73|8.23e-12|1|96|368|96[96]:368[368]:273[273]
SHHPIYVLIDELKSPELERKKKAIRNIRTLAIVLGPEETRSALLKDITDLIEEKEVLMELLNLDTFVDLLHFVGGTKHFKSILAPLESLLT
>UniRef90_J9IL67|81__k141_868334|+|362|8.274e-99|1|88|1833|88[88]:1833[1833]:1746[1746]
KKAQMEKNEHGEFILTEKYLRELCEENEQYMTPKLNSCLYLHYKGFSKIEALEKYVNLACLWLESNGIRQIENISHLEELRTVYLHQNIISKIEGISTLTKLVTLNLSHNNIKVIENLGGCYSLKNLDLSHNMIEEYQNCAGLKDCPSLTSVDLSSNYIEYDDGFLPFLFKFQNLLCFYFKGNPAIRKVKMYRKVLINGLKKLVYLDERPVKKIDRLAAQAWAEGGFELENQVRKEILEEEHKKNVSFVKNNQKLQEEYEKYRAIKIANIKADTKEKKDKLVNRQLSLRDMIRRARPNTEEKHGLEEELINVDQELNNDMFEILNDNEIVVPPMRLVSDQRNQPEYRRRQLEARRDEREREARDREHQEYLDRERVDMPKASGIIPVPKPQEPQIKSRAQRMKEEGCVMSTDSESENDPTIVAKRAGYRKEMFKWTEFYEGKLEELLVNHMFDFITASHEFSALVNNFEDETREDKFYYEITPKILQMKWTDVEIKKYRMHELTKDKDEELEESDEEETQVQSFSTDAPVRTYVQNNQDTMIYPKIGEKTEPSMSLVNRLHEFSSSSDEEVDGSYTNLEELD
>UniRef90_A0A1B6CEQ6|81__k141_868994|+|332|8.884e-90|4|159|2267|159[159]:542[542]:384[384]|600[600]:848[848]:249[249]|1029[1029]:1169[1169]:141[141]|1401[1401]:2267[2267]:867[867]
YDYIIVPLVHPRLYRTEDSVKHNPLQLTRSDNQPIDKNEASDLLAHNLHARIKPSIDLESSVQHIKDRAEYCFIEELELAEYLKIDTVVIDLPIYPIVGETRCENMARILNQYLPYYPVKIIIRVPLVWKSFQKFKKMINFSTQISLCLDLTREVIDDKDIERWCSENLKMVTICKSLFLINKKGVTVLSRAHQRIIRKFMTYKVKITLKGYQNYLQQPLQPLMNNLSSGTYEVFEHDSKKYQRYEEAILSALVDFINELDKPPIHIMVFGAGRGPLIVRAINAATSCGANIKITAVEKNRYAVIAIKNLIAMNGFSELVTLYQGDMRDIELDMKADIVVSELLGSFGDNELSPECLFPVQRFMHQESISIPRYYRSQIAPISSQVLWNEAKLCNDIKDPYSVGYVVHIFSAYYPCEDSVKNVFHFTHPMKKLSKNMYQKTSFISKNNSMIHGFAGFFETELYHGVWLSINPNTQTKDMRSWFPMYFPINKPVMVEKGSKVNITIWRLTKSQKVWYEWAMSIEPEGCTEISYETDIHNVNGEHYWIG
>UniRef90_A0A078A2Z5|81__k141_868994|+|357|2.648e-97|3|600|2267|600[600]:848[848]:249[249]|957[957]:1190[1190]:234[234]|1386[1386]:2267[2267]:882[882]
WKSFQKFKKMINFSTQISLCLDLTREVIDDKDIERWCSENLKMVTICKSLFLINKKGVTVLSRAHQRIIRKFMTYKVKITLKGHRYLCYLFRNHKEFKNEEERMDVQYQNYLQQPLQPLMNNLSSGTYEVFEHDSKKYQRYEEAILSALVDFINRGQFNKTSGQPNELDKPPIHIMVFGAGRGPLIVRAINAATSCGANIKITAVEKNRYAVIAIKNLIAMNGFSELVTLYQGDMRDIELDMKADIVVSELLGSFGDNELSPECLFPVQRFMHQESISIPRYYRSQIAPISSQVLWNEAKLCNDIKDPYSVGYVVHIFSAYYPCEDSVKNVFHFTHPMKKLSKNMYQKTSFISKNNSMIHGFAGFFETELYHGVWLSINPNTQTKDMRSWFPMYFPINKPVMVEKGSKVNITIWRLTKSQKVWYEWAMSIEPEGCTEISYETDIHNVNGEHYWIG
>UniRef90_J9FAJ7|81__k141_1202666|+|115|1.871e-24|1|1052|1345|1052[1052]:1345[1345]:294[294]
KANRRTKERKISFVIEKVSMWRKLYNGIQDEGGKIVRYSLDDAAKKVNISKKSLDDYLLQLRYGKKYGFDFNSNKDAKIGLLRAFVKKKKADEKTNAK
>UniRef90_A0A077ZY19|81__k141_891402|-|271|2.049e-71|1|182|1261|1261[1261]:182[182]:1080[1080]
KPEDPISYMLHFLEKQIGKATKKLSVDESMILDELRIQYEYFVKKVDRLEERKRKHEKEEEDNEDEEGEEEEDEHEHEEHETVSSDEDEDEDEIEDLPDVIKAPPKFRKSVSAEAYGLYNKKGYFNARTIDKEEKTKEDIKERLLKSFMFASLDERDLEIVINAMEIKIFNRDDNVIEQNDDGDELFVVGEGKLQCYRTEKHETNLIRSYSPGDYFGELALLYNAPRAATIKAIKNNVVLYSLDRLTFNHIVKDSTIKRRDKYEEMLRKVKVLDSLDSVERGKLIDAVSEHSFKEGEKIIKQGDPGYRFYFIMEGKASATKIVKQGDDPIHVMDYAQGDYFGEVALIKNQPRAASIIAET
>UniRef90_A0A0V0QYL5|81__k141_892076|+|268|1.639e-70|2|107|2071|107[107]:1099[1099]:993[993]|1148[1148]:2071[2071]:924[924]
NPDIAYIKRDDIGVVIAKGLAKTYVSQPNDPVDFLAKWLLNFSNVKTEANNILESKQKMQELKDRKDLEEQHLVKEQEEELKTEKETKAKVDEFKDKVNTAEDLSDLLQDFAVYLQNCTGATGVYIGKLIKPNKKITDDDDDKAHEDEEATEIIQYIHATPDHDFLIEKTLSPDQGLTHEVFKPEEPKEEDNEAEPPKEGEGEGDQEPKEPPKVVPQHKYVPEVVRDPNIHYFKVPRLGSYLAVELKYNSCLNEEAFDKAFDDFIECESKREEQSKQKQEQDDKIADEKERLGDEYKDPEEPVEWEDIKEKLYETNQVKYVICLDTLGQDRYSETWNSIENSNLKADIEKRLNTSKKDKEYFEGDQAQNLQAEEERFMEEYFDQLNEPIEEEQKGEKVPELKQQFLQHKLCSDEWKEEILNFKDYRVVRFPRFWQSFFYFIGYTREEICYEGTNKLFWKKAKSKLNESVFEKMKSFSSLGPKEKEYKRYQLLNFIEKNMEGVTQEDIEQYSFVLSRLYKWMTTLIEARKEDIIRRRELKEKEREERAQAIEDHKEWEEKRKAAMDEAKVEFDQKLAEDEANKTQEEPENSKTGEEDGEEKEPEEKPVFDEEEFFRNYDEENPEVKIPDEVIDDIDNDYE
>UniRef90_A0A1R2CW63|81__k141_1204339|-|514|1.449e-144|1|67|1782|1782[1782]:67[67]:1716[1716]
AYLVPHNDPHMCEYIAERDERIKFISGFSGSAGVCLITHEIAFMWTDGRYWLQAGKELEEGWELKKSRQGDDPTWFEWSKTNLKEGDVIGFDPYLVPQGSVDARRKFLSDSKIKLEPIDNSLVDEVWGSDQPQWTSSAVSIHDEKFHGRSITQNVKEIMEKAEEKKGEAVLIPTLDQIAWLTNMRGQDIDYNPLFFSYAVIYNKSDIYTVRLYIDEVKTKNVTEYLKDNNVEIAPYQQVFEDLSTGDFKDMKIALDANDCNFKVYSSINKDNVINAPDMVGEIKLIKNETQIKGYRSSQIRDGAALAKFFSWLENELVEKDAQISEYEGTVKLEKCRSEQDLFMGLSFDTILSTGANGAIIHYSPSKEDSSILNLKEMILCDSGGHYLDGTTDTTRTMHFTEPTAFQREMYTRVLKGNLDMERVKVPNKNRHTQRDIDVLARAPLWEVGLDYNHGTGHGVGHFLNVHEGPYGKPWKAGMTYTDEPGYYKDGEFGIRIENLLIMQKDPQIEDFLSFENVTKFPYCRKLIDTKFLSPNDVEYINKYHETVRNELSPLLQNEEMALKYIQKETEP
>UniRef90_J9J1Q5|81__k141_1223444|+|589|3.836e-167|1|109|1887|109[109]:1887[1887]:1779[1779]
VSDKQMSIQDKYAILKKLKEEGVLTQLMKSITTTKITPDRKVVAGLGVKKTAGRDIVHKELLDKNKKYIICKINKGASFVDFVSPKEDEYLKVCISFLDQRYKSNPVLTSTNPAFDFTVSFEIPSHLDPASLVSAASPIVIVLQKQRGEERAVVLSTERVDWRDLISSNSVEITKEMQPIDLKHKGSLGLLYIDLDLHPYLSKDKLLSSSHVRKQQELEKKFEAESYQQFLEYSKEWYAEFKEIRASHSKRLVKIFAETDDRSSIYTPTSSLIYPLVAHKMIDSPLHAARFVSLLPFQRLEDFNSDRVEIWHSLQAFLSRGCGDAEDHSVLLCNLLLGFGLEAYVCIGTNMEGAHAWVTTFDYSDGSGRATVCIWESLTGQKFKLGDPRIKRFYRSIGCVFNDKAFYANIQPSDLVENTIFDLEDSSLWKAMDSAMVKALPKVPMANLMPTDLDVIKEEEKLEKALKARVSSIRLDEVGLRTKYDKQLEYMLSSALYNYELERLASMTFASNEFKSSIKNYVPEGHTFKAFPIQFNHFDINKMVVALLKNRVAFDVLTVRGDQVHHAVRAKIVTYPDNVCAVWIMLACRYKAV
>UniRef90_A0A4Y2EXZ4|81__k141_1223673|+|363|4.137e-99|2|679|2106|679[679]:1728[1728]:1050[1050]|1756[1756]:2106[2106]:351[351]
IIHFNDVYNIEEQKEEPVAGYSRFYSALRSYDHLDPLILFSGDIFAPSKLSIFFEGEHMMPFLKKAGIHCACVGNHDFDFGDEKLGELINRTDFPWLLSNVKCAKTGKQFSNTVEQVVLSHGGYKIALIGIAESEWIESVNTLDIEDMDFESPVDCAKRYVKYFKHEQKDIDFLIALTHMRTARDDILAKEVPELDLILGGHDHHRVNHQFYGTLMKKSGTDFRELTVINLCHSNSTEQELSDLEHKIKPESAEFTNCYKTRKSVKGTIIKDLSKFDQSHKTLVTEFEVVEITSQFPSDKELDDSVYEFIKDIDKKMKVLIGYTGVELDLLFTQVRHDETNMSNMLADMVIINSGTYRTDNTIKVGPLKMQHIMDMLPMVDQIMVLRVPGHKLYKLLENSISSYPEYQGKFPSISGIEMVFDARKPIGARINKEDIKIQGEVLDFDRNYTVSTKNFLARGKDGYTDF
>UniRef90_G4YFS6|81__k141_913065|+|317|2.911e-85|2|98|982|98[98]:868[868]:771[771]|887[887]:982[982]:96[96]
YQDFEKISVMGEGTYGVVKKIKHVPTNSIYAVKDVKMEREKDGVPSSSLREISILKSMDHPNVVKLYDVVCKIYKKISLVLEFMDSDLKNVVDKHREKREYMEESDLKKIIYQLLLGMSYCHSKGVLHRDLKPNNVLINNQGEVKVADFGLARVFSLPLEKYTREVVTLWYRAPEILLGQRNYFTTVDIWSVGCIMYELAHNKPLFSGDSELSQIMSIFNLFGSPTEDNWPGISKLKFFKPTFPKFNPEDLNEFCNMNLFSLMMDLCPENRADAIEALRHPWFDDLDKS
>UniRef90_A0A0S8CTT6|81__k141_138358|+|257|3.356e-67|1|2|970|2[2]:970[970]:969[969]
VDQNDGSPIKLHCRIEIKGSDISVDYAGTSAQVDRPINCVFNITFAYTMFALKAALQPHVPNNAGCFRPINLSAPEGSILNATFPVAVWWRTDIVYYVTELIFGALAKIAPDRVMAASGTYPLWLSILSGKFDDGQPFLAHFNASGGQGARSYMDGATTMVFPGNIANTPVEILETDTPLLCECKELIEDSGGVGQHRGGLGQRVIIRNITERPVVSTVVGGRYKRGAAGSQSGGAGSTGRVQIDDKPPAKAGREIQLMPNSTLLLELPGGGGSGDPYSRDISMVTADVREGIVSRASAESDYGVVLKADGTTVDSIATDRRR
>UniRef90_G0QKB8|81__k141_835476|+|172|1.298e-41|1|639|1295|639[639]:1295[1295]:657[657]
HPNIVQFQGAKFVMTKRGESHYKEELWIQMEYMQRGDLHKLIQKQKADNEYFSEELILSYFTQLCLAIKDIHSKKIIHRDIKTMNVFIGENETIKLGDFGVSKQIEETMQINNTMAGTPSYMAPEIYKGQYKTSVDIWALGVLLYELCELDMPIRGSNIHALQFKIVSCPRIKEISSQYSLDLRNLVKSLLQYDPDMRLTIDEILRLPIIVKTLENLLS
>UniRef90_UPI0010FBBAF1|81__k141_1150026|-|274|2.561e-72|2|34|1230|1230[1230]:322[322]:909[909]|297[297]:34[34]:264[264]
LKGVRVIDCSRIFAGPVCSMMLADLGAEVIKVENPTQGDDTRKWGPPFPDKKGTDAYYYMSMNRNKKSMTLNLKKEEGKEVLKELVKSSDIFLHNFIHSKTPDLSVDYDTLSKINPGIIYASVSGYGDKGPMSGKGALDFPIQAMSGLMSITGEKGGSPYKVGFAVTDVMTGQILYSSILAALYAKQADPEKKGMKVDASLLHSAMYGMCYVPFSYLNAGFNYTRIGNNHPNIVPYGSYQTKDGIYLIIAAATEQLFKKLCKQVDISDEEYSKWNNNKIRTEKSDEFNEFLQSKISNYTKDILIPYSKINDMESLFADPDVQSLNLTKKIHSKNYDQDLEYVRHPISLSGTEHKFSEFTEPPSLGQHTNEVLESLGYSQDKISQLKMKDVI
>UniRef90_J9J060|81__k141_1239348|+|479|4.98e-134|2|122|3125|122[122]:394[394]:273[273]|432[432]:3125[3125]:2694[2694]
EIHNRMSKKIAQLTKVIYHLHTKNEENKSYSHALTKAHDKEIENILKDANRIVGKYKSAMEKQKDQADLKAKFRELENEKQESQVQFREYKDYKDKIEGLKSEVTQAKSAFEKKLEDLKKTMARNQNNSEAMEELKMKHAKEMAEHVRESNQKYNQLYQDKLDLEDSMKSKFEKEKARIIAEYEKKLKELEAKIRSEEQDKAQRELADLKADMNVKLEEMRQRKNDIEQKSQQMKQSFEAKVSSLETTVDAKTSEISKLESRISNLEDTIRDMKASQNDQGTQYSQLLDELQKAKDTINDRDSEIESLKKSLQQAQDLLEQKKREFEEEIKKIRGNLDSASTSLQSEIDMKNQTIMELEKQIRELVNQLSEAQKKYDKLDEKSQKTEKKLKDKIEKLEEQIKLLQSDSTGQLQRLQEEMHKMKDSYKEEIELVKQDHKNEIENLKEQSHVELQTKIEEYETRLQELITSYEIRIKTIQEDYEKQLRELEDKLKHEKDSLSGDLAQRENQLKKEIADLKKVVSDKDAEISRLNGIIENRDDEVADLKSQVSNCKDEIQSLNQKIKSLEDQIDQLQMQAQSSSGELQKEIERLQATIKKNDEHAQKILNESREQLTIEKKNELDQQKEYYERMLQEIRQKGDSSRAEIEREYRDQINNLQSQIDSLNIEISSIKNDYEDKIKQITEEFEERIRKIKDGSSGEISQVRQDYENQINKLKDEYIKEKNDLLDAHKRELEELRTRLTSEKEEALAKLTETNEKMLKQMSDNFKKNLDKTKKEHESKMQELRDQHSEALEKRDEEESRLQAEIEKLKQNIEELNEEKQKLQGLIDVEVEARQEAESRIQGAMDKMKQTIEEYDQKTKTLEKQYNDKEAKLKKELKSKMDTLIKEHVDDMEALQMDFSRTQALMDEKYTQLEERYHEVQELYDSRPSRPEDLETMKRQQYDIDQKDNLLKKAAEDMKFYKLEFKNRDKTYFDMFGNKPTVGVMDPL
>UniRef90_J9F2U0|81__k141_1239947|-|170|5.194e-41|1|1124|2470|2470[2470]:1124[1124]:1347[1347]
DGKFNVVWDSVSNLTYIMSFILIPLVIATSLNLHDDIRFLEFVIDIILAIDIVFNFFTTYHSDVKKVTDLEKISYHYLTNLFVFDFIAVVPGLVTIELFKHMYYLKLLRYLRLSKLFEQIRFVLEKLDNLLIFVNKKAIESFLTLARCLFGLLFLIHVMACFWILLGQTRDEGWLNTSTEFENIGDNYLKGYPTAVYFITTTFSTVGYGDFSPNDNYEIILVMILELIGLAVFSFLLGTLSSIERQQSANTIIKLKEEQLEEFLIKLNASRKDTVLPYEIFKESLNNVSATYKYGVKYVFNMFDFAEQLKPQDRKQLTFYNLKRLYIDFQDFFYDEDVKFQANDRFISRVLTNFECSNFLFGKTILERGEQCENLYFIGSGKVLVKNHKDGEVIAILQRYSVFGDYQIFLDTRSNLSFVCPDDEEVTCYTLPKDKFLDLCHRNQNHVEF
>UniRef90_A0A1G3LMM6|81__k141_1240111|+|81|3.215e-14|1|2004|2594|2004[2004]:2594[2594]:591[591]
IKQVSEFLKLDKESYIGVHIHHFSFNQISHHFKIKKAVKFTNQQVVNQNLPELVHCTFANSDKEIIIMKGMLVHQETLDPTARSMATRILHKLGVNRFVILGDVFAADDEMQVGDIVLPTDHLNMSVISPNIGKNIDEWGKRFYDISKCYDDALISKFHDVANKQEDINVWKSHIFYSGNSKAFAGKAEKRFCQGIG
>UniRef90_UPI0003097840|81__k141_1240111|+|187|3.963e-46|1|243|956|243[243]:956[956]:714[714]
LVDTLENPLSLEYKDIPNMPQTSVIGHGKSLYNGTVGDKKVLLWSGRVHMYEGYSSHQLTFITYLSTFLGCKYIILTNSSGGGIQGMKHGSLMVSKDHINFSAKCPIPSTFNDSRFGERNPKSTLAHSKYLKDLAVGIAKDTDLELFEGNYCWTTGPCYETPLEVSVLRKFGGGCFGMSTVPELLAAGQIGIECIVLTMITNLAAGLQKVLSHLEVHSEAMKAGPRLAQFVSNIINKI
>UniRef90_A0A078A3A0|81__k141_1241302|+|118|2.339e-25|1|5538|6551|5538[5538]:6551[6551]:1014[1014]
AMEFDWIFNKKEGVGFLRTLILADCIDLFSILLVQKIVKFYWSYMRKYIIGFLLVPYVFYFILFIAYATYFHKKKIDGSEIDKKNFATISVIAIAFLIIFIIYYSFFEIRQMWFQKLKYFWSFWNLLNMSSLVINLLIVILDLLGARLDLIVSLLAWAVLLMWVKLFYFGRIFISTATMIRLVLEISWGMKFYIIMFIVVIAGFGNSFMILARNHNGKDIFTGDNYWRSFLYSYSQSLGNFDTDNYIDQDEYYLFAIWVTNTLSTSIIFTTLLIANMGDTFGRVQEISESNKACELATFMVENEILISKSQIFGDAKYVIMIEDKDSDNYEEDWEGRL
>UniRef90_A0DV62|81__k141_1241439|-|144|3.486e-33|1|1624|2172|2172[2172]:1624[1624]:549[549]
GIVKEVFEAHNKARADPMSFVPVLEEMMKHFDKEGKLMSIPDQTPVMHHEGLSAYKDAVKFLKKHKETAPELTFNEYLVCSSRDHADDLGSKGKTGHTGSDKSNYGQRIERYCKWGGAIYESIDYSQPEVTGEQIVAKLIVDDGIKSRNHRSAIFQSSYKHIGISAAEHTTMGRVVVIDYGAQ
>UniRef90_A0A078A0J4|81__k141_1241439|+|589|3.836e-167|1|2317|4161|2317[2317]:4161[4161]:1845[1845]
AYDIPYETKKKFSAPEMNELINNFKAHDVDKSGKIEKAELKTIMVDLGHRETTEEDISKMLESVDIDSDNQLTIIEFLNLLANIKEVKGTDSIVTVTKTGKEVVEKTSGSYKHTYDVEERECFARVINQSLQTDEDCKEMLPIDPETDDLFKVVDDGIILCKLVNIAQPGTVDERVLNTKSNKTIFHIKENLNLALASIKGIGCKVIGIDDELIMKHTENIILGLLWQLIKIILVKDINLKHVPELARLVDEDNDEELSDLLKLPAEEILVRWVNYHLKNAKSDRKIKRIGKDMSDSIVYATVLHQLDNDCIDLASVKSEEDTNKRAKMVIEASNKFGINPLIGPSDILSGNTKLNTVFTADIFNHKHGLEELTKEEYEAAAMLDDDIEGSREERSYRMWVNSLGIEDVYVNNLYEEARDGLVFLKVMDRIQPGVVDWKRVEKKTGNNKFKKQINCAEVIECAKRMKCIIPGIESSQILNAKKKSILAIVWQIVKLHYMQLIGNDSEKDLVEWANKMIGKEENQVKSFKDKAIKNAKFLIHLCAALEPRAVNWEIVSDGDSEEDRMNNAKYAISIARKLGATIFCVWDDIVKVNHKMILVFVCALKDVHEEIKKK
>UniRef90_A0A481XTJ0|81__k141_1241522|+|156|8.51e-37|1|3464|4474|3464[3464]:4474[4474]:1011[1011]
INCGYHHNAAIDEDGIIYTWGRSNHGQLGQGEVKNQSIPSLLAQPLTKMEISEVSCGWQHTLALSIQGFVFAWGLNINGQLGHGDYDDRNVPTLIESMIVNRVSKISAGHSHSALTDQNCTLYTWGANPDCRLCRKISYYKLSMRPKNTNKPTMCSVIKKDRIVGISLGADHSLFLREDGLVYACGNVSRGQLGDQYYHPEKAEHPYFPLYLFSTRGNKCIKVQAGDGFSVFLTEKGNVYSCGEGNYGRLGNENCTSSSKPLVIDYLHSNNIKIIDIQVGGRHTYAISKFGELYVWGFGYYYQLSNTTMEDNNEPTKVILKKQVEQISCGYFHSAFI
>UniRef90_A0A1S8VRG1|81__k141_34324|+|386|4.932e-106|1|513|1571|513[513]:1571[1571]:1059[1059]
SKLPEIIKDGVFQRGDYGILEDMEEIKGYDFNNGINYEEMVKTYIHSGCQAAYVGESIKILNDMIRWRLSDVSKEEEKDERYMDDEVRKDTRCTIFLGYSSSMISSGMREIIRYLVEHKMVDAVVATAGGIEEDICKTSSKFYQGDFGYNGMELRKKCINRVGNIFIPNSAYDGFEYLMVNTINEMQDEQDKEGTIFSPSDIIRRMGKNVDNEESVYYWCYKNDIPVFAPAFTDGAIGDIIYCNQFHRPGFIVDMTKDLYKINQMCINSKKTGMLTCGAGVSKHHILNANSMRNGADYAVYINNAAEHDSSDSGALPSEAVTWGKLAFDSVSTKVHGDATLVLPTIVAESFVR
>UniRef90_A0BGJ2|81__k141_1203318|+|55|2.157e-06|1|500|751|500[500]:751[751]:252[252]
ITKNEWYCGEWLANTDIKQGRGIYVYKDKNIYEGFWFNNKINGKGRMISKNYVYQGNWNNGQATGKGILVDTSSKTKYKGRFVN
>UniRef90_A0A1X7VNV4|81__k141_1203318|+|80|6.43e-14|1|821|1159|821[821]:1159[1159]:339[339]
GIKEGKGVCKFHNGGSYDGTYKEDIKDGFGTMKNANGETYVGEFKYDKMNGKGNFSWIDGRTYEGDFKDNMKHGQGVYKFSDDLTYKGGFEEDTQHGEGVLINENNVETKGRW
>UniRef90_A0A2E6LHV2|81__k141_1203801|-|51|3.452e-05|1|225|368|368[368]:225[225]:144[144]
TGILKFFNDGKCFGFIVNDQDGQDVFFHYEDVKDIKLGKEFLREAKNK
>UniRef90_A0A078B388|81__k141_893106|-|323|4.549e-87|2|129|1815|1815[1815]:1324[1324]:492[492]|1076[1076]:129[129]:948[948]
KMYDLLLYKVYQIEKLSLKRKRYERTDAIYFISPSRESIQQLISDFSDPEKIQYGSVHLCFAGHVSDEQLTSITQCKNLITRLKTFKEINIHFYLFEDNIFSLNKPEAFFLFNSDKRDVRTTSFLESIGYQMFTVLSILLENPYIQYQEGSDYSESVAKFVKQNLDETDEIWTRFKDKHVAEARYSLSDEISKFAADNEKTSRVKSGEQLDIEEVMQVVRGMDKYKELTKKYTLHLQLTEDVISNFTQSGWKDLISLEQKIVSGVDEAGREMSNIDIIRGITKISKNLSREDHTRLLIQYLTCYELAEKDRYNMITSIQNDTFEQILENLPYVFPEFEDGKKLQRRVPKISDSQFSAYRKKLDDSNYDILRSIPKISQIAIDASNDDLNLEDFPYLGEEPDVPKRRNNKKAKLKNKKGDISDILQNPRIILFVIGGLSHHEIVSLQKIQDEGDVQCQIIHGGTSILRPNELLTMMKDIHK
>UniRef90_G0QV16|81__k141_1205152|+|456|4.177e-127|1|172|2034|172[172]:2034[2034]:1863[1863]
YHLEITEDDLIDNSTNSNVGEVTTTHLHLNATLDFEKETMHGSVTLSMKSLVDDLKEVILDSRYLDIQKVVLDSCDAAPELEFYFTEENPNIGSALHIKLEKANELYCSTNDAFNLTVSYSTTNQSLSLNWLDPQQTVGKVYPYVFTHCEAIDCRTLLPVQDSPSVKATYTAMIKAPHNLTVHMTGNTTSEDVVGEHKYTAFSMDVPIPSYLIALVAGNIVYAQTGPRTGVVSEPEFIDMVWKELKDLENTLIEAEKFLPVYQWGVYNVVVLPPSFPTGGMENPLLTFVSPTIIVGDKSEIFVTTHELAHSWSGNLITNRNWENFWLNEGVTVYTERHITRRQMGDAFYRVQATFGNSSLFSAFEDLGIDTTFTSLHPNYEGANPYDTFSEVPYEKGFQFLTFIESLIGQAMMEKFLYRYFETFKFQSIVYKQFWNLFQDFLSESFSASKVKEINSKIDLDTWVHAPGKIPVELDFSTPEIGESRALAQEYIKLAGKESPKNSEDFYGYFSGLKSIFVQDLLDHIDQIDLNIIKKLDEDYDLSNILDPEIKTIWFQICILKKYNLGMAHANDFMVTNGRMKFLLPLYKAWNIIDHDTAVEIYKTGSLIYHIMAKSRIEKIL
>UniRef90_A0A078AZQ7|81__k141_1078133|+|541|1.08e-152|1|89|1483|89[89]:1483[1483]:1395[1395]
KKGSQRPMKTLTSAPLRTFAGGAKIAKMPKEQTDFDICFVGGNNATALTKFMQNEGNGHKMAIITDQSKFVTPELYFLCSHEAIKPLKLETGSVASQVDGSSRVDSSLRATKIDPQNNKIHISNGKEYTYKALVYAPGFDHKVENVKGLKEFEEAGCKTNVYSHIVDTVERLNRNYYHGFKQFGGDYIVYDPATPFKDEGASFYSFYYEYILKNDKLHGRAANNARLQYWTPNKQIFSFPYANEFVLEECHKRGIDVHLGWELQEVKHNEQGEKIGLFKNVDSGVVVEKDFAGMSINPPHKPQQEALDSGLTDANGLIDINPYTLQHNKYENVFSFGSATNLPTTRTQHATMAQNPIVKHNVQRFLQGKSLNAIYDGYTFMPLLTGQNSATSFQHMYGYEAHPNNHAVPHHGIFGRLYFKYLLRNLTSTAGKYTGFKKSYGPPNWQFNPRYEEPEHNDYLERKGV
>UniRef90_A0A4P9YDN1|81__k141_1233201|+|228|1.802e-58|1|746|1618|746[746]:1618[1618]:873[873]
TLDSFKLLKVIGKGAFGRVFLAKSNRGEVFAMKRIRKDKVFQNNAVENILLERKILSEVNHPLLLSLKHVFSANYRIYFFCDFIIGGDLMRHLKKQPNGFSLSQVKFIASQLVLGFECLHEHSIVHRDLKPENVLIDEEGYIRLADFGLAKDLSDAPGEGSCGTLEYMAPEIIKHSETHNYEVDWWTLGILMYELYYKQTPFLANTRDEIIDNIQNKELLFPDDEEDDDNKNLKLFKNLIRKLLKKDPNKRLGRSRKNKGYKKVKKHPFFAKVRWSKILDKTYEPPYVPKI
>UniRef90_A0A078AUP9|81__k141_1233332|+|312|9.316e-84|1|86|760|86[86]:760[760]:675[675]
IKTLMDGGILEEQDLKLLCDKSKEIMMDENNIVQVRSPCNVVGDIHGQFPDLLELLRINGEPPNANYVFLGDYVDRGYNSIEVIELLLCMKVQYPDRVVLLRGNHETRQVTSVYGFYDEIVRKYGNATAWKLITEVFDCMSIAAVINNEVFCVHGGLSPDAETIDKIELIDRFQEIPSTGAHCDLMWSDPTDEIPNWAVSYRGAGYLFGIEATTRFNYVNQIGLI
>UniRef90_J9EP62|81__k141_1233561|+|220|4.613e-56|1|236|859|236[236]:859[859]:624[624]
NNEHRKSIHHTSMDNAMILQLIYDNNMEKLSELDLKNINMNFLAEHPPTDLDDRITPLAAASFLGRYEIVESILENPFVNIDMITEETGLTPLSSACAAGHFMIVKMLVENGADVNKTTGLNFSPLYYCFTRMTESISIYENKNLCCKIAEVLLRAGADVDYKKNGKTLLMKFARAKYDMTQIQKLMNMEVIRFLIEHGADKSLVTKS
>UniRef90_A0A078AK02|81__k141_1233919|-|437|2.19e-121|1|97|1029|1029[1029]:97[97]:933[933]
RGGSRGGFRGGDRGGRGGFGDRGGRGGFGDRGGRGGFRGGRGGDRGGRGGRGGRGGGRGGLGMRPAFKVIVEPHEQFEGVFILRGKEDALCTKNINPGESVYNEKRVSVPVPGEENEKTEYRVWNPFRSKLAAAVVGGVENIYIKPGSKVLYLGAASGTTVSHVADLVGPEGAVYAVEFSKRSGRDLVNMAKKRTNVVPIIEDARHPKKYRMLVPMVDVIFEDVAQPDQSRILALNANLYLKNRGHFVISIKANCVDSTKAPQHVFAAEIQKMKEEKLRPIEQMTLEPYERDHAIVCGMYRPSAEDFPEDN
>UniRef90_A0A077ZPH2|81__k141_1236951|-|454|1.671e-126|4|420|1323|1323[1323]:1231[1231]:93[93]|1122[1122]:1054[1054]:69[69]|1007[1007]:855[855]:153[153]|830[833]:420[420]:411[408]
MELRVGNKYRLSRKLGSGAFGDIYHGTTSSTEPVRSKHPQLLYETKLYRILQGGVGIPNVHWYGVEGDYNVMVIDLLGPSLEDLFNYCKRKFSNKTVLMLADQMVQRIEYVHSRHFLHRDIKPDNFLIGIGKKQHYVYIIDFGLAKRYREPRTGEHIPYKDGKNLTGTARYASVNTHLGIGNILIIKVIEQSRRDDFESLGFVLMYFMRGSLPWQGLPAKTKKEKYEKIRDKKLATTVKTL
>UniRef90_A0E0B5|81__k141_1165805|-|97|4.905e-19|1|218|616|616[616]:218[218]:399[399]
NYYIEYWKTFMDIKVKREELLQWSDRRNDKVREVLKIMKYYDSNYEDLKDNKPNGRKKHNRRTAKEISKEYRCPYKCGKLYGSEGSLNLHMKLKHAGGNKTDREKTAKSLVIAQFRGERLPEITLNLPTGAIE
>UniRef90_M2Y393|81__k141_1237072|-|366|5.171e-100|1|651|2129|2129[2129]:651[651]:1479[1479]
MENIIQMMNEIQKALGEAKLEFKIDLPCIAVIGAQSSGKSSVLESIVGIDFLPRGTGIVTRCPLILQLIHEKDGDVYAVFEHQKEIKITDFKVVSNEIIKRTDKLAGSDKKIVNKPIYLTIHSPDVPNLTLIDLPGFTKIEMDDQNSNISEEIESLVLEYIQKDNTIILAISPANYDIANSDGLQYAKKVDPNRDRTFGVMTKIDIMDKGTDACDYLSGKQYKLKHGYIGIKCRSQEDNNKGKTIKQALEEERKFFATHPAYKDFAETQGTEMLANKLSEILAEHIKKLMPNIEKLIKKNLDEYSKILGDLGSSVQCQNEYDAYEFLTKAIDQYCTKYKDLLDGNLEESFDTSYYGGSKIYQIFKYFGNKKIKKIDVLRDLTIEQILIEMRRAYGINPGLFIPEEACKILIKKSIDAFKRPCAKCSKLVYNVLDESITLVMGDNLENRKQLRIFIHDNMEKLIEKNYDSLKEFIEQRIEAEKSYINYDDDDFM
>UniRef90_A0A078AZ41|81__k141_1237217|-|887|7.533e-257|1|311|1954|1954[1954]:311[311]:1644[1644]
MEKELDLAAVIGFKGKVVDGLILHPDNEHLLYPLGTTIVVRHIISRTQQFLRGHDNNISVMTVSESGKYVASGQQTHIGFQADVIIWDFESMSILHRLKLLHKVLIQSLTFSFNETYLASVGGQDDNNLVIWDVESGNALCGNPTGTNSVNRIKFYNNSDDKIVSIHDYQVLLWTADFHNKKITTQLVNLGQVKRKFTCLVIDHSDSFAYLGTKTGDIIEVSLDKAIYKKIGPVKRLFSLGINCITQLPNGDILVGSGDGTIAKVGYKDMKVKSEAQVLGAVTSFSLTADGTHFFAGTDKATIYWSDADSITPELRSTCHYEKINDLAFPYEYSEVFATCSMNDIRVWNAKNRQELLRIEVPGLECYSIAFTNDGKKIISGWNDGKIRAFLPQSGKLYYVINDAHNHGVSAITSTNDCQRVVSGGDQGEVRVWEIGMQTQVMQASMKEHRARVADIKVNQRDDQAVSASHDGSCIVWDLENFTRIICLFESTMFKQVVYHPDESQLLTAGSDRKITYWDCFDGQAIRMLDGSDSGEINALDITREGEH
>UniRef90_A0A1R2CQQ6|81__k141_1189277|+|644|1.065e-183|2|372|3071|372[372]:803[803]:432[432]|933[933]:3071[3071]:2139[2139]
FIGNKIHTSKYTFYNFLPKNLFFQFCKLANLYFLVMLCMQVIPQISITAGQPTIALPLTFVIMVSMVKDIIEDTRRHISDNNENNRDVLCIPQPEQERDAKGEDSDIFKLLSWRRIKVGQVIKVLRDEFFPADIVLLNSSDSQGQKPNEFLYKFEGNLEFCPDDEEIAEEEKKEIDKQSQEGLSIPLDANQFLLRGSSLRNTDYIYGVVVYTGHDSKIMKNSPNCRNKLSKIEKKTNKLIIYALLIEIVIVAFATAIQITWNRQNRDSTDFYLGWSLSEKARVSSLFLDIIIGVGTWILMFSDFVPISLLVTLEFIKFFQALFMTYDSYIFDETKDMYAKVQSSNLTEELGQIEYIFSDKTGTLTQNVMEFNKMCIGSNSYGKSEPENFNNYSDTTSADQKEDQKMSSSDKESSKSRSRKNTENSEEPQDPDITNVKFNDPTFKEHMNDKENENYDRIHKFLIHLALCHTVIIDKHEVDGRTKISYNASSPDELALVNGARFFGYFFKDRDEDDNMIIEHPEGGEEKYTLLNVIEFDSDRKRMSVIVKLPDDRIKMFVKGADSVIFERLKNDDYVEETKKYLSEYASSGLRTLLLAEKEISEQEYEEWADHYNKAALSTNNREEAIAKVAEEIENDFELIGATAIEDKLQDDVANTISALKKAGIKIWVLTGDKIETAINIGYSCHVLSDDMCQHVIDGESSSKIEKQLDKAIKDYTHKSSNSHALIIGGDSLTKVTVKENILEKFIELAEGMTVVLACRVSPKQKAEVVKFIKDKYPMTTTLAIGDGANDVNMITSADVGVGISGLEGQQATRASDFAIGQFKHLKVLLLFHGRESYRKIAYTVGYMFYKNIISIM
>UniRef90_A0A167D6D7|81__k141_1189277|-|51|3.452e-05|1|2342|2551|2551[2551]:2342[2342]:210[210]
EYPMLIAVSILSPVSTQILIPAFLSALMVLATSSCNLSSIAVAPISSKSFSISSATLAMASSLLLVDRAA
>UniRef90_A0A1R2B026|81__k141_1191315|+|204|3.023e-51|4|239|2257|239[239]:493[493]:255[255]|728[728]:1087[1087]:360[360]|1712[1712]:1948[1948]:237[237]|1991[1991]:2257[2257]:267[267]
YELTDMESNVLYAAKVITKASLAKPRAKQKLKSEIKIHKSMDHHRIVKFIKHFEDKDNIYILLEICKNKSLNDMVKRRKRLKEIEGTPNYIAPEVLSSKVGHSYEVDLWSLGVIAYTMLYGRPPFETRDVKVTYRKIKNNNYSFPTHTEVSQAGKDFIRSLLKTDPTERLNLDNIMSHEFFTDYPLLMPASTLSVPPSSVFMEKYLTNGVYGVLFNDSTKIVVSRDQFQFFYLKRESGHKHNDNEIIPVYNFLEYPSELKKKVVLTQHFISYLMGQKFEVNEDRVLLKKYSRENKAILLRLNNKMIQVVFLDKSELILSSDSGNVDFITSKEEVRSTQISNDMKCYSSLEKSDPSMHKRLNYAKEMLLNLINP
>UniRef90_A0A6G3MMP0|81__k141_1191914|+|56|1.079e-06|1|2165|2431|2165[2165]:2431[2431]:267[267]
EHPFLSPLFFPPKLLEKFPRVRMSLAGIDPLHDDGYQFAYKMCMLNKDVKAIDNKLLPHGFLNFGLAPLVGGECQKAINEVSKMIKETL
>UniRef90_A0A401QKR4|81__k141_1191914|+|55|2.157e-06|1|1928|2107|1928[1928]:2107[2107]:180[180]
KKIIISGDSAGGNLATALVGLCICHGVRVPDLLMSVYPALLLSATFFTPSRINAFDDTIL
>UniRef90_A0A1R2BU72|81__k141_882421|+|121|2.924e-26|2|804|2235|804[804]:1073[1073]:270[270]|1639[1639]:2235[2235]:597[597]
KDGHSYGVDIWAIGVIAYTLLIGKPPFQSKNSKTTCSKIKKCLYSFPDDIYVSSEAKDFIRSLLKLDSSERLTLDNIKKHAFFKRPFPKLDVTVTKWADYTKKYGFAYQLSNGSTGVLFNDETKIIYSPIHDKAHYFNGIDMVLNDFENFSTKPLGDYSSDLRKKVKILSYLRKVLKRDEAKVSLTVNKPTECPNSVVYVKKWNKVDDKLIFKLSSKLMQIIKSNKNEILLKYDVGQADLYKPNGDIKSTTLSHETKKYIFSGSKSLSQKLELIETLLTQDQAVPKYAQ
>UniRef90_A0A1Y1K3G5|81__k141_882421|+|162|1.33e-38|1|330|797|330[330]:797[797]:468[468]
QVTDMQNDNKQYAMKVIAKVANGKPRDINKIENEVAILAEMDHPSVARMNRFFEDEENVYIVMELCENKSMIELLKVRQRLTEDEVKSYISQLIEGLKYLHQNQIIHRDLKLGNLFVTDKMELKIGDFGLSERILYEGELKKSMSGTPNYIAPEIL
>UniRef90_A0DEF1|81__k141_1239465|+|183|6.34e-45|1|735|2525|735[735]:2525[2525]:1791[1791]
LESNDSEIVRMKCSLQEVTANYEGLKVIFENCKLKNNGLLDELRDKQEKIINLTAEVSSLSRTKGVVDDLKEKIREVEHEKDELEKRLNDLITEPFLKRESGTSSHNRIKKLEMEKEEKDKIIRNFKERLLKQEEKLAMKEVECERQTALKKEADEKYEEIKIKHEGSGEMTVDTVQKQLMKIDPSAFRQTMQDLNYQGTEPMWNMAEYNNNDEDIEINIDDPKSLLKEIERLKNSKREIAAELEKCQQLLKLQSNLEEEKLSLIRSEAEQLRMQCKAYNTKIEDLALQLDEKQKENAELRKALSGKGFATRDLKFDRTMDSISDFSEMTEETNLGHQENVLDLAMDRGEFHANSLVQMLGKSKLKEDSFNTFITVSFYDHDTQATDICSGFAPGYATQFAFRNKFDDFYIEYLDTHTVKVEVYLSKVDNPQLIGIGNILLKDLVMIDRNNSNSKKKAINSKIEIMSASNLDVVLGTIKYKMRLRNDFHQAIKFFQEKKSAEARTEQREETKAKTKLLSFEIIGCKDLTVPGVKSTNIKPFCYYQFYTFDGHNTIVSSGANPRFDDIRNYEVAYKSSLIEYLDKSELEIIVMDDSAP
>UniRef90_A2DYQ2|81__k141_1239704|+|62|1.685e-08|1|3081|3455|3081[3081]:3455[3455]:375[375]
DNCKSNTKAVIRKRIERTPKHLIIHLKRFAYPSLKKDRTLISYKHTLDISKYVDSKTCRDQSTEYELFGMIIHKGLEMDRGHYICLFKREDRWYEFDDDKVYEIQGKEYTKYVLDKEIYMLLYKQ
>UniRef90_A0A397TUM0|81__k141_1239704|+|57|5.394e-07|1|1791|1988|1791[1791]:1988[1988]:198[198]
YLISCYWMNKWFNFASKDGPHPGPIDNRALWYAIFNKKHVERTKDYYVVNQKVWDFLHNIYAGGPI
>UniRef90_A0A078AWF5|81__k141_1239834|+|529|4.423e-149|1|74|4411|74[74]:4411[4411]:4338[4338]
MAKLAQGLDLQVSGFRIAPRDSSNPHVAAIGEDKYFFQRPTFEEFKPKILKEKIGLGGGFKIQEETLKSKAHHPENLFTDETNEDLLMDDSNIITRDEIIKELNLATGTNFGTEGKDGQLTKAAITKELVDNLTKELEKLRRQSDNINMRKTLHVKGHIEEETEEERNYKIKRELEDEKGASVIHAENERVQAMRHQTGQLGGLGAITMEEVVAMREQTQSRIKDLEIEYYKNRDTRFVSDTMRRKLQSYNENNEVDKEKLRRLREKEADYLETEAKANEIREKKKFLASPYNPKRSWVRRIPEMKSKDDEEVDEVKLLSRSKMVEEKKLSKASLKRLAYEAKYSKYKVNKKLKHEYDDEKDVKKDFDLYLKGKESAHVDAKKIDWDDLFAQKIKPSKYSTDYPVYKSDYDIRMLETVRQKLENLSKEDKLTFSILKWIFNALKKGNFQVNRRELVEQLDQNIDILQSLGFESTEDVSHSLNMVRTKSSGKLTWEEFLDFFGSRTDTFRSTGQTWWKTEEEGKEFFIPIDQPIQVKLDPEARKQQLSSTAFGRMTTKPDGKSVFEGYATDKNVEGKMKKLADSRVNKLVVEDIERELADLKRSRSKSGTRDKTMKTTASLNASPEKDVFSSGPQCVLQHSHIEIMKEVYNQTDLYNDQIVRRSDLIKALRENKSIQKFLDQDAIKIDRKVKLSVEDVLKELHKDQFLGNDDSEHDNNFDHKEFITWEEFVDFFENFKTSEMRMRANEDEQRNRKKFLSDRERKEYIKDQIEEEKDRRVEELPRFREDDIIDADEEYLDILFEIFDVCHRAKDNAHAVDALEFFMALKKDPKVIKINDTIAREPSGKSRIAMETYSEVFYRMEKEHENKHISWATALEYFTKRGRPLSESEVEIRKQEDRDSEDQYEQEIEDKKAEEERFFENMREEQKDLTSTGQDDHFNIENGRIDIEDMEVASNSRPDFHSTVNSRKKVSFQDTFNDRGSTVNVRPQTAKSKFDNTLSRESLSGKDYSDHRKSKFNKSQERKLTVPKPFKFDTRDKIRAKSIRERKIDEMIEEKKIEEERILGHQFRAKRPAREIITPMYQKIMDKNEQRRMEVKENSIKMLQSQERPFSFYERDKNKPAKETEYVNPEFLRPPFKANEVPTVCTVDLHKIMIDKQNREREIRIKKNAEKNFKKSHLPPRMEMHERMKAEKGPLATRSVDDLSRFGTFQPPRAKPVPDFERLQKNFQTSLDKKKTSKKLTQPEPFMFEAEYKQKVVIDEENDPEKANVKEDKKKDKNIPPYLKKWRASNPETAEQRKHRKEEAENAEKNRPLTKKELKQKEKEEKFRGSVKSIYQSIDNTKEKDKEKKRMLEQKIKDSKEQEAKTRKMIQEMVERGRSKDFLIERYEKSKVEKDQELQGLKAVKMVKDTMVRNGLDPNKHMSEDQKDKLADAEFLHKHKLDKLP
>UniRef90_UPI001471EB0F|81__k141_1240172|+|88|2.512e-16|1|1880|2143|1880[1880]:2143[2143]:264[264]
YANAVLDFIDPNKELIQYRMYRDQCVETPQGIFIKDLRMIGNRALKDVLLVDNASYSFGYQLDNGIPIIPFYNDKKDKELLHLVQYLK
>UniRef90_A0A5K1HJ23|81__k141_1240172|+|55|2.157e-06|1|1622|1807|1622[1622]:1807[1807]:186[186]
INSKKVFLPPPNDPKKQKVIVFDLDETLVHCMEEFEPSEVDHVLTIEFPNNEVVDAGLNIRP
>UniRef90_A0A0B7AHU5|81__k141_1241179|+|108|2.395e-22|1|720|1310|720[720]:1310[1310]:591[591]
WRLYLLPNGESSSRNHISIFLKAIPNTEIGEDDKMNRDCDFKFWHYNNEKLVGNLRSAKIFTNTNSEWGFGNFLRKDLMLQAGLHKNFYIEISLKSIIPAETLASKLKITAGLKNEGTTCYINSLLQNLFIIAPFRKAMFKMPTSEANTIPLALQRIFYNLQFSKHPISTSELIRAFGWGDENINAQHDINEFSSVL
>UniRef90_A0A1S3WNM5|81__k141_1241179|+|150|5.446e-35|1|1314|2198|1314[1314]:2198[2198]:885[885]
ENLESKMEKVDELKGTYSRIFEGTMVNVTKCTNVDFISTKDDIFGNIPLSISEGGEGSHITQALKEYTKPELLKGTDMYDTGSAFGKQPAEKYIQFKKLPPVLQLHLKRYGFNSRQYNNIKVNDLFDFDEIMDLDDVLDWSDDKEPNVRNIYHLHGIVIHSGTANSGHYYTYIRNQADKDIWLCFDDHSVNVVNKDYAFAQSKGGKLFDFRVQENVVKKRLKSDTSNAYMLVYIRGDQREAILEPPSTTECPRNLIDKFSEEQKKFDLIEKRRNWFNNSEIYLISDQTIQGWDSF
>UniRef90_A0A0V0QT93|81__k141_1241470|+|78|2.572e-13|1|1145|2305|1145[1145]:2305[2305]:1161[1161]
SNPHGIKVTVYLFGTKESVNIDISSKYKVTDVIRHLLTITKSEPKEPMAYELRLIDDDEDFYVPFYEISALERNDSVGEFKTLALVRNKNYEAPKPASVEDLQSLRETKWKTGDIFTIYVKLPFLEAKVNMEMDTKKTTLHDLLKRINKKYEVDMRETMYCFKVHSETTEEITDKNIEDIVYNNNMLDNRLLLKNLQTKELDLVNKVYGDSIVGNSEVSHEEKITRFSMISDIGLQQNLMSHSNRVTGANSFADNSNPAFVPYDSVIENSESFSPQKAQDLKRRETVKEVKDFLFNEVTAKKLHEYEVTKINSKGKRQKRIFGIDGYAVYNDKDPNRKKGKNYMWLKKMFKPSEVKRSTRPLNTITNIERKDDISFEIQFNDSKLNF
>UniRef90_G0R6D7|81__k141_1241569|-|195|1.548e-48|3|82|1478|1478[1478]:1170[1170]:309[309]|1151[1151]:297[297]:855[855]|258[258]:82[82]:177[177]
LYFYYSAKQIRYGYPELKKSNFLMKNTTPLNKLGFQIFRAVPFLLELKVFTDWSFTRTGLDVFQWIKFEVIYGDLFIARCINKGYIRHPLGQQIPKWMKFLIGLVLVIAGPMLLFSSLNPIAEDNMVIGTQLDLSIEVILENNPEIINRYNLFSNDHVATLRVIQDGLYNQLNMSTTLQTRNIKRSLIQEIMMSSTSDTTWDIAPPSQSNLFDEIKRAQDIEIKQPINLRLSYSFQREGPPGNQQVTYSKSVDVTALPDSELILQSLHDAVDPQRGCQNQSDVHFTIKNMYYPIINLFENGDPEPIIVSNQSIDVSISKSCKIIDNGSRSYWEITQSQFNLRDMNRTVNDNGLIFVPVSEKITPTYLGNYSILGFYTIIVYAVGTILRGSTERVFITDMPRPDSLLLLCEGVLISRLENNIEREEELYFILIDIIRSPEVIKMITMS
>UniRef90_A0C5B2|81__k141_1213649|+|429|5.607e-119|2|261|1247|261[261]:833[833]:573[573]|858[858]:1247[1247]:390[390]
ARGGHTATLTGASLVIFGGHYYSGKEIGFVYLNDTHVLDVNASKWIKPKILGTPPPSRYGHSAVLAGSRIIVFGGKGPKGTVYRDLHALDPVTMTWFQGPEGGGAPSSRFDHTANLVGGTKLFVFGGWNGQEFFNDIFVLDLEIMAWSQPATSGPAPSPRKGHCSILIGSNLVVHGGFNFVTDEIKKAKNKYLNDIRVLDTETFVWTRLRMSGTPPEHRFDHTMDISGSDIIMFGGWTKTSGNKEKHEPKDGSCDYFMIWSTNTMSWKKGKYIGVPPTTRFGHTSTAIGPHLLIFGGWEYSKAQNEIIVLRECTSRVGSQK
>UniRef90_J9I7F4|81__k141_1214294|+|209|9.447e-53|1|213|881|213[213]:881[881]:669[669]
YSLPDTKSKRFTSFGYGGRRGFQKKSDAPPPGSYEPPTMFSRTPKGKAFSFGISFQAYERVYSKNNKSPDRCTPGPGTYNLPQSVGKDGLHYTLKPRLNTSQLRLSKDMPGPGTYETPTTTSKTGNYFNSKFRNSKAKVFDPSRSKRFSDYPKNALKGSPGPGTYNPKTEISRNGDYFVTQYKSSLCRTFYHYNRDTMPVNNQKKTIPGPGMYRLPSDFGYCD
>UniRef90_J9I990|81__k141_1058059|-|297|3.053e-79|2|49|2330|2330[2330]:594[594]:1737[1737]|306[306]:49[49]:258[258]
FSARPRVVDSRPKFRDPYGQNFEYIPQNIMNDRRIARGNTHASMVIPAGNHPDALFLEKKKEQQRRMKLRQDEEARQAAEEYSQRDIKTPEPLPGRVNFDVQTEPFVENLTDKPTEFEIGVQSDFYIDRPPTPLFVPQKTGEDASTQVEKDVYEEDVYDFNDIVEPLLSVMCFNTIEQAQMEVYEEHEFNFVDSRRKNFEKIRNLKLIEAQRLEASENRSKNEIERRCNQVKARKIKNDEDLQKNTSRKIAKKYLANVTPVALQLLEDQGTLADSLNVMLHEQAVPWLYEQTMKFLQEEIIVENNTNDIVEESLNHPAMAHRETVEQNNERLRQAEKTKDEKQVAKEERRRKREEAKQEAGRIEELHKFEEDVRTEFIEGNDYKDKILVHPITDTDGNLMKTPVATVVGGPLTQLVIVLSVVFREHKEKLEKLFTFEELTKFFVNYLSQNWKADHFHIKRDQSISQKVDELEASIKSVKKAKQDFTPLREFYNDSENSTLNEEIKELLEECENLDIDRDTILLISKALNEIFIGKTTVADVEEQKIQKAHDKIQFTSVNQNSQEDDPKFSAIVRVRIPMYREADIEDRTLLINPFGESVNVYVSHQAVARTLRNDIISALSKNVPEFEEGDNEDLNTKIEELANKVEENWMAKHQDIPVFEFDVN
>UniRef90_J9J9V9|81__k141_1215491|-|208|1.889e-52|1|126|1079|1079[1079]:126[126]:954[954]
LAISQAYAGKDGKCYALALQGGGDKGAYQVGALAEIVDNSDPAEVQYDIVSGVSIGSINGALLAGYPKGQEQEATDYMEETWKTLTRQNVYKEWPWGGVARGLLFKSSLFDSSPFREYIRGQISPPQRGLLVSATDARTGAEKTWDETVDFETLVRAIDASSSYPGFFEPVQDMDNTTYYDGGTSYSVNIFGAINRCIEMGYDHSQIVVDVIMCTGATFHDKDVSKYRTIPMVLRFLEIERYYDSMELVERAVADFNDVNFRYIVVPTTKLESSIIPMEFHHDQIVSMIEQGRKDAKQVMDLGQGVATKHLLEYHNKK
>UniRef90_A0A448Z1E3|81__k141_1141565|+|617|1.429e-175|2|0|1359|0[0]:311[311]:312[312]|424[427]:1359[1359]:936[933]
LEIKKRTLHTSRDDRATTEQCLDPRTRLMLFKMISNGMLDEIDGCLSTGKEANVYYAKAGRKAPNTINNVTEFAIKIYKTSILVFKDRDKYVSGEHRWRRGYCKSNPRKMVKVWAEKEMRNYRRIHQAGIPCPEPIFLKTHILLMEFLGVNGWPSPRLKDAGLSDKHMREAYVQTILILRHMYQRCKLVHGDFSEYNLLWHNSRVYVIDVSQSVETDHPAALDFLRKDASNVNDYFQKVGKLDVMTTRQLFDFITTVIDDGDDDNNNNNNQDAEMEFLEKIMKEVGDSLKDRSNQSEQDQRKHDQQEAVDEAVFMSSFLPRSLNQVAEYDIKQLQSGKVEESYAHAVAALTGNKDVVDAYKAYKQGEGLVTPSPEDDEGDDGEGDSDESDDEVGSEASEDDDDEGRFIKVPRTPE
>UniRef90_A0A443RSG3|81__k141_907045|-|63|8.427e-09|1|551|709|709[709]:551[551]:159[159]
TCRICMCQIVDILEEATFPCSCQGSIKYVHTICIQEWIKTSGAIECEICHQMY
>UniRef90_A0A1R2BR41|81__k141_907399|-|187|3.963e-46|3|38|1012|1012[1012]:830[830]:183[183]|781[781]:692[692]:90[90]|610[610]:38[38]:573[573]
ILKNLNHNISESYGVYKQLFQGENYIIRPGHGIRVGDLEFHVERFNTAIACERGGRPYLEDTYYAIFDGHGGEECAEFLRDNYHYYLRKALDAKFKEILKERANKCGATAVIVLILSDRMFCANVGDARAVLSRGGKAVDLSNDHKVNREDEQARIKNDGGYIVFGRVLGRLAITRAFGDFECKDLEITNKDTQEIEIKSFILSVPEIQEVKIDPREDEFLVMASDGLFDRYTSQEAVDSINQKLSKYQAYEKNPQKVVKDLMEDTLNKGMGSDNVTILIAT
>UniRef90_Q23K21|81__k141_1241294|+|562|5.149e-159|1|188|1987|188[188]:1987[1987]:1800[1800]
SLMEIHAHEYLRNIFRVLLAFHIIVLFFTREGNEIETSKSFQKILELCYSLWPLPTMNLSIHAKIDVFNIVTKIIEVLVISFYAMDVLPKIFVWRKPMWWKMLNAILISSIVVMIPMSIIGFQNLGLPYTQLKLKVMSLSLSLLLFIEIITGRDATEDDEVVALTELEKVRRNPHGYKNNYYTWEEIIEHDRRSDCWVVIHGKVYELTEFVPKHPGGEIIYDGAGGDCTPMWESYHPLKLAKARPPEKYCIGYVRDYNDFYSWDGKFFDTLKERVEKAIPHKLRRYDPRMYVKTLGILVLWFSAAYYYFAYNNYLSAILFGMISGQVGVNIMHDGNHMAYSNNKWMNTIAGACIELLGTSCVIYKRSHDFGHHGCVNHLELDRAFDTTFPLLRLHKGLPCLPYHKWQWLYGPIVYSFVNFGDMFGQYDEIAWLSNYPVRRGFISIKALASRTMVAILWIFLYFLLPMYIHGYTHMYTVWFLFMCVFGHSYLWFFAVNHWTTEAGMTDFMNISQTNWGALQVENSCNFGNGLWYWCLLSGGLNFQIEHHLFPGYIHTRLPEIKPIVEATCKEFGLKYTHFPDFWSAIKSHIEMLYDYGYEN
>UniRef90_A0A078B4R1|81__k141_1241385|-|200|4.837e-50|1|100|1446|1446[1446]:100[100]:1347[1347]
EFMTCNDVLDELRDEKTRQYMQNLPFELKMQEPNESAMKFVVKFSKETGDFQGLSQTDLKVMALAYFMVQSKGETKYCRKSPPDLQEFKPKWTAPKKDQKQEIPEDLEIDEDEGWEVKKEKAKPKKKFKRNIKRDFYPEAFLKDLNSDPKEPVKQENENNNTDEQKNQPTTTPSEKTVETATDGFSQEDGPAPEDHFKSPNNQEDNEEPVLDIDDKDDILVQKETEDTNDDSQEEDEDCDDEWITPDNLDLFLTSNNTQGDVEEGKEDESSNISVEVVTSDFAMQNVLMQIGIPVVSLEGVEIKKIKKFKLRCEGCKTINKKIDIEYCEKCGGHTLAKVSVFLNSNGEITFFKGKRLRKNNRGTQFDIPKPKHGRDKNAMILREDQLWVGQNKIRMKENQREDEKIKNKIGNHFNDLVSFENTRKKEKKFTTDLVYGHGKQNPNIPKKK
>UniRef90_A0A1R2CJH9|81__k141_1241496|+|58|2.697e-07|1|527|1327|527[527]:1327[1327]:801[801]
PSNCMAAMIAGEGVSGLLLNVIKIILVASIPPDETKGEEDVNSLYETIIFLTIASFLILICIVGYTYLLKIDFTKYYIFRASVKENRVSNPLSPTVVRKFEETQNLLVAAIQADDEDNITLDENTQDNKEYSEMGDEVDQNEKKLGWWELYKQVYYLSLQATLSFIVTFSIFPGTLLHTKFNMLDGNKSAIGWFTIIMVTLFSIGDTFGKVMVGIWRPLKANQLIYLTVGRVVLIPIAIFIQLSFAPSWLFQSDWFIIINMLVFSAT
>UniRef90_A0A091TMC2|81__k141_1234790|-|110|5.988e-23|1|523|942|942[942]:523[523]:420[420]
MLPYKVVGTGCEQGYLEFVHNSTTLAYIQYHKNIWNTFSDDSIIQYMTEQIDNNCDSQQEKERMWRKIHNTFIRSTAGYCVASYVLGLGDRHPDNIMINTVEGNLFHIDFGHFLGNVKKKFGYTRERDPFVLTKEMVAFI
>UniRef90_A0A4Q6CQY1|81__k141_1234790|-|226|7.208e-58|1|1174|2121|2121[2121]:1174[1174]:948[948]
LNSGIRDLNIWPFYSIDSRLGCMKEYFGVSKNRSQGNKINMNTLFSKIYIQIEDFSLPMFYTPRTNEDMGNNERDAQDKIKLIDAQVDNRDLAMLKKYLHKNPLQDLSEHEKDILFKCREHYQTLPSGLPLFLRSVRWNRPVQVNEVYKMLKHWAPMDPEDAICLLDAKFPDDRVRAYAVNQISKLSDDKVALYMIQFTQAILYEEQHLSPLAETLIEKAVKNPCIVGHSFFWALKSNLHMKPSYERYSILLEQFLLLCGKFKSELNIQYKVNNILAQVSQKICHMKKVQQIPWDRIKPAARILLAKARKHLPLLW
>UniRef90_J9IH68|81__k141_1237514|-|260|4.196e-68|1|1268|2197|2197[2197]:1268[1268]:930[930]
DQRITVFGSLNGDIFFKVKNLPKAGETIACSEITKASGGKGANQAGACARLGAETTFLCQVGKDDIAAMVLKELEGSGVNVTKVKALDGIASGQAYIFSLPSGENSIVIHGGANIAWDNDMIELEKEFTSSIKDSKILLLQREIPEHVNLLAAKVAQDSGVKVVLDAGGMDIPITKDLLDSIDIFSPNDTELERIMGSGFDSSLSPVENAKKLMDKYPNLNILLKLGANGSAYISKDDRSVIEVAAVEDHRGKTIIDTTGAGDCFTAAFSVKLAEGSDIKEAMKYANTAAFLCITKFGALPSLPFGLEVN
>UniRef90_UPI00077A627C|81__k141_1093952|-|241|2.2e-62|1|1264|2418|2418[2418]:1264[1264]:1155[1155]
IRRGNVEFLKSKSKKDGPTLIQKLFDNYGYGFNRYHHIALEDDIEGRINKLSMLKKPHTNKGICPLHVACINPNVTVLRKYYATNPDYSAADMEQRKLIHYAAANQSDVALKFLVSKGIPVNDKDSKGVTPLMIACELGRTENVEYILKEQKKILDDLDKDDEDYQMMLKSTDFINSYGPSHHFPIHYAALSGNFETVKAVVEGAGDNIDLEVRTTDGKSPLSIACCNGNYDIAEYLLSKGVQVHENKKQKKNPLIWAAQNGHINIVSLLLRHGIHPDLPDSSNNTATHYAAGYGWLNILTFLIENGAHPDLRNDWNSTPAMIAMLKNHFGCLDYLMDIEGVDKSMVDNEGRTIISQLCMNFTQDTLSQIKYMDKYKHIDYNCVD
>UniRef90_A0A4Q2XVM2|81__k141_628587|-|64|4.214e-09|1|83|301|301[301]:83[83]:219[219]
EIVFMDLNMPVMDGAAATREIVKLQKQKIVHRSLKVIALTAFDGPEHKSLCFSSGMAGFLNKPVAIEHIINVL
>UniRef90_A0A3N4HYM4|81__k141_162228|-|68|2.634e-10|1|793|975|975[975]:793[793]:183[183]
RSSKTKRSRSNYSKSVTKILMNWFKEHLNHPYPSEEQRQQLCEITGLSRKQLRVWFIDTRR
>UniRef90_A0A0B7BX41|81__k141_1203067|+|72|1.646e-11|1|3725|4261|3725[3725]:4261[4261]:537[537]
IVVKIYQQSDESLVKSISVNIIPRPNPIDHVFRFYEPENSYSTITLPNFTSIPISSYPDLHIESSLRQAHPHVIENNQVQIEMRTPFSPEVTNFSVFIYQDSFRHRILAACEIKVHALSAVFTTVRMGVRKPINLPIFSTRRQQSIMVYTDEPEVASEVTQKPIQLESNGSTNVQLTVK
>UniRef90_A0A6A6NDA1|81__k141_892038|+|70|6.584e-11|1|63|539|63[63]:539[539]:477[477]
ASWQADNDVLHKVIYLLQPLSANNLEEQREKQAQLNEFSQDHLFCCYLGKFCVFNKVALIFGNGEDQDIQVRQTAGLALKSQIDMHFASINMQIIEYCKEMIMKAYMSSNKIIRETAGNVISLVIFRGGLNIWPGILEFFIQQFDNNDEEAIESAVRAI
>UniRef90_A0A438K3Z4|81__k141_892038|+|59|1.348e-07|1|1294|1515|1294[1294]:1515[1515]:222[222]
SNLSNQEDHLSREAAVLALGAISEQEGAYDHICKHLSSILPVLFKFLEDEFDRIKCTTCWTLSKFSYYIAGLEV
>UniRef90_A0A1E1W6M0|81__k141_892038|+|69|1.317e-10|1|2457|2708|2457[2457]:2708[2708]:252[252]
ISLGPFYNELTQMVSQSKMNKLLARNVCLCLGKLGNVAPESAKDTLHQFIKPWCISLRYLPHSVEKQHSFSGICEIIKHYPTGV
>UniRef90_A0A287UIU9|81__k141_1204357|+|947|6.534e-275|3|97|2596|97[97]:1020[1020]:924[924]|1115[1115]:1213[1213]:99[99]|1235[1235]:2596[2596]:1362[1362]
KDLAKLYQKKTQIEHILIRPDTYIGSIETSTSLLWVWDQESKAIVKRSIDFVPGLYKIFDEILVNAIDNYHKCSDMNAIKVTIDRELNMISVWNNGDTIPVEVHPDEKIYCAELIFGHLLTSSNYDDDEEKVTGGRNGYGAKLTNIYSKKFIVETADSKRQLQFKQVFTDNMSHKSDAKISKYTGSSDYTKISFVPDFERFHMTGLDDDIVSLMTKRVYDMAGITPTQVKVYMDGERVQVKDFRSYVDLYFKGKEIQEEKLEVIYEKSGTRWEVCTTLSDGDFEQVSFVNSICTTLGGTHVNYLGDQMGNLWIFVNAQITNPAFDSQTKDTLTTKPARFGSFLDKLSETGIVDTVLKVAGAKEEAKLKRLGGTKKKRLLGIEKLDDANLAGRKESDKCTLIVTEGDSAKSLADAGLSEIGRDYYGVFPLRGKFLNVRDANIKQITTNKEIQNLLQIIGLKIGTKYEDKKSLRYGCLMVMADQDHDGSHIKGLIINFIHKFWPSLVKMNTFVKEFSTPIIKARKGTQTLTFFTQQEYEQWKRSIGKKVKNWNIKYYKGLGTSDNEEAKEYFSQLQKHTIVYRYEDEDDDKHIDLAFSKTQADARKDWLNTYDENNYVDHSLSFISYKDFVNKELIGYSRANCIRAIPSICDGFKPGQRKILFACFKRNLTQEIKVAQLSGYVAEKSAYHHGEQSLASTIVGMAQNFVGSNNINHLEPKGQFGTRSMGGKDAASARYIYTKLTAIAKCVFHKNDKFLLNYLNEEGQSIEPEYYIPVIPMILVNGAEGIGTGWSTSIP
>UniRef90_A0A1A8WJ19|81__k141_1204357|+|183|6.34e-45|1|2600|3514|2600[2600]:3514[3514]:915[915]
YSPFEIIEALKNRINGKPFERLDPWYKHYKGTIEYDRSTFVVNGKYQHDEDDRRLRIYELPIKKWTRDYKKFLETLLEKDVIVDLREYHSTNQVDFEIFYEKREGYFDDHETIMKQFKLTTTLSDNNYVLFDKENKLRRYADETEILDEFYEVRLDLYYKRKNYMIRKLERDLEILENKARFITEVISGTIVVNNKKKKELLKILREQKYAKYSDIIAKVPEENAQQSEIKLSDNEEDEEIKDEDDEEIIDLATDYNYLLNQAIWSLTKERIEALLKEKQIKEDEIVALQKVCESDLWREDLDEI
>UniRef90_UPI0009751C38|81__k141_1205774|+|76|1.029e-12|2|99|1556|99[99]:350[350]:252[252]|1332[1344]:1556[1556]:225[213]
WRNLNINDRFRVIPSSRWGHAMVATEDSVYIIGGYDGKSPLSLLGNYLHDIWKFDFRSFRLIELNINLPRELKRSNQTAVYYPKPRWGHSCAFHSGKMYVFGGRRTEDRNDIYSFDVKTQQWNEVILKRLTFNSPVPRRRHSAVFLGNQMIIFGG
>UniRef90_A0A6A4IRA7|81__k141_1132179|+|102|1.533e-20|1|5296|6039|5296[5296]:6039[6039]:744[744]
ETFSVSSMDHSLAKKIILDLCKHAFEDESIKLDVFGSIATGLALETSDIDLVVTGLKIEGRDDAISHIRTLKDHFEGCQYFSNIKAIEGASIPVIKLEADLQKLRENENSKNTSIVESEMRFLQIDITFEDSKEKKSDFFWEGFEWNTSKLHLGMKSIHLVKSYIKEYVHLKELTLCIKKLLSVRDLNSPYQGGLSSYGVIIMIVAYMNFFSLQNAWVNISQLLIHFFDFYGSKFEENKVGIMINRGG
>UniRef90_UPI00100FAA7E|81__k141_1211871|-|56|1.079e-06|1|4662|5141|5141[5141]:4662[4662]:480[480]
PGLYALTDSSCAFCPFNCEICDDNGQCLKCIGIKQGDIPMVSSIVNGLCEYSQCPSNCQTCSLSLIVGTAPTCDCCMSGYSLNSSGECIMNSNAVTTPTCSLGERLEDKCCIGCTGPYVERCTTTYVADQAVEQVLSCVEGYYLLNGLCVNNCGLGYFGD
>UniRef90_J9I8D6|81__k141_1233003|+|394|1.926e-108|2|100|2601|100[100]:483[483]:384[384]|505[505]:2601[2601]:2097[2097]
KLKFKIIYCSGEDPEYPVTQLLSTNPQNRGWQSPKFGEFPQEIIIQFNNIAKLTQMQFLVHEHKIPKSISLFYYMPEGPDVLTSNLKLTNIHFRSLGEVDFGDNENTDFKARELKSLSMSSATLLLKMNHLNMFDQAGIVAINCLGEVFALPNIMPVQEREGGRFEDEMQFDPSIIQKLKALYLAKERAVQDMEYEEAITIKNAIAQLKKYGVMLNQLEEKKKKFTAKKKYELANEASKEIKIMREFISNPNKIFNKETIFQKVGESVLKNMWGGKAEYYSNKFPENDSMLKNTPFEGLPLVPLSSDVVMKDKVDRYKIPKNREDQIIKDQDEIRRMEMMYNQSMGIGNQSPMKDKFVNDFDDQEIPMIMNNKEMQEELKRLADEEQPKRYNLDSMDLDEETMALAQPMISVFGLDIMKKLFSADWHLREEALRDIEREVKLGSNSALCGSLPNEEIFTAAMLAVSHGISDKISQVIYAGFDLNNSIVATLFPSVTSATRKQLNSNVNTASMWMLDKIGDSNSRIRNLSYDSLLQMTEHPCVGVNLIVEQITKGQVKETAAKSHRHIYGRMNLLKEIIKRYDVNTKDIPLDTVLSYALTGFKHAKEDVRAMSYIMVFEIYKNIGKILRSYIGNLQKNQLEILEQGFQSIDDGADITANEEDVKILMKNSHVEADKVFGRKKSAGRIKSTRQSNREKHGTTAENVEQEDLSCQFCKKTGFTEQTRDLHYWEQCRMLTICFCCEQVIEIGDFNAHLLSECEKKDDFYQCTRCKQAIFKQGAEQHEEEGCKITKQGCIRCPLCKIDCEPAGELGLLTHIDQKGCKNNPRK
>UniRef90_A0A1G3QG81|81__k141_923439|+|133|7.138e-30|1|585|950|585[585]:950[950]:366[366]
GEFKQGLKHGNGEFAWANEDVYSGEFKNNQIEGNGTYEWADGRVYTGSWANNKMHGTGKFCWMNGGVYEGDYVNDVKEGKGTFTWKDGKKYTGQWKDGKEHGNGVFISAKGDRIEGRWKNGE
>UniRef90_UPI00046DABB0|81__k141_1078940|-|95|1.962e-18|1|1642|2070|2070[2070]:1642[1642]:429[429]
HPEVNEKIVRNLTTQILNGLNYLMDTNIVIHLLKLNNVLLNFPDYAGAGTVSDDYLFDFDPDYDKLQIVIADFGLSKELDQSDYTDSMVGTPYAMAPEILTNEYYNNQVDIWSLGVITFELLSGELPFKGTTKDELIDNIKSA
>UniRef90_A0A078AA49|81__k141_1233895|+|527|1.769e-148|3|112|3214|112[112]:714[714]:603[603]|750[750]:1838[1838]:1089[1089]|2306[2306]:3214[3214]:909[909]
MSSVIKTSGSNSMVYKYMKLPNKLQAILVSDPEADMASAAMDVGVGSALDPRDRPGLAHFCEHMLFMGTETYPVENEYSVYLKNNAGHSNAYTALNNTNYFFQVSNQGFEGALDRFSCFFKCPTFNEDSTSREMNAVDSENKKNLQSDLWRFHQLIRSEANVDSTLNHFSTGNMTTLNHPTIRKDLLKFHKDWYSSNIMKLSNHPIEQMEEWANSLFSEIENFDTEMPDFSTPQAYNSSNLGNLYRIEPVMDSNSLTIVWFLPYAQQQEGDLPFTLQESWSLMYHSHILGHEGEGSLLSSLIKDGLATSSSTYVDHVLKTHVNFYVDVQLTEKGVKNYEEVVERIWAQIRNIKDKEPQKYIFEDYQKVSQLRWQFLEKSGYSSYATWLASQMQKYDESNIENVLKYAVVVDEFNPELIDQFTNQIYDHNNCNIYLTTQDNIGKTDLKEKWYGTNFAKHEFDEVILGKITETKNYQELTLPNKNKYLPDNVDLLPKNDEWSKDPIKIKDNSDHVIWYKKDDKFGQPKCQITLRIYKKKNDLLEDSNSLKQVYNDIWTDVYDELLRLKMSEKNLTSGKFEWYITGNLTPDEAISMTEKPEKVFKNIEGGKFQMLQHNNELVHIQPVDLEKNTTFNYVLHGHDKDNVNSCILSYFQKDEETMRSKLLNELIFQYLQEPAFNQLRTKEQLGYIASGFNVPTRLVNGGGFIIQSDAGSPEFLIHRIDSFLETQKQKIADLTDEEFSTNVTSIQSNKLQKDRNLRSETARLGYEIMTHQYEFDRKTKEIEMLSTLNKKEFINYFLSFFFDQPKRLNVHLLASQHLDNQQEFKKVNDEFSKANGVNNMYIDSIDAFKATADYFPDLYKINESFK
>UniRef90_J9EFP8|81__k141_1234123|+|563|2.575e-159|2|76|6069|76[76]:2400[2400]:2325[2325]|2548[2548]:6069[6069]:3522[3522]
MPPKKGGKALEEDFSDVPTLPELNSLIFTMLMEFNDKDRKTQVVNMIKEEWKEKVRVITRDDIIDYGKKKLTIESDEDAKNPDKVAKAASQKLFEQFVTARREKRDRINQLTEEAKGQATEENPEPVPDIDPNMIDCYFHMPDFPTSYEEACALNLHKYALNALIHVEERPAFIEKKSDPELDEEGNPIPDSEQVIMEEEQVPEANKVPEEEVEKQKKVLEGIKLALKDSAKDTAIRTFVVINKEYNHKIVDPKPTEEGVPEGEQTEENKGFNSINEMAKDVKQTLEKTALNLLKYANFKKNANLIPLKVVRPQQEQESRLEEHNEEPEPEVEPVEVSKDAGKLADKGKGKADKSKAGDKSAVQEEQEKVIEEPKLPDDTLPRDWNSESYRTLVDDLPEDKKSIAGLLSACVFNVCEELDKQNKVLEEAEHVVDEDDEYKNLFDDIMGDVMSTNPVTERNIMSPTNSIFSKSAHRSMYSSGGRSRENWNQDVVLDDRDVSSYAHDYILANGDSIASVEGGIFEYLKTPGVDRTSMPNFAEKSSLKRVAEMPEIYPFSTIPVEELERAMLLKTLEDQFISKEPDFQWNFFDRCIEEKYNNKTLIQELSDALLWEPDMISKYFSRDDCLLLGIYQKMPVDKSYNKQWKASYKSLPDFSNWLEFFSKEPEGTMPLYDIDDNKVGQLREFVQNLTPANGGLMRIKKYNIGLDEFSQVQCFKDGLIFGIHPQEQESDIGDSFWIQYGRDARLDFRYIQGTSRYITDLPQESLNETQPREDTLAYNNGNIVSLLPNGYVMQSKNKIQKDLAENPEIEHQEDQEESRVFTSKSMIRYMTNGRIEIMYANGNFAVYDPNTDLWTTTNNKGMRRTKRQSDGDENEIEAINSCMSHLLEADMYTKEETDARVLFKEDNVISVLFPNGARYTAHHDGTKIISNHDGTEIVFEKFGYSLVKVLSGRMLAEAEKVKNMDGSEADIEFYDSLQTSRSFLMDRIKDGQIIQTYLHDKSVIQSFVEVNEFGDTKQELSEEPQFELDGTEEIHAEGTNEQEVQDLSNEETKNEEQLQETPVPEDTSSFQGVHLIRRQDLSVTKVTSDGEICIISGPTRAQLNKRGNLMKMGKDYDYLIQLFDIRSEEKKGGIFICSLDKHNIITHDSDRNFFAVNSNGTFEKVLAPEVSEVDVEEEHQEIFEEDMAENEFEDASQRSRGKTVMPKVEVTKSKSTLANVLPVAPRIFKINTDGNASEFLTKERMLEECSRFTYEVSNTKSTEFIGQNPVLMHSYFKQLKTSEEMDEEYSIVAAIQSKKLDDCILPEDFALPKNVEEYQLMFRPIVEKPKTKVYLYRNFMQHKDFDHFKSTAFFDDTARYKKWKSDSEAANSKKFGLFEKDQDLGDRSIDKRIMIKIYRERQIEKVNPSYKQIRDMRIKAIANTLLNIKKTEPKTEAIKVEEQSRSRREADEIVDDENADFQNEAEGDQSIGKAPEPVSMHTSRAEEQPRKRTQIVMEEIGELQKEPYFLPNYFETHQGKDFIVENPPKAPNEEMLMRMSQRMSRSIGAATENGEENYNDADRISQYTQNRDLEGRHKSAEHVSQPDEVEDNAIVALEPEDDENQDQMRMSGMGQSYQRSNMNGTLDEPNYVPSMYIQEKDFLQRKDDEHLLKAEEYHVSKTKEFSVYGKLRPLKLKVRSLAKSNAKSEMNEKFITTESITDNRIKISSMANRAYLHAPSVAQVRKQGQHQMILQAITKKQTFNELISQANAMVTSVLNDPLKRSVNILPSQAKFGSIKEGTKYEINISCKNEDVLPQRIVVRQGKDPRIKIVQDNGGPVAVGMIKNIRVVINTSIRGDSSVISDTFEIMTKTDIYKIPITATVLTEDRFDEINEESFKIHNRSAMRCTVREVVEQPKTKVKDMLKKIEGGGWLETTGSESKLPSLPNIKNRAFEPDEQKELDEVMER
>UniRef90_J9HSN1|81__k141_1234366|+|530|2.212e-149|2|116|2566|116[116]:199[199]:84[84]|392[392]:2566[2566]:2175[2175]
GTQNTVVATVKKGGIEILLNDSSNRLTPVIAYGESERMIGDSAVAQQRSNFKNTIPYINRFMSLTSECKEQVEEELKYISNKTNFAADKKFYLSVANKGEQLDLSPEQIYSAYLKKIKKMFAHEDEQADVVLSVPAYYSSIERQAVLDACKVAKVTCLRLMNENTAIALCYGFFKRKEFSENAKNIAFLDVGHGKTTCTLASFTDKKVTILSHASNRNLGGRNFDALLLDIIGGDFNTKFGCDPRKAPKARLRMLDQIEKTRKILSANSEGSVNIECLLEDEDLNRNLTREELEELVQPNLAELKLVMEQALAESKLKTSKIDCIELIGEVTRMPAVMRLAEEVFHKEKHQRTINSSECVARGCSLMAAMILPQFHVANFEIKESNSFPIDVAWSVTDGKMKNQTLFPKGNNFPSVKSLTFDGRSEIMDVGVSYNSMDGIVSGLPQLLARYKIEPPTPKEEKFSLKLRVQLDQNGIPALESAELIEDYNEIRKIPIKMGKKEAPKKEEKEGENEKDSKKDEPKDPDYQYEEKEVKKTRSTQIHFKFEHHGYGAKQIDDFTNAEDEMCKQDNLILDIKVLRNQLETYVYDTRASLDTVGNFKPYIKEEDRTKFLELLDQTESWIYEDGESAAKDVFVEKIKELRSIGDPVKMRFRFHDIYPIRMGEFENTLNEIFQNAANIPEDSHITKEEKEELVKECQEDSEWIANSKQVQASISDFEDPTVDLSEIEHKRLHLIQLGKKILGKPVPAKEEP
>UniRef90_G0QUK9|81__k141_1234538|-|132|1.428e-29|2|157|807|807[807]:478[478]:330[330]|459[459]:157[157]:303[303]
MSSASHQAYTRVWACETGIPIFSIDYRLAPENAYPAALNDVWQAYYWIVTYCRTKLGIAPVKVFVGGDSAGGNLTYALCNLAIANGFKVPDLLLPHYPAMIMSSTMFSPSDFILPAGFLQLCIESYVQGGDAENDPFLSPAVTQDNMLMAYPPVRLLIAGNDPLRDESYKFVLKLAKLKKDIKFIEYLMFPHAFLNFDIPVAGISECSKPI
>UniRef90_A0A2G5BFJ3|81__k141_1204327|+|121|2.924e-26|2|785|2045|785[785]:1246[1246]:462[462]|1758[1758]:2045[2045]:288[288]
LCDFERLSWFTYRNNFEKLLNPKNFPAIHDFQIDEKLEYKLYSDNGWGCMIRVAQMIMAQVLQMIKAKNKMVLINPDYFTDDQTNRTSICDVQKEIDIDNDIKREIIRLFLDNFRGEKAPFSIQNFVETGFFKYNKKPGDWYGVNSAAILLETLIVCVRLGLDNVDEEYFSGIRKIFDIKQCVGMMGGKKNKALYFVGHEGENLIFLDPHYVTDAVKKSDVDDFDVSSYTCNVPKKLSMRHLDPCLAFGF
>UniRef90_J9HTC7|81__k141_1204712|-|200|4.837e-50|2|83|943|943[943]:527[527]:417[417]|379[379]:83[83]:297[297]
VDVLKELPYFGEIINDNTNTYEWTPLLWAVNKKNLTMVKKLNQLGGNSLKAKKDGITCLHLAATNNDVHSLSYLLDNGKDKSVDVENKEGWTPSHFAAFMNNYDSLSLLVDNGADLFHKNQHNMDVFEEITRSNDEKLLNLKDKATPLHFAILSNNYMCAKMLLNANASPNAKDSTGHTPYHFAVSSKNRQMMQLLEESGGDATIENNQSISALDYAAIENIKAAKLFFMSLSKYSEY
>UniRef90_A0A078AGE6|81__k141_1205054|+|851|5.177e-246|1|121|1944|121[121]:1944[1944]:1824[1824]
CDTFNDEMSCKGGEQTTYPDEWAHRSFQTPMKGDKMFEEAYESLGRIACYPDVVYSQDRTSADVVVKCRTHESVKNTYFSFDGQAPVEDNSFKADGSFSKPLTIVVSDESDHSITLEEVDFLWNAPAIEQDAVYENGQKGAIVELFGWPYEDIEKECSHIAKAGWMGIKVFPPSEQIMSDEWPQEGELNPWFFAYQVVSYKLSGRSGTRAQLRKMINTCRSQGLRIYADAVINHMTGGGNDKWDQHISPQCATWGPKSSSGSSPYYTHDFMDHDSNLTHDRPGLEYPSVPYNPTDFHCERSLNSWTDPFLLNNGWLVGLADLNTEKEYVQERIASYLADLIGIGFSGFRIDAAKHIYPSSLSAIFKRFKDKLGGGDLPEDFITYLEVIIGGEAGLLMCNDGDYNFGASFEQKMKAAGLSDSDIMKVKIWSSDYPKEFPICGDWVIPAARLAVENECHDDQNPGSSSRDMGDKGSVLIKDRDINKHRSFEVQLFERTDGDWKIKLVLSSYSFMNNGAAGFPDGKSDCANCKGDQCDSCNKSMKFSQAYDADACGYTCEVDGSWVEGVYTRVHRDADIINAMRGWQGLSQANSMAEIGLPEKCLNAPKHF
>UniRef90_J9HVM8|81__k141_1205837|+|395|9.632e-109|2|758|2275|758[758]:1816[1816]:1059[1059]|1850[1850]:2275[2275]:426[426]
KDIIKIISHEVVFFSDTVDQLSSYNMRTARVLVLTSNAIYLFKQSGPKKRKLKKSIELKELVAVTRSLRNPQFILHTLIDYYRIKTKKADELIDLLKVAFVSVLHKNLSIYATEMKDLKGITKIREDFKLLEDENLIQEEVKFYLKEDLVGEAENSQDTASDEGGSDSEPRVEEVSSEFEEFKGQNNRSSTLYSRESIEEVNLDDFDIKRVLGIGSFGKVFLVENKNTSRLYAMKSIRKDKVYNYNKVESAKLEEHILLNSEHPNIVGLEYVFKSETRIYLIMHFIRGGELFKQIIENKRFDENRSKFYAMQIALALGHLHSQNVLYRDLKPENILLGEDGYVYLTDFGLSRIGTAEYLAPEMVNSSGHNFGIDWWALGILIYEMIVGIPPFYNKDRERMFYLIQEAGIKYPDPKKHGINVSEDAQDLINKLLDKNMDQRLGSQNDVKEVLSHPWFNGLDKQEILSKEVEPPFKPIMKKGKYDTTHFDESVTSMD
>UniRef90_J9IMZ5|81__k141_1238423|-|486|3.891e-136|1|206|4327|4327[4327]:206[206]:4122[4122]
GADTHQEYDQQDAVTNKLPRFKLEKGSLVMMAVKRVHKDQFVICNFTRNKKGYMSAVDGSIIGKKVGDYVYGVVVGKRNKESDKSFVKFNKSLQLTDNLHIYNTFLTAEKLQKGMQLQGIVESKEGKGYVIDLCLKDQSKAFLNFKDYKGKELKEEDQVTVILKGTRSKSQKIIKCIHPSSIEDITEWAIDYHTDINYECVKPGFLVNAKIESIVENGLNVTFGNGVNGEIFIDHLQQDLNKYKKKSKILARVVCMDFEKKIVELSELEHIVNLNSLKSSIKSDQVLTNVKVVKKVYGQSYKVEGENVETGKIVQCFLHQNHIAAAVEYKKKDRKRTKEQAEQKGSPEFENGESLMCNIKIKEFNYFDGIPIASTLEGINQSIVLNWETVKGGITVEGTIREVIEDNYIVVDVNDKIFGRVYKNHLSDNPQKRIPKNIKNSIGKKMTFKTWKAENVEEILEFTMKESIVKDKVFVPTDASDPMIKNGVKLTGTLVAQDEKGYIIQYFNDLRGFLPFASLEKYNMKFAFHKGALMDAYLLFMTKDGLSLTVSEEESINFKPKGGQENSSFSKSKAFIPKDIKFEKGDKVKGVICKFDKNCSFPLTVKLSDKKLGTVFFTDLGIKQALDEQELERIFEVGSTIDLYIKTPKEGDGKIECSLVPLEQEQNLLGFKVGTKVLCRSVKFKSGFGLTVQLTPKKYGFIDICEMTDDIEKFNKTLLYARVIDTSQAKIQLSSRQSLVDDDKFKVLGSEGTSLEFKKTFGDAQKQGDIRNLVHKYHNWRELLTENMLVRGYITSVNQHGVFIKLARNFSVRASNREVHDNPTITPESFLVGNTIVLGRIMNFSKNKVNISLRESVVTYGIDEVDLSEIQPNSKAKLLVLSIADKTAFCQIIGSRYKCKVKVTKHDPDVKVGAKIIARIKFVSEDTPPKIMMHEVEECKEIMSEEYEQMLNLIASVRSVQSEDFENKDKAQHDDTENEVQIHHDDVDQNIEDLQELLQVGEESEDQEMDEEAKKITSYLKYDEDAEGEDEPQLEAEGEDAEMIGDESDLEGEGEGEGDEHEEKTGKTKKKKKTLNAHVQEEIKTMLQERGIEDNEHDDSYYERMLLSNRNNSFVWIHYISHVLGKKGYPDAKTLCERAVKTIDMTNLKEKINLWIAYMNLESKFGKEKEFKDIVKRALKVNDQKQIYLAVIDIYKQRKNYMIIEGIYIILSRKYNFHLDVWKKYIEYLFEAGSIKEDDKHDDYILLQDVELTDKEKVLSRALQILDKKDQIEMIRKYATEEYKHKNIEKGRTMYESIIFSYPKRTDIISTYLDLEIKCSKNKLNARKIFDKLLARENMKLKQIKFLFKRYLEFEVEHGSEKDVERVKQKAAEF
>UniRef90_UPI00093D9F8B|81__k141_1238672|+|107|4.79e-22|1|1266|1607|1266[1266]:1607[1607]:342[342]
VIHRDIKAANILVNKGVCKLTDFGASIQIFGDIKTERFKSFIGTPNWMAPEVIQQKGHNRFADIWSLGCTVFEMLTGLPPWSEMNEFAAMNMIAKHGKPPKYPDDCSEEIKDFM
>UniRef90_A0A0A9JXD1|81__k141_1238672|-|69|1.317e-10|2|1147|1420|1420[1420]:1274[1274]:147[147]|1215[1215]:1147[1147]:69[69]
TSGAIQLGVPIKDLNLSVLISPKICIDAPKSVSLHTPLLTRILAALISLCRYSRPSRICLVYFLMVFSFNFP
>UniRef90_A0A0M8MXH7|81__k141_1238774|+|367|2.586e-100|1|276|3122|276[276]:3122[3122]:2847[2847]
PKFDKRKFKHTFLANSIQAVLIEDTNSKSGSVAISVASGSNNDPPELPGLAHLLEHMLFLGSSRYPDHTEMEHLAAIGGGYSNAYTSQEETNYYFVSGNKEFEQVTDMFSWFFKDPLLIPEGIEKEVQNVDSEHRKNLNDDNWKAMELIKLQADEGTNFRIFHTGNQDTLWNIPKGNGVDMSDVLRTFYKRHYSANLMKLVIVANRTLDDLEEMANKQFTNVTNTFKIETKCEFPYKNAKFPYEIRFLPTKEKHIMTLVYPLNFDVHKNYLSQPLKYISMLIEYGGKTSLSQQLKDLGLIQDMDLGFNSYNCWAFFEIEFTLTDKGLKEYLYVVQSLEVWMTYIRNVYSSSGIWNMMQKISESDFYYMHSSPRTSDSSAFASNVHKFPFKYIYTADNVFFKKDDPIVFKVLNQIVFNNTLVMLASPKMTQEGEEMYTEFDKEEQYYGAKYTVLGYTDQQIKDISKPRTKNGKLFNERTLDSIDLEQFNIPSSNPYVPQNLDMVCPDRWFIVRINPKYINECSDESFEADGKSIEAQLLTSDKKSEMWFKQDRSFFIPVAKINIRFETDKGNTDIAQGTKLYFFESLLGEWIVDNLYDALQMSYNFGFEATHNGIEMSIYGYSDKITNLTKEVLHTFRNLKITQKKFDQVKDKFVTELQAQKMTKPYILAYSYTKVLYDEHPITFDEILKVAQSLHLSDVQEFHDHLFDQVYTKSLVHGNMMAEEAIELKADIDTILNAGQLENPAQVTEKMHILDKPHVFTYHLFNANEDDSAIMNTYQVAYVRKDNLDDLKNLLFLEITSSLISNYAYDYLRTERLLGYIVSCSGMSQGRSAFLYVLIQGNKAGPAEMDNEIERMLRAFRDEELAQLTSEDFEGLKQSIEEQLGKPDKSLVERNSRIWREIVDRDRDFHVRDKLLKQLFKVELAEFVNFFTTKLAPEDTSTLKKLSVQ
>UniRef90_A0A2S9Y690|81__k141_1238859|+|233|5.631e-60|2|864|1846|864[864]:1484[1484]:621[621]|1508[1511]:1846[1846]:339[336]
FDDLQMIGCPGSSQSSIAKMKHLLTSKGFELDDPRIKDIIVIIDALEAQGADIDFEMFKDLIRPCYTFFRRILQNQLVINDYDNYYKKTNKLFEKLKKEDCGGFIPNYIPQLAKVNPDGFAVSICTTDGQILNFGDVDNYVCMHHITSVVTYLSALEQHGQDFLNSYIGTEPSGQCFDSLELKDGIPHNPLISSGILTCCSLLFQGKTIDRKYENYAKIIQKLIGGRKVDFNNEMFLSEIKRSDRNYCLLYMLQEAKTLPDNMDVKEIMQLYTQTCSIELKVQDYAVLAGSLANGGICPITEERVFSDPDAVKGVLSQM
>UniRef90_A0A511T8A7|81__k141_1239074|-|70|6.584e-11|1|1173|1685|1685[1685]:1173[1173]:513[513]
FLPEDKIIRQGMVGENMYFLSNGRVDVFVTDEHNMQKLTRTLTMGNYFGEVSLLKKCRRTASVISMNYSTCAELSETSFESLILAYPNVQKLMESHLQRSYNDKWKRFIHRSLRNIDYLGSEVSDKVIDDIGYKLEMLNINKGEYLFKLATPCEWIYLISQGELDVYFNNS
>UniRef90_A0A1J1J392|81__k141_1239074|-|58|2.697e-07|1|2427|2645|2645[2645]:2427[2427]:219[219]
VPYNVAFGDPNENDVVSDVIDGLINVFFVLDILINFITTHIDEETKKEITDLKSIAIGYLKGRFWLDLIASIP
>UniRef90_A0A2D5QH17|81__k141_1239708|+|87|5.023e-16|1|4619|5140|4619[4619]:5140[5140]:522[522]
LRFLDGSEYIGQFIEDEADGHGLYSDKDGNTYMSMVNDDKVDKAKEKESGYFLKGKLFGKGQIKYKNGNTYQGRLKGSLRHGYGKMSYETPQYKNGISEIGDYFGEWNRDKRNGKGTMLSNGTKFYGIWKNDQKYEGEFVFLDNSKYIGRFKDGKFHGQGKRIFNSGKTVEGKF
>UniRef90_T1J7C4|81__k141_1239708|+|66|1.053e-09|1|5165|5491|5165[5165]:5491[5491]:327[327]
GIITFPNGDIFEGSLIIDEIGKEGIMKYSNGSTYKGHFWDGHLHGFGVMNYENGSKYEGKWSQNKEFGLAKYYNSQENEYYQGEFINGRKEGKGKLVNKVGEVYDGTWY
>UniRef90_A0A6C0ACY7|81__k141_1239708|+|72|1.646e-11|1|4325|4576|4325[4325]:4576[4576]:252[252]
GDIYIGKLDSDTLTGKGICITYKNEVIEGKFKDGKVILGRARILYSNGEYYEGMIKHDGIKDGKGIYYYENGDIYDGEFVDNKR
>UniRef90_E2GHE2|81__k141_914242|+|52|1.726e-05|1|1004|1306|1004[1004]:1306[1306]:303[303]
VHSICHLGWTFRIFSSGSIDLDEINKSANNFPFDHIPTYSELLFQTLVGLTGIMLLLIIVIMWLTSFEFIRKKYFQVFAYTHMILFPFFFFGMIAHGGNRL
>UniRef90_A0A6A4PMJ4|81__k141_914242|+|111|2.994e-23|1|1400|2296|1400[1400]:2296[2296]:897[897]
SHLFYVADVSIVNTKNFMHISLVKPKGYTYKSGQYAFINIPAIHPLQWHPFSIASSPNSKYLCFMIKKAGDWTNKLVDTFYDIKEQSFKDAYESMIDMKYEKELRNYFMQMNVDITEETIAVNKAIFPKIYVSDAISAPAEMATQRKRIAMIGAGSGIAPFLAFLDDQQIKAEGGRKNDGVLAKSYKEEFRGCKNAHLILASRDADQFTWISPYLDRIMRKDVIFDKIQLHLYLTSTKCNTLPSFLFWRAFLLRERKRRSGFVKSANPIVGSNIELNVGRPNFERILKDIHFSNPGNFY
>UniRef90_A0A077ZVZ6|81__k141_1069312|+|328|1.422e-88|3|639|2416|639[639]:1841[1841]:1203[1203]|1926[1926]:2066[2066]:141[141]|2213[2213]:2416[2416]:204[204]
RQRGDSGDGYGGRRSRNSEVIKPGLNGPLLSYKSFMDLQENPISMKDAEKYYAEYKNAHDRKQSEIFFQVHKGEHWFQEKYHPKLMYKYNQEQIKQSQALCKKFNESLENDGFKGILLENQESFEQVQDNSQPELEKKDNEENNDISSAPLFGFDANKNTLYLKLIPTHISRWELLDAVHPTPGFLGLSMSEPLKTQDFVRYAWVTYDTDENCQKSKAILEKVSMPNFDLNPVISISTTHKKVKVTPLLNKGCFDRDRKASKELIKVFDAQRLIEDNKMFDQEEKRDVKEQLDIQLLYLRRVHAFCYYCCEEYEDERMLASKCGPNHVRLMKIDNQPTPESKDLDEGEVYDENAPTLFEQNNMEKIQKIIDAGPQKMTDPMDDEELTEERTSYCRRKTKKLVCDKLFRAPHYVEKHILNKHDDKISSKIDNKRFEELMFENFIKNPSKSSREFSNFPRQGYNNSRRGDDRRQGGRYRSSREGGSNFNRERKEYVDFDDPNHNKKTERQLTNYDELF
>UniRef90_J9IIC9|81__k141_915041|+|412|7.349e-114|3|673|1689|673[673]:993[993]:321[321]|1015[1015]:1188[1188]:174[174]|1291[1291]:1689[1689]:399[399]
VTKNQFMMQYVIGKGGFGKVWKVEEGDHEFAMKEMSKQRVLAKKSVNSVLNERNLLSTLKHEFIVNMKYAFQDRNNLYLVMDLLNGGDLRYHICKYRKFTELQTKFFLEYCHNNSIVHRDIKPENLVFDSNGYIRVTDFGIARVWNPENKKDTSGTPGYMAPEVMRPYRGKSRKEIRDQILAKQIKIGRHDVPDGWSIEACDFANRLLQRKPSSRLGLNGPLEVKSHPWFNGFPWEQLANKQIIAPFIPEQADNFDVKVTNDGWKDEESDKMKESAILLRRETVQDLFKGYYYDKSFE
>UniRef90_A0A078AXL7|81__k141_1226778|+|69|1.317e-10|2|51|309|51[51]:161[161]:111[111]|217[217]:309[309]:93[93]
MSVYNGFSTRTQEASYNKALYNISFLMQYVLWQAFRGKHFGKLFIKLQSLEKQKYHPPKYSMAFQQLS
>UniRef90_A0CDI0|81__k141_1239870|-|222|1.153e-56|2|685|2376|2376[2376]:1897[1897]:480[480]|1875[1875]:685[685]:1191[1191]
VEIEQTEMKIPQILDFDKLPKSDTINPLAKRSYRNVGGNGTIIVAPEVLNFAGFYELNKTYTMKAKIINSSNTPQRVNILPPMTPFFTVKYSKKGMIPTNSSEEIFVQFTPTDYKYYYDCVRIHGAGIILPIHAYPVINRNKDRLLPKIVSMKQCTVNDSVECDTPVTFEYIIEWVEQHPDIHVTPMNGEIKAMSKTAIEILYRPSTNTTAKASFKMTTTEFNSEPCIVNVVGSALPGTFDVTQKSAINYYIDDPQSYRDSEERNESQMEDTTSKPKTLLGKKSTQYSKRPGSGVKLKKIDKKQLTTQRTSGLESTRKSMVSDDMEEGFTTFKTKLTPQEQEFIAKYRQLEELDKVKEIKFFECLGDPPMTTEEIEYYQQNRKEFIEAFNMQRFDNTRYTTETDTDMVIVDTDLPMELQPQLDLYQNNHFELRKRCLDLMLKYINQMVIRQRAGKRLMQLKNKLKEQNLDSHTEIKDIVFTDWKFSDDIDHPKMPVEAGLTSIKEKVEAEMPTNFDDMMPFKPIEDLDFEIFNYKPFDIPQMSHYIPVLDDKPKRQG
>UniRef90_A0A077ZYQ5|81__k141_1240003|+|269|8.194e-71|2|317|1169|317[317]:625[625]:309[309]|669[669]:1169[1169]:501[501]
VFRVEMKGISAKAREAAVNEVRILASLEHPNIVQYKEAFIEKSTKNLCIVMEYADGGDLEHEIADAKKLRTHIPEQDIWKYIIQMLAGIKFLHESKICHRDLKANVFLSKDGTVKIGDLGVSKVNHGSLMFTQTGTPYYTCPEIWQDKPYDYKSDIWSFGVIVYQLCKLTPPFDAKDMAGLAKAITKGVYTKIPAVYSADLSQVIKYCLQVTPYKRTSSAALWEKTEIKSKLEEFDCQDSDAFRKKLLQTIKISNRISDIDRKLPSSKYD
>UniRef90_A0A0N4YS90|81__k141_1240146|-|119|1.17e-25|2|474|1598|1598[1598]:1218[1218]:381[381]|755[755]:474[474]:282[282]
LLLLDFPQEYNFNIDNQVWVTNDKFMGLKLIPPGAHYIHFSEKGQDYGERFGFFQYFTEGKVVVKQWNKKHQCFEPLSESDEIAYSEGVRKYEFDSNLGAYSTQELQQWVCLTNFISNEVIDRLEPIQFAFILFYLGQNYEGFEQWKKIVYLLSNCEEAISSHKDLFMNFIPVLYEQLDQLPIDFFDDQTPGGTYFEPHKRGSKVSSIRDNFIFDSLNTFY
>UniRef90_A0A078AYR3|81__k141_1241017|-|904|5.747e-262|1|61|1917|1917[1917]:61[61]:1857[1857]
KAELIELAHSIGYTGRYQRTLLYHPTKPDTLIYNNGGLVVIENLHEKHQQEFLRGHDMEITAMATSFSGKYLATGQLGSIFQKTPEAPVILWDFDAKQPLAVLKGITVGVKRLAFSPDEKFLACIGENNTFIVWDTNDGSAIHTHVFEHPILIMAWGDIQTDLNPKHPSYIIVTASSGSVHINTLEYDISSMQYFLNEGSCQLPNTGLTRNYTFSVINGDMLMAGTSGGEICLFSIYSQIYRATMPLSSNGLLSIALMDDKIFIGGGDGKVKKLSTEGGKWNLSHEAQIDGKVTSLSLSNDKKELIAGTSKSKIYRMLTSDLSFMIHTDAHYGGINDISFGNNDNEFTCIDETGILKIWDNSEYKTIFTASGGKGIEGCSCYVAEDNTLVTGWADGFVRCYDPQSQSIVWEIAGAHKGKVTSVYADGNYILSGGEEGAVRVWGRTNRKLLIQFHDHKKDVVSLFPDNQQAHIIHSCSLDRSLCTYDLKAESKINGHQTKNGSLFGMAQRKDNEFELITSGQGAPIYFWDCDEVNPVGEILYPYKVLTLAISPSGRFLAFGTETNELYIYSVNGTDNFEIVTKGVGHSGPITKLKWTADEKQLVTVSTDSSICIWNFYGA
>UniRef90_A0A077ZRF8|81__k141_1236859|+|211|2.362e-53|2|258|1111|258[258]:605[605]:348[348]|707[707]:1111[1111]:405[405]
FGFLKSGAVIIPHPEKAYKGGEDALAVHERMITVADGVGGWANEGVDVAKYSKQLMRFISEGYSKMLIESPKSVLTNAWRRTTETGSSTAVIAILDPQAKVLKTTNLGDSGYLLLRKEWLWLEKLYLTKSQQHYFDCPFQCGSRGDSPSMAQDEMHRVSNNDIIVMATDGVWDNCFDTEIMSIVKEGIQNGNNLDDPQSIALAVAKLASKHGHDSSYRSPFEVSSEEAHDSKTRPGGKLDDIAVIVSQIKL
>UniRef90_A0CJ41|81__k141_1235750|-|329|7.108e-89|1|72|2675|2675[2675]:72[72]:2604[2604]
GYLYKMGSGPINYNWNRRYILIDEVNKKLSYFQRETDRKARGHIDLSQVVISNVMSIKNRDNSFSIRISPSSKIEVCFSAESTQEAENWVKLISQVSKAGKSMLSETVVPEIEEIDGLKKKDTDQMFPNQTDLFRMLKNKLDKKGTKGRKTEVIKRDKVPSLEGKPLSFNQKVISEPEITTKAVFGDIPLVFRKQLESLEHYLTNDDLFKLHKYDNMSRITTFQKGPAFTIEKKSRIPWIGAFVVFLITFWLFGLFYASALMTMLAIPLTYYKPLVHISQNSIVYRSSNVVEYSDKTVFDYLKKHYREEVKLCGGKIVKDYNELSSDPDKHLIEYSFNFLPAADDITQIFNVPTKAKAQQYWCTDENETRFILTHIEEKVPGTKQLNHYEEAFVIVGSPEQLGKCLIYYYTDCGCPSSFIYDQINPENITLTYFHENDDEKAFDEEFGNTQTDFKALTRNLIRATGVKAKVDQKKYGILDDFSQSEEHIETEIVQDQRLAAGPSAGFDRLSLNRNRKTYKEHPNNLKISNDVPVGLSERFVGYFRLEDGLLWCHNQEELASQRGLITELLKKAGEKLMKGEGVVSISLPVRIFEKRSALERCGDLWTTGPKYLTLAANNYDPLERFKLVMCFMVGSMYMVCQQRKPFNPILGETFQGYWPDGTKIYIEHISHHPPISYFLVEHVDGLYTYEGSYTYTAKLVRLGNAVRGRQVGMNRIHFKDGSTIEYEFPFLKINGLMINKRTIQWEGSILFKDERNGIECELKFPEEGFFGLGGGKTYDMMTGTIIQNGQEVCEVEGSWLSHLSFNGMNLWKLENNDIILPLRVDDPLPSDCLFREDSVALGEGDMERAQIEKERLEVFQRNDKKLR
>UniRef90_A0A178V9P5|81__k141_1235895|-|67|5.267e-10|1|565|999|999[999]:565[565]:435[435]
VENFGSSANTLWSTDSDIDIVITFDNPNADQQDQQQDNKKRNNKDKRGNNQQSTELSRLKNFDSVQALYDIRKVIRACAVDGSIEGIFGAKVPLLKFTDNKTQIECDVCVNNTAGIPNSKITRLYCEFDQRVHIMIKYIRHLLKS
>UniRef90_A0A078A3A0|81__k141_776080|+|158|2.127e-37|1|4792|5919|4792[4792]:5919[5919]:1128[1128]
TSPNQIDGNKALEILEEDKKALQRVVIKGIEFDWLFTDDRIHTLMKDLSESTNSQLFKLDIIKDIVLFQWKYFKSAIIWQIFLPYLIYLLIFCVYSTWLQKQKHEEDEALGKFQIGSYITGVVILMFNVFWTYTEIRQIILYGFQYFLSFWNILDMLAILLNVMVVLMDFTNVSFNNVNRVGALAVLLLYLKLFYFMRIFFATANNIRMIIETIKTMKFFISVLFIATVAFGNAFFVLGRNSDRVDSELNAENLLDAIIFSYKVGIGGFITEGFGDQGDEILWIFYFLNSMIIVIVLLNLVVAIMGATFTRSQEYQDQSMLQDLTFLIRENEFMFSRFDEFKRAKYVIVIEPQIVDNQSEENWDGQFNELKKLIQK
>UniRef90_Q3I4W2|81__k141_1236530|+|425|8.971e-118|2|2730|3899|2730[2730]:3623[3623]:894[894]|3654[3654]:3899[3899]:246[246]
KDYNEQPETTTDFYKIGRMLGKGAFGKVNLGMHKLARKLVAIKSMNKQFLNDERSKKKVMQEVSIIKRTRHPNVVKLYETFESDKHILFSMEMCAGGDLLNYVRKRRKLKEPVAKVLFKQIIEAIGYIHTRKIVHRDIKLDNILLDGKGNVKIGDFGVSRLYHEGQVMKEQCGTPAYIAPEILEDKGYKEFGVDIWSAGVVLYSMLYGSVPFKANNMEELHTMIMTGNYTLKDDTSAEARDLLRGMLEKNPKKRSPVSDILKHPWFTDIDKTIQIFNEQEKAQIRKEFTYNEARRIQRFTELDINTTQKSDLKNVSSKSIILAPFNSTKSHVSEMHDSIKDIMFVKNLVIKFEAKCRDTDRQYEMNNCWELDNGVYNKFV
>UniRef90_G0QLX6|81__k141_1237086|+|154|3.404e-36|1|2396|2848|2396[2396]:2848[2848]:453[453]
SDVLLTAKYGPNDQDKLPVNIRPYFKECLKSLKDEFQVIIFTASKQKYADTILDHLDPTKELIEHRVYRDNCITTKDKFYVKDLRIFEDQWDLKDIILIDNAAHSFALQINNGIPMLPFFEDKADVEMIHLAHFLKTLSNLDDVRPVLRDV
>UniRef90_A0A078ACK3|81__k141_326218|+|86|1.005e-15|1|349|1074|349[349]:1074[1074]:726[726]
KEERDSFNRQKAPLLLKYAAEKELNVEKEEYFVIRKLTNKIADLGYVPYESNNQNIQKFVKVENDMLIQLLFRMKKRRDDPPEATDHEAEHIKAVDQISQHVSHLEMRQPTFKDESIPINDQSGRDYYEGKVEPKEDSGRFIIILVDKFKKAVRFDCTYSKNEVVILSVTFSPDASKFESPNLFECQKDREYSAKFDNLSTRLQKRFVEYLYSMGIPPDIGSIAEFVSINKEQRLYMNWLKD
>UniRef90_A0A397UNK5|81__k141_328702|+|182|1.268e-44|2|976|1674|976[976]:1347[1347]:372[372]|1363[1363]:1674[1674]:312[312]
FQDRKKLYFVMDLASNGELFTYMKNEEILDNKPAQFLTAEIVNMIEHLQSNNVSHRDLKPSNLLFDNNMKLKLVDFGSGKFFKNSDVEIPESISRRQSGGKDIKTLKRMNTFVGTYEYMSPEIIKNECDYWSLGIIIYKFFAERPPFLGEFDEETIQKIEEDPVEFPPKFPDLAKDLCMRLLEKDATKRLGCGREGTDTDLFALKAHPFFDGIDFDYLHKFKSPIPIP
>UniRef90_A0A4P9Z2X8|81__k141_1185698|-|51|3.452e-05|1|338|928|928[928]:338[338]:591[591]
VEIPTTTLMKIVKHCREKGNDEGMGVLMGTVDYGTCFVGNSFPHHSKKSIVRHAPSAAKAKTTVIDKAVEYFENTNYDNTVVGVYINVPSGKFFSTDFIHEILSASNQDMLNDSKICIAYERTLAELGMNPFTAFKFTDSFVENIKNKKVDDLLKEKISIDELKIKIFRSSYDQAFLAEYVCPNLSEYSGKIYDDLS
>UniRef90_J9JC49|81__k141_562348|-|93|7.849e-18|1|343|873|873[873]:343[343]:531[531]
YRITGAHLNPIISLISMARSDQPERYNRAWMIGYIFAQIFGFLLGCFICWWFFEEPGELFIGKKAMVDDGWWYSEAIGTETFAALAFALIYLNQTSHITWAHVDPGMQCFLISVSYAALVAFTSYRTGGSLNPAYAFGQCLTDQFHDLDETAFKFIWIYVIFPIIGAFAALGIHELV
>UniRef90_A0A078A377|81__k141_874663|+|186|7.925e-46|2|211|1299|211[211]:897[897]:687[687]|1018[1018]:1299[1299]:282[282]
EEINKKYEKFPLIVEGPEFVQDHSFFLMHKNTDIASLEKGICVEDFQKEKDERVLDMEFRILNRICHTMVHFQCLYREHNQDFKAQNRYNDVLPYKHNLVKVKDESDNNVYVNGSYINVPIRNHGEKAFIAASAPVEKSLDNFWEMIYQNKVSLIVMLCNLKEKNIVCEKYWEEEEQKEYGNIRVRLVSTTEIGYKITQRTLEVTYKDKDEVRTITQLHHTNWPDDNAPSAGIGRTGTFIALHCMIEVLEAIKSKTFASELTELKNGENSQDISEISDRFHDFEKERFSIFGTVRKIKEQRFGMVKTQKQYDFLYNYMERYIK
>UniRef90_A0A1R2C8M3|81__k141_1187010|-|330|3.554e-89|1|68|865|865[865]:68[68]:798[798]
LKGPISHDESLMLNNHKISQALEIYAYIVHAFSIPGVKTRHDDVDIVVIRENSEGEYASIEHELLPGVIESIKVITRENSIRIAEYAFEYALLSNRKKVTVVHKANIMKMCDGEFLDAARDVSQHYPTILYEEMIVDATCMNLATTPQSFDVMLLPNLYGSIIGSIIAGLVGGAGIAPGANIGRKYAIFEQGARHAAKDIAAKGEANPTAFILSSVMMLRHLGLPFFAEQIQNAVFKTLEDGKIRTPDIGGHHGTKDFTNAVISNL
>UniRef90_A0A077ZS79|81__k141_1221197|+|363|4.137e-99|2|98|2167|98[98]:871[871]:774[774]|1637[1637]:2167[2167]:531[531]
IIQEKVIEDNGNVTYKKYKKGKFLGKGGFAKVYEITDLETKITDAVKIVEKASLKKTKAKQKLMSEIKIHNSLHHDGIVKFKKYFEDKENVYIILELCPNSSLNDIVKRRKRLTEPEVKFYFYQLIVASQYMHDNSIIHRDLKLGNLFCGNKMKLKIGDFGLATKVSFQGEKKRTICGTPNYIAPEVLSSKIGHSYEVDLWSIGVILYTMLVGRPPFETSNVKTTYKRIKMNFYTFPDHITISREAKDLVQQLLKKEPGVLFNDSTKMLLNQNCFDFMYIERDTSSEKALVKTLIMHHDFKRYPEDLKKKVILLQHFKSYLDGVKFEVPHKAPFVKAEYDDIYLKKWRRAKKAILFRLSNKVIQVVFQDVSELILSSGSGNVTFITSKGEVRNTPLYHDLEKKDPSLYKRLNYAKEILVHMINPSKSNNDKDKEN
>UniRef90_J9I268|81__k141_1222237|+|106|9.581e-22|2|414|1937|414[414]:845[845]:432[432]|876[876]:1937[1937]:1062[1062]
RSPVILTHGNGLGLWCHAKKEASISMYNEKDSNSKLPPLQTKKQNAPRPKRSAQSQRREEAPQAPSRNLTKDIDSKVESSLAQMFKQDVVELSAKLDKMENEKSKMQFGYNIMKRDYDNLAFANEKLQNDNDVLLEKSYELEERFREVQILKHENGVIKSREEKYREDYENEVRERSKDTAELNFKINELAEQLEEYEEEHENLHQKIKELQQDSEINQREEIESRATPIKSQNKSPMQNSTKLNDRVEEPEIKQPVNDQNEHPVKTPQQTIIELKKRMKRDEESRKKWQEVVKKKDETIKELKNQIINLEGQVKDENSDKKRISTSISQKDNRITALTNKLKETQNNEKQMKKKLKEYEKNIEELEAANKKAGKSIKKSQPKKENSDAPKLFGANEDDIYVPPLPKKQSHPSQPQHIPQPHTQFFGAGKDEFGHEDIPPARHLLANKETPSAPKEESKQVRFGENLNLHEDSSASSLGDEDVQPVKAQPFLFGDSED
>UniRef90_J9J8Y5|81__k141_911050|-|224|2.883e-57|4|1052|2105|2105[2105]:1893[1893]:213[213]|1675[1675]:1463[1463]:213[213]|1447[1447]:1322[1322]:126[126]|1288[1288]:1052[1052]:237[237]
IYLIDKAPPILKEILDKDGWVEHNPSIHRDDEWNLCWTGYRPKPSEYKKGKPYQKFNHFPKLNCLGGKDILVLQRYIPNPLLISGYKWDMRVYVMVTSLCPLKVYLYNEGLVRFGTDKYSLKSLDNKFAHLTNTSINKYAPNGVIGPGCKWTFNQLKDYFRSQGMDYETLWFKIKMIVILTLIQFELLGFDIFVDKKQKPWLLEVNTPPALGIDCNTDKIIKPQLIKDIVSILDFEKYDDYVKKSEYDTVMKNQKKNYFFKKR
>UniRef90_A0A078AEE1|81__k141_1222741|+|584|1.228e-165|2|141|2360|141[141]:509[509]:369[369]|567[567]:2360[2360]:1794[1794]
DSINKYKKQLREYESVEPDHRPVIIIDNGSYNCRAGWSFDKSPYVDFRSVVAKPKSFNKEFTDNVFLVGDECNLFETGKVQKRSAFDKNIMYHASSQEAILDYIFSHLGVSGDSVNYPLLMTEYNIPYVTYSVDFLLSFYYNQVTRYKDYPAPLSGLVISSSHQVSHVVPIIDGQVQVATSKRVSIGGYHHNELLTKSLNLRYPVHKNQLTPSVISEIQEKHTACAHNYTDQLNFFEGEYEKETKRIREVDALKRKMFLEGSHIGDSVPDVKKVEQSSIKVYRNSVAYANSLLPSDDILPDRLIQLEWTQVEKPSEEDIKRKEDMRKEQGQRLREINLKKREEKQKKMTKELTQLEVYEDNKEIEDDKDKLKELGFDSLEELLGKIEYLREKLGIVAKEEKKEEEKWPLINIDDSNLDEEQRKMKRIQKMQKSSWLKRMEKRKKDEIEKQKIDKMKAEDPDKYLKSLYAKRRTIYKRMEDRKEQKEQMSKRDDFKRKMKTIAEIGAINNDDDSKIKKKEQEEDDNFGMNDDDWQLYKTIAKPGYEEDDVEEDVQALEDINEQIGEIDPNFGCLFDDTEKNKEFTAEDFQLRLSTDRFRGAELMFQPSIIGAETAGVTEVLENIFSSRDQARNDQLSSFVLLTGGNTKVYNLEKRIQAEIQMMRPQGSPLNVVKAFNPDLDAWLGGVMFARREDFLDQTSISKAQYEECGPHYLKEHFASNI
>UniRef90_A0A5K1HJ09|81__k141_1222979|+|90|6.279e-17|1|466|789|466[466]:789[789]:324[324]
RYFLHQLVDAFDYMNRKGITHRDMKPDNLLFDSNFNLKISDFGWASNKSKNSTHCGTVQYMAPEIYLEDSYVGTSVDIFSTAVVLFIMVAQHPPFSKPDPSDRHYNAI
>UniRef90_J9J9N7|81__k141_1223164|+|379|6.313e-104|1|483|1283|483[483]:1283[1283]:801[801]
VQQYRNTSVEEIVDQLGPFEYGEDAEMRGNLEYRPLQLLDTGAQYEGEFIRGSQVREGKGKQIWADGSIYEGYWSSNKANGKGRLIHADGDIYEGEWRDDKADGYGIYRHLDGARYEGHWHEDRQHGKGVETWPDGAKYEGEYNMGKKHGHGIFKWSDGSSYTGDFNDNNIEGQGIYEWGDKRKFIGQWKDNKMHGEGEFFWPDGRKYKGQYKDDKKEGFGIFEWPDGGTYIGPWMDGKQHGVGTYINSKKKERKGKWDHGKRIEWI
>UniRef90_A0A2N7IQQ6|81__k141_224564|+|256|6.713e-67|1|9|824|9[9]:824[824]:816[816]
LPETERHQRWLEAVVGRTARLIADWQTVGFCHGVMNSDNMSIIGDTFDYGPYAFMDDFDAGYICNHTDERGRYAYNRQPQMGFENCHYLARALLPVMGEDAVHEGLKHYESAYNTRFLQNMRDKLGLQQGDDGDMHLIMDTFSMLHEQKVDFTRFFRGLSTLYGRGHGPVRDLFTDRAIADAWLGRYEQRLEQETQAHDAREYAMGRVNPKYILRNYLAQQVILEAQNGDYQPLEELLAVLKKPFDEQPQYEEHYAALPPDWGKGMSVSCSS
>UniRef90_A0A259KYF5|81__k141_224564|-|450|2.674e-125|1|971|1666|1666[1666]:971[971]:696[696]
IIPNCAATRHAHFVLDGHGPSLQTPPNLDDWPEITWEVGENVRRVNLNTVTPEDVKDWQPGETVLLSGKMLTGRDAAHKKMVDMINNGEELPVDMKGRFIYYVGPVDPVREEVVGPAGPTTATRMDKFTHTMLEKTGLTGMIGKAERGQAGIDAIREFGAVYLMAVGGAAYLVSKAIKHAEVVAFPELGMEAIYEFDVEDMPVTVAVDSRGSSVHQTGPAEWHKKIIAAKAV
>UniRef90_J9J6V8|81__k141_1093117|+|640|1.704e-182|3|128|2605|128[128]:457[457]:330[330]|551[551]:1492[1492]:942[942]|1574[1574]:2605[2605]:1032[1032]
KEKLIEYVRDSIIGKDVQIRTPYGMKPMTYCDYTASGRSLSFIEDYIRDQIMPMYANTHTLNSRSAKQTIYSREEARDIIKRCVNGNENDAIIFVGTGSTAAVNHLVRSILCSMSFANQGAYEAHEKSKIHQGNYSEYKKKRIETMNTEPPVVFASVMEHNSNLLPWRESGATIEFVNINTESGELNYDELEELLQKYKTYNGLKIGTFAAGSNITGILNDIDYISCLLHKNNAYSFVDYAAVSPYIDINMNGPTKRFNRVSHEDAHLCYKDAAFVSPHKFVGGPDTPGLLVCKKEILCNNQPVQVGGGIVFFVDKESHLYVRGVEEREEGGTPSIIGVVRAGLCFQLKESLSTEFIEQKEEHIIKHVNKRFAEMKNIVLLGNNELEKVPIYSFLIRCKGKFLHFHFVGKLLNDLFGIQTRTGCGHEMIRMGYVRLNFSYFMHQNDIDYVLNAIEFVSKYGWMYLPDYTFDKEFAEFYARVDTDHQERNWLGEIDYSEGVINYKNSNAFINNSDVKNYDKIFDEAKDTLVKVMKNYHHIYGKSKLDQREIIDEDFRHLVFFIYPSEIIQELDKIVKTSKDLKFDDLEQFIKVESEYTDMPFIPLSYNNSSSKVKDKVEESSKEVEEQTEDDAWDDDVLPGMGLIDEINNDKQDHDEILPIVEPPKEIMKLVGEAIKDFDMIRENDGILIALSGGKDSLSLLNILRYLQKKAPVKFKLGAITIDPKTVEYDPSPLKGYLKKLGIPYFYEADNLIERAETSMENNSICSF
>UniRef90_A0A3B1BGX6|81__k141_1093117|+|89|1.256e-16|1|2672|2875|2672[2672]:2875[2875]:204[204]
MGQHLDDLAESFVMSAFNNGNLRTMKAQYTIDAKDLRVIRPLVYCREKLFKSFSDNCNFPVITENCPA
>UniRef90_A0A0L0HJK4|81__k141_1072515|-|153|6.808e-36|3|62|880|880[880]:752[752]:129[129]|632[632]:396[396]:237[237]|379[379]:62[62]:318[318]
QKDAIKKYLEFTCTKNKKMAQNILKDVNWNVEQAVEVFYVNYGIFDKYAKGEREITEDGVGEFFSDLGVDPMDPVTLVISFHMGAKNMGEYTQTEFVNGFTALGCESMHDVQRMLPDLRSLLFMGIYKFVFSFLKGEDARNVNVDYALAMWDLLLPEYYGKNINQFLDKWKEFLEHQKTECGLNGVKKDEWNSLIDLFEAKGTKLENISSSDDDCWPILFDSFFEYIK
>UniRef90_A0A0V0TBQ5|81__k141_1229897|-|161|2.659e-38|1|1803|2255|2255[2255]:1803[1803]:453[453]
GGGLELSMMCDIMVASENAKLGLPEIKLALFPGAGGTQRLIRSVGKSKAMEMILSGEMIDANEALEYKLISAVHPHEKLLDEAFKLAKKIGKLSKIATSAGKLAVTHSFESSISEGTRYEQGLFNMLTGTKDSKIGVEAFLSKQKPKFVNS
>UniRef90_G0R593|81__k141_1231338|+|66|1.053e-09|1|1262|1651|1262[1262]:1651[1651]:390[390]
KTGSPYTSSLDIQMNEAGDIYKCNSVDGKVSGSGIVIDKTNKITEGKFFNGFTTKGKVFIINHNREYYEGVVDDEGLKTDKGIYYYEDGEVYDGQFLNDMRVGKGKLQYPDGSQYIGQFINDQADGHGIF
>UniRef90_A0A3M1TNR1|81__k141_1231338|+|107|4.79e-22|1|1715|2476|1715[1715]:2476[2476]:762[762]
GHFIKGRLYGKGQIKYSNDNVYTGSLKATRRDGFGKMVYIYPAHNEIYSGTYEGEWKRDKRSGQGTMRYDTNATFKGRWYQDSKEYGEYTQAEGTRYVGQFDNNEFHGQGRLYQLNGLIIEGEFISGDFCGKGKLIFEDKSVFEGLIDSYEIGSRGTLTKPLISKSGKPTSVIQKYEGQFSDQLPNGFGILTTNNGYKYEGKWEDGLKSGYGREYSETTQEYYEGKFSRDKREESGKIITSKREVYDTLYMNGE
>UniRef90_E9H0C8|81__k141_1196959|+|139|1.115e-31|1|1700|2413|1700[1700]:2413[2413]:714[714]
AVKKSKFQFMSYKDRKAQEEEIRKWSIVTNKLKLSYKNRSNCIELYEAWEENGYLYSSSEYCENGNLTQWLKARALQMTKREIYKFIYDMALAVKQVHDCNIVHMDIKPDNFLVKADNSLKLGDFGLAVSLDDLVEPTLGDLKGAERLKAKDISEGDASYLAPELLSFKAKITKKVDVFSFGISLIECFNCDGITKLPKNGELWTKVRHEQPSSFIKFPFTDLSELIDHMTQFEVEKR
>UniRef90_A0E1E7|81__k141_1198054|-|739|2.688e-212|1|541|3708|3708[3708]:541[541]:3168[3168]
MSVKVAVRVRPFNERELEKGANICINMQGPSTVITDPSTGKDRTFTFDYSFWSHDEYTEGENGLLIADEGGRYADQQSVYNKLGTEVLDNAWDGYHCCLFAYGQTGSGKSYSMIGYGPNKGIVPIATTEIFERIKRTTTETKWYEVSVSMLEIYNEKVQDLIVHPENRPGKGLSIRESKLLGVYVQDLSKHPVDSYQAIEKITDEGNRNRSIGSTEMNKTSSRAHTIITLSFKQFEIIDGKTTERFSNINLVDLAGSERQKKTKATKERLKEGCNINLSLTILGQVINVLAEKSMGKKGLVVPYRDSALTRILQNALGGNSKTIMICAVSPAGINYDESLNTLKYAERAKKVKNVAVVNESAQDKMIRELKNENDELRKLLMAAAQGGSFDMSDPAFLAKFGGLGLESFAGKQKTAEDIKEQIEDNEKEMKDISIPWQEKLDQEKQKEDTREVKDMTVPHITNLNEDPQLSGMLYYQMSSCPIQVGRKNGNPKPNILVGGIGILPNHAIFEKEEFDSDGNVIVQPSPEEKEKATNIDSVKEEKEGEDEEKKDIPEAEGESAEETKVSKDPPAKLANYYLRPCAPEACEAIYYNGEELPKEGICLKHNDSIIFGNNTIFIFKYPELHRKNVEDKLRQEQVKLWEGQEVTQEQRDAFDKELKTKVDESISSEKVVDWELAQGEKMEKADKVKKEEQEKIVKMKQEIEEERRVSDEQVKKRQEEYESRMKQLESKMAAAEEEQRQQYEKELQEAEKLMIEKIENMEKERIEREKHQQKELEEQEKLLKERQKENDSLETKLSQLIPLINEANLCAREFDKDVIFKTKLISVIPEDINKSPIEMLKSRKAEIFIKVNNKDKGDVYLWDMEKFMDRLYVIRELVNNYFDTNQVPEMEGGDDPFWDPPQPQLIGQGYYKLEPLAYLIDNPHTVSLIGSDQKGLVGKLEVNILPTDESGWDEPPEDLIPYQPEDLIGKRIDFAIIIEKAMDLPDNFCKDVYCEYSFFLEDQVFTTPVIPQKHRSPIFDYRYHHNLMVTENTIKYLRNNAICFKVFGYPDNEHK
>UniRef90_B3CSX8|81__k141_111099|+|97|4.905e-19|1|5802|6254|5802[5802]:6254[6254]:453[453]
KELTLDEIIQAIVKMNPDSEAILEYANGSLKKDVLKVKEIKKSDLLPDEQKISKWDEKVVRKWAKKVKESNWLTKPKRILEAVAVISQGNYLLNKYGPRFTQIITVLITLKTGDCGLLMQVSTGEGKSLIVSILATIKCLQGHTIDIVTSS
>UniRef90_A0A2N0NZU7|81__k141_111099|+|296|6.105e-79|3|6366|7757|6366[6366]:6746[6746]:381[381]|6876[6876]:7445[7445]:570[570]|7533[7533]:7757[7757]:225[225]
DIVYGSAGNFQGDLLRHEFELQGTRGDRKYDTVIVDEVDNMLIDDAQHITMLSGPMPGFEYLQNVLFNCWNLLKCIDQKFVKRGNELIWINEDIKRDKDNRVVFKKQQNYQPECLVQNRREFTCELLKMHIPAHLKDFAIYQTKFWAKSAWSAEHSLEENKDYKISENESGDKEVYSVDKDNTGNVQYNMVLSDGLHQFLQLKHGLTMTPESVVTSFVSNVSFFQRFGTKIYGLTGTIGDESSQIMLKDIYEINIGFMPTFKLKQLKELPFVFCNTDREWIIKNAEIAINEANKGRAVLIINKEIHQARLIYQQIVELWYRTEGNHSNPPEQILPQEIVISTLIASRGTDINTDPDVESNGGLHVSVTFLPKNQRVQDQAYGRSARKGKKGT
>UniRef90_A0A167C164|81__k141_890706|+|94|3.924e-18|1|1907|2356|1907[1907]:2356[2356]:450[450]
PHIHALTIDAKLSSSRIMEAASFAISVPVIPIANPTLAFFRAGASLVPSPVTATISPISLIPATSKYLSSGLDLARTSRCGIILLNSSKLAISLHSHRFPFDHDHGLRPPTLLLNSGPSITESTWLLVIILHSLAMAMAVFLLSPVTILT
>UniRef90_J9IDY6|81__k141_890706|-|841|5.301e-243|4|1162|4266|4266[4266]:3610[3610]:657[657]|3531[3531]:3310[3310]:222[222]|3081[3081]:2227[2227]:855[855]|2208[2208]:1162[1162]:1047[1047]
ISKFKIGVPDLVEIVDSYTERTFDEDIKLLKNKFKGMDGLAMKLKTNLKTGIESDDLKERDFVFGNNRKLQNQRTSFYKLLLAALDDLMLKILIFAAIISLVVSMIFEKDNKKLAWLEGAAILVAVLVVAIVTAWNDYKKEEQFIKLNNYNNSRQEVLVEGFRERKLINIDEIKVGDLVQIEAGMTIPCDALLVRGGGVLVDESSLSGESKELKKENLERTPNDLPSPVLLSGTQVVTGEGWFLVIVVGENSQIGMIMSQIGTEIEQTPLQDKLERIAYSIGVMGMTVALLTVEVMGGANNICSDKTGTLTMNQMTVTHLWKGNFVEFNTDHQSYQTQKYFPSINHSSLFFECGACNTHGSIKNTNATERAIINILKKFDVDIEGLRNKHLEDQFIRFQFTSKRKKMSTILTSIRDNEHGYDKRLHIKGAAEIVLDSCSKYINADGDIVELTDQFKQEIIDTVIGKYAKDSLRTICLAYKDLKENEGGPTHELEDGVNKVVEMSELTCIAILGIRDVIRPEVPLNVKICQEAHIRVRMVTGDNKNTAIAIARECNIITSNHVDSVMEGPEFNKRVGGLNGNRCECSEIANFEEFKRIIPHLDVLARSRPEDKYLLVAGIKEMGDIVAVTGDGTNDAPALKKANVGFAMGITGTDIAKEAASIILLDDNFASIVKACMWGRNIYDNIRRFLQFQLTVNIVALICAFTGACFLRESPFEAIQLLWVNLIMDSLASLALATELPKMSVLKRKPYSQKENIISLKMVKHISLMSLYQSIVILLIVFTGGNWIPESQSYSPRNGNYIVDGRLYSLSGKDLYKTYRENSDDPGPSRHFTVIFTTFVFMQIFNMLNARKIGDEVNIFSGLFQNRMFCFILAFITVFQVLITQFTQDIFGVHREGLVWHQWLICLILGVSVIPIDFLIKLLPDNF
>UniRef90_A0A0A9GLQ6|81__k141_890706|+|66|1.053e-09|1|3029|3199|3029[3029]:3199[3199]:171[171]
VKVPVLSEQILFAPPMTSQDANLFTKFLSCSIFLTEYASETMTASGSPSGTATTTIV
>UniRef90_A0A6B2LEH3|81__k141_1203222|+|51|3.452e-05|1|2410|2826|2410[2410]:2826[2826]:417[417]
ESIVKFVNSVKHNSTLQTLILDQNDLSGPNISSLKKMIAQNSSLKKISLQKCNLKNDGAMAVAKGYSNNLRVTSINLQQNEIGDEGASFFVKALKVYRTNYLKVLNLSDNLISQELAHKLVKVVQNKDQPVTYINLEDN
>UniRef90_A0A2I1GFJ9|81__k141_972451|-|285|1.25e-75|1|331|1431|1431[1431]:331[331]:1101[1101]
TVDDFYLLRAVSHGAYGKVCLARKKETRDLFAIKIMDKAKMEEKGVTEQVMNERNILNKIDNDYVVRGVYTFQTKRFLYIVMEYMLGGDFANLLEGVTAFEEDSARFYLAQICMAVEYLHTQDIIHRDLKPDNILVDSEGMIKLTDFGLSEINMNNMKKKYEEVKNKSNNLLFVDDSGSSSDENEGPPQVPQNQLLNRASSEDKRLEAHANKIKLKQDLNRISNHIIAEKIETKPKKLLGTPDYIAPEVIKGEDATKAVDWWAVGVIAFEFMTGFMPFGADTPEKVFENIKNKAMKWPPGPDETLSGPSKKLIMEFLNYDPQTRLGSNGFSEIKSHDFFKGFEWDNIRKLTPPFVPKVQNEIDTTFF
>UniRef90_A0A1R2CM88|81__k141_1204768|-|152|1.362e-35|1|2402|3514|3514[3514]:2402[2402]:1113[1113]
SDKKVAILKMETWSRESHGLFDYENKTTNKKILHVIGTSSIFRTRFNEIICFPDWDDDKGLHKNEYQTVPILHFLFRNNNYWIYHRNTIDLNEEDDPSDRLWHVVKFHRDYSKKESGFRLSQDDIIKLGRVRFRITEVHRGKFQPKNQPIVTTKEVVDEKTCKVNSRAVVPQVNKYMKRSEKMKNDQRKASNGTNVNHQSTNRLNGFFSSKNSLENTNADQADGLKFLKKVSVQVSEKSEQQIICRICLSEVDEDEEEENPIISPCKCSGTMKYIHTECLKSWLNSKCIITKKIETEGSVSYIWRPLTCELCKTKFPDTIEVNNESVELFDIEKPEGPYLIVENISVLNAKAIHVIGMFGKDIARIGRGHN
>UniRef90_A0A077ZMT6|81__k141_1220581|+|837|8.482e-242|1|92|2554|92[92]:2554[2554]:2463[2463]
MSHDAYQMQWAEAMNDLQEQVKVEQVPKEKNEMGVENCEEWPPEEFFQHFACLYIKYIEIYKKLEKCYDQVVHPQKRATIKPVLEAVMSRIALIKKDLTDYNPRRGSIYVHLDQLLFDLKYDPSVIEIPVPRYFKEDDQIPVDIKFLEKPEKKEKKKKKKKKKKKKKNDDEEEVKPPPPSLIEKRQLLDSLLNEYVGTDEAEKEIVHDPFTLDMDIVQAIRIIQKNDRGRQYRDRIIKINETWRDLKDASGGGGINPHAEELSPEESCIRLQRIFKGIIDRKRIQQIRNEELVFLGMAPKPKDANDKSQDPIKKADETRQARKALQEEKMKDYNSAKEEMKSDIINDQGHDIKEDMLKERRDWITEEIQKKGGTIPTSLEDFHNRMNVDAPLTPEEEELKKLMEEEEAKKKKKGKKDGKKAGKKGKKKKKNDDDDGKDNIKMVGPPEEVQKFNEFQDGFNEKWANKDETENFDQDYDTEMVKEEVMPDIQKEFKTTVDAVIMMELENIKINQSGYKEKKKKKKGKKKKKGKKKKAKDPEWLTWPKKIPGLKAIKKYSRVEDLLAELVQMGIAKKFPQENLMNFRGDFNYLHSMLDDLNTGPYDPSMALIRQIVTETCILPLGSKLVKERSQFVKSVLFYGPPGTGKTLVARAVVHETASMVFDLSPLSIQGKYSEKKGEDKMVASVFAVARHFQPSVVYIDECEKVFPMKKKKAKGKKKKKAEPGAPSRMKKSILAWKKKLPQQDRILIIGCSSEPHEATKKDMRSMFDQAIYFPFPDFSTRRQLWKEFIEKSKGVLTQGFPLSTLAHISMGYSAGSIQKT
>UniRef90_A0A1R1PW41|81__k141_1222003|-|60|6.742e-08|1|1179|1475|1475[1475]:1179[1179]:297[297]
SVLKVSSEYASDGEIHAIINAFDEPPRESISSIVSFESLYGICLPLYPRLSERQEMTFPRVNNDLLIFPVSFSISPLDSVSLSLSDPARSTKEILPYFL
>UniRef90_A0A078B943|81__k141_1222003|+|611|9.147e-174|3|362|2373|362[362]:460[460]:99[99]|558[558]:731[731]:174[174]|769[772]:2373[2373]:1605[1602]
SQNASFYSQDGGMNGERVRVAVRIRPMMKHERNLTDNTATKGYRFNAVLPEDTNQDQVFEMCNIPDLIDSAMEGYSATIFAYGQTGSGKTYSMAGEEKKLGVEGWKSNNKDGIIPRSVDYMWSQMTYRNEQFYVKASFAEIYKEQIQDLLNPASGILHCRWNVQNGFFVEDLTVVECTCKEDLIAVLHEGIKNRKTGSHNLNTDSSRSHSLLTIYLISETKNDNDIYKKYGKISFVDLAGSERLKETESKGEMLKETGNINKSLFTLGKVISCLSDKRGYSGKHIPYRDSKLTMLLMDSLGGSSKALMIACISPSDAYSDETLSTLNYATRTMNIKNKPVIKMDAKEQIKFNLKREVQLLLLQNQFLRQEYIKLTGDPNIQIPEIEELQRLVGGQAGIEGNLLPMISGNRNAAGASQSFDPKNGTDKSGKKFGAGGNNGQSGFSMMQKDYQREIKGEDELQKLDFKLNQLRQENAQMRYQRELMGREFESMLFENTNLNKKLANLEKVFIGESVSAEMNAEHDPNESDSSSSSNKRYSHGLLVSENNELRARIESAEQNKIELKGHLIKLEAEYSPMDGQTRDTSRDLSPTSLKRILQLNETNSGLEEKIKLLQSREQQLTEQLL
>UniRef90_A0A1R2CVX7|81__k141_292271|-|253|5.37e-66|1|812|2170|2170[2170]:812[812]:1359[1359]
YIATILPYRVSFHDETTLAWKIWDYFTDILFLFDVAVNCLSTFENSEGVIEVRFSKILCNYAKGWMLVDILSCIPFQLLSSAFGGNFGGNYLKLLRLSRLIRIRRSIQVQRRFIQYFSKKIKKIVDFFRKYSGFLRLFKSIIYAFLMIHLMSCLWHLVAKLADYNPGTWVARGGYEDDNASYKYLLSVYWALQTLTTVGFGDITAKTNAELYITIFWMIFGVIFYSITVSNLTSIIFSLDVAESRTQAYLNNLHKFSLRVNLPEETKQKVRKFIEANSKNSDNAEYQDALLKDLPSSLKTEVISHTHGEIIRRIIFFRDKDLAFLWKVMPMLKPLRVLIDDIIYNQQEKAKEMYFIIKGRVKLWYNLAHKDMMQDVYKGFNQYVEGSYFGDVDLICGTHDSVAIPTSEVNLLVLSKLNITRIINKMPKEMKSFIKLAKEREKYHRSLVVRSLQ
>UniRef90_A0A1V4L2E9|81__k141_1233994|-|89|1.256e-16|1|4449|4742|4742[4742]:4449[4449]:294[294]
CPANDFCQNRRFQMYQYSNVYPVKTKNKGWGLCAGEPLKKGVFVMEYVGEIFSTETEFGQKRMEMYAKSNVSYLMKSSASEVIDATEYGNMARFINHS
>UniRef90_G0QSY8|81__k141_1234653|+|258|1.678e-67|2|5473|6957|5473[5473]:6357[6357]:885[885]|6538[6538]:6957[6957]:420[420]
NEKKFYDTETNFFEQITHISSILKPEMSKDQKRKIIKENLIERNKDIPEGVYLPTNPSCIVQSIVETSGAPMQSAQKCPILVAFRVKDKKDMHQILSEEKRVPDEAIDDEGSVEEEKINRLGTTVVRGGRLSNESYFDIKVDEESSDDQVFESHKDVMLESLRKSYNTQAKVDLANSFKTPNSILQQYNSNRINTSFDNSKNRVSMVPKTRFTKAVKKVKHQNSDIKAAKEDNGERVVACIFKTFDDIRQDILALKIVKLFQDIFKVFQLELHLVPYNVICNRTGQEKSIGGIIERHNGNIMIDNNGNILHIDFGFIFDWSPGGDMRFESADFKFTKEMVKILGGSKKSKAYQLFVTKTIQGFLAVRKFAAQIKDLVYFAYHSGLPCFKTKSMKLLDKRFRSDLSECEAADAMRKIINDAHQKWTTKVYDQVQYV
>UniRef90_A0A3Q2UXR2|81__k141_1234920|-|164|3.324e-39|1|841|1851|1851[1851]:841[841]:1011[1011]
GEFIFILDRSGSMGGQRIKTAKDALCLFIKSLPPYSKFNVISFGSTYEKVFNESRENSNKNTEQALQKIQKFTSDLGGTELYNPIENVLNEEYNFKYPRSVFILTDGSIYNPENVFEIIGKHNHHTRVHSFAIGSGASKYLVNEIAKQGLGSATIVADGDKLMNTKVIRALKLASKPAFTNFNIDWQDNQNAVKFVVPTAPHISNLYEEEPFHVFAVFDEKELIEGTFAITLYNSYEQKDETLTLKVDPSTITESESGQNFSLAAKNLIDFTDKFGKDDQKAKTILDASVKYSVLADSTAFFGKIKNKDKSGEEMQTISIPIKKLHPQANSDIYSSA
>UniRef90_J9HMA0|81__k141_1226834|+|285|1.25e-75|2|725|2287|725[725]:1459[1459]:735[735]|1484[1484]:2287[2287]:804[804]
PLRPERISNIVQELSTDDFEMIRFLGDGAYGKVNLVKCKINSIEYALKILDKKRVAKYDKIANVMREKDIMFDLDHPNVARLEMTFQDQASLFFLMEYAPNGDLAGMIKREKKLSESLTKIYACEIINALEMLRTKNIVHRDLKPENILLDAECHIKVTDFGDSKVMDIENIHKQILRESFIPNQPKLENENLELEFEANFGIEGSMEDRKNDRGESFVGTPLYVSPEMLNHNLACFSTDIWALGGAPPFNGFTEQQIYDKITNRTIFFPDFLSPELKDLIDKLLQVNPVNRLGAGIEEGNGMEELKKHPFFKGINFTDLHTKTVPVPENLRFTLAMIKKANDVPIGPDELDSDDDSVRQPSAGLQKSQSNALLKTQKPSIEMRPQKLGLKEENSSSSQRSRKEEIVNERIAELRDSKYSTGVIKESTLEKRNKWYFFQDRNLKLTKDLRLMYYKKDSYRSDIILSKKVTVRKEKPHHFEIITPNKIFHFRCKEGDSATEWVKLIKQALKTKI
>UniRef90_J9J508|81__k141_1227061|+|602|4.683e-171|1|61|1332|61[61]:1332[1332]:1272[1272]
MESSKNAGKRVFVVGVGMTKFVKPSDKSAGDYPDFTKIAAQRALRDAGIKYDEVQHAFIGYVYGDSTAGQRALYEVGMTGIPITNVNNNCSTGSTALYNAALLVKAGLYDCTMALGFEKMARGSLTLAFADRTSPLDKFISKNHELRKDTGKPFAPQLFGNAGAEHMEKYGTTEEHFAKVAYKNHLHSVNNPYSQFRDEYTLDQIKQSPMIQHPLTKLQCCPTSNGAACAIIVSEDYVKSHGLEDQAVEIMAVSMATDTTTTFESNSNIKLIGQDLTKSAAKQCFDATGLTPADCDVCELHDCFSANELISYEGLGLCPEGQAGKYIDRDAFTYGGDIVVNPSGGLISKGHPLGATGLAQCAELCWQLRGMAQKRQVDGAKVALQHNLGLGGACIVALYKKYNTNPGKVREDHTSDPEKLEEFE
>UniRef90_G0QYX6|81__k141_1237424|+|515|7.247e-145|3|150|1564|150[150]:353[353]:204[204]|383[383]:1327[1327]:945[945]|1433[1433]:1564[1564]:132[132]
LDGMASNFCTVLGMQWGDEGKGKLVDILAPNYEVCARFNGGNNAGHTVKVDGVKYAFHLLPCGILYGENVLGNGVVIDLEGLFKELKQLDDNKIEYRGRFFLSDQAHLVCKMHRIADQQSDAKKGDKKIGTTGKGIGPTYATKALRIGLRIGDMVKWERFTEKYNTFIERASEFFGISDYDKETELEDLKKYRDILMENNMIINSSTYIHKAIAEGKKIMAEGANALMLDIDFGTYPFVTSSNPSIGSICTGLGVPPQAIETCIGVVKAYTTRVGEGYFPTYLEDEAGKHMQEVGKEFGTTTGRPRRCGWLDLNIVQYASMINGCTSINLTKLDVLSGLKTINVCTSYKLGDEEIKGEVPHGIEEFEQCKAVYETLPGFEEDISKCKEFSDLPETAKEFVRFVENHLKIPITWIGVGPGREEIIKKK
>UniRef90_V9LFU0|81__k141_1166858|-|142|1.394e-32|1|638|997|997[997]:638[638]:360[360]
MDLKLGGKYKMGKKLGSGAFGDVYIAKDLTTEEEVAVKVESNRTRHPQLLHEAKLIKMLKGKGIPELKGAIIEGDYNIMVMQLLGPSLENLFKYCKNKFSLHTTLMFGIQSLERIEHVQS
>UniRef90_A0A2V2UXU2|81__k141_1166858|-|198|1.935e-49|1|242|628|628[628]:242[242]:387[387]
LHRDIKPDNFVIGNKKASLVYLIDFGLAKRFRNPKTGQHIPWKEGKNLTGTARYASLNTHLGYEQSRRDDLEGLGYVMLYFLKGKLPWQGLPAKTKKEKYDKIKDKKKNTPVEDLCYKLPKEFAKYLNY
>UniRef90_J9HQN3|81__k141_1237817|+|551|1.055e-155|2|152|1671|152[152]:715[715]:564[564]|751[754]:1671[1671]:921[918]
GIHMQSNQKFPNFNFLTDEKVGLNVKVDLVLISHFHNDHCGALPYFTEQYGYDGPVIMTHPTKAIIPLMLEDARKIEEREGKKYINKREGFGQMPNAPGHNKPVHMGDGRNQMAFQFIDPAQIQAKEKDPSMFEAGKVTKDMINKCIRKCSTIQLHETKEVNGIKLKAYYAGHVLGAVMFAIEYNGISVVYTGDYNMTADRHLGGAWIEPLRPDLCITETTYANSIRDPKRAREREFFKIIHETLDGGGKILIPVFALGRAQELCILLETYWSRTNIKYPIYFAGGLTEKANFYYKLFTNWTNEKIKKSFVSEGKNMFEFKHVKNFEFHMVNSTSPMVLFATPGMMDCGTSLAIFKEWCGDEKNTVIIPGYCAPGSVGNKVLNMKKKIEIDKKYYDVKCKVMSMSFSAHVDSKGIMEFLNYLNPSNIALVHGDNDGMLDLKKKVNEVLKIPCLNPKNHTIVSIPIVRKIPFKISLNLLNYYYANSLLSENNFVI
>UniRef90_A0A077ZUE4|81__k141_1204509|+|536|3.455e-151|2|824|2782|824[824]:2293[2293]:1470[1470]|2318[2321]:2782[2782]:465[462]
IDAPMNTVTSTNLPSCYAEFGWSGHSQMSPEPHNRLLSMMIPKERHPHWNQQLLYHNPSECTEREGFFWICLYDKETNSDSFEYFYIPMTFFKQFKPIHLQILCQQSDFASQPTLYISLTLEEEIESFVDTPCTVALRWVDFDPLPLKTRNFLIVMTTDDTAPENDPFIKVDLREEQAIARAFKYTNDFSNEVFISPWFRMPPDPLKNKYNSLCYFTVPKSYLDKKIRFFAVVKDDNKVSTHGMPNLVVGATDIADQELRRSLYSVEHDNYNFPVNYFPDLTIVRHLVMSKCRIDVTCHPVEVIDKIVMKSRGISRGQNKIRRGDNFDIFDEKDRWQLLSKDLAQKQELIHRIMKDNTDRSLQLRETGKEVLELRKQLKLLKIENYNVAKKVETLKEIDDKLMITPDIKEMHHADVKNKLLKLAQAFNTEKMRNKDFEFVLRKAHVHLTERKKMQAKLELLERNHSDSAERLLQRQDELKKSSVYNDTIKKQEVIISKLQKIMEKIVIDNKKAEDGAGELEYLKDDIKRLQVRVKEMSFGEMMENSELERLRKEVNQLEHLLIDLNGELMEKQGPTTKIDDYENDRVKHEVRLQKSRMRCDVIETEMKHHTTKFSQEIAKLETIFAEKQATLENMSFPNIDVNR
>UniRef90_A0A0A9CQN7|81__k141_1205975|+|59|1.348e-07|1|2467|2916|2467[2467]:2916[2916]:450[450]
IEGLEAGTQISPSYEEICSLYEKGSRVIGNFSVSNSHGIIEWEGMTDVSDICLSEIVKISNYSVEIYPDDKNKPKWGCKLNKSALITLLNIEKKLTQNQKKLLESLEQTESNKLMQNIINDHTKTFKSMIEESKSEFISYDYASKMLKFR
>UniRef90_A0A0V0Q925|81__k141_1206900|-|99|1.226e-19|1|621|1004|1004[1004]:621[621]:384[384]
FTHNDVDFLVVNAHLEAFEGRSKQRSDEMRAINNKLHHLPQKIDVSDSDTKAKVKGALQNNNVFLLGDLNFHFPGENKLLGKHQFVDLWLERHSHFDGITWDTSANSMSGCMLPFDNRRMRLDRIAMR
>UniRef90_A0A078B6G9|81__k141_1212279|+|533|2.764e-150|4|265|3168|265[265]:465[465]:201[201]|500[500]:652[652]:153[153]|685[691]:2214[2214]:1530[1524]|2368[2368]:3168[3168]:801[801]
EKASKQTIVHVIPHSHDDVGWLKTLDQYFWGIHDNIQRANVFLILDSTITELELNPERKFTYVEMAFWWEQQNDAKKESVKNLVREGRFEIINAGWSMNDEACPYYTQIIDNMMIGRKFLKEELGITAKIGWHIDPFGHSSANAALFADMGFDAFFYSRLDYQDKEKRLDEKSMEYIWRPFPEDNVEGKEIFTHAMFDHYYPPPGFCWATSTCGYYDEPIVGDDRLKTFNYKERVAEMYEWVSHMADHYRTNHLLIPMGGDFFYKNAHKIFINTDRLIDYFNQEYDDIKLIYSTPGNYIKAVHDSGATFPVKHADQFPYAEKAFSYWSGYFSSRPVSKGNIRQLERYVSLMNTQWTNTVLNKDAPQQLKEKILSQSQEALRIVGVMQHHDAVTGTERQHVSDDYQAQIESISNSTAELNLEVLTSLLTEEFGKDVIESVKACTKGQNQFLECPDELYSQDDNTFILIEKISEDAIVRIKLPHSQYKLVDVASGKDVPQQMVHCSNEDYTDCRLEMQDKRYGLYIYELVKDENSPYLFKLNECSRIWNSYQSLMVTHLTDDSATVWAVMCDTPREDPFFGDKALCTERNLTISLNAYVAYEGDDQPSGAYVFRPENGTESSSPYWKVGTEVTLNIQARNFQNKGEFYTDSNGLQMQKRIIDKRPDWDLKIEGTEHISANYYPINSAITMKCDNFKDWITLLNDRSQGGSVLKDGVIETMIDRRLMKDDNKGLEEALNETDSSGNPLPVTTHHIILLEKNMQNFSSTFNHSRLKVSQNRLASDVQATVIKTPNRIRSSLKRVLIEASDYKTFLQQVYPVSFDEIILRIENAEDWITAPDIEYMKFDIHKIASDIYAQANEGIAPDSISIQEVTLSASETIEERAKHKLVWKTEDD
>UniRef90_A0A5K1HSE2|81__k141_1213303|+|57|5.394e-07|1|929|1132|929[929]:1132[1132]:204[204]
IQPMLPNIFEGFNVTCMAYGITGAGKTYTMLGNTMNLDTKPDLKPVKGISELAMDEIFNFINKETSQE
>UniRef90_A0A0V0QR57|81__k141_1057551|+|89|1.256e-16|1|5702|6592|5702[5702]:6592[6592]:891[891]
ETNFIDFFKEKYPFNRNLGIDSSQTGTNSYIDEFICYIKQNHLGTILTQLKKPIEVDALKELKNLQALDDFYMDEAQESDKDSNEKTSQEGEEQDNGCVIPQHLFYEFEQIRKNEILSFPVYNEKGEREFTEKEVDDKIHYTFIHDKVIFDTFNKAINVFDKRRETQRPWVKERKAAYVRPYSVDNIISLLEKGKAKMIEWNDIAAGTRQIPPPSMLESMNQMNENMNDTMQPSHMTDEERLQQLREEKLSLLLSREIQEEDYKWNQFEASEIQIKLDLADMVLETLVCEISEILNK
>UniRef90_A0A520QH90|81__k141_89731|+|55|2.157e-06|1|2262|2534|2262[2262]:2534[2534]:273[273]
DDDNTSNGDGCKSDCSSVESSWVCSGGSASNKDTCSFCPAGYYQNDATNPTACVTRCGDGLRVGSEKCDDDNTTNGDGCKSDCSGVESSWV
>UniRef90_A0A078A4T6|81__k141_1194944|-|549|4.218e-155|2|405|1919|1919[1919]:738[738]:1182[1182]|713[713]:405[405]:309[309]
KEEVFVLEKAEISVDDDEGYNYDEIKDSDEDIESVQKLDSEDSDDLSDFEKLKSKALQKKNDKQSMHYSTGTMGASRMDKTRQRQEGRPRVEKKQIVIDDFIRNYLTKFGMDKTLNVFQYEWSNLQKKGTFNDNDIGQFTDTSNKNSRMEERVTTLKVELDKEQVKAEKAKSTWLKLRKERDFHKTHTQRVEKEKAQISENTKKLVELQEQYEDKIKELTRKYEITLKEKTLLQLERDKLTKRQTEAKNRMRAKEEEIAQAIEQSRARHTATNKTKQILRTKGKNTPYPVDDARPNPFLAQEYDDFNSKASNQKIIKAHDKAIGGMALHFKKQILATVSDDCIWKIWNMEDGENILSGEGHKDWLSGVDFHPAGSHLVTSGGDKTVKVWDFINSHTQPVWSVKFHDTGDFVLSGSMDASIKLYDVNAEKSRQTYRGHTDSVNSVNFQPFTNFFVSASADKTISVWDMRTGLTIQTFYGHLNSVNDADFSISGHLISS
>UniRef90_UPI0014031573|81__k141_883464|+|70|6.584e-11|1|496|1140|496[496]:1140[1140]:645[645]
EIMLYSQTDPILESSKDVQYYCMNFTYVGLKEQFESAGLCVWNNRWSNLFDFTPEKMSNFEVVDSDGDHISQHFEQLHLHRNGNDPNNDIDVKDIILMESEGETNHLLLPVTTGEVLKNPSYQILILFNARDLKPILKIYVDLLEKYTHQREKYWVKDTCLLKLTQAQTNELSRSVKGISRKDMFSGDGIISLQVCASYDQEFCSKIIDYLKTTS
>UniRef90_J9F0K6|81__k141_183041|+|661|8.124e-189|2|419|1964|419[419]:1393[1393]:975[975]|1428[1428]:1964[1964]:537[537]
RALLDMAEDVIVKQNKIDDMFKGEQINPTEKRSVLHVALRMAKDQSLEVADEGDVVKTVWEVRDRIQAFSDKMRSGDFHGYSGKKLTNVVVIGIGGSYLGPEFVYEALRYDDKCNQAGKGRTLRFLANVDPTDFKRSIEGLDLEQTLFVVNSKTFTTAETMLNARTAKRSIVKHFKKLNADADDLDFIKHHFVACSTNIKATKEFGISEENVFGFWDWVGGRYSVSSAIGVLPLSLHYGYDNMASFLDGARSMDEHFRSNTSRDKLSQNLPVMLGLLGFYNTHICGHEARVILPYSQALLRFPAHIQQVDMESNGKSVTLSGKIFKCGPIIFGEPGTNGQHSFYQLMHQGRVIPAEFIGFINSQTPIDDDSEVVANHDELMSNFFAQPDALALGKDLEKLKSENVPEELLQHKLFEGDRPSLSLLFDKLTAFTCGQLLALYEHRVAVEGFLYGVNSFDQWGVELGKVLAKDVRKVFTQAKKEKKQPDLSNFNSATMNLMKRYLD
>UniRef90_A0A077ZQQ4|81__k141_1038664|-|331|1.777e-89|1|136|987|987[987]:136[136]:852[852]
NFAIGGVSGMLATCIVQPIDIVKVRLQIRGEAGNANLSPFDVVRELKAEAGVKGFYRGLDSALVRQMTYTTTRFGVYLNVSQYMQNNLPEGQTNISFKQKCMASLLAGATGAFVGNPADLALIRMQADSTLPADERRHYKNVGDAFVRIVREDGLLELWKGVGPTMVRAMALNLGMLGPYDQVKEILGNAFGVSKATTLGASACAGFLAAFMSLPFDNIKTKLQRMKKGKDGTYAYRGMIDCAMKTIAKEGPLGFYTGFPTYYVRIAPHSMLVLLIGDMLKTML
>UniRef90_A0A078AXY5|81__k141_1197030|+|169|1.039e-40|1|379|813|379[379]:813[813]:435[435]
QHRKGVIYFPKIPPYMNPGTIRKLLGDYDVERIYLSPEATHKRKIRIKQGGNSKTKYTEGWIEFADKKVAKSVAGALNGQLVGGKKRHNLFRDDTWLMKYLPKFKWENLKEKFAYDRKVREERLKVNLSQAKREQSFYIEKAEVR
>UniRef90_A0A1J5Q472|81__k141_574711|+|106|9.581e-22|1|360|1007|360[360]:1007[1007]:648[648]
GQLSERLGGGHLHLLGDVFGSDVEGSSEQVRETHHVVDLVRVVRAASGDDGVWNRFFGLVGQDLWVWVGQRKNNWLGVHLLDPLGFEGTLGGYSDEDVALGDCFLESALLGVVDVLLLPLVHAVGSSLVDDTSRVTQNGVLRLDSRVEKHLQTGDSGGACSVEGDFDVFKLAIGQDARVHDSGCYNDGGAVLVVVEHGDVHDFLELVLDVEAVGAL
>UniRef90_UPI000552B6FE|81__k141_574711|-|364|2.069e-99|1|153|1007|1007[1007]:153[153]:855[855]
KGPDCFYIENKLKEIMDIPVFHDDQHGTAIIVAAGVMNACVLTDRKLEDVKVTFNGAGAAGIACLQMLLDSGVKPENAILCDSRGVIYKGRTDGMNEWKEKYVNDTQKRTLEEAVTECDIFVGVSAKGALKPEWVKKMNAKPIIFALANPDPEILPDQAKEAVPDAIIATGRSDYPNQINNVMCFPYLFRGALDVRAKNITEKMKVATAKALAELAREEVPAEVNEMYGKKLEFGPDYIIPTPFDPRLLVKISTAVAKAATETEGNAMISYEDWSVYEQTLQQRV
>UniRef90_G0QK14|81__k141_1232160|-|222|1.153e-56|2|234|3453|3453[3453]:2227[2227]:1227[1227]|1967[1967]:234[234]:1734[1734]
ELDKIRKMEEELNRKKEEIQKSKMKLEKKQLYDLYEKETRLLDHLEEIKRQKEEEDQFNGRVRDQIVQIKLQQKKDQDEQKKIDRMLWNVERDNKMEDLVRRKLELERLQENTKYIDDISSRRKLELEEIGSEMKNRDLESAELLQKALNHADFIQDQIDSGAIDKEYQAKLVYALSGDKTDPENKQMREELLEELKAKILQQKEQKSMESQQFIQELNMKRMEFADAEKKINEQKLLHEAISRRGIDFLSELELGNAPPMEYVVKNLNIDEKQVNRKEPFSIKDIVESTKNGLIGNEQRLKQLKEDKEKSDSIMSKFEYKAEPIFVSESTQEVFDYIFDIIINKAWGEISMYDHYVDGLRKQSKTLKGREPVQEARIALYSDRISMREINNNILDTVIARMLREIANEQEIIEEKDRKEDMESIKLTPNKSEARLPSTELKNVEKEFWAHVNVGAIDFVGGSLGKYRGGITAMTISNDSRLVAIALDNGNLLIYDMIPQVRNEVEEDDIQFPLLIRIASGLKSIVIKLEFTTDSYSQLLAVFADGTARSYNVYQPGNKTIAKSKYANKDQTSTDLIFSLQERINLTPQFCYSDDEVNNHSASSGIKIEDAVFFPSYSFTGMQYSYLLNCRIGVIAKINTNLNYRGEQEEFSIYNKAIAPIAAQEEPPFPRGKNPFLKVSGGKKGLSTANNNELTRKHIDREFFAGHRYRIIMLGFVDAGVTLLSLDTKGYIYLWTYEKASFTSDTNFKPSMKMKLDLDCTKFILESSERVFPPPNEKEISSKKPDIKPEMMQRIGEFMSGIDIPDMKEKSLTSIRSEKNGTTQFFVPIGDVPEEYGIGTFVEYVFNDKDLCIKASQNKYQAQKVPATIIGAKTTKDNKYLVVHILKAHMFSVEKRENHEFIVVRLLGRRVNTMKVNLDFKQGTKIEFEVSNEVPPLNYPYLYILKGSSIMIASLITGQVVNKFDYAEVVQKQTNKSFKFDTIVSRV
>UniRef90_UPI001447B37A|81__k141_1232979|-|78|2.572e-13|1|2837|3298|3298[3298]:2837[2837]:462[462]
FKPQLISRYPMENRSYYPLPENVATFCMTNGLRFEKEDKKKEEKEGYQSPNFFSFILTDQEGLRIHCACLVLKENPIYPELADSLEAFNIQDPKEYVVSKALCIISHYSFISTYKEFLKSIYSIQFAKTPIPIERYICNFVDEIPVPDKGNILV
>UniRef90_J9ITQ3|81__k141_1234765|+|109|1.198e-22|1|111|740|111[111]:740[740]:630[630]
VLKNLFKSISESEVKIEEQRQVLAALEDFDPTVTFFSIDIESKGYITPNQIFTYMKNSGSTDVTEKELEMLVKYFDSLQSDKLNLDDYVQVLLPCSNDYLRTVASNRRLTGSAVSKEVSTQLRKLFEKECEFHRTILKTKTEIAEFKMDPLSIFKMIDTGNKGYLDGPAIDSFLRSLEYSPSKTDLNSIIRRFDVTADARISFNEFVEGI
>UniRef90_A0A5K1HER9|81__k141_1235039|+|53|8.63e-06|1|2484|2633|2484[2484]:2633[2633]:150[150]
LKKYGKDWDKVEDKIPGRTGTQIRSHAQKFFARIRKEFKTSDPMEYVTRN
>UniRef90_A0A078BAX5|81__k141_925920|+|626|2.791e-178|3|167|2410|167[167]:685[685]:519[519]|719[719]:1687[1687]:969[969]|1703[1703]:2410[2410]:708[708]
EFDSNNICVGNINNTVPASSKIVIGSFQGYLRIYEPKRGDYKGEHMLIEKNLNDGILQVGIGQYGEDNGLLLAVLHSRYLVIYGVTTSHETTELIQVYRHELDRNSFNFTQGYFGKAHHEMICVQSVDGMLTIVNQDSIQLQVTLPDFYLPGPLIFAKHSDAFIVTNTSFEIENAQKEKAIKPDWVCNIGEQAFHMHYHKNKNTKKYDIVIVGTQTLYVLTEGTGKIRYQRRLDYPPSCIKTYHLDNSSEIYRDENRDIAQISAGNANSPCFTFLLGSFSNYILVYKDVQLVWTCKTTHAPIFLDTARFGDQDGLIVHFADNGFLQISYLGTEPPKLNYILPESKDMNYEEMDAEHQRLLSRIMASEQNEKVEPDMAMSLDTQLFGVEESDEYVDDPKNIYAKGPAGRPMRMKVILNIIYEGEEVKNLMISVNLPKHLDSDKKTFSHKILNFGANSSFSETFYIYARNDFYPSASEVVISASYMSVRSVGGVDLRTQVPMALNCSIIIPSNLKDICKVTLVTNQDAAQINSFFEDVIETLKAKSVCTAPNAMSFMYHNNIIVSVLISKNAGKFRIQSSTFDALCYIVTELVKRLKIVYGKDVEIKLQDSIPLPEMFSSIDDHFEIRQKIMRSKKLLEDRSYQYRIVEKRLISRFKDKNPTPLNNLDFLLNQTYQDMMTIASEIQEHQKDLEQASHNLSCIVGLVQILLKYKFEISDESYELLTHHLTTEVKD
>UniRef90_H9U0E8|81__k141_1235443|-|224|2.883e-57|1|672|1595|1595[1595]:672[672]:924[924]
EDISQGNIGDCWFLSALSVVAFNRPDLIEKLLHSESKKYRDDGLYIVKFYKMGYHKIVYVDDRFPVDNRRRSVFCQLKNDGGITEFWPILLEKAYAKLHGCYDALDMGRPEQGLVDLTGGVAETIDFESDDFKKMINNGSFWEKIVYCVRNKCLLAASSNGHDDTEDNEFGIVQGHAYGVLDIQEIDGVRLIQLRNPWGKKEWTGAWSDFDEENWTENRRRRIANKQLAKGRKTFQIGVDDGAFWMTISDFIANYANLSIVRVYERPEWFTSRVSGKWKGQSAGGRSQCHETYLNNPQFKLIVEKATM
>UniRef90_A0A1Y3NKW8|81__k141_1235605|-|141|2.788e-32|1|393|926|926[926]:393[393]:534[534]
IINPFHLSLKKLSNFSGTIQKGYFVDNPYHNPIHIVDSMQAMHYLFHTANIRKFLKKSDILASFLANLIHDYEHPGYTNQFVVRTKHPLALRYNDMGVLENYHLAAGFTVLVQEDNNFLDLLSVRSLYELRKIVIKVVLDSDLSQHFHLLTELKTKLDRNFPSEVQDDINLVISLSLK
>UniRef90_B8BWJ4|81__k141_1235784|+|64|4.214e-09|1|2073|2645|2073[2073]:2645[2645]:573[573]
TDDAVLKNWLKSIDFFAKFPDLIMDQVCNSLQPMEYRKDQLVMGKGEESTFMIVIYSGDIGIYLQTFEELEKSGIEGKCIAKKGTEGVLGEAGLLKGATRGATCIAIEHIKSLYLSASNYCKIVESFHKSELYQNIEFNKTLEFLSQISYVKARKLASCYNSLIFKKGQTIINIGDSVSQFYVLKKGRLRV
>UniRef90_A0A5B6ZH20|81__k141_1236200|+|112|1.497e-23|1|78|584|78[78]:584[584]:507[507]
MIAGFPKWIDHQEMPIWSIDAQPNGYRLLTGGGDNKIKIWNILPIIASKYELDNEDEDDETDSRPEKEHVEYVESLFTNEEFMYEKLLATLNVHTSPVNCVRWNKLGTLFASASDDGTIYIWEYRGTKKGAFQDSEKLQEDWMAVKSLRGHKDNIFEVKWAPDSIHLAS
>UniRef90_A0A0A9K5F8|81__k141_1190239|-|79|1.286e-13|1|765|1103|1103[1103]:765[765]:339[339]
AESRSNGLFVAAKTNTFSVFEDAPSNCTKNSVFILLVASCSLEFLVLSNESISSKKMTVGALSAAIENNPLINFSPSPMNLDISEEALTLINVQSHSEATALASIVFPFPGGP
>UniRef90_A0A078A939|81__k141_1190239|+|308|1.491e-82|1|574|1449|574[574]:1449[1449]:876[876]
KINSDLLEQLEENIVPKGKTGVCWDDIKGLSDVKKVLNETIIYPQKRPDLFQGIRAPVKGILFYGPPGNGKTMLAKAVASECDCTFISVSASSLMSKFMGEGEKLMRGLFSIAADRAPTVIFFDEIDSLLSTRNSNEHEATRRMKTEFLVQLDGASSNTENVLVLAATNRPFDLDSAALRRLPKRILIGLPDEEVIESMLRNYMKSLDADFEHKDKHITEIASMLIGLSAGDIKAVIQAAAMAPINELEGDRFMTVKKEDLRQVTIEDFKQAFEEFIPSYDAQASYEEYKKW
>UniRef90_K1Y4A9|81__k141_1190927|+|75|2.057e-12|1|685|990|685[685]:990[990]:306[306]
PNLSNFCATENPGVSVSTIKALIPCLFFEVSVFAYTKTTSADGPLVIHILFPLRMYLFPSFLAVVFIEVTSLPAPGSLIARAPMCSPAINFGKYFFFCASVP
>UniRef90_J9I5M1|81__k141_1190927|-|541|1.08e-152|1|156|1274|1274[1274]:156[156]:1119[1119]
ELQQSMKEMAKNFSNEEILPHAEKIDKEDHFDPALWKKMGDQGLLGITAPEEYGGAGLGYFEHCLVSEEISRASGGVGLSYIAHSNLCVNQIKLNGTDAQKKKYLPKLIAGEHIGALAMSEPGAGSDVTSMKTTAKKEGNKYILNGNKMWITNGPSADVVFVYAKTDTSKNKHGISAFIVETDTPGFSVAQKLDKFGIRGSETGELVFENVEVPAENLVRGEGEGVYVLMSGLDYERLILASGPIGIMQHCMDVTMPYVTERKQFGKAIGEFQIMQAKIADMYTQLQATRAFMYSCARMADNDVKSSKDFASLFLFASKSGVMVANECMQAFGGNGYINEYPCGRLVRDAKLYDIGGGTNEIRQWLIGRELVK
>UniRef90_J9ER27|81__k141_22528|+|517|1.812e-145|1|119|1477|119[119]:1477[1477]:1359[1359]
KKDSNGKSFYGFDSTGLEKAAAAAKYLDGSKNSSQAFELANKKEETKQLELKENISKLDINKSKIAEEERRKTVQYETDMSKRRAEYQVQLDLQKEDEMLRRKEGMREERRKRDEESIQRQEELKMRTMEYEYQRKQQLKQAELEMERQEKLQMQEKNQEFLNKLFKSAEKEKRETIRQSLVTSFNLAGQGISSFFSSPKYIFKTAYLSAMLFGAYQMTKVTAMMVGTGFMTRFGRPSLVRQTSKIYTTNIFAVPWLMLRRSLHRNMKRKESNLLDGVILNDNLDKQLREISYAVLNRKKHFAPAKNLLFWGPPGTGKTLFARKLAMKSGLDYAVMTGSDVAPLGKHAVSELNNLFDWAEKSPNGMILFIDEADAFLRSRTGEEDLSELLRQTINTFLFRTGSPSYKVITVLASNIPDQLDDAVHDRVDEIVYFGKPSEEERKNMLFHYLVEF
>UniRef90_A0A1E7FD38|81__k141_257688|-|423|3.588e-117|1|318|1292|1292[1292]:318[318]:975[975]
YEPAPGSLDGKVVLITGASTGLGLESAKRLAAAGATVVLTSRNQAKGENAVASVEEYVREQQGSTPKVYSLVLDLDDLENVKAFPNAYKSLGLGSISVLLNNAGVMAIPERQLTKDGYERTFQSNHLGHFVLTAGLFPYLSRDGATVVNVSSEGFNFASQTTESGGGRGLDLKNLNGEIQYGPWSSYGLSKLANILFTQELQRKADASGNDWLTTVCLHPGAVNTDLGRNIMGEEKWNELKESGGASGSPLTMIALKAMSNFVLTVPEGASTQVFLASGAEGTMTKGAFYEDLKEKKSLPGFARDTAKAKALWERSEALGGVTFD
>UniRef90_J9IPN3|81__k141_1237083|+|248|1.718e-64|1|311|1156|311[311]:1156[1156]:846[846]
RVEEYEADVKNGALQTLPKDADDCISLKLSKKTKVNHDTYYFRYNNFFYVFRFEFPKNEMELGLPLGGHVFFYATVHNPEIGKEEEISRKYTPTSDLHQKGYCEFLIKVYHAGVHPKFPHGGLMTQHLEKMNIGETMKMEGPKGKLKYTGRGNFTINKKYFAKKKIGMVAGGSGITPMFQIIQAVIKNKDKVDISLLFANKSEKDILIREELEQFQQDYPNNFKVNYIIDKADNPNTWKHETGYVTKKILQKYMPPVSEDSIILTCGPLVMNNLVEEYMDKH
>UniRef90_Q20CJ8|81__k141_1237162|+|165|1.662e-39|1|178|495|178[178]:495[495]:318[318]
KRGKAKGFKRKLWTQHEDEATTNLVGEIGECNWGIIADRMHSDYGIKGRTGKQCRERWHNHLAPGVKKEPLTSAEEDQIFLLHINKGFKWAEIAKELNKQTDNAIK
>UniRef90_A0A078B162|81__k141_1237290|+|144|3.486e-33|2|291|1007|291[291]:380[380]:90[90]|429[429]:1007[1007]:579[579]
LNERMGDYDAGIVSSFRHMVPGSVIDKFIKIHPSLLPKYRGACPIQHTLLNADTETGVTLIHVAKRKFDAGNIVAQTKLIVEDTDIYGTLRDKLAIEGGILAARLLHSDLEAANRESQVQDKDKMTKAPLFEDKDASYLDFTKGDSQTILRTYKAFARSSVVPSTHIEIKKDIFRLAFDDLEWVDPTNEADMRVLEEVKDVTDIPNGAIHWNKKIAKNLMFVK
>UniRef90_A0A2G5CNH7|81__k141_929546|+|59|1.348e-07|1|641|805|641[641]:805[805]:165[165]
MLMAATTLQIDPAEFQQGDQCCICLEEFKSDENIIKLPCNHLHIFHTTCISDWVK
>UniRef90_A0A495RVZ4|81__k141_1237469|-|136|8.923e-31|1|216|1007|1007[1007]:216[216]:792[792]
NEVKIIDCSTGGEDAHNAFLAESIPTSVYLNTSVDLVDGETSYPNGYPTKEEVIAAMQKLGMTTSDIIILYCQPDKISSMTRVFHILNSYGFSDVTILDGDIKKFKIDGYPTTPGIDYTGSESEIKDLADPTPYLSKMDEIVEFALGKRPNMQLIDMRGEESFNGHDPNLPEGCRQGHVPGAINISADIFTNEDNTFKKYYELLEIFKSHGVNPEKELVCMCKTGMSATVGYMALVFANFSGMKLYDGSWTEYGANDTPSTVAA
>UniRef90_A0A077ZPH2|81__k141_929757|+|254|2.685e-66|2|94|780|94[94]:375[375]:282[282]|457[457]:780[780]:324[324]
MNLKLGGKYKVGKKLGSGAFGEVFYAKDTASGEEVAIKVESNNTKHPQLLHEAKLIKLMKGKGIPELKGAIVEGDSNVMIMTLLGLSLENLLKYNFLHRDIKPDNFVIGNKKPALVYMIDFGLAKRFRNPKTGQHIPWKEGKNLTGTARYASLATHLGYEQARRDDLEGLGYVMLYFLKGKLPWQGLPAKTKKEKYEKIKDK
>UniRef90_A0A1F2X2T3|81__k141_882323|+|68|2.634e-10|1|1885|2106|1885[1885]:2106[2106]:222[222]
TVSFDPETESDSLKPALEYFQYQLKGVSFLPKASNSYAQMPYEKISHEEYKQKAMLIKPVELSKRLKEASLSMD
>UniRef90_A0A431HGX7|81__k141_882323|+|564|1.287e-159|2|184|1881|184[184]:504[504]:321[321]|535[535]:1881[1881]:1347[1347]
NRFELSKQFVDSYRAKKVNFGFNGLGEIAYLRTYSRKMEDGSSEQWADTVERIVNGCFNMQNEYCPGATDETLNEILAMRMYDKIFNFKFLPPGRGIWAMGSPITEEAFVSTDVGNGSKTHPFTFLMDSSMLGVGVGFDTKGAGTIKIYQPIQDNAETYVIPDTREGWVESVNRILISYFEPGKPALKMDYSKIRPKGRILKTFGGVSSGPEPLIELHEKLTIKLSSIKNEDTLKMRDIVDIMNFIGKCVVSGNVRRSAEIAMGEYNDTEFIELKNYDKNPDRMDYGWVSNNSIFAKLGMDYSTAVDNILKNGEPGFAWLDNMQKYSRMCDPIDNKDEKAVGGNPCLEQTLESYEMCTLVETFPNHHINYRDFQDTLELAFLYAKTVTLGLTHWDQTNEVMSRNRRIGCSMSGIVQFVGDKGLNTLKDWSQNGYKFLREYDRTLSQKFEIPESIKITSIKPSGTVSLLAGATPGLHFPESQFYIRRVRMNKDNAIMPLLEEVGYKIEDDVYTPNTVCIEVPVNLGSKIRTLTDTSLWEQLSLAAFMQKYWADNQVS
>UniRef90_A0A078ABB6|81__k141_882323|+|566|3.218e-160|1|535|1881|535[535]:1881[1881]:1347[1347]
AFVSTDVGNGSKTHPFTFLMDSSMLGVGVGFDTKGAGTIKIYQPIQDNAETYVIPDTREGWVESVNRILISYFEPGKPALKMDYSKIRPKGRILKTFGGVSSGPEPLIELHEKLTIKLSSIKNEDTLKMRDIVDIMNFIGKCVVSGNVRRSAEIAMGEYNDTEFIELKNYDKNPDRMDYGWVSNNSIFAKLGMDYSTAVDNILKNGEPGFAWLDNMQKYSRMCDPIDNKDEKAVGGNPCLEQTLESYEMCTLVETFPNHHINYRDFQDTLELAFLYAKTVTLGLTHWDQTNEVMSRNRRIGCSMSGIVQFVGDKGLNTLKDWSQNGYKFLREYDRTLSQKFEIPESIKITSIKPSGTVSLLAGATPGLHFPESQFYIRRVRMNKDNAIMPLLEEVGYKIEDDVYTPNTVCIEVPVNLGSKIRTLTDTSLWEQLSLAAFMQKYWADNQVS
>UniRef90_J9I5L9|81__k141_883311|+|197|3.87e-49|2|327|1355|327[327]:848[848]:522[522]|975[975]:1355[1355]:381[381]
HELQKIETEVDIGDENTTLEKKDFKFAENENSALEYLNEDIISIQRGILVYLARKIGVNLLTGKSVMNVSLPIKIFEPRSMLEKVASDMRFIPYFLKKAMEDKEPIERMKTIVTCYICGLQLEPQMLKPFNPILGETFQGMIGEYEIAIEQISHHPPITAFQMWSDSLENSPVVEMHGVMKGTRTYDCIKQLRISDEGNQLYADIVFNPDKKGWFKRLFSSTQKTSPAFFEGIICDDKDFDYKAGRNSNFEKLESQGKLKTLCKFEGEWTSHLMINDEVVWQYVKLTPPNIWYVNNPLPSD
>UniRef90_A0A0G4IST2|81__k141_1196341|-|227|3.604e-58|1|156|1520|1520[1520]:156[156]:1365[1365]
FQYSFTVVDKKGEMLINTQIHERTQCSLQRENGVIMWIHDSVSEKDELEAYLFYFLGESEDKIEKLSHSISKCMFECQRGISYEDNIKEDDMEWMADAYVDDEQNEENKSEISVDEDMYDDIDDEEREYHDHEQQYDNSEMVQAHSYDRTFVARGDGFGIYGTNENGDINYYDDIPIINEYCDKPAQNMILHENENKMLFIDPSEKSKIQCFDFEKAKVVDEWQAQGVKEFQSFYGETKNAQSTPSNNVIACSEKGMYTLDPRVNKSNKSVQQKVYSGNYLFNKISATLDGKIAVASKNGEIRMYTKLGQNAKTMLPGMGESIVGLDLSKDGSWILATTSKYILLVPTKVKSGKNGFDVRMGKEKQKPRKLKLVHSDIIKHNLKDNNFTKATFNSSENKKETFITASIGSYIVVWKLKKVSKGDLGSYSIKKLHNSVVASESRWNTDNELLVTLP
>UniRef90_A0A0V0R212|81__k141_1197533|+|266|6.556e-70|1|98|973|98[98]:973[973]:876[876]
MESKTPTLKLNSGHEMPVLGLGTYLSFDMESVTENVKHAIMECGYRHIDTASAYENEEAIGEALQYCFEKGIKREDMFITTKCFKTEYDDPKKALTESLKRLKLDYVDLYHIHWCMTMIDYDKMEVTGPPIHKVWEQFETFVDEGLVKSIGVCNCNVQSLIELLAGARIKPSVVQVELHPYLQQEGLVNTCQRFGIQVTAYAPLGAPGFPYADYQKTKVLEHEALKTIAEKHGKTPAQVVLAWNIKRNIIVIPKSCRNDRIMENMGALDVKLDDKDMENIKTMDEKYRFFNP
>UniRef90_A0A2F0BJ32|81__k141_1234311|+|60|6.742e-08|1|955|1290|955[955]:1290[1290]:336[336]
NGGKRFACTGWKIGWVIGPAYLMDRIEVMHETAIWNFNTPGQYAFSKCLAGKADKEYEGKKNYYEYVKHVYQSVNLGLAKLFQESKLPVYPAIVEGSMSMTLEISEMESIIP
>UniRef90_J9HJ54|81__k141_1234489|+|364|2.069e-99|1|56|1453|56[56]:1453[1453]:1398[1398]
MLRKEKLEYQEGLEEYMEENGVYDVFELMMRNLVVEQPEDPVPFLLNVLEKPQIKRIFIMGPPGSKRKEHILTLAENFEDFKYEAICVGDLLNKEISKKSEMGKKIVDSRKTYSYADDEIVIELVLKQIEQLEKENKNWVIEGFPRTREQALCITKIHFIPDCMILLDVEDNLTKLRVRENLTSDEAVVKIEEDLIETTIENAVEEYHVHIEGVKDIYKGSISVIDGNKRQDVVLQEIARTLKLKKVNAPRRAPKIVLIGPPGSGKTTQAIKIAEKLKVVHIQAKALLKQKIATGGAENKELWKTIKEGEPIDDEIIQNLIEERINHRDVQINGFVLDGFPLNNNQMAFLLKICEIKPSHLIYLELNDHKCYERLEYRLFDPVSGIYYDAFHNPPQDEKVIKRLIHSPEDEHQVVKKCIMRHKEFFPNKFIEFVSDLEPKLDANDMIIINADNDPQQVFSDIASEI
>UniRef90_G0QLM7|81__k141_1234774|+|350|3.389e-95|2|85|951|85[85]:288[288]:204[204]|304[304]:951[951]:648[648]
MEIKGYADLWKAIIRPPRDNDYEEAHLGPPLFKIRGRQFKRTDIDLENDRGLTLKCTHYEPIDSQRPCVIYLHGNASSRIEAVPVVKLLLPEDITVFSLDFSGSGKSEGEYISLGWYERDDVSTVVQYLRDSGKSSTIGLWGRSMGAVTALLHSNRDPSIAGIVCDSAFSDLKKLSNELAKKYTKMPNFVVSMGTKFIAKSVRDRAKFELDKVKPINHIKEAFIPALFGHATDDDFILPSHTETLHDAYAGEKNYVQFEGDHNTPRPQHFLDSVVIFFLNSLQV
>UniRef90_A0A016V2Y1|81__k141_1234859|+|56|1.079e-06|1|1580|1777|1580[1580]:1777[1777]:198[198]
SLQVEQAFQFFDSDGNGYIDGHELKALLSDKKMHPMQTKHFDEILQEVDEDGNGKIDVHEFMRMMS
>UniRef90_J9IXS2|81__k141_1234859|+|358|1.324e-97|2|235|1428|235[235]:1059[1059]:825[825]|1081[1081]:1428[1428]:348[348]
KELFIKEREGDISQFYEFQEPPIGEGAFGVVYKGVDKLSKEFRVIKKIAKSKIRNPQRFFNEITALKTLDHPNVIKLYESFEDDYDVFLVQEFCDDGELFDYIVEKDHLTEFEAAALFKEILLSLIYCHKNKICHRDLKPENFMLSKTSEGITVKLIDFGLSRSFYKIENTGKDTLMRMKTKVGTAFFMAPEVILKDYTNSCDMWSAGCILYIMLSGYPPFDGESEKEIYDCIIKGEYDFEDDIWNDVSDEAKKFIKKLLCGEKHRMSAKKALKHEKSSGKALSDIHMNRLKNFTTKKKLKQTILTFMASRVTDEEIKEQTKVFHELDNNNDGYITTKELTKALEGRYSGEEIKEIMDSVDTDKNGAINFNEFIAATFEPMYTKDISKVRN
>UniRef90_Q9ATG2|81__k141_1162437|-|66|1.053e-09|1|740|973|973[973]:740[740]:234[234]
INLKTIIIKMSVSESEIKAAFDQFDADNSGAITKDEIKKVCEALGVDASKSEVDALINEADADGDGKIQYEEFKKAIM
>UniRef90_G0R5I9|81__k141_1236573|+|61|3.371e-08|1|2877|3245|2877[2877]:3245[3245]:369[369]
ETQLLFSRHLDQLVLCTVYGVCKIQSQKHAKPVKFNDIIKKYKELQHQLTGASVQIFQNMYTNVRIEEESYGTIIDFYNKVYIPQMKSYIMSIDPRNELQTGKSPKPKIPALAPQSPLRQSLP
>UniRef90_G0QUS8|81__k141_1165532|+|317|2.911e-85|1|491|1696|491[491]:1696[1696]:1206[1206]
TKGLWVWSKPIVTNHEGKDLKVLVIDSEGIGAINEDANHDTRIFLLALLISSYFIYNSMGTIDENALQNISLIVNLSREIQVKERESSSDTDEMPKYFPSFLWVVRDFTLRLVDTMGQSITSKEYLEKALELQKGTSDAVENKNKIRRMIKHFFTERDCVTLVRPIENEKQLQKLASLPESELRPEFLAQLKSIQNKIRKRVKPKMLNGKILNGNMLLELCRSYVHAINKGSVPCIESAWTYVLKYESEKLIKKLVCEYKSFINDLLPKKSQESLIGILNQLHDEIAPTLVEKFQSTALNDEVKNQEQSLISALEEAYKDFFHHIEIKEQNLSQAYLKTNLESLDRNLRKGDYESMAEFNKDLKILQDQFLHRFPNFSRDTSQSLWRTATDKVVYRAGDYIT
>UniRef90_A0A2D4IP56|81__k141_1237112|+|70|6.584e-11|1|9899|10270|9899[9899]:10270[10270]:372[372]
NLWDCYIVSFDNSLRMSGIGQALNLSYDFTEGEDKMQVSKVLLDNFEWFLISLLMANIFSGIIIDKFGEIRENREKDIEDFSTSCFICGKSSKDFENYKETESYDTHVTFKHNVWDYVYFIAFL
>UniRef90_A0A1R2CJ18|81__k141_1237403|+|63|8.427e-09|1|1555|2418|1555[1555]:2418[2418]:864[864]
PRYKEMEDAFDKKVEFTGLEKRKRVLASLRDLHQPLNMERIENEQKKYEEIIREKNQQKKQELIDKMKEQEQTYDYKKFHSTYMDRVIEKQILDKEKQMEDSERRHEYQNKMREYDDTIKKNYKPVTSRKKQEQIEKIKEQLNMNPREKVRRSSPVINSDKDDIKEQALKRKKIFEWKNPMKPPTPPPRKEYEQKNFLKDFQDELKEEFERTGKKLIPYQINWQEDLNTKKLSSTEKYDFVKNKANQLEKLAKDKQLYMDVVGGTIHEKEQVNDLIFDSINAKLSLLQ
>UniRef90_A0A1Y1Z7W5|81__k141_1237562|+|382|7.891e-105|1|772|2895|772[772]:2895[2895]:2124[2124]
VTIDTKDFGINYDVDGNQRLAIPQGSLVFETSKDKVVLEILLEKAKQESLQTEDYDRLIGSTEESYEFKGYVESIPNGAAALGLTFEFFKHPDTNFTPKLMGIGHRILNTLDLQATVDHETKERYVEPHRVYNTDHFNDAYTNVGQYGNVPLLYTIENGISTGVIVLNSCDTLVDIQDKSENRLVEWTLETGVVDLYIFTSRSIEANSKKIVEFSGSPPLPMETALGYNQCRWNYFTQDEAEDLNEKLIEHKIPCDTIWLDIEHTNSKIYFTVDTEAFPDLPGFHEMLLKCDRQMVTQVDPHFKDSRQAEKDEKRKIEALAKLDFHNEVSDILTEEEKKQMEQRVHEAHNHYLAPEVIKNKLAVFDTNGDDFVGDCWPGSSIYIDYFNHKAQKYFGDQFIREDHIQKSPYIQIKLDMNEPSVFDPVLECTMPKNNIHTVSHYESTESKEIVVDKFEHRDVHSLYGILMHKCTYEACSTRQVNLTGEDKASRSFVLTRSYYLGSQKYGAMWIGDSSCKWEHLKLYIPMTTTIALSGISFTGVDTPGFFGDPTPDMCVRGYQIGCLFPFFRAHSDRKTQRREPYLFEAPYKQAMIRAVETRYELIMYYYTAFFKYRICNQAVLSPVIDFENGKVIDDQVYIGDSLMAKAITDPDVEKATVFLPNNGPDSVWYRRHGSEQMEGGSNVEIDVKITEESEVPIFVKDGSIIPE
>UniRef90_A0A355DT15|81__k141_1237708|-|61|3.371e-08|1|837|1136|1136[1136]:837[837]:300[300]
RTPLNAILNSFKLISMTLNDEGSIKNKLSWDEKNTSIQKYLKMGSSSGVLLLSLVEDVLNMSKIEAGTFKVNYGWFSVKELFDEVFELFCFQCKQKGISL
>UniRef90_A0A4Q0A1K6|81__k141_1199208|-|118|2.339e-25|1|830|1378|1378[1378]:830[830]:549[549]
ADIWKIRSKIILEGMEALATKTLYKILKLRREVELQENEALEKKLKIFGSFILPEHFDIEQDRLNHAKVERAIGELQKMNKFKTPRDKMVCIMNACKVIGLMLKETNKSSVGDGADMFFPTIVYVLIKGTPKDIKANVDFIKLYRHPQLLESEDEYFLTTMTSAIEFVSGMTEEDLNIQKEEF
>UniRef90_J9IUY1|81__k141_810199|+|364|2.069e-99|2|238|2122|238[238]:1164[1164]:927[927]|1241[1241]:2122[2122]:882[882]
FECISELHGIFEPSHYLAEKDAMREDTNIFFIRLVNKMFEKGFTTPEKIADNIDSFLIGAVSIDNYDYSTLTKFMVQYGLYCKTIKNLGTEKHQQLLLDGTSLRTFGCFGLTELGHGSNVRGMETTAEYDEITREFILNSPTKTSIKFWIGNLAKSAQNGVMFAQLISKGENKGVHAFVLPIRDRDNHIPLPGIEIGDCGDKINTQGVDNGWIKFDNYRVHRDALLDRFGSIDDQGNYQTSISNDGKRFANSIASLSGGRVIIGRLSAECGILSVSIALRYALARKQFGPPGAPEISLISYPSHQHRLIRMIQMWGKNLPNLLEEKNKMTKLCHALCSNIKTFVAWDVQESIAESRRACGGLGYSYHSLFGIHLGINDLNQTWEGDNHVLMMQTQQFLFTALKWLAKGEEMPETCEFLESSPPDMEEHNCCIHDLKGLQSLFKARACYMVHKASQVMMSDPSKVAENFNNYQQFDLREMSQAYFDTYILDTALNWISIIEDKGVVAVYEKLLLLHVQNNIVKNEIFYSPILGDEKIDKAKRSIMDLLKDLRNEVLALTKVLPFPNNSYGMLGNEDLQLYERVLQHVKSTEKVSERPNWWKLSY
>UniRef90_J9FZ70|81__k141_1239350|-|381|1.578e-104|3|3486|5330|5330[5330]:4881[4881]:450[450]|4535[4535]:3873[3873]:663[663]|3818[3818]:3486[3486]:333[333]
LILYGTQTGNAKYVSEEVGRECTRRNIKATVSAMDDYDITQLPTEKIVIFIISTTGQGEPTATMQRSWKFLTRKDLPSDSLTNLNFTVFGLGDSSYEIFNAMARKLYQRLLQLGAKCLHDRALGDDQHDFGYEAEFDPWLDTLWDNLYKLPQNNKEMIEGFLESQNLNPNDILRITPNSEAVSSSLPQKFPKLISARELFEYWLNALGVPNRYFFKVMSHYTDDEVRQEKLLLLCSKTTEGKNEYYRYCHREKRTHTEILYDFNTTKLPLNYLIQLIGSQKPREFSIASSQYVHPKSIHMTMGVLKYKTIGHKRLKKGICSSYLSELPISIDTKILCYIKSGTFLIPEDLSTPVICIGAGTGVAPFRGIIQVLFYGCRNQLDDDYYSQEWEEMTPHLQVYKAFSRETDSKVYVQHKIKENAELCAKLLVDQNASVFIAGQSKFMPKSVQKAFVEILNQREGIDGEQYIKLMKKTGRYIVEAW
>UniRef90_U6MJV8|81__k141_1239350|+|286|6.252e-76|1|5370|6272|5370[5370]:6272[6272]:903[903]
MEVTIKDRKDKELAKLATNQNMTLKDLKKLYLSETKLKKVSFERQYYTLNAVKGKVVNDNTKTLKELGINNGDVLYLKDIGMQISWRFVFLAEYFGPIAIFVALYYLRDFIYGSGSSVPLTFSQKAGFFMVLGHYIKRELETLFIHRFSSETMPFTNLFKNCTHYWVIFGTLVGYFLLHPKYTEPTYIPMNVKYVLIAAFVFFQIMNFLCHNTLKNLRKPGTTERGIPKGYGFGLVSCANYFWESLVWLDYSILTGCTTSYLFLLFSFGQMAIWAQAKHRRYKKEFKDYPKGRKAIIPFLL
>UniRef90_A0A397AFF8|81__k141_1239774|+|105|1.916e-21|2|494|1289|494[494]:898[898]:405[405]|933[933]:1289[1289]:357[357]
EKSFKSNMKNCISLYKTLADQYNIDSKTEVKVSIPEDLTEYELDNVELTIKDQFLSRRDQWHYCACLTKNLVVYPQKILDYIGVRGRVKNITKKNKKVFSGVIGETTSFTIQSRSSHTTILVEMSKEMYNFDDNGYSEKTITFLRNLFEKMNMGLTGHEVTIILYGRLYYPQYKDIKQVHKDLYFKNEAISSKTLDRIQHCFQVNKEKDIFQDVYFKCGVFEPSKNNLEGILMKVKRLLNYFPSLVRWKINNIN
>UniRef90_V4AQZ5|81__k141_1241078|-|93|7.849e-18|1|1717|2199|2199[2199]:1717[1717]:483[483]
LEGNMLGDEAMVGILQGVSSLMNLKSINISNNTLGQKVFDSELISTLSSILKMTDSLKELDLSWNNLRGEAAENLILALKDNITVTKLNVGYNLFGVSTLGSSPAAIKFAEVFQENKVLEEVDLTSNFLDAKSAFCLAHGLRVNKSLKSFIVNGNPIGSAG
>UniRef90_G0R554|81__k141_1241428|-|79|1.286e-13|1|83|313|313[313]:83[83]:231[231]
EHEDDKLAKREASPLLFVDVNLGPDRTERIVVHDGDTAAQLADRFSQHHKLNPLMKQKLIELLNLEISGILERIDEE
>UniRef90_J9IX49|81__k141_1241511|-|522|5.661e-147|5|913|3577|3577[3577]:3413[3413]:165[165]|3393[3399]:3292[3292]:102[96]|3154[3154]:2393[2393]:762[762]|2356[2356]:1244[1244]:1113[1113]|1218[1221]:913[913]:306[303]
NAAYKEPQLVPLLTWQLYNWQYFTRKNRPTWVTHDGPAFTSGAPHLGLFYNKVCRDITNRYKLHMGYRVDFNIGFDCYGTPIENLAVLKVREVCREFSKESIKSQIESYVRWGVMHDYRYSYMSINSGYEANVVETFAQFLGKDMVYRGDRPVFWSTKDKRILAEEELEDMTKLGQAHLVEFEVKSFGESSEDLAKYGTIKLVAFVKEPWRMVGTHALAINPNQKYGLIKKSNREYLIVAVDRVSEISTRLKNHNMKTNLYAPGKALFDMVVEHPFFPNRDLSVIPDDTIKTSFGTGVNIVNPLSNVHDLSLAEQYNINTESFLTKDGKFTKDLNEDFEGLLLDASKTVLLKYQYEYEYTRVIQTKERVMLTNLESWFFKVTESLKQKCFEELAFTKFRPKLNMKSPSEVDKDYNKLKNDEEVDGYYFNIIEELNDFNEWCISEKTFWGIPIPYFYNKNTKKIFTNQEIARHVAKVFREQGGSDAWYTLSVRELLPDAYKDEAIHLVKGDEVFDVWFDNSLTWKTILNDKEHLDENMLEQEKGLDSVLASNDQNYRTQEQFLEEYDRLNPQDMQKGGRKSVSKMYKANKERKNILNKYEEERNHYLSRIDIDTFKNLIPQSMLWEEEKIKSFIDSKSKSTLRKVAPDSNFPANIVVEGFDQHLRWFLTSSLTSVALTASMPFQTIKTHGIVVDGKGDKMSKTMKNYIDPRDIVDGTEKLSGERQYGYGADVLRLWAAANDSDKVLNIDNTTLATYQQQLKMLRQVIRLLLGNLNEFDINMVVHPDDLSLMDKHTLLKLHEYLTNFDETNMYEL
>UniRef90_A0A078AZR8|81__k141_214724|-|188|1.981e-46|2|188|1600|1600[1600]:1487[1487]:114[114]|1456[1456]:188[188]:1269[1269]
LVSLYICDIPQEIEKEEIEKLFKDFGGFKDIRVARDKTQKIAFADYKTEEDAVCARDYLQGYVFPNSEKGMCIRISENSKRKGNTPGGYNPTPNREEKRGGYQNMHDMGKPSHRNSGPDDQQDYHPRRRERDMGYQDNMRQKEPREEYYRSQQDMHPQAHRDPRVKQDTSGYGYMQDRGRTQDYADDEPRMMRPSDSMQDRNSMPQQSFLHNPLVNSRQPAKMKSMPMSHPQDQQSLDHLNSNLDIHQNVSHPQDGYILNDIITMPNSSEGNSGISHLDQYVIPQNASSSLDNSGMGSNPNYMSGGGNVQSLPMSNVVVPSNPTQGGRVSVQYAPMPANNPSSMSGWRGSSNSEVYNQSPPNYSDALADICSQFYDVLPIPKTATNTVYVEGIPFSTSEREVARKSALANSLDMFRPFPGFKSVRLIPRDKKNGEKVIFCFADFDNSLQTTMVINTLQVGY
>UniRef90_A0A4S8IXE0|81__k141_913714|-|328|1.422e-88|2|472|1752|1752[1752]:1294[1294]:459[459]|1257[1257]:472[472]:786[786]
TPDDITKTAELIQILRDKYDLFESRARSNLRHEVLGTLNKMAHDWIYQTALSRGQDESEAARAGGQIFTFGSYSLGVHGPNTDIDTLVVVPRFVDRDEHFFGTLVDMLKNNPDVKDLCPVPYTKVPIIKMVFMGIDIDLLFARVSAAHISDEMDEASILSLNGTRVTDLILELVPNRDNFRITLRCIKLWAKNRGIYSNVIGYLGGVAWAILCARICQAYPNLKPNKLLYKFFKIFLNWNWPNPILLCEIRDSSVEVKTTELTSIWNAKSKSKNVMPIITPAYPSFNSTFNVSKTTKTVILREMSKGLKVMKRIIDGEAPWTRLFKKLDFLKAYRFYLKIDVLTKDYDQKRFLGFVESKLKKLIQEFERYEQSQAYYEDPRVPEVALHPFMNTYQLTDPNYTDCETFFFGVELKK
>UniRef90_A0A078AWN3|81__k141_914349|+|898|3.678e-260|1|76|1593|76[76]:1593[1593]:1518[1518]
MSRAVLTPFENYQKSRVTFVQTVAELATRPQNIEALQSAGVMALLRPLLLDSVPSIQQSAALALGRLANYSDELAEAVVSNEILPQLVYSLSDQNRFYKKAAAFVLRAVAKHSPTLAKAVVNSGALDALVNCLEEFDPSVKEAAAWALSYISKHTSELAQAVVDAGAVGLLVLCVQEPELTLKRISATALSEIAKHTEELAQAVVDQGAVPFLAALISHPDAQLKRQVCACLAQIAKHTVDLAEVVVEAEIFPRILNCLKDLDNQVRKNAATCIREIAKQTTELAKLIVHSGGAAAIVDYISESKGNSRLPGIMTLGYISAFDESLAMAIIVSKGIAPLKDALINEPEDHLKAAAAWSLGQIGRHSSEHAKALASEDVPSRLLAVYMLPESSKDLQDKAKKALKNVIQMCTHLPALEPLLQLAPKNILTYVCAQFAKTLPNNMEAKRAFLQSGGFQKIQEIDTEPGEKLREYIDEINTHFPPDIVQYYSPGYADTLMRKLEDYNQE
>UniRef90_J9I5U6|81__k141_1226016|-|451|1.337e-125|2|71|1552|1552[1552]:1112[1112]:441[441]|1087[1090]:71[71]:1017[1014]
LEVAQKNNLKTVFRVSGGWVRDKMLLRESNDIDFALDNIYGAEFAEMLSKHLYKKNHGSKFGVIKANSDKSKHLETATLKVHGTFIDLVNLRSEEYASDSRVPTIEIGTPLQDALRRDLTINSMFYNINTKEVEDFTEKGIEDLKVGIVRTPMEPLQTFLDDPLRVLRTIRFATRFNFTMVEELHEAIQDAKIKDALAVKVSYERIGKETDQMMSGKNPERSVNYFYDYKLFSHLLKFPKSCEELQEQEKVDELTYSSLKVCDILGRCFSAIKKDGSLMSIEWPSGDELSEVQKYTFYAGILVPFRNYQHTVKKAQNEKVEGVHNFVMFESLKQPTKGKNFVHKCLSHLDDIIKHVISEEFDVVEVGILLKELEECSDAGFLLALATEYYNTYLVDQQSDIDQEKLTEMMKKYEAFYQKVKDHKIDHAHLIKPLMNGKDIMKLYDVKGGPFMKQVCDEVFKWQLVHPDGQEDELKEYMIENKKKF
>UniRef90_D2VAY2|81__k141_1226380|+|186|7.925e-46|1|274|918|274[274]:918[918]:645[645]
SSFDWRNSSDTSLTHCVGAIRDQGKCGSCWAHAVTEMMSDRLCIESNGTKNVTFSPQYMVDCADKSWGAEGCGGADTQNATRWLGDNGMRTESCYPYVSGTTEEAGTCQPLSCPSGTGLARYTMNKDSVQIYNDYPVVDLATDIQKNGPIYMSVVVFADFKSYKSGVYYPISYEVLGTHAIKCLGWGWDDEHKSHYWICANSWTTGWGEEGFFRI
>UniRef90_A0A2H4XYP6|81__k141_1238979|+|57|5.394e-07|1|564|902|564[564]:902[902]:339[339]
RDLYDSTVYLYCETEPVIESSERLTFAPYNLAYPKLDEHVGNTGFNVEENKWDMIFDFTGTDGAGEKVVHHQMMSPDDFGPLEQTVEGMDELPVNPFPLPQKYGGSAKDNDLS
>UniRef90_J9G5R4|81__k141_1239056|-|217|3.69e-55|2|244|957|957[957]:652[652]:306[306]|558[558]:244[244]:315[315]
ISSIVGWVYFAAWSLSFYPQAILNYKMKSVAAFSLDFALLNTAGFFFYFMYSVGGFIYPHLGTGVIQMNDLVFAGHAFMMSSLMLAQTFIYPRGEQGGFKQWNTFRMAGYCKAIITLFKYLPQVYLNYSRKSTVGWSIFNIMCDFTGGVFSIAQEVVDMSYVGMTTGVWSFFGSKTDSFNIVKFFLGIISIVFDIIFMVQHFYLYPD
>UniRef90_A0CQ87|81__k141_1239185|-|227|3.604e-58|2|355|1377|1377[1377]:1204[1204]:174[174]|1188[1188]:355[355]:834[834]
RLYELFKKLFKDLLIHRPDEPLDFLINKLENPKQPLRIFIVGPPGSNRKEIALSLSDHINVGDLLNKEVSKKTEVGKEIAEAKKMYKYISDEIIINLVKTALQEQEKDGKNWIVEGFPRTAAQVVSLQKMGIIPTRVVLLNIKKPSSQLKVKNNLISNATGLYGPELERVANNAIDEYYYHIANVQDLLKEAQLIQNYDANINKDELCNEVAKMVQIRIDNPLRLPRIILLGPPGSGKSYQGASIAKRFGLTYINMKELLNIEVGNKVDQSQEIVDSILKGEEIRDEIILPIMQKRLAKTDCKLNGYILDGFPSTIAQINLLKSLNAKPSMVVLLE
>UniRef90_J9ICX4|81__k141_1239313|-|619|3.573e-176|1|150|1565|1565[1565]:150[150]:1416[1416]
YKSKNMMFAEAENNGKDKQLESALRKIDDGVKDLVMKYPNIKRPIIKSGTRGTRYYIEFPIQQKNVDAFSILIAVQSILDSNKKKGAKIKNNDVFKQDDMVSYLLDYEIDSTTARGSKCSGSIYIRGTKAEPFDNFKFVVEKNVDFHQCDIDIILKAYEEAFKPKANPMGVGADKRGTNQSKAKSKSINPLKGITGGDESQEEQDDSPQGILEKHGCTVFIPGVHKNSLDWDYLAGYDYVKRDIEDTVLLALTHGHIYDQITQGTRMKDETNRPKCVLFEGPPGCGKTTSAKIISAQVKIPLIYMPLEAIMSKFYGESETKLAEIFEAAQGMGKSILFIDEIDSLATSRETGLHEATRRILSTLLRKIDSFESDGEVLVICATNRKKDLDPALISRLDLAVRFELPDPKTRSLIFQRYAKQLTQEELVRLGELSQYLSGRDICDICKDAERRWASKYIRKEVDTLLPEFSIY
>UniRef90_A0A078ARQ0|81__k141_1239361|-|275|1.28e-72|1|55|1695|1695[1695]:55[55]:1641[1641]
LDLEFNLKIALNNLFLLMSSNLENEEFRKEVTYGMYSIEFNSFLTIKLSLDLSIIPIKKCLMIFHTYMVCLFGISTGSITDDKIIKLTKSLKKELEKHDKLGDKNPVEEFYRRHIIQTKENPIPQILIVGILRILLTTCPTANRTSGGIDLHREWSSSLKLLFKYPKIYETFIKDKKDDCPIVHEPIIELMQKIEKLKIDKSQENLDKDDSNSEEEVPETDKVNHVDEIATYGNRFVEHFNDLLSKCKYENFRHSLATSRYIGLLLVHIQRNFKSNHVIQAVYFSSLIVDANGVLVLLKFINQDFSQVENSKLRLSNIPSMLYGDRSPSVKQKLDEEAKEHDDELIKGGSSKKVQKINKYVIEDSIRPLLQLMYIVCEGQFERIDKNLIQYKAVNIMKRIANNFKDSDIKVIAYKIIMIQVRYMKDKNMKIISQVYDHVELKSIEDWIRQNEDADLADEELNQKEIGEVNKEFNIRYYWQNLEKLQDEYDEAEGEGDDVRFKTQSLAKTMKINHPYYKMFMQCPPLTDHFKNNYQQWLEEEVWGYYD
>UniRef90_A0A1R2C0T8|81__k141_1239560|+|224|2.883e-57|1|943|1629|943[943]:1629[1629]:687[687]
EVVEGGEYEGYIDIELNHRHGRGISIFKDGSAYLGYWHHDRPNGRGFRIFIDKDYYLGEFKEGKMHGIGEYNGSDGSVYEGEWKASKQNGQGTQTWVDGSSYTGNWKDGKKNGHGKFTWKDESTYEGDFHKDKFQGKGEYKWADGNSYDGDWYNGKMHGEGVYTWKDNKKYVGEFHNDKREGTGELTWPSGKTYNGEWKNGNMHGKGKLTNPEKTKTIDGIFENGKQIK
>UniRef90_A0A078AQX8|81__k141_1208042|-|160|5.318e-38|2|181|1427|1427[1427]:789[789]:639[639]|645[645]:181[181]:465[465]
CFNDEAFIKQFKITESGDIYKGEHNGDAAQGHGICFNRQGDLIEGIYKGGILSRGMAKVLYNNGEFYAGQILNGGDRNGQGIYYYSNGDVYDGQFVKNKRVGKSRLIFSDKSEYIGQFIDDEADGHGIFTDKGGNRYMSVQIDSQSKEDKDIKTGFFLRGRLYGKGEIHFKNTDHYIGNFKGTKRHGFGIMNFNAPRTDTDYSNLGVYEGNWKGKFEMTDGSVYEGLFKNNKFHGIGKFTTTRETIIEGYFENGKGPQKGTIRYPNGLVFEGLLEDNEIGPKGKMKYPSGEKYDGFLDNGMRHGFGILTDTKGNKYEGRWNTDRKDGQGKEYVSKDNEYYEGNFNLGKRDGFGRCVNNYGEVYSGIWR
>UniRef90_A0A078A0F0|81__k141_1234238|-|232|1.126e-59|4|234|1190|1190[1190]:1065[1065]:126[126]|1024[1048]:881[881]:144[120]|613[613]:494[494]:120[120]|380[380]:234[234]:147[147]
NMELDELQKQEYEVIADKTLSNQDHLFKLIIIGDTGKLSICLLSRVMDNDFKEEHNVTIGVEFGSFVIKIDNKIVKLQIWDTDVNRDDTFLDVIDWLKEAKQHSNPDILLYLIGNQADLEEERQVTRDRAIEFQKQNKIDAFFETSAKTGNNVEDVFALAAKQLYAIHKRD
>UniRef90_J9HRR9|81__k141_1234238|-|443|3.422e-123|1|1418|2746|2746[2746]:1418[1418]:1329[1329]
IDQIPVVTQLADIYLDTNGSLKEVHERRYLNCIKRFEQIYEQKPEFFIRAPGRANIIGEHIDYCGYSVLPFALEQDFLIAYAKSPKDELRINNIDMALFPEEILETDPYQKMREETSWINYFLAGYKAVMTSKESEAAIKAGQKPTGMKIFIDSVVPMEAGVSSSAAFVVSSATLALHANNLVDSIDKNKLAKYVIEGEKLVGTATGGMDQTISIMAEMGQAKYIEFNPKIACHSTPIPEGYTFVIANSLTPSSKVATLTTRYNKRVVECRIATILLAMAFDNEHDITSSKSCPYKTLYELQHANGWDNDTVLDHINSKLKKGGYSKSDLEEALNSNSIVGDLNDIEHIYEVWQNNVRFHIFERAYHVLNEVKRVEQFRAICLEQSVSNEEKGEKLGQLMNESHESLKTYYECSSIELDELTQLCRESGAIGSRVTGAGWGGC
>UniRef90_J9IN62|81__k141_1091792|+|327|2.843e-88|2|98|1207|98[98]:886[886]:789[789]|947[947]:1207[1207]:261[261]
LKKNLQLDGLSSDMSMSQSNSYQISQFGFRFKKPGIKVNTHGVVNENTGDTYGFINPEEILIKEQIGYGAGGSVHLAIHEPSDTRLAIKNVNIYDKEKRHQLMNELSSLQEGLQCDYLVQFFGAYYDEGRVKLVLEYMDCGSLRSFMDVIKQQIPDQIPMMPEYVIGKSTFQILKALNFLHKQRHQIHRDVKPENVLVNSFGEFKMTDFGISKQLLNTLNICKSFVGTIAYMSPERMNSEEYSYPSDIWSLGLIVFEMAMGQHPKLPSDGRISEEMIDFVDRCLQIDPKKRCNSTDLLQHPWILKYAEIESEVIQWVKEANELKEQVKNDKRVSKEDIEMLGLDEYIGLK
>UniRef90_I7LVH9|81__k141_1241595|+|275|1.28e-72|3|84|1348|84[84]:470[470]:387[387]|567[567]:1007[1007]:441[441]|1139[1139]:1348[1348]:210[210]
RIQVAIRIRPLLLEEVGHGNTKLRIDKKNSTIIAFKEKLDVQKGFKFDIILDPLDGQADVFHKTKAHHILQRVLDGFNATIFAYGQTSTGKTYTMEGFNYINDMNGRPVPDTDDDSNIGISPRIIKRLFQIYRENIHDLLNNDQYAQDKMSRSRLKSLKLKWIDYDTYEVENLYTFQVESEEEAMELFYEGVRNKTMASHKLNKASSRSHTIFSLNIEQINAAEPDDVIKSKLQLVDLAGSERLSFASGNTQMNKECIEINKSLFTLRQVITSLSDLLKQSLGGNSYCLMIACIAPCDLYVDDNVNTLVYAAKAQVISNEPILNDDPKFKRIRELQQHVTTLTTQL
>UniRef90_A0A5N5HJ29|81__k141_1235991|+|106|9.581e-22|1|1525|2082|1525[1525]:2082[2082]:558[558]
KNISTVLNTVHAFFKLEVGHPCSVSGAPSHPTLKYFPDFFVVAKHFFHVGIFQPELVDARQEFAGSLPHIPGMIHELVLHLHFCVSEPQSHVLVVYFKSTLVDRPGAAEFLHGSFPICVLHPVTDVVDCSSDTIFKLFTLSVLVIYEFIRVRDRLHNRHRIICLVGLRLSQQLFSCDLNRGWILIL
>UniRef90_A0A078A4D4|81__k141_1235991|-|797|9.326e-230|1|82|2082|2082[2082]:82[82]:2001[2001]
KNKNPAAIQITAEQLLRESQAYQANDSVPIMQPISDPDELIDYKYRQRKEFEDSVRRTIHHIGNWMKYADWEAAMKEFRRARSVYERALEVDYQHVTLWLRYAEMEMKNKFVNHARNVWERACKLLPGVDQFWLKYAYMEEVLGNYEKVREIFESWMTWSPRDTAWMAYLKFEERMNSVENCRNVLERFLDNVPNVGDQEATDAVGRYMKAAKFEEKHNNRDRARLYYERALAELGEASLKEEFFLAFCRFEIKCKEFDRSRILFKYALDRIPKGKAVRLYNTFVKFEKQHGTYEEMEDIILSKRRSYYEEEISRDSHNYDIWFDYIRLEESSGNIDKVRDVYEKAIANIPPSKDKKLWKRYIYLWINYGVFEEDTANNPERAQKVYEGILNLIPHEIFSFSKLWILFAHFHVRQLNIEKARKILGQAIAKCPSKKIFEAYVEIENSVANFDRCRKIYEKWIELFPNESAAWISFANFEASLDELDRTRFVFKLATERDLDYPENIWKAFIDFEIEMENFDAARTLFRSLLDQSSHVKIWIGFAKFEIDNVGIYENSRSVYKEAFESLKNDQPDLKEERLMILESWIAMEKQHGTHESYEDVKSKMPKRVKKRRRIKLIYNNQQEGDQNKEEEGGWEEFYDYIFPDDESNKRSLKIIEMAHKWKQMA
>UniRef90_A0A078AV23|81__k141_1235991|+|93|7.849e-18|1|2131|2628|2131[2131]:2628[2628]:498[498]
MWLQLLKSQNLEKLLKPQFVNGKLNRPKISGKRRNLLKKLFMRAGLPWIYEGPRPAIDTGSPYNNKSEVSRSMKTRRDRIEDIRNNLVKLEDDMKIFRQEQLDNRKYRGLDRDIQGFLQAYVKGRKRQDSNANFRSTTVVGGPVKKGKSSGGAKINRKNRVIRDLT
>UniRef90_A0A6B2L7C0|81__k141_927700|+|179|1.014e-43|2|1507|2259|1507[1507]:1779[1779]:273[273]|1852[1852]:2259[2259]:408[408]
QATEPDTLIPLQWAKKVILAGDHKQLEPVVNSKKAARMGLNITLFEKIKYRFPEVSKMLNIQHRMNKDIMKWSSETMYNGQLIAAPEVKHHNSLVYIDSNTGKEEEQKDPRTKSFYNMSEVKLVSVIVNKLRKLGVKDTDIGIITPYKTQSNRIKIQLHDQTFENDEPHLEIKTVDGFQGREKEVIIISMVRSNEKGNVGFLGNKRRMNVAITRARKLCILIGDSLT
>UniRef90_A0A3D8J5L9|81__k141_927700|+|71|3.292e-11|1|900|1130|900[900]:1130[1130]:231[231]
GIQKETILHCLKSRDISLIHGPPGTGKTTTIVELILQHARLYPHSKILCCAPSNTAVDNITEKLINSKKMIPMVRVG
>UniRef90_J9J940|81__k141_1236490|+|712|3.608e-204|4|87|4728|87[87]:176[176]:90[90]|387[390]:650[650]:264[261]|783[783]:905[905]:123[123]|1051[1051]:4728[4728]:3678[3678]
MGIPKFFRWLVRRYPCILTDIKDENDVPPIDNLYLDLNGVIHNATHSNDPKKLERISKAKDFEIIWAEVVQYIDDIIHLVKPREMCFFAVDGVAPRAKMNQQRSRRFKTAQERHELKMFDVNAISPGTDFMTELNQKLDYYIQHKINTDPLYSKVREIIRWYKNSDVYKKNTRHCIYGQDADLIMLSLLSHEPNFTIIREEVKYKREQVEGIVRNEFILTNNFQMLYLPVLRQYLDKEFKETISKMELEYNLERVIDDIIFFCFFVGNDFLPSLSVLDIAEASVDTLFDLYKVTLPEIGDYITENGLIYWDRAEKLIKALATHELATLHSRMQKIMNFEKRAEDQEAQFLKGEERIQYFRLKEKRQQLMSQKKQKLLETLIKENKDKEFKEAKFTNNPRELKRMKFDSNSKGLKKRRGPEPKIPKGNNKYNFEVLMNTKDDDEEQDLDWLDDQDRGEADKDDEEEYAKTKSKEIEKKLEKSQPATETTKEEAKEPTNAEETIDTSKKTNAGEGEGDATTQELSDLGIHDISDGDVSVIDLEEIADIEGIVQGTLSRDLIVQLKLAEESRKKNQDFVKNLCIRYKENPESAKAYYYKEKVDFDVYTEDGKENRDDMLRQYLIGMQWVLFYYYKGVQHWGFYYKHHYPPMISDIKDIEILLGSTKIENFDMCEGENRPFFPYQQLLTILPPDSIENLLPKCYYDYFIKDPKFDKFYPLTFDMDLNGRSMPWEAIVLIPFIDEQLLLQHEAKLKEEGKMVMEQKDIDRNMRGYDKLYSKQKTLESFPIPERQFKGFEFGDSNKCKVIEQSPDSDDYVGKNFIDYKTTDTSIVCDFPSLENLPISKVALIGREMKGTRFEIPQIYIDENHNQELNLQTLSMEFVEKKRDAIYVDYPAQHEAFIYCIVTHEAYYNIFDCWMRGTKKGLVSETTDNQWYEATSLAEKPLRKDNFHCQKFDVIVGFNRVIGVKWNERTNNYEKDYKSEVEYLPLQFVSLERDPDHYLNLEPRLKDPLSRFEANKNCMVLDQTLFGLSAQIKGPTEGEEEKANFKYYDLNINRAREENKLRELFFAKNTVHKMHLSEPRYTSIHSLCKSMDKNYTVVNRITSSIFIKYTENKERKTVDIGLKLRNNSQKIHIPMDVIYSESLDKYTNKPTQFWGFSDLACDVIFDYLHTFKWLEPYIEARSQVESQSRGSKYKPGQNKYNTLEDAMPFIKTEEERIIELKKLTDYLENNELTKRSFVPAGFRFLSNEVRDSIESQITNLKENEKGEVPSELKKVDPRSMFSETYPFWNSPFMVNVKGYKFGDRVANINTHRRKYIPFGSIGTVIGTTLDSVIVRFDEPNVSLTDVHDTCPPYTGAVVPPESMINLTQQAEIRFQNKKVQNYR
>UniRef90_G0R0F6|81__k141_1085348|-|159|1.064e-37|1|1672|2124|2124[2124]:1672[1672]:453[453]
EDPEMVAIKQMGFPDSIEKRCVLYDVFSEVHVSTVEAFKHQKNIVEIYDYGVDSSGYHLVMKRYKHSLKEWRVSQDKDIKDNLSLYLSLYKDILIAVELLHSNNVTHYDIKADNVFLDVADSEKRTGSESNLKIALGDLGECKMFISDEDE
>UniRef90_A0A6A5B7R5|81__k141_1192894|-|173|6.492e-42|1|138|1790|1790[1790]:138[138]:1653[1653]
LQWARVDFKTPEAYTKAIEEHRFPIFLAGHSSRLLPNNRDIVAKDISEKNIFVKGLDKAKYDNKELYDIFKQFGDIDSSKVSKTVKKEDDRIVSTSNGYGFVKFSDKEKAKEVIENAKLADPDIVVQPFTRSKPQISGNNLYVKNFSNDVDEEKLKSAFEKFGEITSVKIMDDTANERKFGYVCFKEIDSATQALDLDGSEVAGISDSLYVKKHVKKSERQKVLNDAYRKQNLFVRNFGDNVSEQNLNDLFSQFGKIVNTKILTKKTNINGQDIEVSQCKGFVCFNDPLDAKKAIDEARERGIWFDSKRLNVNIYEPKSERVNHNNKNIAGMNPEISDFIMNILQTMNQGGMMGGMNFMGGPQMPPPMGGNRGGYQNKPPGQNRGPPRHDMYRGGPPPQQNMQSYAPNFNQNMMGHNMPQPMMGGQQIGGYDPKMAPPPNNMGAPGMMPPQNRGMPMNVPPMNQVSEDQIYATHYNEVVNDEDYINTDENGKRNKFGDLIFPYVEKMAGPDNAPKITGMIIDLAIEDLLSYTNTLASLKEKISEGIELLHE
>UniRef90_Q7KWQ2|81__k141_881268|+|490|2.432e-137|1|69|1403|69[69]:1403[1403]:1335[1335]
MPVDINLFREGKGGNPQLVRDSEARRCRDGAIVDEVIELDEAWRKIRHELNLINKELSDVSKAIGMKKKASKGKDKCEEETQQAIEIGQRIEEKKAEEQKANDAVTAKLNEVGNIVHETVVTDKNEDNNPVEKTWGDKRQIEITESPGHMNHHHAMRILNMYDPERGSKIVGHRGYFLKGFGVLLNQALINYSISFLMEKGYEALQPPYFIRKDVMEKTCEIGDFEENLYQLENNESYLIATSEQPISAMHSDEWLKKAELPVKYCGYSSCFRKEAGSSGKDVWGIFRVHQFDKIEQFVLCEPEKSEEILEELIGCAEEFWKSLGIPYRVVSIVGGALNNAASKKYDLEGWFPGYNEYRELVSCSNCTDYQSRALNVKFGTKKQGESSDKNLVHMLNSTLCATGRAMCAIVENYQTEEGVTIPDVLRPYLGNKEFIPYNEKALKE
>UniRef90_J9J7Z8|81__k141_882203|-|168|2.078e-40|2|350|1162|1162[1162]:659[659]:504[504]|601[601]:350[350]:252[252]
DVLKVNWQANPHLKNELAVVRMIKHDKGLKGFYSGYATNFTKQLFKSSYRYPLMTGLPRFYSNLLGAKFENHKYVIKLMTSLSIAIVEAGLITPFERLQVFIMTSKFANKNYVDFYHMSKSKLRTELFRGYTPYFLKQIVSWTAFLEADAFYKSQVRMIFKIPDDDMIVMPFDNIKTYLQKHNLEIKDGFKIEKHQELTIANAVQRIYARKGVTGFFVGWRIKLCVHFLNSSFTVALLEWIDNLQRQVYKKD
>UniRef90_A0A078B7A0|81__k141_1195569|+|246|6.874e-64|1|336|1163|336[336]:1163[1163]:828[828]
KSKPLKVILKHTHFSIRNIFNEIGPFKVKPTDIPSELKDDNLEFRCEAKNLGPDGFYLGQWRSDTNTREGRGILVNAKKEIYEGFWFNGKQSGMGRFINLEGDVYQGMWKNGTPEGKGILKNSEGMIYKGSWVRFTPHGMGYEVWKDGTCYLGEFKRGSKSGEGHYRWIDDSEYKGEVKNDKLHGEGVYTWKDGRCYSGQFKSNKMHGQGVFKWADGRVYNGGFVKDNKEGEGEMIWPDGRRYIGQWIKGKQHGIGTVIGQDKSSKIGEFNEGNPI
>UniRef90_A0A078AQR8|81__k141_1196108|-|153|6.808e-36|1|62|607|607[607]:62[62]:546[546]
KIAGFSDIKEEADYVMAKKVAWTAKGASLKERREKKVEHKNDAKSANPWAGKAANDAEMVDDESLLDEENKNGEVGKKFAAESDCITKPKACDNCSCGRKELEEQSEMTEEKRKELESGNVKSNCGKCYLGDAFRCAACPYLGQPAFEPGDKVKLKMQDQDKVNTDAENSTTVKGGRVMLDI
>UniRef90_A0A5B7JF52|81__k141_344159|+|63|8.427e-09|1|865|1353|865[865]:1353[1353]:489[489]
LKPRYRRPFLVGVMLITIQQLSGINLIILFSSKIVFIHPQNTFKLTYLIGAINLAVTVAAIVLYRFAKMKTALLVGILTICACHCMIFSIYAQAIYLEENNKAPDTGSIENAIMAFLIIIVIAFALTLGPITWIYLPEIMTEIGLSIAVAIHWFIIIFISYLP
>UniRef90_UPI0008FA3BC1|81__k141_1199510|-|91|3.139e-17|1|203|475|475[475]:203[203]:273[273]
SDLWGLGCILYQLLCGKPPFQGPCQNVIFEKILNVEFRISNKIDPAGRDLVKSLLKLDPYERLGAGIEGSLNDIEVLKSHVFFKGHSFDNL
>UniRef90_UPI000E6B062C|81__k141_1123529|+|129|1.142e-28|2|615|1259|615[615]:1112[1112]:498[498]|1158[1158]:1259[1259]:102[102]
IMRILVSQDWDFTRTENELKYHVEWKRDNLPITITDKMSELISSGFFYMYGRDKSLHPITIFSPKVILKTNAELSVAMMSAQFVGQYILDHQMREGKVENWVTIVDLDNLGFSEISRNWVQTFTDAFRHNYYQRNVDIYLVNAPFFVTTIWKIFQVFVPQNTKDKMLDEKFRANVHPGQVQKKYGGEAANITEFWPPRCP
>UniRef90_A0A1S4B150|81__k141_889340|-|124|3.655e-27|1|732|1097|1097[1097]:732[732]:366[366]
TKFNYCLFIATLLTLGAGLMSGLTAGYMSIDRLELELMLKNGSEQDKRNAKKVYPVIKNHHALLVTLVIANALCMEALPIYLDQIVPAAYAILISVIAVLFFGEVIPQAVCTGTYQISIGAK
>UniRef90_A0A5K1HIS7|81__k141_32972|-|130|5.711e-29|1|422|898|898[898]:422[422]:477[477]
ETFSLQQIENEADVLRTLDHDNITRLLDAGYVDYKVGSETSEVYHIVLELAEGGELFDIIISMGKFSEDECRYYFHQLVDGMEHLHSVGYSHRGLKTENILLDKQYNLVIAGFGEASGRDKNTTKIGPENYMAPEVLRGDNYQGKVFDIFGMGIILFMM
>UniRef90_A0A1A8VNC2|81__k141_1202637|-|103|7.665e-21|2|728|1440|1440[1440]:1168[1168]:273[273]|1141[1141]:728[728]:414[414]
VLESNEIIKIFHDFSEDAASLITHYGIKAEKVFDTQIAHRMISNAINPYKVTENNSVSLNTLLKTHLELSNEYKDGISMKIKKDITLWEKVRPLTDEMINYATQDVCFLPKVYRVLCDKVAKFERMIDFDLISDVFKDSRKCNIYAHININCKNMMSIKVGQYLTTFLKNFQKFCIFCSLNLGCTGIVLDQKSLKFIKNYFQMGDMLNLEISRIDIEDKKIVSWLFLPH
>UniRef90_F0VZA8|81__k141_923322|-|77|5.144e-13|1|82|900|900[900]:82[82]:819[819]
AVNREDWTKVKFDINKYIRQSDMGIGNIMGRQKEKDSVMASKIAMTAADINHLSSNAQDLISMADEIKNRLARFKDSFSSYQEHKEIMDMIFELGMNNDQDEVFVQESMKNLSKKDFEKKIVKDLIEFLDDNIKGYGGWIPCAELYCKFNRRMGLDLISPEEFVRACTGLEKFNCDDGTSYIYDRTFIAKNGESVAMVTHPDFSIKRKASELGKKLKKKGGVGLTQNDIVKSIKMNYVIVEQVINRAIDKSKVVVDEQDPAGKRYYFNKISEY
>UniRef90_A0A6A5IAY5|81__k141_1233277|+|145|1.743e-33|1|248|664|248[248]:664[664]:417[417]
KINISDFETEVVLGKGAYGRVVLSRKINTGQYYAIKEIKKNQIFNDKDKVNFIFERLILQKVKSPFIVRLHYAFQTPDMLYYVLDFCAGGELFFHLKKKRTFSEKKARFYLAEIVLAIEELHRNDVIYRDLKPENILLD
>UniRef90_UPI001114BCD8|81__k141_1233277|+|85|2.009e-15|1|1104|1286|1104[1104]:1286[1286]:183[183]
LLERNPEKRLGAGPTGAEDIKNHKFFKSIDWVKMANREISPPFVPKLSHATDLNNFSKEFT
>UniRef90_A0A078ATY6|81__k141_1233624|+|398|1.204e-109|1|173|1042|173[173]:1042[1042]:870[870]
MKLVLEHCKTHEKKMIKVQSRARGMIARKKYKDKIKPSKGQRKNSITDLNREDAKRINENDIPDYSNAATRQTESRLGSFNYDQDGEFDENDLIDRGPYELDNGAIYKGQWSREGLRYGRGIQMWVDGSKYEGYWKSDMANGRGRLIHADGDVYEGEWLNDKAHGYGIYTHMDGAQYKGEWREDKQHGKGSETWPDGAKYEGQYELGKKHGQGTFHWADGSIYTGEFLNNNIHGKGIYKWSDGRRYDGEWKENKMDGKGVFTWIDDRKYEGEYRDDKKEGFGVFQWSDGR
>UniRef90_D6PJ07|81__k141_1233862|+|58|2.697e-07|1|446|610|446[446]:610[610]:165[165]
LLQLWADTFMMYQEKYPGFQRYYRELKVEGINFPKRDLNERTMMENLEGIDSPMF
>UniRef90_A0A6G0XXN8|81__k141_1238809|+|183|6.34e-45|3|120|911|120[120]:347[347]:228[228]|372[372]:656[656]:285[285]|744[744]:911[911]:168[168]
MKDLVCGTFAGVFMTLSGHPFDSIKVRMQTSVKTLSLQECVRSILKNEGFFSLYRGLTPPLCTIPMVNAIVMSSYEESEELFTFKQSVCSGMFAGFVNSFVISPVELVKCRLQVQTESAKTAYYKGPIDCCNKIISEEGLRVLMTSGLIATIFRETCCYAGQFGGYYLTKRWLSSYPQDIVKTKLQTQKFGQVLYPRHSYIPDEGIISCSKTIWAKDGFFGFWRGFS
>UniRef90_A0A3B5B096|81__k141_1238957|+|68|2.634e-10|1|1011|1253|1011[1011]:1253[1253]:243[243]
VYCLNRFLDWVGFGLYHTSIQIYGQEYYYGGHDSEITGIVETDIGKSTTLHLKEILLVGYTHYDADDVDLILDEFGRFWQG
>UniRef90_J9I151|81__k141_1239343|-|481|1.245e-134|1|802|2106|2106[2106]:802[802]:1305[1305]
DRVMEIPMMGNFTDFEVYSGYLPIPDKQRSLHYMFVESENDPANDPLVIWFNGGPGCSSMLGFAQEHGPYSMADGEEVFHKNPNSWNKEANMLYIESPAGVGYSYFWGKDKDSFNDTTSSEDNYAALLAWYEKFPEFKGHDLFISGESYAGIYVPYLAWQIIEHGVDFNLQGIIVGNGVTNYTYDCEPAYLGMGFWHSLYGTELHDKMEEYGCEFVREEEKPECAELQKQFYSLVEKVNIYDVYRHCYYEDETPRYGVANINGENKTYKRGMTAKEYTPFLFKDSKNGGIIPPCIYGTGPTDYFNKQEVRDALHIETDQPWELCTDRIDYDSGEIASYWIYPILKENGIRILHFSGNADGAVPTQGTRDWMRSLGWNQTQKYAPFYIEDKQVGGYVEHYDGAILASIQGVGHMAAQWSPVATRHAVMQFINDKPI
>UniRef90_S8ED87|81__k141_1239408|+|178|2.029e-43|1|1729|2238|1729[1729]:2238[2238]:510[510]
DLKPENILVKSYSKVMVKVIDFGSSCFIHDHLSSYVQSRSYRAPEVILGCRYDYKIDIWSLGCIIAELSTGCVTFQNETVQGLLARVLGIIGPIPEYMMKEGKLVSNFFTREGIIYQEAEANNSSQSASEETPKKEKNPGGSVKINLLIPKQTSLKHRLKTDDHMFIDFI
>UniRef90_A0DFJ1|81__k141_1239408|+|332|8.884e-90|1|79|1725|79[79]:1725[1725]:1647[1647]
MEDVIRQLEQAGLSETAMQVKKEIKSSMLKKSHLELLAKELAKGVKKLSKEESKHEPFAYPKKEVDRQKIIPSTPANDKVIQKLVNKMVGHNNLDEVRTKFQNEDKFSKIKAFKNLSNNKENMFPDMDRVTTTKPDKHKDNDKNLGDSRSFFKPSSLDDPCDTSVKFEHYKNYNYNKEDSSLLLSNNVSSIKNQSNLDSFAHPAKNSSDTSKINESFKRKFGDSSVGVSQIQKVDDSFIGNMSKSLVHEIEEQEETPDEYDDDDDTGFIVIEAGESDFMEKCKEVAENYNFPALSVKPSDETDLKYEEERMKKYEEERKRDDETLNKKKKKEADNDKMALKKALGKIDDQSEADSDESIPTNLPKWVKFVSGEDEFYPAEFNGIVYDCYNLKVVFDREKTGFEETREFPIVPNSIIAGRYQVMEYLGSAAFSKAIRCYDLHKEEEVCMKIIENNKDYFDQSIDEIKLLRYINVNCEDVDAENVIKLIDFFYHKEHLFIVTELLKDNLYEFYKYNREKEDSLYFTLGRLQKVTKQILIGLDYIHGLKLIH
>UniRef90_W7AWA3|81__k141_1228899|-|114|3.743e-24|2|2520|3113|3113[3113]:2955[2955]:159[159]|2915[2915]:2520[2520]:396[396]
KFDEERAMSDLTGHVEWNQTYFPIILTENARRLIDMGLFYFHGRDKSYRPVNVKDAILASHFIDQYCINQLCTTGKVENWVAILDFKNLSLNSLPKNWIKEFISEFSKNYYQRTKCSFMLNGGFAVKMMWNIFKIFVDPVTKSKLTIESGNTCNVLKQLIHPKQLQKKYGGQAEDITVFWPPYLP
>UniRef90_UPI0005F4053E|81__k141_1074511|-|1198|0|5|232|4566|4566[4566]:3310[3310]:1257[1257]|3102[3102]:2200[2200]:903[903]|2165[2168]:1755[1755]:411[408]|1436[1436]:978[978]:459[459]|945[969]:232[232]:714[690]
KEHVQTTEVSKEVESIGFEMMSTNDIAQLAELEVVAPRLYNEGTYTPTAYGLLDPRLGVSSKSDICQTCNSKYDKCPGHYGYIKLELPVYHVGFFKHVLSILQCICKNCSKVLLKEQSKKRYLKLKTKISDPLQKDKLRREMIVECKSMKICASCEHFNGTVKKEPGVACKIIHDQFDNKKFSNDDNVNLLTQCFESICKINKDVEWGLNKMQQDINPLTAYNLLKNIKKEDIPLFDMNGKDIHPADMIVNYVIVPPICLRPSVAVSENKRNEDDLTVKLCEILQLNFVIRTSIMEGQPHAKLTQTWNMLQFTLAQYINSDTPGLPIHQLGSKAIRAFCQRLKGKQGRFRGNLSGKRVDFSGRTVISPDPNVEIGQVVVPVDMAKIFTFPAVVNAINHKFLKGLINNGSDIHPGANFVQCGPYNADFDGDEMNIHLPQTHEAKAEANILMNVVNNLVTPKSGEPLIAATQDFLTASFLVTNKDQFFDLAEFCKICGYFCIEENEPITIPPPAIFKPIQLWTGKQIMNMLVKQNNKSSISVNIELDERNYSGVSKQMCPKDGYVIFSSSELMCGNLGKATLGDGSKRGLFYALIRNSSNAVAAHCMLRLSKFASRWLSNYGMSIGISDVTPYKIIDQKAEIVEEGYQKCDKLIEKFNLGKLSLKAGCNSDQTLESELNGVLSEIREKAGKLLKMTLPKTNSPLIMATCGSKGSYLNLSQMIACVGQQTVNGQRIPEGFINRSLPHFEKFSKYPAAKGFCKASFFDGLNASEFFFHTVGGREGLVDTAVKTAETGYMQRRLIKSLEDLSVKYDYSVRTSTGQMIQFLYGDDGLDPMNIDQNDLKVSAIQNLIHFKRKFKSKPKRGKKKQCKTDDQVIKSFIHITETQMMDFLNRVWKIYNDSMVVPGEAVGAVCSQSVGEPGTQMTLKTFHFAGVASMNITLGVPRIKEIINAAKTISTPIISADLYNDRNEASARIIKGNLEKTLLGDITEFIKEVYTKSGCYLLGNLTLEAIESLKLDLNINDVSEAISKTSLLKIKSKHISILSDSKIRVDPYESTRDKMYTCMQLMKIMLPKVLVKGISTISRAVINKSEDDSETFNLVVEGYGLKEVMLTPGVISSRTTSNHIIEVEDVLGIEAARSSIIREIQYTMSSHGIAVDPRHITLLADVMTFKGRILGITRFGVSKMKDSTLMLASFEQTTDHLFNAAAYNRKDNITGVSECIITGNILPVGTGIFKLFY
>UniRef90_A0A0S7IUW9|81__k141_920411|+|55|2.157e-06|1|101|328|101[101]:328[328]:228[228]
ENNIYQFATYIGIDPNTEDYLLDIAEEGYLSSTPEPWVQCMDSDNKPYYYNEKTNEIMRDTHPKIELYKSRVEQER
>UniRef90_A0A2G4SFC1|81__k141_1076288|+|177|4.058e-43|2|2424|3269|2424[2424]:2936[2936]:513[513]|2961[2961]:3269[3269]:309[309]
DKDIKDYKGQLVAFAKNQQGSKYLQRVLAKASPDILDFIVVEVGDNLHELMVDSYGNYFCQKLLQSSSSKQRLYLLEKISPHIVKISCDKRGTHSMQSLIQLINMEAEEKQLETAVMDNVIELSFDPNGTHVLQKVILTVKANKLDYIFYSCLDKFIDLSLDANGLCVIKKPDKRKLLIEKISENCVQLVQSPYGNYAVQQSIENWNNDELKGIYLNLHSNVLQLSMQKFSSNVIEKCLDRADDEILLLYAESLSDPETVKSLSKSNYGFYVIQ
>UniRef90_B8C840|81__k141_867227|+|71|3.292e-11|1|1810|2241|1810[1810]:2241[2241]:432[432]
CPFRVTKCTNSDCDKKIAFKDRQKHDSECRFKLITCRNNCHSEFERRLEDEHFDVCELQMIRCPYYEMGCKTDILRKDNIEHLQMEAFNHSVIFIENQNKKNEEINALKTEMFMMKEEFSSKFDEIFRAMNLKNQEEIKLDVEI
>UniRef90_A0A078AZZ7|81__k141_868812|+|240|4.399e-62|2|171|1512|171[171]:488[488]:318[318]|757[757]:1512[1512]:756[756]
MKEKYNIDNDVLGCGGFSKVFRGRSKEDREFMVAIKVISKSHFHGNTSIIHNEINILKQLDHPRVIKYYETFENAKYIYIVMEYCKSKDLFTYITQKSKEKGVFTEDIWSLGVLLYILLSGYYPFEGDDVAEIFEEIQHTKLKFEYDEFNKVSDEGKDLIKHMLNKNPKKRYNIKECLDHKWFDKARSNKNELDSKFLDNLSNIKRNCQLKTAALNLYVKYISNSQIKKIREQFEAIDTDNSGYIDAVELARAFRTYNPDLPQEKIDSLIEKIDVARDQKIAYSEFLMSTVSTRKQLNDNRIMMLFKEFDFDGDAYISRDELKEMLDNMNQPCSEKDIDEIMKEHDTSKDGRISYDEF
>UniRef90_A0A0V0QIW9|81__k141_869928|+|130|5.711e-29|1|607|1434|607[607]:1434[1434]:828[828]
MLFQIKNTKAQLLSLNDAELQNTTKLTIQQNHQLTSELEFQSKQTETLLYKNNKMSEQIIALRKDIEIHKQVENELAKRSHFCQKVIKKLRQKMKELTEDIQNAKKSNSEKGKKAKTKDDKMDNNKNEKLIHLLESNLAEIQKRLENTQSKYEQLKSKYSLLLEKLSKSREKYRRTALLLTDYLDELLNSSENVLSSDQDMHLNLDEIKEAKVPIKDLQSKDKIALILILLKQLQPYLSDYTPEHPAAVELAAGQKSETDTAETLNRILNNIKVQT
>UniRef90_A0A1Y2D9K6|81__k141_1182740|+|559|4.119e-158|2|0|1931|0[0]:674[674]:675[675]|705[705]:1931[1931]:1227[1227]
YKDHSDYEFFQSTNPDFKNCIVKINVFRDHRQTIQYVQPQDFNKMLQPEILIIDEAAAIPLPIVKHMMGQYLIFMSSTINGYEGTGRSLSLKLINQLREQNRYTHGENSTKSGIKTVRDLKEIKMDEPIRYGIGDPIEEWLTNLLCLNSTEADPLESGAIHPNLCDLYFVNRDTLFSYHKGSEKFLRKLMSLFVSSHYKNSPNDLQLLSDAPGHGLFVLIGPLDRAVQVCYEGNISKELVSSNMTSGARPSGDLIPWTVSEQFQDNNFALLNGVRIVRIATHPNAQKKGYGTRALELLHKYYDGLMIDLDNIKTDESEEIYGKEEIVNEETKDGLLSESIKQRKGLPPILQKLSERKPLSIQYMGTSFGITPELYNFWTKNQYVPLYIRQTSNDLTGEHTCILVKPLKKDEITIGVDMPIEESKEENNDGWAQPYTSDFRKRFMSLLGFEFSQMSCTLALNILHPSLKPHAQADEMLVDYEKLEIDVLKREISTFDLKRLESYSKNLIDFHLVIDLIPRLSKLYFSHYLDNVLRMSYVQASIFLGIGLQHKSIEKISSDLGGLKPNQILPQLNKCVKKFTSVFRKIYEDEAQGTIPELGPNKALEILENATGVKGSMANELDMEGKKFMQEMQK
>UniRef90_J9IYU8|81__k141_871292|+|243|5.499e-63|2|226|1254|226[226]:336[336]:111[111]|382[382]:1254[1254]:873[873]
DAIDKLKGMVESLTTITLSGHSYGLEACKFLGDIIKDINFSNIFIGKLKEEIPENLKALLQGIVGKDIDYVDLSDNAFGPSGVPGFDFFIKSTPSIKVLKMINCGLGPFGGPKLAECLIEGKLQLTEFYGSRNRLEDVGFKSVAEALKQMGSLVSLEMMNNFAKKEGMIAMIDACKSNPTLERIHIHDNWLKEEAIKEYVVLIESLDSLKSINISDCDIGGLGVKKIIRALKNSKSKDVIEEVYCNYNDVERTKTAKFIFGVFRDCKNLKLVSFIGNMIKTQLKKEYMEEYEKADKTLLLLDEEEELDEDDDEELSEEDEEGEDEADE
>UniRef90_J9FLN8|81__k141_1190860|-|190|4.953e-47|1|119|730|730[730]:119[119]:612[612]
LKYLDKRILFDVASCQMSMHYLCESEKTARTFLSNVSSRLVPGGFFLGTTLDSNVLVKKLRKIGLKDETEEKYTFGNQFYSAKFMHKDFPKKRPFGIKYLFYLEDGVGHKRANGQIEYVPEYLVIFRKFVELAKEYDLKLVKKENFHSYYKTNIDIPRNKNLFDKIVRPESFSGKIDQKQLADQWDICNLYQVFTFKKISKERR
>UniRef90_G0QQH6|81__k141_879434|-|171|2.597e-41|2|218|1375|1375[1375]:620[620]:756[756]|601[601]:218[218]:384[384]
YNPEESEDLLLLLECLDFSMPEDIIGHRENTIKGIEDFHCSIAIAQRGFRKKNIFSQLASSAMWAVYYKIKKHKIWDHGSFMMAVLDKDAVIRVLKLVQSDYIEKKIGFDKSLPKIALHQLILIPFNKPDLITLDNLDNEEKPEIMTSKELDLPFVKTYEGYDKTTHVQVRVLSDHDWNRVDWEESKLQQDDQECVLADTAIIHVHGGGFIAGSSASSQLNTRPWASETKAPVFSVDYRLSPDYVFPDAVNDWLVNYSEKYLKIKFQRIVLIGDSAGSNLIIAITTLAIQKGVRIPDGLNLIYPAIALSKTAFSPSALLCLDDVFLSSTFLSICSGFYTTDEVSMKKPKILSPSVIPDDILAMFPPCRFTIAGHDPLRDD
>UniRef90_V7B0U3|81__k141_1193331|-|145|1.743e-33|1|412|1275|1275[1275]:412[412]:864[864]
HDSNDKMNAILSKIVKEEFFRVFRVTLTRPCEFWDRSAKCRMNQCPIDETQKIGNSTHVKTYMVDKTLSQKDINYTNHIPIDTYSDDHNGDQWIFDEHLDTDGIFVDLTKNPERYSGYNGSEIWNELYSENLFRMKFPTKGAHEHFLYRIISGIHVNINMHISSFYLDNIDDIEDEYTSNVYRNYKIFYERIGKYPDRIKNLFYTHMFIVHALDQLKTLLPKYTYDTFSKQTNSLIQNRMLWLGHYINTLIDPELIESDLFVSVSRDELREIMKPTFNNITMMLDCIG
>UniRef90_G0R410|81__k141_1194265|+|208|1.889e-52|3|159|1057|159[159]:386[386]:228[228]|557[557]:790[790]:234[234]|833[833]:1057[1057]:225[225]
MQGWRTNMEDAHLAELDFDKEKQLFGVFDGHGGKEVAIWTERNLVDIIMKNKKYNDGDYEEALYKSFIEVDKQLGTGCTANVLLITDGTYYCANAGDSRCVLSQRGRAIEMSEDHKPENKLEYERIINAGCDVIEGRVDGNLNLSRSLGDLKHKCPEIKTRKIDYTDDDFIVMGCDGIWEVKTSQEVIDFVDERITNDVPIKEIIEELMDEVCSDDCTKDQSLGCDNMT
>UniRef90_G0QMX5|81__k141_1194817|+|434|1.752e-120|2|497|1672|497[497]:1438[1438]:942[942]|1454[1454]:1672[1672]:219[219]
KFLRAGPRKQIFFNPKEVRAAIVTCGGLCPGLNVVIREIVMCLWYNYGVRNIFGVKWGYRGFHKSEDIIELNPSIVKRIHHQGGTFLGSSRGGFDAKVIINACKERGINHLYIIGGDGTHKGIYKLYEYATENLDKISICGIPKTIDNDIPLIDKSFGFDTSCEVAETIIESANCEAESAEYGVGLVKVMGRDSGYIAAFATLASRDVNICLIPESPFEIEGEHGLCETVCKRLKKKKHCLIVVAEGADDAILDSNLQKGTNADAGGHVKHADIGTFLREKIVSYGKEKHDMEITLKYIDPTYTIRSVAPNAGDKLAQNAVHAAMAGYTGFSIGHVKDVDAIIPIKCIIGSAKRKVDILDRSWQRVLASTGQPQMVSPENMKFVNEK
>UniRef90_E2M6I1|81__k141_1238364|+|115|1.871e-24|1|1070|1438|1070[1070]:1438[1438]:369[369]
LSHYLDKSTESLFGFVSVLPGAFSTFRWDAIKGAPLNEFLRGSTDEFGDINHIQRCASANKYLAEDRIMCLEIIAKKNCNYIIHYVPDAICLTDPPLLLNELIKQRRRWFNGSLFASLHVMKH
>UniRef90_A0A1J4K631|81__k141_1238481|-|93|7.849e-18|1|1649|2362|2362[2362]:1649[1649]:714[714]
NNDGEITIEIEPSSALHKLVTAIDISSLYKEKRNKAIQLAKKFEILYHDYLVSPLCPVIMDGNKLYFQTEAPDNGNSCWKAFCKKKFTTIEMLTVFRQMCSVLHYLHSNELIHRDVHPTRLHLVKGKAKFNFIGMPYNYKKLLKKENFSGHINYSAPELIMEQMNFSDKVDIWSLGCCLYFLIVKKDPFEGKDPKTIKENIMKCNFDMKKIQHEPILANLVSACLVVEEEKRPHAFEL
>UniRef90_D2UZ70|81__k141_1238481|-|92|1.57e-17|1|191|643|643[643]:191[191]:453[453]
FKDGSSYSGQVIKHGYGTFKDSRGNSYEGNWNLDKKQGHGKQTFVVDAFHKHKSVNDSNSSIEADFYKRGGKLDTLVSPINIFLHLFIGVYDGNFDQNQFSGFGKFTYNEGSYYEGTWKQDKMDGIGILYGSDGSVYNGEWKQNMKHGKGV
>UniRef90_J9HSP5|81__k141_1238613|+|1196|0|4|175|5193|175[175]:1374[1374]:1200[1200]|1513[1513]:2844[2844]:1332[1332]|2893[2893]:4383[4383]:1491[1491]|4456[4456]:5193[5193]:738[738]
VWNVTIGKKDYLMSKKNGYTTCTANYSKGFIAAAEYGLNPDIHIYKYPGNQLVAKIKAETTIRCIDLNFSRDCTRLLMIGDKPDFKISIYDIEQKKMLTIGETLSDKMYLTSGFNPADPNQFFVASPHNLTLYDIMQNSYKITKEDEESISKCERVTSRIHLKEDPETQYTDIIFDAYSKLYIATDQKVLTQLDFNTSEEKMKLNLEDVPKALVLTQRHLIVAFDSKILWYSALPPEERITTQQVLQKDKLTQLQEEILQTYDFENGKIKHMQYTKNLKKLIFGCEDGFLACLPLEAEIYNEEEEEDDEGSVKETKSISIPLSELGKFHTHKINGIKELGETTQVATIAEDNLLCIWEATTGSCLYRENMNCNLTSLEASKDGNKIFVGSEGGVVRVFDVSEKSEFEFKCFILAKSKIRDICWSFKDKEMRLLCLTENSLLLSMRINTGGVENIRESIPEDVSFPLYNKVDLGCYSVNCDLESGDIYIVGDDRWLKKYDMPKMKYDEINFETPPKPPLEEFKSHGIGTNCFDFSSEADFIVSGGQDGALILRNRKKLNQLNEIKAHAIFNGGVTALCFSRVRTTLYSAGGDGTFLVWPVGSNPNPNQAIEPADFFSSPDLSNIPQVENTDDESVAFYKDLLEEQFLESEVTRKEEFKSYLSKELKNLQNKLYSLLEDNKKAQDIEQLEREEFVIDLDRKTKLEFTGDAERESIRKEAQRKELEYECLRDRIKNETWDTMKTHSTAVISLDSDQKLYNYGVRSKTEAEQRKLKQVLQFRRMELREKITGLENDLDTILDQSEFSKGQEKYIMDRERGEQTYEKDEALPIVMEEFVFSTTKKEEKKTGKKGRRPVIDLNQFRLGANKPDIMDDDDFDEKMRERGAQRDRSAIEELRWKIITKKKDLEETKKNLHQIDAWQCIYEPFELYTDSRKRMQIEMLQDIVFSLKESFNKEFEEFQIFKENKIMQIQEKNQRIQEILTDLKKNKELFAPKTSLSENPDHILAIKPDEISVEKFLTVEERAAEDAKRNDEAERLKRLEGDNVGQRGIKIMLGGTLEMKKNKGIMEETLDREEWMEKPVEEMSEEEKLKLKEFEQKEKELQDEKEKKRKAWEQELKKLGIEIEEACDKFEEELKTLHKKRLFYDMRIYEQELSIIRLTLMLHENKEIKEEKLLVEANKNKLEEELEDSRFTITRFTELYEDFDTRYKENTAINDQEKSLKQKFTVTASHRAILNFIRNGGKSANKAQTFGVNQEKNAKEQEMLNTICELDPYGVIDINLIKKRFVDENSKEHYTYERDNIQNLSSSEFDMLVEERMNRVEMNKQKDEMEQEINHIRDHKNFRMVKLRYNFESVVYLLQGQVEVPQAPVATDYKDAILIKTKVIEKENKEVTKKGEDNVKKLKKNIEYKKKLFHETWKNDKLMLEIKDLTERAIDVQLYKVKKETQEIIKGNHKTKDEDEKKRLEDQVNNLNENAKSRIEVITKKRKKLKNEINDKRKENSELEARARDLQNNVDQRKQIIDLRSKGDDDNVQDPNKRFNEVATIRKYKEIVEQQKEEIEFLEDELETYRSKTFPSFANMHTRQDYAD
>UniRef90_A0A1Y2FYE0|81__k141_1238712|+|155|1.702e-36|2|913|1455|913[913]:1236[1236]:324[324]|1255[1255]:1455[1455]:201[201]
FLAEQTKSMKGRKTLVLDLDETLVHSSFKPPRPGQRRPDLILNIEWDNGEKDYVFVNVRPNAFIFLVKMAKIYEVVIFTASIYNYALPLITRLDKRDIGFTILSRRQCYYKDLSRLGRNMKDVIIVDNSPQAYSWQTENGLPIISWFEDPRDDQLRKLVPVLERLAQVEDVREFI
>UniRef90_A0A2D4CEG5|81__k141_1238801|+|72|1.646e-11|1|2264|2716|2264[2264]:2716[2716]:453[453]
YYLIPDYTEIIRMTKDEVRRIENFTIGNQHGKVVWENQTDILSIFEGVHDSYKTIENLVDIQNSALTVYKDDSNKPLRGQGLNKPAIIYLLGMYPKAIKNKLKNSQVMTEKEVVIFDKYKARLREMVRANGDVFLSYRGKQGELCFSVSGF
>UniRef90_C8BX38|81__k141_1238912|-|250|4.296e-65|2|391|1467|1467[1467]:1342[1342]:126[126]|1299[1299]:391[391]:909[909]
MVHPGHENFNLVFNIMLGIKKAIEAVIDFPLFELQKKDFKIKNLKACSFLDYAPHVFDSIRKKFDVEREEYSRSLGPDQILSNLLTGEFNSLSELCSSGKSGSFFYYTADGKYMLKTISKTEFRFFKRILKNYYYHIEKNDETLITRIYGLHKMIFYSKNHKVEKKLYFTIMNNIFHTMKEIHKRYDLKGSTQGRTTKFANNIFDPTIALKDNDILNEDEYFMVSPEIREKMNSQVKKDVLFFKENNIIDYSLLIGIHKKKADPNTGKKYIKDSSAMSESEDITPTVGGYARSVSLPFYEKDDGGVQNYNGEEIYFLGIIDILTEYNTKKKFEHFIKSIKHGNSI
>UniRef90_UPI0010FB2742|81__k141_1169231|-|270|4.097e-71|2|1704|2507|2507[2507]:1911[1911]:597[597]|1865[1865]:1704[1704]:162[162]
IVETSPKGRFKRFNEELGAGAYKSVYRGIDEDTGREIAWNVIKINRLPKLDRKRISEEIHTLKSMKEHSNIIHFISAWINKSKEEVVFITEMVTAGSIRQYLKRIKRPRLKVLKTWAIQILEGLMYLHELNPPIIHRDIKCDNIFINSNKGEIRIGDLGLSTSLNHSFTTSVLGTPEFMAPELYEEKYGVSVDIYAFGMDNPAQIYKKVIDGVKPLALSRIDDPDVTNFILLCLEIRERRPSARELLECEFLK
>UniRef90_A0A078ABQ6|81__k141_1220978|+|201|2.419e-50|1|117|950|117[117]:950[950]:834[834]
VPFTFSQPFYDLSTYVGRFKSVWASTNPLLFLVSNNHVMECQGLIKRYQDEELAANAKNEELFLSQDEVAQIKQADSVVRSAIHPDTKEVIPKPMRLSAYLYANIPINFGFLMSAPTTFNIVLWQWINQTYYVGVNYANRNAASKFTNKDLAIAYCTAVAASIGVGLGVKRFIEPFKSSFTGSKAFFFMFTISFMANSTANGSNLMIIRGKEYKNGIPITDKDGNELGVSKTIGRSAVLQTAFTRCIMPILPLGIPTVSFFLLDKMGMIPKSKPLKII
>UniRef90_A0A1R2B2G1|81__k141_1221870|-|94|3.924e-18|1|110|451|451[451]:110[110]:342[342]
DGTNEAPCGDNTVFESGQDLVVAWFTNGYIFQCHDIFSDFTSEIVSSYGCGTFIEIHRPADSRVIEYISIYQLFRSGYSTEFISTKKLCAGRYELWFVIRSRNGRIMQHVKPFY
>UniRef90_A0A1Y2UJW9|81__k141_53437|+|51|3.452e-05|1|781|1065|781[781]:1065[1065]:285[285]
GLWKPDEIERLIEAYTKYGNNWIKVQKHVKTRTKTACTNKMLKIDPMSTKCSYEWKPTEDESLVAIKNENPQMSWLEVHQKFFPKISASEIETRY
>UniRef90_A0A078AEB5|81__k141_1158883|-|473|3.187e-132|3|65|1329|1329[1329]:1219[1219]:111[111]|1203[1203]:418[418]:786[786]|397[403]:65[65]:333[327]
LTMESGNWSKKCPSAKRADVLNPIRATLEKDFKVPEDINLTLGEPSKANGYPLPEVTKQAVKEAVDAETYNGYTHSSGSLPAREAIVEKYSSESAPFKADDVLLTFGCSGAWYTVFSTLCEPGDNALVPQPGFPLCLPICQNLGVELKYYDLDPENDFDIKLDTIENQIDEKTKFILVINPSNPCGSVFSKEHMKEIIALSEKHQIPIVADEIYYGFSYDENKPFYSFPEVDTKIPIITMGAISKIYGVPGWRLGWIIVHNRGGYFDDILAKMKTISMIWLHPCSLIQHALIKILKEVGDSYFEETKRKLKIASDTAFECLSDIKGIKPVRAKGAMYMMVQIEHDHFADIDGDVDFCKKLLTETNCFVLPSTCFFAKNMFRLVLCHPTEKFEELAKRLKGFCESHYKK
>UniRef90_A0A078AWD0|81__k141_922474|+|228|1.802e-58|1|79|2268|79[79]:2268[2268]:2190[2190]
[truncated: 2,278,313 more chars]
