# Supplementary material for: Genome Analysis of a Verrucomicrobial Endosymbiont With a Tiny Genome Discovered in an Antarctic Lake
Source: Front Microbiol. 2021 Jun 1;12:674758. doi: 10.3389/fmicb.2021.674758 (PMC8204192; doi:10.3389/fmicb.2021.674758)
Supplement: Supplementary file 10 [file Data_Sheet_4.ZIP › Euplotes_MAG_v_MERCMMETSP.faa.txt]

>ERR1712086_80261|81__k141_563956|+|174|1.153e-42|1|395|1261|395[395]:1261[1261]:867[867]
TGEVLRTKSILSLLMKKLDSVNHSDINLYHLSTSLKSMQDRIDVIKALKSPTSENNCLKIPIKSTQKELVINIPKMFEAISFEHIMSDEEKKIENNRQKQEERKLIKIDMPIEDHKYLHQKLEDFKVTFTKDKSIENHSMLKIMKLIGEFAKTKNEEITQNAQSSRLEQYNKDDDKYIDIIRDTLQKEEMNYTYCTQAVLCKLRIPPDVFAKSEQEVISNPSLQFDLLNSEMPEIDETPIPALLTRDTTIEIVKKANNIAFAKFRELNEKVQKIYPNLTHVIVSCLSHD
>A0A087SA88_3181181|81__k141_1188200|+|182|4.502e-45|4|48|1658|48[48]:374[374]:327[327]|545[545]:817[817]:273[273]|1134[1134]:1229[1229]:96[96]|1515[1515]:1658[1658]:144[144]
MREVIQVNIGGCGNNIGQDLWKLLGQEHGVTSNGSAEGTDEQMENIHVYYNETDKNRYVPRSIFADLDPRGIDSVIMGDLGQLFNMDNYLSGVTGTNSNWGTGHYTEGPLANICESYHVEMIESTSIFPSEHIKGSCVEAYNSIFAMNHLVENTDATYVVENEALYNISHRMFKFTHPNFQNLNHIVACQMSDITSCIRFLFRGELSLIEIENEISSYRTKNSQNFKEWMANFVFRYTNEGMDEMEFTEAESNTNDLISEFWDNEGYSYAFELEEEGEDD
>ERR1719469_734634|81__k141_1188828|+|141|9.901e-33|3|506|1017|506[506]:565[565]:60[60]|732[732]:926[926]:195[195]|958[958]:1017[1017]:60[60]
GDVFDNFLAQADKNINYYSPNPFNPLGLQAEFNIQPMDDASFVKMKDELKNKLPKTDGKLMNITQDDILTYEGCLGDDITLLGGRFMSHFCTFFKFDACYAPNEK
>MMETSP0205_Transcript_23421_14331927|81__k141_1189407|+|427|7.963e-119|1|813|1730|813[813]:1730[1730]:918[918]
TAESEIQEKPVCRCNKCDEKKRKGEKATKESMDTMVYETVDKVLSKLKNENLDLDVKMMKAAEILHLKLEKEKDINEFIDSLKVVANYKTIKKSVSILGDKVKNAKELDVSLDPEILANVNATTARLISERNLLFQMEKVSVSKSNHEDVTELEDLILKSKSTEVSSTYTDKSDIYLDKMKRNIRAREILELLETYPPRAYPEVEEPDPKNKNKKAADPPKKKKKKKKEPPFPMPDWALDLDTLKSEVDSLKELLVDRENLELPDEFQERTEEQFVRFYKKEIPFRKELEEAERLAKEAKANKKGK
>MMETSP1345_Transcript_975_25464046|81__k141_956983|+|375|3.586e-103|2|301|1680|301[301]:651[651]:351[351]|694[694]:1680[1680]:987[987]
VISKYIPNPLLINGHKFDMRIYVLVTSFDPLRVYVFKEGLSRFATEEYTTATNKKSKYIHLTNYSINKKNENWKTNEDNERDDYGFKWSITALCKHLEQIGIDMNLLWSKIYDVILKRNLSHRTNCFEIFGFDVLLDSDLKPWLLEINLSPSLSADSPLDFTIKTNVISDAFNLIGLMKFDRRKESMNKMRNRMKGVYRGKTGYTSRTAGANIKGLFTDDNEQGIKYGPISKELERQINELDYDPEYKELMFKMARLKNKELIKETIYEYERRGNYVRIFPAPGCNEYEKYFQYQKTINRYLHKVLFSEDLISNQEINLKTSYKLNYEAPKMSSYQQLREESKYKGKATTGVSDASTTDESKLPQIGSKKVNNNKVVITGDDVLIEYVIRLISKINDKVEFGALESESIENFIAHYVWHNPDNNESLVQERLQNRLSEMVLRRKKL
>ERR1711892_1096057|81__k141_956983|-|60|2.394e-08|1|636|869|869[869]:636[636]:234[234]
PIKLNASEITLVLMVKSSGESALRDGDKLISSNHGFKSESRSTSNPNISKQLVRWDKFLFIELMIGCSPQISALRITS
>MMETSP0205_Transcript_26536_12422209|81__k141_907256|+|164|1.18e-39|3|98|985|98[98]:361[361]:264[264]|443[443]:730[730]:288[288]|887[887]:985[985]:99[99]
MGTANFSGILSAINNEQDYKTFEADHKQSSHSFINESSALETDRVCYTMREIDDDEASAVDTSILYDISKNRNQKRHRREISVTDIMPKKFRRTMRSIVFVQYFTVTELIKLKLLNKQLSQILTQETIEMSIQIGNLDGLEREIYWKSFAKVTKDEVYKKCPYAMIDLMKNSQDSTLFIIKSTLSKYGVSVDMMVFTLQTLIEKYVGINLRDSKKIF
>MMETSP0205_Transcript_26536_32722936|81__k141_907256|+|115|6.644e-25|1|2030|2344|2030[2030]:2344[2344]:315[315]
DELANVKIRSNNKSIKFLNVDVEDFDDRILALEVKINVFLKPDFLKLSKQYSELSDRITELKEFKDVLIEQVDSLNDQFKMDVIDKFSNDNVVDKAKSINYNSIG
>A0A0S4MUU9_8989886|81__k141_1063274|-|466|1.448e-130|2|61|1425|1425[1425]:760[760]:666[666]|717[717]:61[61]:657[657]
LKTQNPFTGEVIKEFSNWSEEDISKAMDNSWQAFQKYKQTDVETRAQRLLKVAEVIKDNKQEYAKLITLEMGKPIKEAEGELDRCIQYCEFYSENAQEFMKNKTVESKADENYVVYQPLGPLVLVQPWNFPFWLPFKTVIPQLVVGNTVLVKNASNTPQCGQKLQEVFEKAGFEEGVYQYAPISSSDLEVAISHHYCRGASLTGSTGVGKKFAGMCAKNIKKEDADLQRAAKCAFEGRMINNAQACTNSKRFIIHEKVYDEFKQKVVEHLDDTKIGDPSSEETKLGPLAKESGVKDLKEQVNECIEKGGKVAYGDKNQLSEEVDPSKGFFFTPMILEDIPKDCDAYKEELFGPVFIFFKVNNDEEAIELANENQYGLGGAVHSKDKSRAEKIAMEVETGMMNINDITRGPGELPFGGVKNSGYGREGGIEGCRQFVNIKSI
>ERR1711957_415066|81__k141_1063274|+|49|4.903e-05|1|1184|1417|1184[1184]:1417[1417]:234[234]
SPSASLIGFPISKVMSFAYSCLLSLMTSATLSSLCALVSTSVCLYFWNACQELSMAFEISSSDQLLNSLMTSPVNGFC
>ERR1712048_841671|81__k141_1063274|+|74|1.461e-12|2|524|772|524[524]:634[634]:111[111]|662[662]:772[772]:111[111]
GPNLVSSELGSPILVSSRCSTTFCLNSSYTFSWMMNLLIILPSKAHFAALCKSASSQTMKGSEPPSSRTHFLMF
>MMETSP0206_Transcript_9252_36914898|81__k141_1064461|+|586|1.09e-166|1|533|2125|533[533]:2125[2125]:1593[1593]
AGFWIFMSVVMILVLFGVLGVFVQKTSLFDLKNLTEQEKTEGKVEHKKSKLGLLFYSFSPAANLEKIFTVKEGGDQTLTVLNGVRVFSIMWVAVGHTFSFIAFGPIHNYQTADSLLSGHSVGVIAGGIYAVDSFFFLSGFLTCYLLSSKAYPKGGKINWLLVYFHRYYRLIFPVLFIMFFAMYVFPFMGSGPAFRSEMGSLFDNCNSYWWSNLLFINNFIPFGMNDQCIGWVWYLANDFQFFLMTPPIIYAYCKNRKVGYLLMVLLILVSSIINGTLTAIFDVSVAWGGAQDFMAGDWMYSKPWSRMGAYFVGGIFGLGYFEYACKAKHPELSNSFSNKVHKTLQVSQIKSLIMCIVGIAFTAILVLPLRNFLIDCGQEVNCWSRGVSTVHNIFNRSMFVFGLGLIILPTFVGRLRLVRNILGSEPFAVLARLNYMVYMVHCLVIFWYLLDSKQSIYANELNLWFMSIGAIVVSFLFAIPATLLFEAPFMNIEKYLLFPAKRERTFKVHASINGTVDESTKGTKYFALNDD
>ERR1712166_1127075|81__k141_1221393|-|70|2.338e-11|1|267|482|482[482]:267[267]:216[216]
SIFHGQKHCKWNISIVRGSSSVELSINNLWIYWSCAFSPAFHVWLFVQVSVDHYVGASCSFVDDDHHWAHSF
>ERR1719345_59784|81__k141_1221393|+|641|3.025e-183|1|48|1436|48[48]:1436[1436]:1389[1389]
KDMDDKKTQGFVDEHFDKNFVEPLSDFIRIPNLTPAFDPEYHSNGLVDKAIEFVKDYADSLKIEGLQFHEYKEEGMCPMVVIVYEGAGSPNVMVYGHLDKQPHMEGWREGTGPVDPKIIDGKLYGRGASDDGYVPFAVLLAMKNAIDQGQTLPRIALVLETEEESGSIDLVPLLDKCNDWIGTPDYCICLDSGAMDYTSLWLTSTLRGMIAFNMKVSIAENAVHSGVSGGAIPETFRIANSLLDRIEDPETRRIPHLEVEIPEAYKEEAKEIAKLSGDFLYTQHNFLDGCKAMNQDNLPELYLNTNWRPSLAVTGADGLPALSKAGNVVRASTTLRCSIRCPPGKNTEEGLKDTIEILSKDIPYGAKVEFLDQVKGDGWAMKELSEKTKNVLNDASSKFYGKECGKYGIGGSIPFLKVLGDKYPATEILALGVLGPLANAHAPNETLDLPFTKKFIAALSHIL
>MMETSP0017_Transcript_2869_25821120|81__k141_831870|-|795|1.324e-229|1|252|1589|1589[1589]:252[252]:1338[1338]
MPRLALPAPTPRRVGRRSMRLCSSSGFDDLDAQKNYIANAKTKTKSKATITVATNKKRKTSSSEPTHPPRGSRRRRYSTMNETPETASPLEETVSNDAPLPRLDIANADRKALQTLAKQHGIKANQKSDILRAELLAIVSGQQLQGGSHSAQLSPPAVKIATTTLGKENGASPKPKRSPATKKSPKKTSAATTENITSPDGWLEIYQLVEELRTDRSAPVDTDGSEALPQRQHGLKTYRFQVLVALMLSSQTKDAVVGETMRRLQQHGLTVEKIHHQTTHEQLNELIRKVGFHNNKTKYIKKVVEILLDKYDGDIPPTAEEMIELPGVGPKMAYIVENVAWNKTTGIGIDTHMHRMFNQLKWVKSKNPEQTRKQLEAWLPNEYWSSVNLLWVGFGQEVQQQKAKMLRKVLDSSRPKDALKLVNRLGLDYRKEGEKFGLKEEVTAAL
>ERR1719318_710702|81__k141_831870|+|119|4.153e-26|2|397|711|397[397]:489[489]:93[93]|523[523]:711[711]:189[189]
TSCPKPTQSRLTLLQYSLGSHASSCLRVCSGIRCMCVSIPIPVVLFQATFSTMYAIFGPTPGNSIISSAVGGMSPSYLSKRISTTFLMYFVLLL
>ERR1711957_339094|81__k141_1072969|-|53|3.064e-06|1|827|1069|1069[1069]:827[827]:243[243]
LRVLDKEESFLKQEIRVLELEMIQHYYELLQIGIDTRQEGLSWIIKNLWVLKENIKISKLPKFLDSEAISFLLDYSKMSKE
>MMETSP1380_Transcript_18413_39547794|81__k141_1072969|-|57|1.915e-07|1|1678|1923|1923[1923]:1678[1678]:246[246]
DKEEVEDLKIWQHRNLSMPKLKPNKLHPIDSSDSKDIDLKKSILLPIQEESEQNFKILLRNPIYNISQLIKEPAKIIEGFNR
>ERR1712087_527329|81__k141_1229647|-|74|1.461e-12|2|250|766|766[766]:701[701]:66[66]|480[480]:250[250]:231[231]
DIKEEGNKHFRDKDYQNAKQKYEIGARIRKLERDVNSNLSMVYLREHNWDLTIQKATDCLDIEMTSKALFRRGKAFAQKGDFQSALNDLSEGKNLFPQD
>A0A078ATL6_27484110|81__k141_1229907|+|199|3.435e-50|2|71|1048|71[71]:397[397]:327[327]|413[413]:1048[1048]:636[636]
MASPEKEQEKMMKSTKYFEESFDLINHQRFGLFSQPGNLSIGENTIAPTKKPKKDEDGRVQTEPPNFLTNKTKKGHTDNVLFSATSYISTGDPYNDKKLMMREATKGGHLQFKPTKTIGKQFKSEFDHLPCDDNTKKNYREADGAVKTAPRNFTTFAAKKGHPATTPGTLFTKEHPEHMKDEYDRKKEIARKEHEEGLKKRQEKPFSQRIKKSDAFSDIEHTYGEEGMKFPKKKPGRVAKAQVEHPGPFRPSNPSKQAKQDCTLAKFPEYLEDKKAKEDPNYGKPRQKPVKKDEERPQWRPNTFKKSIPSPSVATNMKNIR
>ERR1712226_1122876|81__k141_1230095|-|210|1.677e-53|1|328|933|933[933]:328[328]:606[606]
PLVIGIAGGTASGKSTLCQQLIDKLGIEHYSLLTMDNFYKALSKEQVADVANYNFDSPNALDFEATYEALSQLVKSEDAYIPDYDFSQHNPTDKKLKIKSSHIIIFEGIFAFHDERIRNLIDLKIFVDEDPTSRLMRRMKRDMTERGRTLDLVLHQWQTTVAPSDNKYLNETIDYSDIIIHGNSGNAAMLNLVASSICQTLK
>ERR1719456_509550|81__k141_919738|+|106|3.402e-22|2|95|400|95[95]:205[205]:111[111]|272[272]:400[400]:129[129]
YQSLNGSSSLETAGEGSGESGYSEKFEVSPSSFISGMPLMSATPPLSHPYLLDVSATNRCLTRLFAFLSKSLGNFIFPFR
>ERR1719424_400888|81__k141_919738|-|360|1.175e-98|2|304|1029|1029[1029]:745[745]:285[285]|663[687]:304[304]:360[336]
SDYDLLQTLGTGSFGRVRLAKEKATGKFFAMKILKKNDIIKLKQVDHVISENTILADIDHPLLVGLEGFDQDSQYLYFLLEYICGGELFTYLRTENLLIDNVGYLQLTDFGFAKYCDGRTYTLCGTPEYLAPEVLMNKGHGKPVDWWCLGILTYEMLAGIDPFNDEDPMAIYQKILKGKIKFPRDFDKKAKSLVKHLLVADTSKRYG
>MMETSP0213_Transcript_8013_32753852|81__k141_1240134|-|214|1.048e-54|1|1029|1673|1673[1673]:1029[1029]:645[645]
MSQEQNVRALPLHNKEDVFNEWGAVLRHQDEIDQKLQQQNYEKMKLRQISYKKELDKQFKELQEKRKGTFGEQVKREESLLKYQEKEIDQKIKQEEGMRIKIKLNQKKDAMTGMNVINERKKQNQMIKDLERNMHRENLQKEQKIQNDLKTKGNIKKKQDEQEYYNILGMQSKERQYKHKQDKEADRNFAKAETIKLDQEENARSQFFKKLKNIQ
>MMETSP1310_Transcript_4379_5284693|81__k141_1241143|+|526|1.256e-148|1|330|3275|330[330]:3275[3275]:2946[2946]
DMRNFQLKISGPSGAIFEPESYEVDLDNKDSPCDGNYKFELVGFGIESRVEIEPATKDSAPMPFTCDDSSLCQLEISLVSSVNGDKVTSTHTNPDGTFSFMRVTPGKYIIRAEEKTGITLSKPFAECEVKLGSQNDCSAVSLRVGGFQIKGKALSYDEPLEGVKITLLPANSDTVLKEFYTDSKGEYFFENVSSGKYRLNATVSEAGAKYKIEKSMMNVEVNNNVATVEEPFIVAGFSIRGKVINTRGYGIKDVIVKIDGERKATTNDRGFYKLDEIVPGDYILEGLHDDYLFEPMKIVINPHSATIPELVVSEYKLCGQVMMQDSEFPVDGRSVFLKDKQGHQTRVTSTDESGNFCFDVKPLEYVVSADIGITEEERSNGLRLSPLETDVNVVDKPITNLQFKQMKFEISGSIECMHEGECDEIEVSISNPTNNFKESQKYSGGNYKFQNLLPANYTVSVNKPEFCWGTSENQDGSSVSIDLGSSSEEQQVPSFKHKGYAINYEAFDDIDVEIAIEGENRKPEPAVFKEGKHTFCYKKQGKTIVVPKSCYKFDKEFYTCDDSDCNIVFNPVRLQVQGTVILESDEQAKESVIRITELTKEGDKEESELKLTKSNQKNEYNFEYYSKADSKLTIVPVCTSLKNDKVLFYPITRQIDVKYSCIKDPKEIEFEARKGLVLTGHIEGNITGSIQVTVKDKKTNKVIHEEMSKDGKYKVGPLYDDQEYEVNVAKEGYNFIPHKTKKGVFVAEILSFLQLSLIDKETKEPIQSVLVAVSSGRDYRNKSYSNDNGAVEFPSLYSGKYSVRPISKEFKFDSETYNIEEGETKQVILYGTRTAFSVYGRVSLISGDSVGNIVMQAKDIKSSNIEEAFTDSNGNYRLKGLIKGKTYEISIKQGVADSQQQIRKSMPATKSVHIEKSDIKDVDFAVILPSNKFYIKGVVNFEDDDWKSDYGKIELFIKGNSDGPISRQKIGLSRIFTFTGLP
>ERR1711957_805954|81__k141_1241455|+|224|1.024e-57|1|1669|2073|1669[1669]:2073[2073]:405[405]
QQFKDLGPGTTIIVIQKNDEEEDGEYSSKQIENFESLDEEIQKIKHKNYSTNIKQHYRSENRAAKKSNMATQPCQNEQKGKPPLKTTSVDPHKGSGIPKIGERKTPTKAKGFSKTTRLRHKNMSQKSSRTGSIDS
>MMETSP1380_Transcript_8440_39577538|81__k141_1241455|+|76|3.653e-13|1|2224|2544|2224[2224]:2544[2544]:321[321]
SALSNYKTVLNENNKLQKLVEEQKTRIKKMREERAQQFKEITKIKEDNKKLETMVKAETPAKARQIRSSYRVNTRDNSNTSIGQKAGTKSPSYRNGKDYTKSAGVPR
>MMETSP0205_Transcript_32625_5532158|81__k141_1239633|+|122|5.191e-27|1|932|1462|932[932]:1462[1462]:531[531]
MSFTMIRVPDGQVTQTDSSKPPKPISAFICRPDVVYKKILRDFRRYFINDFHSVMDMGDISKYSRDQFSEALIKYATSVFGNENIPNIDDVTYRLGTLIYPKLLGLSFLGIKRTKKDVKKIHDSLYKLSISKMDDLMDNPEIAYLLHYFISIQKNAENLINASPLSAESYRTAINLI
>A0A078AKH1_35891452|81__k141_1235833|-|394|6.84e-109|1|837|2702|2702[2702]:837[837]:1866[1866]
GEAIPFIQISDDGMFEVDSAAMSFLQKRDTKKVAVICIAGSYRTGKSFLANRFLGQQKGFTIGSTQKSCTRGIWMWNQPISISSDVEAFLIDTEGLHSVDRHTDMDSKIFTLSILLSSVFMYNSLGHITEGSIEELGLVANLAKLMRLREPEEDDEESNGGKNSKSDTVMKIEEDKDEYNKLLPNLYWVLRDFSLDLESFTSAEYLNKCLKKVEGGADAKVKNDIRESIKGYFPSRECHPLVRPVFKESDLAHIEEMPYEELRDQFRTGVENLINRVLKRPKLKVVGSKHMTGSMLLGLAMEYIDAINEGGIPTIIDTFERVAHAEAQKYVDDLLEKNKTNLKYTINDNCMPMNEEEIDEIFEEFIKKGTKNIALKLYEMSSASVVIEVKKHFLKSMRDEFKDIKKRNHNASMKHNYDMCIKLNRSLKIPKIESLEDIKPSFISSYYEEYNHLYIEYEKAAIGPAKTEAFCKYIEIDFGNSHQSLLQDIDLAYKENINNIQIQISELTTSEQKWNSIINNLKNSVDSNEGSKSKLMLEKNNLQDSIDDLQHKINDSTHEQNRTVEVRVLELTNSLKLLETKISEKQSGINDLKKEIEDYEATLQNNKELSLSLQREKIKEVS
>ERR1711990_475989|81__k141_912144|-|101|1.089e-20|1|2560|2796|2796[2796]:2560[2560]:237[237]
NIPKTVFIGGISKDVQENDLRDCFKTYGRIDNIKMKGEYAFVEYEKVDGADRSVKDMHNQKICGHVITVQKSYGGRKER
>MMETSP1089_Transcript_8196_5221599|81__k141_1197745|+|226|2.559e-58|1|342|1841|342[342]:1841[1841]:1500[1500]
GRPKQVIANFYGFKFTSPSGEERIHKYKITSDPTLPPDSPVLKKLVRITRSKLQEHLGFCVQFRDCIYSLVNLPDIPSISLYGDKDQATSYQMKATWVQQIKKEDVDMLIFFKIFLNRLMERGGLVQVGIGKHFDPSRSRDLQQAQVWPGYATSLSTFQSGVLFTVNPTNKFIMERTAYDVIKGTRGGGNTKENIAKELHARGVMTTYNRRVYRIEEVSYDNSPKDTFLLKENKMTREVSYVDYYKEKYNVEINDHDQPLLVHVNERTLQKIFLVPECCVLTGITDELKAKNSRDMREILFANAEQKYKRIETYFQHLLNHEKCKQMMEQWKVTIDSTPVSINAVQLHPGNILINNNVKIDLVRTPEFDREIKNLMDMPKIDKWAIFYPRRFKKETEALLRDLQNCLRDFRYPCSPPRRVEIDDDKIETWCAAIDSTLKDHLDTSVAIFVIQGKKGASPVYHELKKKLVTDCPVPSQMILADTLSRGKGIRSIANKLFIQ
>ERR550519_2313108|81__k141_1197745|-|52|6.128e-06|1|2060|2359|2359[2359]:2060[2060]:300[300]
KSYSFSLTTPESTTIPLSGLTFLFPFLLKNLAFTILLTTKKIKFVSLKPFASSASLIDPHSVLKIAGSWDSDTPSLKITILCGAVSPFFSLNLLIELMTA
>ERR1719264_881135|81__k141_1197745|+|248|6.102e-65|1|2232|2624|2232[2232]:2624[2624]:393[393]
LIFLVVNKMVNARFFSKNGNRNVNPERGIVVDSGVVRENEYDFYIVPHGSRQGIQGPTRFHLLYSNEEVNTKALYEVCYRLCYGYFNYGSSIKVPSPVLYAHKLAYFLGEIENKQGQTLPKECLESKLYYI
>ERR1719503_12308|81__k141_1175710|-|69|4.675e-11|1|802|1074|1074[1074]:802[802]:273[273]
PPITITSSIPSSSACASAFFSAACKLVAAVVPAGACHFSLRVITTFIRPGKGRPIESQVLRPMMMGLPMVACLKYFRSPGRYHGRLLLRPM
>ERR1712023_547346|81__k141_1175710|+|96|3.483e-19|1|1438|1809|1438[1438]:1809[1809]:372[372]
WQRFRLFQRQRTRLGGFQHARQSACNHGNVHLVALGNIVQHRHCFAQLAIFCKTDQLAFKLIYAHFLQRRWRGQLVGFHGRIGSAFQSAQPAAFTGRNQQNGFTLTTGTARTTDAVNIGFGVVG
>ERR1719188_2509947|81__k141_1175710|+|61|1.197e-08|1|2516|2698|2516[2516]:2698[2698]:183[183]
ASSRVGAKTRICGALMLGSTPLSSGKAKAAVLPVPVWATPSKWRPDNSAGIDCACIGVGVS
>ERR1719317_256|81__k141_1175710|-|103|2.721e-21|1|149|511|511[511]:149[149]:363[363]
FYSGIWLVAFERKIVQIVFEDGVRLPLDHQLWQRPWFTFELFEYDVVSQVIAVQVAIAKGVYELANVEIALLGNHVGEQGIGGDVEGYAQEQIGAALVELAGEFAVVDVKLEQAVAWGQCH
>A0A0G2Z7B0_28892546|81__k141_1175710|-|546|1.198e-154|1|1492|2754|2754[2754]:1492[1492]:1263[1263]
FAELGLDSAVLEAVTAVGYETPTPIQAQSIPALLSGRHLLGVAQTGTGKTAAFALPLLSGVDPSINAPQILVLAPTRELAIQVAEAFSTYASKIPNFHVLPIYGGQDFFSQIKGLRRGAHVIVGTPGRMLDHLRKGTLKLDNLKALVLDEADEMLRMGFIDDVEAILSKTPDNCQRALFSATMPPQIKKVAQTYLKDAVEVRIESASRTVDAISQYVLPVYAERKLDALTRILEVEPLDASIIFVRTKAETIVLAEKLAARGHAAAPLNGDLNQRQREQTVEDLKRGKKDIVVATDVAARGLDVPRITHVINYDVPYDTEAYIHRIGRTGRAGREGKAILLVTPRERSWLRTLERATNSTMEAYELPSPAALQKMRVDQFESQLIGFAEDRKLSKAMAMLDDIAERNEMDVSMIAGALACM
>K2AM63_38997107|81__k141_1175710|+|403|1.336e-111|2|2|1246|2[2]:517[517]:516[516]|770[770]:1246[1246]:477[477]
DGRVIDQISDLLDQIRQKPNSRRLIVSAWNPAELPDESIGPQDNVRQGRMALAPCHCLFQFYVNDGKLSCQLYQRSADLFLGVPFNIASYALLTHMIAQQCDLDVGEFVHTFGDCHLYSNHLTDDIVFEQLKREPRALPKLVIKRKPNSIFEYDLDDFAFEGYEPYPGIKAPALIVAMAQNRVIGRNNNLPWYLPGDLKYFKQATMGKPIIMGRKTWDSIGRPLPGRMNVVITRNEKWQAPAGTTAATSLQAALKKAEAQAELDGIEEVMVIGGGQIYAEALPLVDRIYITLVHANVEGDAYFPEVNWEEWNEIGREDFSASDNNPYNYSF
>MMETSP1396_Transcript_39492_16568880|81__k141_391403|+|79|4.566e-14|1|290|559|290[290]:559[559]:270[270]
PDNIDGLNSKAQCLQNIGDGSFSKALELYEKALDIENNDFETNFNVGILYYQRKQTGDFDKALKYLLKAHDIESTNKIVIYNIAVIYEEK
>MMETSP0211_Transcript_6309_21938953|81__k141_391403|+|97|1.742e-19|2|737|1105|737[737]:841[841]:105[105]|863[863]:1105[1105]:243[243]
NLAINLKRQGKLNESLDCYKKALELDPTNSNFLYNRSEYPEAQANFEKSLEISSKNPYTFLGLADVFEKQDQPSEAIIIYKRLQKLDSNIHGLKEKIAYLESILKLNEEKALQEEK
>MMETSP1380_Transcript_31165_34868621|81__k141_391403|+|118|8.305e-26|1|2417|2689|2417[2417]:2689[2689]:273[273]
EQLKKDPNNIKANFRLGLISLEDGNWKDARMYFKDKCLKTEPYFRDGEVYERIGDSLFRDPDSELTEALSYYKQAAKIDQNNYMFPFKQGK
>ERR1711971_726302|81__k141_391403|+|225|5.118e-58|1|3227|3640|3227[3227]:3640[3640]:414[414]
TRRAEKYYKHALKIDPENIDAHYSLGKLIQHSSNDPEGALDYYSFVIAKNPSHYKAHCQLGILYCDQNEVKKAFKYFKDCLRIKPKYVPGIVSLANLFFENGHPEKAATYHVKALTLNPSNIQALIGMGNALYELKKP
>ERR1719272_2492453|81__k141_391403|+|65|7.481e-10|1|2789|3151|2789[2789]:3151[3151]:363[363]
GWAYVRAKKFTDGVEVLKEAIILEPENSEVLTKIGEVLLRDEDNLEEAENFLKRALALNPEQTEAIVSMGRLMEKREKNEKAMEMYHKALKLPGNHVHTYFYLAVLNEKMEFYRKAINHFK
>MMETSP0213_Transcript_25088_19203937|81__k141_862214|-|122|5.191e-27|1|1535|1882|1882[1882]:1535[1535]:348[348]
DFCKGMVYAVYLSPTYVNIFTIYSICNIHDVSWGSRPTTHENSVQGQIEKKKSLLYMDYRSKFLIFWTICNFFSGSLLIYLFDNGKVDVIFYIGVFLVIMMVFRIMFALLYKCKAK
>MMETSP0213_Transcript_13050_36273288|81__k141_862214|-|322|3.23e-87|1|2918|3475|3475[3475]:2918[2918]:558[558]
MYNEPFIQLLQSLAGVYRSYYELCDIDETFRDKVQICIIVDGYDKIDEEFLMRCEQAGMYNEFKTKRFRTVETPAGSDKPVHRFRNLNFINKDTMNINHRLYGTNNIVHCFSRIIKFPEFMNSMSLQESSDFTINNYSVYDFLLGEPGKGQVKQKKYFHLPMPVHFCIKHRNAGKIESHKWFFKGF
>ERR1711991_651883|81__k141_869549|+|87|1.784e-16|2|115|582|115[115]:222[222]:108[108]|280[280]:582[582]:303[303]
YPSPNLFFKNSEVPQQSICPCDIIPIRSPRLSASSMISLLAVTSIPLDGSSRKTTFEPPTRAIPSESFRLYPPERFFDRTCCLFSKFRSFRSWLISSLTPSLFVLLKSAKMLRCSLTVSCGNRILCCGQIPIIFRIC
>ERR1719232_140555|81__k141_869549|-|483|1.105e-135|2|0|1661|1661[1661]:1488[1488]:174[174]|1430[1430]:0[0]:1431[1431]
KDDFIQAAEGLLNFFILLIFLAPLYRFVSNTVTEKETKMKEAMKIMGLTDLPYWLSWFAVFPLSNKFLLFMYFWLYGMTMFGYGIFVSAFFSKGKTAAIVATMLFYLTSFVSAVVAGTTVSSSSKTVASFFPAVGVQLAATNLIGFEAAGVGLGFGNASELYKNYRFGTVLWMNVLFFFVCLIAGLYLENVLPGAAGVRKSIWFPFQKSYWIQSEENTEEKKNNDIENQGSSKVGHSEDVEENHEGQREIDPENFEEIPDNLRRKEEDNEFLEVKNLRKRFDKGFLAINGLNASMYEDEIFALLGHNGAGKTTTINVLCGMLAASTGEAKIYGYDIKTQMKQIRKIMGICPQHNILFPQLTVREHLSIFADFKRTNSEGVKDEINQLLKDLNLENKQQVLSKNLSGGYKRKLSLGIALVGGSKVVFLDEPSSGMDVTARREMWDMLKKYRAGRIIILTTHYMEEADNLGDRIGIMSHGQMLCCGTSEFLKNKFGEGYNLVVVKDEREDNEELESFILNNVPGSTKVSEVSSEATF
>ERR1719326_686748|81__k141_1229065|+|171|9.221e-42|1|2886|3215|2886[2886]:3215[3215]:330[330]
IFESIKEWTNSSKMESEIPIMALVYIERLMKKTGVLVNIHNWSRIVMVTLCIASKIWDDESLENEHFAQVFKNVSLKEISVLEKSFLNLIEYEVMITSKQFTKYAFILST
>MMETSP0043_Transcript_54161_17385937|81__k141_1073431|+|323|1.615e-87|4|150|1388|150[150]:323[323]:174[174]|352[352]:447[447]:96[96]|627[627]:797[797]:171[171]|1020[1020]:1388[1388]:369[369]
PLFDLIGLTPLEKAKIPSFDKISKSGLTGIHDPVQTNLSCGSDTAHMSLFGLDPFDLYGRGAFETMGAGVDMHHNEIAFKSNFAVIDEETYTVTCMHATEHRCGIKVSGPNLTTTVSEMDPLKDGKKIGKCRALEETEESLITSQVVSDAIRECLKNHPINIERKAQGKTYTNVVLLRGCGKRFKASTFEEMHGLKGFMIAPTAIIKGIGMHLELDIFDVEGATGWYDSNYDNKFTSAENLFKNKGYDFGFVHIKAIDDAGHDKDAKLKV
>MMETSP1380_Transcript_31411_35241490|81__k141_1073431|+|151|9.668e-36|2|4154|4520|4154[4154]:4357[4357]:204[204]|4383[4383]:4520[4520]:138[138]
QAKKDTEFIMHQKKVREQLYDNFDEYIKERLKVERENARTLEAVTAADITTRQDVEDRLCYVEQFIDVINSNSENFYEENEEKNHKIMMYNDFIKEMTNIMNFRKALKKAEKEV
>MMETSP0213_Transcript_17291_3590773|81__k141_1230062|+|351|6.017e-96|2|2373|3149|2373[2373]:2564[2564]:192[192]|2592[2595]:3149[3149]:558[555]
MTQKLSRETPPIIMVTVNRFFYDRKTQSRRKRLDPVDLSYSITISEEFFDSDSQPKNSETDIEVTYDLYAMVIHSGTGAHSGHYYTIAKDDINSDEKPKWNSYNDTMVSEVDQDFILTISKQMKYDTPYILFYKERTPGLRTQRLATEGNCINDYNIVDKDNKANIPTTLKKFVEMDNESFLKEKEYIAMKANKNKSSSQDFNFAMLRELQKHLMKTNDKGFDEARTMGPGGFGNFGGNNNFFGGGGGI
>MMETSP0213_Transcript_17292_8272872|81__k141_1230062|+|195|5.496e-49|2|333|995|333[333]:833[833]:501[501]|855[855]:995[995]:141[141]
YSDFEAFMSGVLECLFQTQNPNQLKIMKIDELISHTDTLTQKNQEDSDSDEERISHLTVETKLVYKIILFKAILNSVASGIDIDSRKVTTDAVYSLQHHINKLLNLKECKEKLLILPTDSKTLIPSAQACTNTFTFVSTMLELFANYLEAIPSTFNIEHYVPIWLSFSYKDELLKNLLKVFKNQFSNGLDSQSVKTLSNIISSVLKVMMNVKSL
>MMETSP0213_Transcript_17291_29933628|81__k141_1230062|+|142|4.95e-33|1|1044|1385|1044[1044]:1385[1385]:342[342]
HFLELAFEINDFVFSTVCQNTMVEKNDNESYKFIVTLLSKKYPLTKATYCLMKSVLDSMLKHKLFNTLISVHGQVVKSVAKKLAKDMTHLQLGTDLIAFFTIGFQVHANYFIDE
>ERR1712142_1210331|81__k141_1230062|+|76|3.653e-13|1|1518|1859|1518[1518]:1859[1859]:342[342]
MMVHSGYPELYLPLINKIESACSNFLVEEIEQEKIDNLIKQYHWKIDDSEQENIESKETETDVNNDVKSEKSVVLDSGTQKVAPQFKYKGFINMGNTCYMNSFLQAIFMTTTFR
>W7XCG4_1327812|81__k141_919840|-|440|9.721e-123|3|663|3251|3251[3251]:2358[2358]:894[894]|2195[2195]:2109[2109]:87[87]|1595[1595]:663[663]:933[933]
KLDLINHLNSMKLLAISEAFDRFPKGCVDVDHFVNIMKEILADTQLMDRPEFVSELVDLFYRASTTKTYVMFEDLTSYLIEHEIESSQPLEKSNFEYYESKIVDQTTHNNYIGKIYYIEKLDKMLLYEHNNKVMRIYEGRTMRLKKDKMCDGVILAIEFISKKKMLAVLLSNKKINFYDPSSKDYKIFRELEVPCTQRCLCYVEQKDILFSAGTNGAIFAWELGLIFSNEFAEEEFKRIEEKKNFDYRKYLAYNTPWFEQENILCIVDLPNINFLATGSCDNKIRLWDLRSSAKMDKGTKEPTKELIGHQKAVREIAYSEKHKILVSIKTFDLLSGVKISEFDSHDGEISFIGYGGADRTIITAGWDKTIKIHMDNKSENKNNEENVLRGKVNCHTKDIISADYSHNLGLIATGSRNHRIRLWEYEKVKFEDELKGHTNEITLVKFIPPFPLLITCDNTGELMLWLTIPHDEGNKLLIKWRNMFTLQKMCPITSIDSCYDDKKKSLKIIVGDEMGYVRIQDASQLLTEIDIKPIDVTKNIKRNPWRIFKMDKKSKSKEFDVNDDSDDESAAHMEKEIEPALEEGIFKQISQWKAHKDSIKFIKYIDETDVSVIFTAGLDRMAKAWSTKGDLMGTLRQG
>MMETSP1380_Transcript_40024_9513536|81__k141_1231061|+|120|2.076e-26|1|1934|3040|1934[1934]:3040[3040]:1107[1107]
FQDRFQDLLENAIWIKKPVPKLVNKAKKPYIKSNSKNETVSKKKTQHKEPQKQPKVPPHEKSKTFKQQNTQKTRVKANQQNIKAARKHPAERQPKQRQPNHVPQIQKVSQHKELSEKNDAELIVTSEVPKMGHSKQAPSGDRVSVRLDQLSKIPFPKASRHKHASSTTRQEMRNGLVGVPKGTSFGLLAQKNHLELNLLNSSQNFERSPVQTKDKQRKDNISNALSILNFHNVRKSHDPHPISSFKEPASTKHRDEPTCFSREGIMTKKRAENDSIKLIPLNERRSQTRRMRATTLTRNDDDTPIKVKLTHVRAEQEERPQINNLVKINVVEKSFEVDESEQLSTYALYSKLISGTLERLGGSDALQLA
>MMETSP1380_Transcript_30690_2247129|81__k141_1231455|-|442|2.43e-123|1|109|1131|1131[1131]:109[109]:1023[1023]
GITALGPATLVSIAMAGELGNGASVVVCTDGISNLGVGNIQDIKRKKATQDEVDDFYDKIADYANLKGVSVSLTSIQGEECDLETLMTLSDKTGGNVDIIDPSLAEDHFKNLVTSKTIATKVNVKIVLHKALEFKNESEKNLNPQKNMLTKNLGNVIDSSEITFSYKIKDSEELKKIEGFNIETLNEIPFQCAIEYTTLDGKKCIRTITQVLKTSDDIEEVKKDANMGILAVTAAHQATNLVREGKFREAQAYSMNNKRYMKNNLKSDNDKRKYKAYKGSMKGMYGQIHEQNNLEEMQMAPMMGDSKDTAPTKNKKGFFSKMNDALSSNIVKQSRFTSANL
>MMETSP1380_Transcript_33277_27165339|81__k141_1231455|-|99|4.354e-20|1|1668|1874|1874[1874]:1668[1668]:207[207]
PTKKSKKERFNRQGRKFKVEVDTNVMSIGLKVLAENAEVASGDPVFCESCNAVFNKFSKLEENKDQQVW
>MMETSP0213_Transcript_3027_13120834|81__k141_1231688|+|139|3.96e-32|2|56|569|56[56]:121[121]:66[66]|345[345]:569[569]:225[225]
EDVFDKLIDPTEESEVSRMDISQSLAKQAKKENKMRIKIEDTLSKVSNKYGTKEFSLVRELVDIIIGSKNSHESLLGKQKDLEDLEKYLQKICRQIL
>MMETSP0213_Transcript_3026_27647019|81__k141_1231688|+|278|5.683e-74|3|2595|3484|2595[2595]:2861[2861]:267[267]|2887[2890]:3114[3114]:228[225]|3221[3221]:3484[3484]:264[264]
FVLSNRQFIQSSLDLLSTRLYSKFELLTKNYIASGFKISSISHQEQFSQQKKLTDKKNKVETNKDLASRNVETLNETVFDYIDTLINYIEFLGLPVQSVNDYTTNLFKTLCECLQIFNNDLVVFYKNLTKNTHCLKFYPHEFYETEKTSSEFIATIEKVLSNSYGEVKFNADFSMLQIDNLQSIAGESNSENSLEFLYKPRLAIEEGYLKSDITTITLVAGLSAQLAELIRSLKRFLKVYEGKIERTKSDRS
>ERR1712025_32706|81__k141_1231857|+|67|1.87e-10|1|4368|4724|4368[4368]:4724[4724]:357[357]
ADIDSPDQFGISAFWYCYQNQKIDLAFYLASKGADVNNLDNYGFFALKKEIFENNLERIKKLLSVGADINKPDEFKRTVLHHAFNRYRIGNDVCIIRYLMANGADINARDFKNRSPLHY
>MMETSP0006_Transcript_40172_15773725|81__k141_1231857|+|155|6.043e-37|1|2459|3226|2459[2459]:3226[3226]:768[768]
MTPLSVACRNGFMDTIRTVMSYKGSAPNQPGGWEKMTPLCYSSAYGYYQIVEFLLSMTKAKIDKADKFGRTPLMLACRNGHVKIASLLIRYGADIKTEDTSGNSALHYASAYGFPECIQLLLNHGANINAQNLWNSTPLAIAMLKRNLICVDCLLQKADNINADIKDDDGNTLLSIAIESMSEGNMKLVEKLLENSNPDIQDAQGNTPLIKVIQRITKKRKDSKKNKAKVNFDLEVKVAKQLLEKGADSSIKNKAG
>MMETSP0173_Transcript_3487_37508937|81__k141_1231857|+|353|1.504e-96|1|6274|8208|6274[6274]:8208[8208]:1935[1935]
DLSRQDNLGRTVVHYIVSPVSYGSYENEEFLEYFLKFGFRGDLSDNDGLKPQDYAIQQSSGSMLSVLIDQKVAPNYLKVNENLSSYKKIYDWEEINYLKDAQDYLDLIKMNVEGENLVPCDSAGKFNEDCIVYEDPEKGHYDCHLTRVDIGRESRDDYLFYKIQVVYDKGRDLWILFTRWGRIGEEGAFQKTPYPKDECIEQFEKIFSNKTKNEWTQRENFKKQWWKYQLTNVNYSNISHEDYLVPFDLANSKASQLQPQVQEIMREITQVSMYVKGLKNAGLDMNQMKFSNINRNDLQKARESLTKLREILEELEPMEANLNRFQQNNKDKIVSLREKMWYHSSRFYEMIPHEEFKNEIVPPINKMAMLKEKAEIIDNLINFEMASKILLGAHKNAKEVNPLDYCLKAMGLEIDALDKTSEEYNILKDYCVNTWPENKNANRKIRNIFKIQRKGEGEIFDQFADIGNKFLLFHGSKISNFMGIMSQGLRVAPPEAPKTGYMFGKGVYFADMFQKSFNYCNDHNSPQDGSKFMLLCETAVGKSYKLTHAQYMDDPPVGYDSTQGIGKSGPCYSKCFAFPEGYKIPKGKYLDYEYEDNIDRQVYLRHNEFIIYKNQQKDMSKVTHKSLPSDSCPGQIKMRYLIQVK
>MMETSP0213_Transcript_40814_11441519|81__k141_1158417|-|224|1.024e-57|2|2327|2908|2908[2908]:2732[2732]:177[177]|2659[2659]:2327[2327]:333[333]
KNKSKPYEPLKSIPKDEQKSEMETLWANMESKKMDIEEDSKWYIISVKWFQQWKEWAGFGKSKEPGYIDNYDIIDASEIMLFGEINLKDNLTEEQDYIIVNPEIWRYLYSIYDGTPILRAAIKNFDNDKTSEVAENIIEVNMVKLFIFEVPREQKQDFYEVMLASRNWDL
>MMETSP1449_Transcript_25150_36978888|81__k141_1158417|-|279|2.841e-74|2|83|1855|1855[1855]:1358[1358]:498[498]|478[478]:83[83]:396[396]
LQCMSQSVELTKYFLFKIHESEINHHNVLGSKGRVAEAYGELIGDMWIGCRRKVAPFNIKKSIGSVVAQFRGYNQQDSHEFLHYLIDILNEDLNRVVEKPYVEIPDSNDREDSIVSKEHWDSFCLRNDSVMTDLFYGQMKSHLVCLECENISNTFDPFSILSVPVPSKCQDHVKARKKMDLYRLPNVLIIQMKRFLKNDNESSYFRNASRKINEFVDFPLKSLDMSEYLLNKEENKEDWKYDLFGVSHHMGKLQGGHYTATCYDTVQERWLNYDDASVSRATEKEIVSSSAYILFYRR
>MMETSP1380_Transcript_11531_39670952|81__k141_1158417|-|188|7.035e-47|1|1901|2260|2260[2260]:1901[1901]:360[360]
MEKHSDLDKFYCELEHEWKKYKTLRIDGTLFKDLTTLVKDADFSRDHFMMLEYPIPTSNDNGYALVEVEKKDIHEALDEKTVKALKENESLKVALSNPKTLEYIQAPLSIITNEESVRGA
>MMETSP0205_Transcript_12008_4966704|81__k141_1229461|+|158|7.554e-38|1|241|780|241[241]:780[780]:540[540]
VVKIDSKDEASLWSRLPEVTSRQNVQFCFRNYIPPAVTVWNPETEKDTTYFFGCLFQRNGIEKESNFLFKVYNIEHDHRPLYAVEAVRERMDSFRLNYGICSFKVAGYPKILLVGGKNYMNCIETAEDANLSLTSTCLLFDVTTERFERDFELQLSCPKDLVTSVCIDNKFIYSFFGRKA
>ERR1712028_319331|81__k141_144651|+|64|1.496e-09|1|1779|2120|1779[1779]:2120[2120]:342[342]
SPQISLQVSFFVRDPPLQINPSSCKQLLEQPSPFIVFPSSHSTFVVLTPSPHFSEQTDLCSTESYGQEYPSSTVQRELHPSPEIVLPSSQLLGPLSGMPSPHTLSQMSAELEEP
>MMETSP0213_Transcript_23657_22796994|81__k141_144651|-|100|2.177e-20|1|992|1351|1351[1351]:992[992]:360[360]
LKSSLESSAASASAASGFMQYVILGGMACTFGLLLLLGGSLEMVWSLVNTLQIITFLPLMIPYYPEHVKIMFEILEFTNMDIEFISNMFTQFIRIDGLDMPSYNSRFLDNGIGSPLFLEN
>MMETSP0213_Transcript_23659_26914434|81__k141_144651|-|135|6.336e-31|2|379|706|706[706]:494[494]:213[213]|441[441]:379[379]:63[63]
MALVLLYDKHEAIRNQNKTYLRRFGTMYQDFKTDKEWYMVQYYPIFMIRRLVFVIFIVVLIDYPEIQCNCFYQGLAKPFKHEVINWLCTYNE
>ERR1711969_202076|81__k141_144651|+|60|2.394e-08|1|2136|2348|2136[2136]:2348[2348]:213[213]
PASIWQLLDHPSPFCVFPSSHCSEAFRSPSPQIVEHTVAGLTLVSVAQLNPDSKLQEESHPSLETKAPSSH
>ERR1712048_603631|81__k141_1074772|-|124|1.298e-27|1|1232|1441|1441[1441]:1232[1232]:210[210]
ITKNNFQYYYAIGKGGFGKVWKVEKKKCKELYAMKEMSKARIISKRSVKSVMNERMILSDLKFPYVKLIY
>ERR1719240_442442|81__k141_1074772|+|101|1.089e-20|1|589|804|589[589]:804[804]:216[216]
YLIDKISCLKTPALWYIAFLDADLFRENVISNFSSRPANVWSFTKHALVGYYSYCKIINSNAMVLPAHNFRS
>MMETSP1380_Transcript_29373_27229366|81__k141_1074772|-|412|2.609e-114|3|218|804|804[804]:592[592]:213[213]|562[562]:425[425]:138[138]|400[403]:218[218]:183[180]
APEVMCRQNHGIGVDYFAVGVIAYECMFGKRPYIGRSRREIRDHILAKQVSIKKSDVPKGWSLQAADFINKMIQRKPSRRLGYNGPSEVKNHPWLVDFPWDDLYYGRLKPKFAPKVKDDNFDSKNINEEWKDQDSDKMKENTLLLRRNSIQNLFNGYYFDSTIAAIAGAKLSHINHE
>ERR1719343_1632705|81__k141_1230681|-|74|1.461e-12|1|651|839|839[839]:651[651]:189[189]
EMPIHVSSVGVPRVLNILVIKSVSLSTMKSGVPKKSSAKIHPQDQTSAGIEYSLIFKAISGAL
>ERR1719450_377511|81__k141_1230681|+|195|5.496e-49|3|85|993|85[85]:240[240]:156[156]|278[278]:568[568]:291[291]|715[715]:993[993]:279[279]
SQNFNMDSSPENFEFGSDYNKENDYEYIKTLGTGAYGKVVAARHKKTGRVFAGIPSNAIREVSLLKELNHPNIIKVEEIIYYRPKLHVIMEYMETDLKKYIEGNRPLSTSTIQNIMRQILLGVTEIHSNSAIHRDLKPENIFLSNSGDLGCIFAELFLGTPLFMVESDTDLITKIFKTLGTPTEDTWIGISNMISILMPKYPQKKIMIEGMEEEATQLLNQMLVLNPRERISAKEALQHAFF
>A0A196S9I4_35238812|81__k141_1156551|-|230|1.6e-59|3|96|1408|1408[1408]:1124[1124]:285[285]|1018[1018]:764[764]:255[255]|530[530]:96[96]:435[435]
LILLMVAIIAVRFYFSRKRGENKRAGGYENIIAFYHPFTNACGGGEKVLFFAICSIAEIVKDTKSRLVIYTIEELDADVILKKAKERFNFELDLEAVSIYPPDMLIDTIGVGFSYPFVKLMCPGIKLLSYTHYPFIQQNMLDLATTNFKFHYYSLMLFLYRLVGSSADLILANSSWTMNHLYLVGSCRNDDDHKLKNKLEELADEQGVGDKIEFHVNLSQDDLIRLMAKAKVGVHTMRDEHFGISIVEMMAAGIVTIAHSSGGPLMDIIKEDAQRGYLAKTEYEYAETMEQALRFYDSLLISKMRNNARDAASKTFSNTAFMDGF
>D7FR59_8313403|81__k141_1235858|+|341|6.161e-93|3|176|2344|176[176]:550[550]:375[375]|689[689]:1240[1240]:552[552]|1364[1364]:2344[2344]:981[981]
FDSSQFDIYGYINNLFPTDETLGNLDNVIEEFDRKIDECDKEIKEKIIQQSYENEQIKEELANRDIMLLVQKFESIKNRAEESEEKVKTICSEIKSHDNAKKNISKSISSLKNLIMLITAIEQLRQLRVQLMEEFRMFDKGSPPEQLYEGCFAIDALGEQAVTDVRQWFCSFLLESYKEAFVVSEENESSKFENTERRFAWLKRTLKDYSNRYESIFPDDWNLKPMLAYEFCKITKLHLDQILSNHQGSIDITLMIKVLQKTLEFETHLHKRFISKKGNFDDRVYTEGDKVEFDVGDADQIKEKYAKQKFEPYLQGYSETEENKIIEVLESSCSNDQIEEGEYPFYNSSLLMFVEIKKAISRCTSFSNTKTFLDLHTSIKNVLRYYSKLLKRTVPALSQNQTQTLEEVDEVNLVYIINTCEYCNGILPALDEHIKNEIEESYKDKVDLETSQEVFRVLINACIQCLINSFEVKIKEQYSEISKMNWEKFKSVEDNLKCIKNVKNMLKSISKVIEPAMNSTYYSYFMNKLGPSIPKLFMEAIYKIKKCNGEASQQFQLDILELKSCLIDVAKSSDKISKTFINLVNKTVAQSETRLKVIGMPKEQICEMYNHIVTDTNKSIDDFDKLVKIRGFNKAE
>MMETSP0209_Transcript_16862_28693467|81__k141_1235931|+|187|1.407e-46|2|967|1442|967[967]:1209[1209]:243[243]|1254[1254]:1442[1442]:189[189]
HGIIFCKNPLDHLNNYVEFKVTIDIPSRTKSHLFVGCLNKSKYKPEYLTSTFWKDSPYSYYWDIWNTKLIKMNEIGIQTVSEEHETVIGIQYEVKNKSVSFYKNGYLLGTAFRDVDAGYTPSLDLWFESGTVEILSHDKPVPKE
>MMETSP0205_Transcript_17189_32140412|81__k141_1235931|+|239|3.124e-62|1|370|819|370[370]:819[819]:450[450]
LESLKDTITSLFDTEKGKIVDDKLKLQDDYQKFLSYKKDELEKLDEAKEELHNRNIQLGTGIIDNEETKIPSDIIELDIGGTHKLATARATLTKFPSSALGCMFSGKHKLNKHNGRIFIDRDGDPFISVITYLRSGKVPVFNSKTDEIKF
>A0A1L8D6J0_34889612|81__k141_1236008|+|189|3.517e-47|2|128|1126|128[128]:628[628]:501[501]|809[809]:1126[1126]:318[318]
DVVEMADYYGFSAEPREVTTQDGYILTNFLIHATGPETSEPRPSIVLMHGAAGNAESFLVNGGDHSFGFFLADNGYDVWLMNSRGNNYSRRHTTLNPDEDEEFWNFDMTSSVEDLRATIIDALDYSGGEQVSVLGYSLGASFAMIATSTDVEWFTPRINLLLAVNPVMSYNPEYDSYEALTLISHHYPAGANIFTALHYSQLRTSGRFHFMDYGTEENIEVYGSEIAPDYPIEDIQVPIALFTSEFDDVELPEHTEWLLTQLNSLIEHVSYPY
>ERR1719199_1061684|81__k141_1236250|+|156|3.021e-37|1|883|1116|883[883]:1116[1116]:234[234]
FFGKQKYVAAIACLKKALYLDPFQWIAAFNLGLVHLNTGQYASAFHFFSSAINLKPDFSNSYMYLGITLNRLNDFDSA
>ERR1719197_1335571|81__k141_1236250|-|98|8.709e-20|1|786|983|983[983]:786[786]:198[198]
TSPKLKAAIHWNGSKYNAFFKHAIAATYFCFPKNHIPILFQSSAESGLSTAAILYFCKAASWSLLS
>ERR1719394_939827|81__k141_1236250|+|370|1.148e-101|1|136|879|136[136]:879[879]:744[744]
IKDKNNWLIHILFIRQEFDDCLKMIDDVLESNRERSEYALFVKAMILRIHGNIHESLEIFKKCHLLDPSNIDYLKQFGRSLYLLGRHKAAIDVYDECLKIKEDDWEIFYYKGLSYKYLRIYDEAVDNFKKANAQQKHDCTFIELGRVYTAQLKYREAIEVYLEGLDFSPENPEILTTIGLLYIRAGENFQAFQFLGNSLTHDPENPKTILATGSIIQDKSDHDAALQKYRIAAVDNPDSAELWNNIGM
>ERR1719181_2357531|81__k141_1236250|+|69|4.675e-11|1|1120|1320|1120[1120]:1320[1320]:201[201]
AAFDKSIELDQTDCIIYLNYAIVLFNNKDIPKSKQIFKKAEEVFQTLEEDDIEPEMASQREMLAKAL
>MMETSP0213_Transcript_9059_19293092|81__k141_1236305|+|136|3.168e-31|1|1368|1634|1368[1368]:1634[1634]:267[267]
NKAIAGLSKASQRLKNLKSRDSEDTPDIENPYIMPEDIEYEFENVYNDFLDDIKTKQLALETIKMKYKQQADKEQDYIDRIKKSQRKVR
>MMETSP0205_Transcript_11996_18223517|81__k141_1236387|+|169|3.688e-41|2|1369|1791|1369[1369]:1572[1572]:204[204]|1690[1690]:1791[1791]:102[102]
MALYMILIMFSFTFDLSSLMPRYLSYAAQSGTAKHMSKIFQFNTTILIKNPLFSNIMFLMSNTFIIFYDNELASQGNEMEEIRKKSKLDYAVLFEQEAMSIN
>MMETSP0206_Transcript_4600_24280141|81__k141_1236387|+|290|1.387e-77|1|601|1008|601[601]:1008[1008]:408[408]
SKWTMFDNIELDTFVRLALSIFLILGSNIKTLYSAYGLSAFTFFLIKGQKSPNQEKKEIKKSIAQVRDQYRKLQEKYSTGRHKKKSRSDIRLMKQLKTEERKLRLESTQIEYQLQKSENKDICSRFLSMIFTVLKP
>MMETSP1380_Transcript_3104_17062189|81__k141_1236552|+|55|7.66e-07|1|409|960|409[409]:960[960]:552[552]
GRDERFKESSSVTSIKANVPNAYLQNMNTFPESVNKSKSNLAKNERFTNTRVFNQDLDDLPSPSTYNLSYFKSIVAEAQPSKESKLRNNLGISKRYDRFTNKAYFKELDRGQGDQSPGPCAYISNVQPQLPDIRRSCSNLFGKSSRGLQLTKEEKASPSPQKYSVNYEFKGTRHVKGPTFGSAK
>MMETSP1380_Transcript_32611_2325030|81__k141_1236618|-|156|3.021e-37|1|146|556|556[556]:146[146]:411[411]
LFGKLDEEIKTFEEQYYTQKYDKRYNLKERRPMTQEEIVADREDYDWERQKIIMVRDDRSKIERERLEAEQQRKNAVYNQDLFIKIVQELMAEGKSLIEMMVYLDVDEAALTNAFTVISQREQVEKLNELRSQNKIP
>ERR1712166_1073686|81__k141_1236618|-|152|4.834e-36|1|935|1309|1309[1309]:935[935]:375[375]
RNFCFRWMNKHRDIYYPSSWNVPKQRPNYNGRVGKIKYNTQDPLYLDEKRMHIHGGIKTYLTRLHDDKAYDIPLRNIAFILYHCGKERIPDRLAFKMFEANYKTLSSTDIGQREAYGGLYGCYAT
>MMETSP0205_Transcript_6907_11151403|81__k141_1236782|+|177|1.441e-43|2|430|1233|430[430]:891[891]:462[462]|1078[1078]:1233[1233]:156[156]
KEQEIFPAVDKLFAFRRLTPPHTSKVVRMDTQTYMYFMENQEEEHIKLNESELTESKWLNPRQAVESIKMFFPQQMSLIWLSQIRDYSSLKSMFTDHLDKMMSSYLEFRGNVFVNNSKLIPEDSKFKTLEDYYQFIFNKNDFMSDAERKQKHGLMFVLPGDFYHTNENFPWQIRSYSRHRCYIKGTTVVRYEITKDVHRYFSDKDA
>MMETSP0213_Transcript_15434_6920290|81__k141_1236858|+|108|8.504e-23|1|451|858|451[451]:858[858]:408[408]
MICDRKFTAKDIQKYYEDQISSKEILIKKGERDLKQKKEKLDSVNDRIKGMERDDETNQREFQSKMEDLQTKMEVLQNCIQETNNENEILNKRNIARNNDAQAKQDEKVALSKDVDTLKNEVLTLEKKLEKISARF
>MMETSP1380_Transcript_39793_25119926|81__k141_1236930|-|124|1.298e-27|1|164|637|637[637]:164[164]:474[474]
KIDETKKRAESFMQTRYKFDVDQSIKNNYRFKMQQETEANREKFRQQRRDSYERIKQAKLKLIEKNLQDGFEVKQNLRHGFTNRDLRMSQDRQHKLSTINHIKNHHQNHSISKNERVNKQNEENKSRFDSIVLKDEAKTASNIKQMTKLERHEQELME
>MMETSP0206_Transcript_10582_24665262|81__k141_1236986|+|189|3.517e-47|1|578|973|578[578]:973[973]:396[396]
WDGILGLLPSSISGSDLFISELYKEGKLKRNAFGISYTDTKSDSHITFGGFDKKIVKEEDDFSFVPLHDQQHWSGELHSIRLGMFDEIETEATSAILDSGTSLILMPTPTFDNFKTLISKDRKCGTLSVYYG
>ERR1712176_104950|81__k141_929059|-|96|3.483e-19|1|64|300|300[300]:64[64]:237[237]
EIKIGRSPHCTIRIEDDVLSKYQCRIFYDFNLRTWTLEDGSTNKSSLNGTWLYLNEEYSVYDDMVIKAHQMLFKAKYVD
>J9EGV3_33191967|81__k141_1238708|+|202|4.294e-51|2|254|1249|254[254]:667[667]:414[414]|737[737]:1249[1249]:513[513]
EHYEGKNAKLYTQEGVELSDGDLYFLNNNTIYLDLEGHPFNYSQTLDQYQVLEKIGEGGFGSVFKIKHKATGKLMAMKTIQTNEYFNKADKIQELFREQKTLKQLDHQNIIKLNHAFQVNNEICLLMEYADEGEIEKYAMSFCHQKGIIHRDLKPENVLLCSKSNDQQENKFSAFASYMLEGDAEMKEYEKLVAKVGDFGIAGIKKSGTKGEATNAGTVKFMAPELQTKDDIEANPALDIWSIGIMVYMMIFGYHPFKVPNREETVKNIIEKPVKFDNAIAISDECKELIIMMLDKNPETRISMHKVVN
>ERR1712137_75522|81__k141_1238778|+|144|1.238e-33|1|232|627|232[232]:627[627]:396[396]
TSFTSSFPPQITIDGYLLHLMKHVRTAPGVIVYMLVYIERLIQILERKYQKQTKQNIPFLMTSYNAHRLVLTAFLLAHKYCEDLKYNTSMVAKIGGIQPQELLKLEKEFLKFVKFELYVNDSTFLQYHNAVL
>ERR1719266_2532701|81__k141_1238847|+|490|8.634e-138|2|508|1482|508[508]:1071[1071]:564[564]|1171[1174]:1482[1482]:312[309]
DYYFESYSNFYIHEEMLKDRVRTESYQSAIEGNPEAFKGKVVLDIGCGTGVLSIFAARAGAKHVYGIDNADIVHYAREIVNVNGFKDTITILQGKVEEVDLPVEKVDIIISEWMGYFLLYESMMDTVLFARDKWLVKGGAILPDTCTMHIAAIEDEQYKNSKLNFWNDVYGINMSCLSSAAFVEPIVDIKMKYNQKVHGVVTWFNIVFGNLPNEVRFSTGPFADYTHWKQTVFYLNGHYNMKKGDVLKGSIACRKSKDNFRACDIKVSYHECPREKNFETFNKQVVQYKLR
>ERR1719253_607658|81__k141_1238847|-|128|8.111e-29|2|505|930|930[930]:604[604]:327[327]|585[585]:505[505]:81[81]
NSTTLDKPFISGKQYSVHHGFIEKEISHPFGNNDVYFLYWKINFFNFSLENCNGIFESIDIDDFSCVVDDVSIVNSVDMLCTSTGCEDTEDSGSASDIKHYFTLEGFWVVALRPDSILKHLLVNIEVAIRLEVVVS
>ERR1711964_642556|81__k141_1238914|+|253|1.907e-66|1|835|1275|835[835]:1275[1275]:441[441]
YNYKSIEIRDEDWVYSLMKVKKTYDSVGDFDYQKLVNEGLVNKQILRDMYTTCIMVDGSKYTGQFRKDSSDKDGIGHIIYPDGSLFEGVFKSDDTIKGRYIFTNGYVYEGEMKNHKMHGKGILKYKGKIIYSGDFHNGEQSSEKLTL
>MMETSP0205_Transcript_22920_935606|81__k141_1239083|-|175|5.763e-43|2|92|731|731[731]:480[480]:252[252]|394[394]:92[92]:303[303]
AGNGTVDYGVISCIFRLKQNPHVYDKLMKELKDSKVRDAVFQKKLDSELLSECDYLTYVVKESLRIDPPSMFTTPYSTYDDVEIHNNPEQWQEPEKFIPERYDPESEYFTIPGSQCTRDPLSYLPFSTGPRGCPGMQFALTEIKTLVAFFICRVEYSIPKELLEDPYIHFGLESDEYELEIKIDK
>MMETSP1380_Transcript_2256_10434394|81__k141_1239083|-|81|1.141e-14|1|1358|1672|1672[1672]:1358[1358]:315[315]
LLALSYYIPHKLRKHFQQYPNVALSETHHLVYGDTGRFIFLRLDLMMLEREGKGEIIAHIEAITHNPQLDLKVEFYFKDVWINIYSCQAIREMKDLMPNQIDRSD
>ERR1719272_28993|81__k141_1239204|-|79|4.566e-14|1|1020|1226|1226[1226]:1020[1020]:207[207]
FFGDLFPMGDLLLGDVLVGDLIGELSLTSRPTHVFCTATFSLNFFIGDFRSSFSISSGVYVSKNSSMER
>MMETSP0206_Transcript_395_13859159|81__k141_1239204|+|367|9.181e-101|2|523|1239|523[523]:636[636]:114[114]|655[655]:1239[1239]:585[585]
IDAQNSTILQLKNFIIRIEQELEVRKDVEKELADSRSHQKDKLKSDLAIASDYLIEQDSKVHNANKTSLELLQHLKDSEAEIETLKEYIGELKRRMSVYIPVEQDSVDSRLAEYINNYPERNRLQVMFMRESSGIYQFGTRRVFVKVEKDKINIRVGGGYLSIDEFLDTYTPLEMEKLDRKSPMKKFSEKVAVQKTCVGREVSESSPIRSPTRTSPSRRSPMGKRSPKKSPTK
>ERR1712058_40296|81__k141_1239272|+|64|1.496e-09|1|477|668|477[477]:668[668]:192[192]
AEVSKNTRSCFLANACPSSKETCLSFSRSTLLPISIVVILEYAFSFISSNHFCRFSNDCLLVMS
>ERR1719345_605974|81__k141_1239272|-|321|6.46e-87|1|362|943|943[943]:362[362]:582[582]
RNNMSFQSYSYVFKYIIVGDSAVGKSCLLLQFTDKRFKSTHDLTIGVEFGSRTVQINDKAIKLQIWDTAGQESFRSITRSYYRGSIGALLVYDITKRQSFENLQKWLEEMKENAYSKMTTILIGNKVDLENERQVSFEEGQAFAKKHDLVFFETSAKNAHNVEKAFLAITQKIYSNLENGEYNIHKESIGIKPG
>MMETSP0205_Transcript_23608_5925688|81__k141_856084|-|96|3.483e-19|1|800|1051|1051[1051]:800[800]:252[252]
EYRAINLNIWKHVTIEVLPSLSKVNIGEMFGIFDVNGAAIDASASERESPTSAVFKAFQSFAPSPHIATISCKLFWSCSINKAL
>ERR1719228_1394533|81__k141_856084|+|462|2.318e-129|3|1|1628|1[1]:474[474]:474[474]|654[654]:830[830]:177[177]|882[882]:1628[1628]:747[747]
MSTISVSHSDNSFSAFVKGSPEMIHSLSVSESIPSTFFDVLEKYTQDGLRVLALAYKPLPDANATWVTGCRREDVEQELQFLGLLIMENKVKAETNLCLQKLQDARIGTVMATGDNGLTGIAVGRKCGIINPYRPVYFGELTKCMSGSPRIRWKKINNSQYELAISGNAFQFMINSATRNEADEYHKSVFNEVIKHAKIYTRMSPDHKALLIEQLQNALKTADVGLSLSEAEASIAAPFTSKIPNISPILTLLKEGRTSIVTCFQMFKFMALYSMIQFLTVTMLYYIGSDFNAWQFLYIDMFIVIPLSITMSRTGPYHTLDKSRPVGHLISFTVLFSVIFQIVIQAIFQIIIYITLYNQRWFKPLVPYDNKNFLCLENTVLFMYSTTQYLIVVIVLSVGKPFRKSMWSNYWLIFTIVVSGGLTYLMIFTHNPAITKLMGLLDIPSKFRFFIAGLSVVNLLVSYGVE
>ERR1719471_921008|81__k141_598480|-|74|1.461e-12|1|3260|3484|3484[3484]:3260[3260]:225[225]
SDVIGLDIISINDYLALLRIIESVEQLNDGTLTTSRLADKTNALIWFDIQVQSFQNPCILSSRVSKPHIFELDFS
>ERR1719324_1371966|81__k141_598480|-|71|1.169e-11|1|1709|2005|2005[2005]:1709[1709]:297[297]
LSVDKCGVDSIWIIPKQGIMISNFFNFAFIDNYYLVSFFNGRKSMSYHNSCDTSLFIDCLNSCLNLCLISSIECTSCLIKYQNIWLLQERSSKSNSLFL
>R1DER6_33027611|81__k141_598480|+|764|2.844e-220|2|1376|3955|1376[1376]:2665[2665]:1290[1290]|2687[2687]:3955[3955]:1269[1269]
AFVGPSGSGKSTIVKLVERFYDPDEGEVLIRGQSLTQFNLRDFRRKIGYVGQEPVLFNESIRSNMLNAKPDATDDEIYEALKKANAMKFIERLSKGLDTNAGSSGGQLSGGEKQRIALARAFLKKPDVLILDEATSALDRRNEAEIQTAIEAINKQASITTIVIAHRLSTIKKADKIIVIDKGEIKEVGDHDSLLRDYPNGVYSALVNTQQAVSEDAKGDDDLLEESEPSNTSINNPDVSRLNASELPMIKKKSQNTIKTEEGEITKEANAADDKNNDEIMAIRVQRKKDGFFKRLLIHNRPIYFVFIGLFASIIVGTIFPIFAVVWTKILFVMMPEHINNSDLMKYCGFLLLLGVISMTMTIADKSSFGFLSENMSRALREECYSSILAKHVGWFDMQENTTGQLTSILSTEINTLNGASTESIGIMFQGVTLAVVFEWRISLVALGIAPIMMISAGINSKVKAGSLINLDKSDVSVNSMVSDSIINYTTVASFANEDTIISKFKQNLSVKVNKEIKKSYVSGALFGFSQFMQFGMYAILFWSGAKFVERYGVDPQDMFTAIYVMMFSAMGAGQAQQFGPAAGKAVEAACKVYDIIDEPSLIDPFHETANQIIATKENIQGEIEFKNVWFRYPTRKDAWILKGLNLNIKPNECVGLVGQSGGGKSTIVQLLYRFYDPQKGQIIIDGNDIKSYNIRSLRSQFGLVQQEPVLFNYTVRDNICYAMDHASTQEVLDAANVANAAQFIEEIDPDKEEKTQFPESAMEPLRVKETDYDDLPGGYRTMCGVKGSKFSGGQKQRIAVARAIISQPKVLMLDEATSALDEESQRKVQDALDKVMAGRTSIVIAHRLTTIK
>MMETSP1380_Transcript_21997_19355306|81__k141_1220982|+|448|3.797e-125|1|1994|2707|1994[1994]:2707[2707]:714[714]
RWCKTFGNAKERLEILPNPRKKAQKVYVVVYGARNHGSKAFCTYLAEHGYSLIIIDSDQASLNSAEKYVHKDFENVNIIKMKMEDFDEAECLKVIKQLNKMGEIIRGLVVTKNVMLNEQNSKKFEGLNFDEIHQIMHDNNEMMVGLVNVLMKPIKKSGNGFIINLRNEKYQTEEDAIYWDLLYHCSSKFSTFFIDSVRKAESKILIEKINQSKTPKVHMVSVSVNYDNIKKEEEKKKL
>MMETSP1380_Transcript_19423_14429683|81__k141_1065027|-|51|1.226e-05|1|417|686|686[686]:417[417]:270[270]
MSQFYSKVWKHYSSASPSDKHRHMNDRRSSRGNFVKKVEVSKKDQNMAYWQLDKCFGKGSDLLSIDETQRDQYIKEFGENALMQGYLRAK
>MMETSP1380_Transcript_28815_22164089|81__k141_1222378|-|147|1.547e-34|1|2343|2645|2645[2645]:2343[2343]:303[303]
GDSGNKDFTDIEQNQGILSNCEDSGAIHNTRKEPIFESQVSVIQCNDDPKEDFELANDFDELDFDKSDNKEDESIYMQLNDSLIKSREVLKDKNVRRESFK
>MMETSP0213_Transcript_15310_37866267|81__k141_1222378|-|158|7.554e-38|3|570|1806|1806[1806]:1708[1708]:99[99]|1485[1485]:1042[1042]:444[444]|758[758]:570[570]:189[189]
NSISNINSPFLRMDSLIGDSEIKDTNKLINELRFRNEEKKHDPEYSDTVGMLFTDEDRKVKSRFEMQGNNRIIISKDGTKRNPEFSSLSEIFGDKVEFDMSTIKEMVESLEDDTLQFKGQVSTEDKNNMASKEDANSFEKIMMYMKKEIKKIDSVKKKEKDTDKVKHLMKNFIDNLKRIDLDEGNVTKDSYEPTPNRLPPQSIISSKNQSPDMVDSPSKESKNSKMPGIFAEYAIIKNKKKFSH
>Q232Y2_10808392|81__k141_369981|-|371|5.738e-102|3|68|949|949[949]:821[821]:129[129]|748[748]:287[287]:462[462]|268[268]:68[68]:201[201]
PLVYTSGYNISAFGLEKMHPFDSQKYGRIYNYLVQWGIIEKDTLNYSIYIGKCVELPIFFLPAWLIRWRALNPMLRATYGTILASFMAMKRGVGINLSGGYHHACSNNGQGFCIYPDITIAIKIIRKFYNIKKVMIIDLDAHQGNGHERDFIGDDDTYIIDGFRPDIFPNDRHAVKAIDRQIHIYPSDNDESYLNKIIDEFMPEFIIYNAGTDIMAGDPLSGLNISEQGVIARDELVMSSAFGSRDKNRPRIPICMVLSGGYQK
>ERR1740130_2093601|81__k141_369981|-|69|4.675e-11|1|2220|2399|2399[2399]:2220[2220]:180[180]
KKVYGVEGGSRLTDIVKVMQGKAMCKLEQLSNWEKRPLRKSQMHYATLDAYLLTVVFKKL
>ERR1711892_36370|81__k141_912197|+|131|1.014e-29|3|338|1111|338[338]:496[496]:159[159]|527[527]:691[691]:165[165]|779[779]:1111[1111]:333[333]
WRRIQDVYPKDEITLLEDVLPADVQQGQIGDCYFISTLSSLAFQQPDEIVKIFYAMRLMLNGHPQIIVVDDYIPFDKVTKRPVFAGKKTKNIWPMLLEKAWAKVNGSYDRENMWKKISSALKGQYMITCASGVGDVEKSEAHFDALGLTSNHSFAISGVYNIKHERKATRLLKVSNPWNKQEWKGTWSDKDSRWTSELKDQVGFIKKHTGEFYIGLDDF
>MMETSP0205_Transcript_11166_30060912|81__k141_912197|+|255|4.767e-67|2|1391|2314|1391[1391]:1816[1816]:426[426]|1835[1835]:2314[2314]:480[480]
ESETYLDEGIYFAYLQCDWNTDFINSFAFSVLGYNVKIRQARNDEYPNFLKSCIKDFAKHKITDARTKEGDLDISAKHYLGELTAGYGFHYYQNESKIGTTMIETVAYKTKEGIDFEFKCKDPKKFYVELKPDTDQLLLFKRTNYNYWTHLKYTAKHLAKLAMSNGKKCKMESKQGQVEHMYYITHDFGYTFVFDNSDSKTTIDIYLYFETLKNLALTKGDLEISSQKPFWKFTIPPKSKIAKHLRKKDLDAGFSMSYKISHEFLKPGQKPLSIKEKLSPSELKDKELIQILKDRAENNTFK
>MMETSP0206_Transcript_14260_35024464|81__k141_912197|+|85|7.134e-16|1|2321|2593|2321[2321]:2593[2593]:273[273]
KTEKTLKISYRYMFFETFFFWYFENNEPGYHFDGKFTFKLKNLKLDKSDEEEEDMYKVDLKPNQSMVRKMHAIEKDGAVSYSLSMSYFIKK
>MMETSP0205_Transcript_18539_13459242|81__k141_912837|-|347|9.627e-95|2|46|1075|1075[1075]:725[725]:351[351]|657[657]:46[46]:612[612]
DTKDQELVVALGDDIAFLKTQLHEEQSQHDSELRQLQKAYEEKLSAQMLREDTLNKQVDELKLELNETDQAFDSYKYLNQKEINNMVSELNTLRRHANVRQDQVNRRENKLKDEITKEKLKVGYQKHLNQLHAELAKKARIIQETKKKLRAEQLKVAEMTKSVKSFDFRALKADLEYLQKMHMNNKSTIIDEKVALSTLVNKLQNYVFEVGETSMKENYNDVANQDDVEIEYEIDDTFKSPNKQYANLDDYYIDESESLHLGNSRELEERLKQYAKLQENSPQIESDSNEQVSPLSEHKSNNMSEGSYSQAFLKKKKQNSK
>MMETSP1462_Transcript_53817_1016602|81__k141_1224679|-|297|1.084e-79|5|2583|4058|4058[4058]:3930[3930]:129[129]|3911[3911]:3489[3489]:423[423]|3182[3182]:3096[3096]:87[87]|3053[3053]:2937[2937]:117[117]|2807[2807]:2583[2583]:225[225]
GNLHRATRVNDSEYNLYLEYDKNSRNHTQWYYFSCRNIKKGRPGVTVTFNIINLLKVDSSYNEGMKPCVYSRRQEENIGTKWHRGGFDISYHKNGTKKTSIITKAIDEVSNEDLKKELHKRIKVLHTLTFSYTFVHENDTVFFAHFHPYTFTDLEKYLAKATAVDETKKYCRVDILCKSLSNNPSNYLRDHKHKKGIVITSRVHPGESNSSFVGLIAFLLGNSKEAVYLRNNFVIKILPMINPDGVVYGNYRDMHGHSRKKNVFMYGCCQNSLLPMGSKTNEMIRLLPFMVQERNKLFSYKDCRFACEKEKENTARIVVFKELGIVN
>MMETSP0206_Transcript_9476_6352201|81__k141_372699|-|118|8.305e-26|1|1|426|426[426]:1[1]:426[426]
FRTPLNAIMNSYRFIDSTFNDMMGNENNMERDDSFGTPRSKKTIAHNRQNMKKFISMGSNSSVLLLSLIDDILDLTKIEQGTFSVNMSDFILIKVVKECYDIFYFQCALKKIKIELVIPPDVEELQIHSDSGRLKQVLLNLL
>MMETSP1397_Transcript_15624_5777376|81__k141_1225864|-|425|3.185e-118|3|1173|2801|2801[2801]:2376[2376]:426[426]|2324[2324]:1713[1713]:612[612]|1661[1661]:1173[1173]:489[489]
RLRWDLFIIFLATFNCFQVPYNLAFTNLEDSNVFLDVINVFLDVFFIIDVFVNFRTSFIIDATGEEVTDLKAIAVQYVKGRFWIDLISSIPIDLFTLFLDSGKNDSATFQLFSLFKLLRVLRLSRIITYINIKNELKMSLKLWFFIVKQNKDWIPPLDYVFITTELFESSKIHQYSNSLYHAVLMLGGNDVGPRDTFQLLFVAAVLVLAAIINANIFGNIALLLQSMNLKSTKFQEKMEEVHEIMKNIRITDKLQDEIKTYITHTHTTLDHQQDLDKFLGMLSPSLKQEVDRQMFYEAISLNSVFRKHECIIFAIIKDMKTILSLPEEIIISQGDNSKYFYFLARGTLAKGSYFGEVALIKNCKRTASVISKNYSTCAQMEVDMFYALLKRYPFIKQSMQDNMKSNYNDKWKKFMKRALRNIDYFYYGVSDSIIEEITFVLEPIDIKEGDFFINAGTPCKHIYIVVQGELDTYIYNNGKEFYIDTLYSGCNIGSYSMINNANYTFSVKA
>MMETSP1397_Transcript_33858_33958884|81__k141_1059946|+|228|6.398e-59|1|180|959|180[180]:959[959]:780[780]
VAYNELKKNNPKVLAKAEAILGPLSQFFMEPDHVFISAAEWPDDIKGQKWTNFNILHFTNYPVIDPNFEGSDIKTAVDNVTLAFNECHDTLSKPIDDLTVIPKSICMRLMIHLLGDIHQPLHTATLFSKEFPSGDMGGNLFKVIFPASTSMNELHAFWDSTAKKYSGSIKVPLTDNHYDQLQEIAFNITGKWNRANLSEELKKKTFNEWTAESGKLAYEVAYDKLKLQSGTKLTLEYQQMAQDLIDKQLVLGGLRLADTL
>A0A087SA88_3181181|81__k141_1060640|-|556|1.17e-157|3|150|1502|1502[1502]:657[657]:846[846]|569[569]:297[297]:273[273]|263[263]:150[150]:114[114]
MREIIHCQVGQCGNQIGSNFWESLCGEHGLDFDGQFHGDSDLQLDKINVYFNEAAGSSYVPRAVLADLDASTMDAVASGPLGQLFDPGNMVSSNSSAMKNFQVGFYEYGMNVMDSVLDSIRKEAEGCEKLEGFQIAHSIGGGTGSGTGSLLITKLREEYTSKLIETFTVFSSKKVSDCKVEPYNNVLAIDILIEFVDAVMVLDNEALLNIATNTLKLTDPTFRDLNNLIARSMSSATLSYRFPCELNASMRQLVSNLVPYERMHFLMNSLSPLTSSKIKDNRAADPRHGRYLSASFTMRGNRTKGDYNEQMLNVQNKNSSYFVEWIPNNIKSQFVKLPEKGLKTSASIIGNSTAIQEMFKRVGDQFDDLFKRKMDEMQFNEAYDNLTELIEQYQFYQEVNDDSEDWDFDEE
>ERR1740117_2586285|81__k141_1060640|+|114|1.329e-24|2|1065|1505|1065[1065]:1163[1163]:99[99]|1230[1230]:1505[1505]:276[276]
ARSSSSSNRMSNLKTFEFFTPFCFFSDRVENRIDHIPRIEQLAEGTRCHCVHCARVKVRQHSSGHVAAASRLVEINVDFIELQVGIAMELAVEVESVFSAQRFPEIGADLVSTLADLAMDDFSHS
>ERR1719158_2547152|81__k141_1218194|-|98|8.709e-20|1|560|772|772[772]:560[560]:213[213]
PRIPNTSLMYSTSLAFLTNEAAIISTECLRPNSIMSVSSCSVSVGRFTLIPGKFMFLRSPIVTVFITTTLT
>ERR1719472_572532|81__k141_1218194|-|147|1.547e-34|3|809|1462|1462[1462]:1241[1241]:222[222]|1165[1165]:1049[1049]:117[117]|970[970]:809[809]:162[162]
LAALIMFLTQLSVPWNDGTLYPKTPRIKFICLTTRFEVLHARMYCLGLYLETNLAILPVIVIRIIKSMLEAKAAFRWLIKLSASHIILAIIVTAATGNSPFAVSPESITASEPVATITGLENALHLSIIYSCAKNTFSVGISIPRSPLATIIPSEANIISSKFSRPS
>ERR1719201_33727|81__k141_1218194|+|449|1.899e-125|3|125|1166|125[125]:265[265]:141[141]|321[321]:521[521]:201[201]|537[537]:1166[1166]:630[630]
DPTMKKSKIICTLGPACKDIGTLIEMLDAGMNVARLNFSHGDHKSHGAILLDTKGPEIRTGMLKDHKPVTFEKGQSLEITTDYAFEGDTTKIACSYQDLPSSVKPGDVILIADGVKECYEDAVSVVVMNTVTIGERKNMNLPGIKVNLPTLTEQDETDIIEFGLKHSVDIIAASFVRKASDVEYIRDVLGIRGAYVKIVSKIENQEGLENFDEIMFASDGIMVARGDLGMEIPTEKVFLAQEYMIERCSAFSKPVIVATQMLESMIKNPRPTRAEATDVANSIIQGSDAVMLSGETANGLFPVAAVTIMAKIICEAESLINHRK
>ERR1719316_1308470|81__k141_1218194|-|68|9.351e-11|2|139|424|424[424]:296[296]:129[129]|249[249]:139[139]:111[111]
SVVISRDCPFSNVTGLWSLSIPVLISGPLVSSKIAHWLPGLILSPCEKLSLATFIPASSISIRVPISLQAGPKVQIILDF
>MMETSP1380_Transcript_13025_5255510|81__k141_1219613|+|219|3.276e-56|1|1077|1661|1077[1077]:1661[1661]:585[585]
MALTYVGGSIAYSSRDLAEVSEDLKVCNPTILFAGSRLMNQFYKTIQSSIKGKNRVLAKAVSWALESKSSQLKKTSSVESKMYDLTVLAPLKRCVVGSYAKHIIVGGDFVPQKVQDFIKVCCSVKIWESYTHNQAMGLVSMSYCDDVVKGHLGGVLEHTQLKLAEYDTEKYAGLIGNQDVESIGRVCLKGPGVVK
>MMETSP1380_Transcript_13026_14199364|81__k141_1219613|+|118|8.305e-26|1|321|584|321[321]:584[584]:264[264]
KLDLKAAFLKSCNKYAGKNFLGKKHIAKNQFVYVTYQEAKEYSLFIAKGIIEREFYVKKHGLRLVGLCSHGCPEAALVDFAAIQAEIT
>MMETSP1395_Transcript_29306_33027301|81__k141_1063094|+|99|4.354e-20|1|64|435|64[64]:435[435]:372[372]
IKAMRPTMLMFRSPKERTPEYYVPQMTNDGNNLSFGSLSKRIKKSSRVRVSTSFSKQERFADYKYLAKITSKKLGPGTYKDSENFRSLRQKPCPTKIVKSVLGDDSTDPSYMYVGNHLVYEPEY
>MMETSP0205_Transcript_12053_10112569|81__k141_1220238|+|111|1.063e-23|1|188|565|188[188]:565[565]:378[378]
NNLDESREEVKSVKKIEKENKQPNADKSSVKKKGVKRPAIVPRETKASQLLKKRNQALSKDNSFDNSFTKKKRTMKPKVCVLGQDLESVEIEVKLDQSVEESKAVKATPSKRMTMKANANPYAANY
>MMETSP0205_Transcript_12053_11657911|81__k141_1220238|+|301|6.774e-81|1|695|1390|695[695]:1390[1390]:696[696]
GSESGRIGTTPSGVSLLRLELKDFTNLQSQLNQWVLINQRLEQSFKVQQQKALDEIYERWVQLFRLVDESYCQSRSIFIKNQILVLNKSVVLQNDYFSDLSTLFKQFELNCSRLMNIMTVDSKHLYFQVSKIQEHLDMANTLYGLLESKTYTDTSPATTHHSPYDFSVLKELTELKELIREEQQEFLKGMRLTKEFIQKQNKHNMDAIVNLCKKTEQEMEEKCMTNPILAFF
>MMETSP0205_Transcript_7052_9604081|81__k141_1239299|+|99|4.354e-20|1|245|580|245[245]:580[580]:336[336]
KTATMKKRINKLENAKLPKHAQGAEDGKDSNDKNDPDKNYNGEGQKDKTVVNVSHHTPNVVSVLQQSNIPLLNNNERGPRMGNMDLVQLGTTGIQNEETKKEGARKKRVKQV
>ERR1719446_125559|81__k141_1239299|+|161|9.442e-39|1|584|970|584[584]:970[970]:387[387]
RTLLLNNNEIRNFHSLLPTLEVVMSAPSKLKWLDLSFNFLDKIQPDVLAFPELKTLYLHGNYIYQLEEAKKLGKLENLISLTLHGNPIEQIPGYRLFVLGIMYSKFGVLKKLDSVVITRKEQESCYVWN
>MMETSP0213_Transcript_9845_5740695|81__k141_1239411|+|56|3.83e-07|1|989|1237|989[989]:1237[1237]:249[249]
QEESITEGEINKEELPSFQISRSINRMATFSDLKIKRIQTTPATDLFLELKQLKDSSKKSELLSMIVTQIAKGINRMDRRKFW
>ERR1719167_317998|81__k141_1239411|+|116|3.322e-25|1|1280|1708|1280[1280]:1708[1708]:429[429]
YKKCLKMPCPCLGVIEKDAERTFSETNIFEKGSTGYTDLVSVLHAMSVYKQEITYIQGMNFIAGSLLDTFTPEESFWIFQFLIDDYKLRKMYTDNMPLLCLFSYQLRTLIEIHLPNVNTWLIDNSLGVDIFCPQWFLTLFSIN
>MMETSP1101_Transcript_43273_5097834|81__k141_1239472|+|901|1.633e-261|1|124|1659|124[124]:1659[1659]:1536[1536]
KAQALAVNTNAAKGLQEVLKSNLGPKGTIKMLVGGAGQIKLTKDGSTLLGEMQIQHPTAAMIGRAANAQDDIVGDGTTTNVLFIGELMRKAEAYLADGVHPRVLVDGIESAKIETLKFLEEFKEIKTIDRDVLIDVAKSSLETKIHPKLAEQMAAIVTDAVLTIQKEDEIDLHMVEIMHMKHKMSTDTKLVRGLVLDHGARHPDMPKKLTNCFILTLNVSLEYEKTDVHSGFFWSSAEQREKLIASERTFTNDKVQKILDMKRKICEGNDKSFVVINQKGIDPESLDMMAKEGIIGIRRAKRRNMERLTLACGGHAMNNVDELVESDLGFAKLVYEQVIGEDKFTFVEGVENPFSCTILIKGPNDHSIAQIKGAIRDGLRSVKNTIHDGCVVPGAGAFEIAASETLKEHMKTVQGKAKFGVDVFSNALLTIPRTLAENGGFDSQEVLLACCDKYIETKKPFGIDLNTGKPSPSNVTNVYDNYCVKRQFLNIAPILAQQLLLVDEVMRAGKKM
>ERR1711959_99632|81__k141_1239472|-|320|1.292e-86|3|169|1185|1185[1185]:787[787]:399[399]|702[702]:541[541]:162[162]|474[474]:169[169]:306[306]
EWILDTLNKGELIFSNNLFIDKLGKSKIRLDEFVNVVHGMTTASEGESFHVSSLSSSDTNDAFLGHHIQRFGVDTLLVDDNEALVVTFTDLSLHVKNLLNFVVSESPFGSNQLLSLLSAAPEESRVDVGLFVLSSYELSVSGHLVLHVHDLNHMQVNFVFLLDGQNCISDNSSHLFGQFRVDLGLEGFECFNFSAFNSVNKDSWMDSVSKVGFSLSHELSNEQYIGGGSITDNIILSIGCSTDHSSSRMLDLHFPQQCTSIFGQLNLSSTSNEHLNGTLWSKVTLEHFL
>ERR1719469_512979|81__k141_1239549|-|412|2.609e-114|2|122|1251|1251[1251]:1135[1135]:117[117]|820[820]:122[122]:699[699]
WVMKNITPLEFYPKGNLKGKTLFISGASRGNLNRIILEIGANVAIAAKTTEPHPKLPGTIYTAAKEIEQAGGKAIAIKCDIRDENSVKEAIEKTVEAFGGIDILINNASAISLTSTPLTEMKKYDLMHSINTRGTYVCSKYAAKHLAKSDNGHILNISPPLDVFSQNTNWFAPHCAYTMAKYGMTLCAYGMAGEFKEEGIACNTLWPRTAIATAAVQNLLGGESTMKVARDPTIMSDAAYVILTSDSRKTTGNFYLDDEVLASNGETHMEKY
>ERR550532_3040463|81__k141_1239549|+|121|1.038e-26|1|534|755|534[534]:755[755]:222[222]
VPLVFMECIKSYFFISVRGVLVKLIAEALLISMSIPPNASTVFSMASLTLFSSLISHLIAMALPPACSISFAAV
>ERR1719263_2015791|81__k141_1239549|+|56|3.83e-07|1|243|371|243[243]:371[371]:129[129]
GSLATFIVDSPPNKFWTAAVAIAVLGQRVLQAMPSSLNSPAIP
>ERR1712048_1000923|81__k141_1239608|+|111|1.063e-23|2|410|733|410[410]:559[559]:150[150]|578[578]:733[733]:156[156]
LGSVFLKTACPKPGTTFPESRVYLRCSLISSWFQCFPYFSLNSRYHLKHSSGPASPFIQDEKERYGSDKAEPASLHEWALTFPPSWSMWITIYSLISSYISS
>MMETSP1395_Transcript_4603_34237155|81__k141_1239608|-|561|3.656e-159|1|79|1215|1215[1215]:79[79]:1137[1137]
EDGINYREHSLDDIMKKAPKFVEGGSPAPESILWLLLTGEYPDQSQLADLKLDMRERSRIPQETVNLIKSFPKDMHPMSQLSMGMLALQPMSTFAQHYRQGVSKGKYWEAMFDDCINVVSKVSTVAALIFNNCYNDGKDLPEIDANSDYAAAFAQMIGYNTEEMYELMRLYIVIHMDHEGGNVSAHSCRLAGSALSDPYLSFSSCMNGLAGPLHGLANQECLRWYLEFREKYGKHWNHDDIKEHLKYTLDSGKVVPGFGHAVLRKTDPRFTHQLEFGLKNFPEDNLIQLVKACHDIIPVELPKLKASVANPFPNVDAASGALLMHFGINQFDFYTVLFGVSRSFGVMSALLWDRALGLPIERPNSVTVEGLRALCEEKS
>ERR1719419_1468755|81__k141_1239676|+|71|1.169e-11|2|1413|1658|1413[1413]:1505[1505]:93[93]|1527[1527]:1658[1658]:132[132]
IENDLKRTFPDDKFFKSSESKKTLFDVLKAYGYVQGMNFIAASLIYHASPDIAFWLFVSLIFDYHLRENYKAGFP
>J9J2F7_33364229|81__k141_1239822|+|304|8.468e-82|1|248|991|248[248]:991[991]:744[744]
LFMNPQRSFTSKNKSTPSRGNPSIRDTSKTKYVKPIESGTFAPTIEPILKLENGYYLLYYHRQKKYTMFLLYLKYIIPIVGLIYLIKKNPFYKSYPIMLPFMVTVFFIVLYKCMRYSSKTNRMIHQILIDPSGTEVTFIYKNRFARKLRNDNLEETLLVQSLADPPQGGEYMPLRDNLFPKKYPFKFEHINDLNYFWIKYYVSQHNYFAIAKKPQYVNYEILCNVMETKPIDFSKAKTYKVHNTKLSQ
>ERR1719264_1896|81__k141_893799|+|251|7.627e-66|3|1147|2751|1147[1147]:1515[1515]:369[369]|1591[1591]:1788[1788]:198[198]|2359[2359]:2751[2751]:393[393]
VHSSTLVPGDIIDVRADIRMPCDVVLLSGSVIVNESVLTGESVPVIKNELPHSNVDIYDPIADQKYTIYGGTEVLKSKSYWNNKVIALVVRTNYDTAKGKLIKNFLFPKPNKYKFEDEAKYFIEMIDNGLNLITTLVPPTLPTAIATGTIFAIERLKEKGIFCIAPSAVNNAGRVNVMVFDKTGTLTEDKEPYSLSVIRRFDFDSKLARMSVIVKNNKDSKYRVYTKGAPENIRRLCVEESVPSTFHDILKKYTEKGLRVLALAYKDLVDVDYLDLSQMKRAKVEAEIKFLGFILLNNELKPQTIPTIRTLHKARIKTIM
>ERR1719158_533455|81__k141_893799|-|65|7.481e-10|1|1584|1796|1796[1796]:1584[1584]:213[213]
PHESSVRVPVLSNTMTLTLPALLTAEGAIQNIPFSFSLSIANIVPVAMAVGRVGGTRVVIKFRPLSIISQV
>ERR1719322_1318232|81__k141_893799|+|104|1.361e-21|2|3278|3565|3278[3278]:3349[3349]:72[72]|3389[3389]:3565[3565]:177[177]
LLHRILRKAKVFARMSSEEKYHLIGDGANDCKALKTADIGLSLSEAEASVAAPFTSIIQDISPVIQLLKEGKTSLCVTFQLFK
>ERR1719263_2608420|81__k141_1205811|-|118|8.305e-26|1|250|495|495[495]:250[250]:246[246]
VHSFARRLYSSLSSSYRFAMSGIRGSDGLGSVSRELIDSSTLETVRAGLHSSFKISNHMFPSESMFGWNILVVKLIIGGLNG
>MMETSP0205_Transcript_4055_14579838|81__k141_1205811|-|141|9.901e-33|2|949|1265|1265[1265]:1128[1128]:138[138]|1092[1092]:949[949]:144[144]
KLYRILLAFIKYNNGVDYVQGMNTIVASLCLHVEESVAFWTFVELLETYNIDDIYLPDMVGMRLYLEQIKLVVVKNFKSTHDHLMELEVKYEMF
>ERR1719428_1737298|81__k141_1205811|+|210|1.677e-53|2|101|508|101[101]:304[304]:204[204]|365[368]:508[508]:144[141]
DLGKEPAAGCSAGPVNESDILTWQACILGPEESPYSGGVFFLTIKFPENYPFKPPMINFTTKIFHPNISKVLLSISSLLTDPNPSDPLMPDIANLYDEDREEYNRRAKEWTNNYA
>MMETSP1380_Transcript_2633_10857583|81__k141_1206547|+|146|3.094e-34|1|1291|1662|1291[1291]:1662[1662]:372[372]
EKMDLINVLENENRELEVRTKKAEDEARETVQELEAYQEQNEEHNHKFGDQDEQIAQMHEDMRRLLEFKNELEALIEEQNKDIEDKTQRINKLVSDLKTVKGDVEAKDTYIKNLEKQNKEIKTK
>MMETSP0213_Transcript_15697_22098235|81__k141_1206547|+|159|3.777e-38|1|568|1164|568[568]:1164[1164]:597[597]
MSEGLDETEQLRTKVSNLENDVATLTGENDRLQSEIKAKDEVIDDLKEVEKSLIDQIKAAKQPSGDIDDIKAQNDRQGQHIIDLENKLKEYQDFESSRTSLEKQLQDAKDKAEGHFKELVATKSQHELDVKQLRTKIAELSANDDESNPDFHQPIELKIEVVAGDEAPEGEELSKDEADPKEMSEKNSKLKKKLVQEKK
>MMETSP0205_Transcript_9767_30934129|81__k141_1206547|+|228|6.398e-59|1|1975|2460|1975[1975]:2460[2460]:486[486]
EDHDEVIVEAEENLEATGQQDPYYDSAQNVKTAQYSKTPNIRVSKNLNNSKIASLTNISPERLKNDNSMSKLDQRDPFKNKVSKGYEYYKDSLVKPDFKNNSYGVRGIFTHQSDQFELPAIKESQGAIILDRKRLEHLKKENEDIKNTSNVSNTYKQSFRVF
>MMETSP0205_Transcript_25212_4946233|81__k141_818965|-|102|5.443e-21|1|136|840|840[840]:136[136]:705[705]
LKDMYQEFMEIKDAKGMLEAQISNMISQEKDNGVRISQLVHELTKIRNHEEKVMKERDIYQVELKSVRNMLAQKEDQIEDTVQEKAELLEKIQDCQHTLDKLKNDREDLLDDNKKLHEDNNKLLTSLTELNKFIENQKSKYETEREKDQEIIKCLKGDGVHDSSAKKYHISSHVDGSFGHQQPFAQTCEKTADFHYSNSKENISLNSIQNIPTNFENYDSLSYGKITKNRNKTRS
>MMETSP0414_Transcript_42832_30281549|81__k141_1210119|-|129|4.055e-29|2|1326|1684|1684[1684]:1529[1529]:156[156]|1499[1499]:1326[1326]:174[174]
VTIITILFLLHPSITQYSLRIFKCVQIGEGISKVEMDISTDCWSFTHLKWILAVPMIIVYVAGCPIFAFIVLYKNKDRLDKPEVLKYLMLLYQGLYHDKYYWELVNTLRK
>MMETSP0213_Transcript_35260_35086157|81__k141_1210119|-|100|2.177e-20|1|934|1164|1164[1164]:934[934]:231[231]
LENREMTASLLTLYGGLIFSQEEKHLSELTVIFFILIIIVNARFLILWIFCVTTVYKKRRQAELLSSWIKRAFCIKV
>MMETSP0213_Transcript_28108_35537977|81__k141_1210119|-|213|2.097e-54|1|2442|3059|3059[3059]:2442[2442]:618[618]
FTNNSAINGGAISIECNFRFPCTNTIKNSQFEGNTAIKQGGAIIYNTYQPELINNTYISNTADFGNDISSYATRIKRVVNGTELVDVYEFNDIPSGIVIDQPIELAVVSSEQNTIMTNDNSSPIKFEAFETGTRVRGQNIDTLYRGRAVFTNTIFIAKPGQKNVQFKLSSLAVNYAVLQFLDPVKYADQIISVNFRWCKPGEIEVG
>MMETSP0213_Transcript_23753_29474794|81__k141_1211945|-|130|2.028e-29|1|186|476|476[476]:186[186]:291[291]
DNRVHVLPSIDNGTTDIKTNSINKSNTKDAPKDSTGGSGEDKNGKTRKDRFGTKISRGKKKHKVTFKDQVGKGRVAKVYFVESFKKYNVEQTSHTCS
>ERR1719215_634255|81__k141_1057322|-|53|3.064e-06|1|208|366|366[366]:208[208]:159[159]
PSIVNVFPLPVCPYAKIVPLNPSMMPLIIGAPTSSKTSFCSESGPYTRSKAKS
>MMETSP1380_Transcript_23577_9418749|81__k141_1057322|+|215|5.241e-55|1|1457|1993|1457[1457]:1993[1993]:537[537]
DSKDPAHQAQVQENAMKVLKQHLEITKLKEQLKETTNEKAELEEEISNRNKEIYEMNEKIILMEMNQETAREKDLNTIQDLKALLDRQNRTQKAAYSFSKFKDKLDQLRSDLELLKLSDKFGQNRNKRHFDDSNGHEEEMLGDNLADDKNDDNLEDSNNSIKNLSSDKLVLDNIQKSIE
>ERR1719193_1400483|81__k141_1057322|+|416|1.631e-115|2|218|1105|218[218]:988[988]:771[771]|1004[1004]:1105[1105]:102[102]
FDRVYGPDSEQKDVFEEVGAPIIKGIIEGFNGTIFAYGQTGSGKTFTMEGPDHHDSRLKGMIPRMFQGLFNLIDEAEEEIEFTVKVSFLEIYMEKIMDLLDPKKSNLSVRRDPNQGVYVKDASEVYVNNPEEMLGVMEAGSRNRSIASTRMNAASSRSHSLFVCTVFQKNTKNDSTKIGKLCCIDLAGSEKTMKTNATGQTLEEAKMINKSLSALGNVINALTDSKKSKHIPYRDSKLTQILQESIGGNSLTCLIITYNDRETLSTLRFGNRAKSIKNKPIANAQRSAKEL
>MMETSP1380_Transcript_23579_30158086|81__k141_1057322|+|174|1.153e-42|2|2378|3154|2378[2378]:3052[3052]:675[675]|3074[3077]:3154[3154]:81[78]
ERLKNDYYKLESNFGDVKAAKDKLFKELVHSRHKVDAQDKQIQDKDMRIAELEQQAIAFKRDAEKSKIKFNQVMNGMPMQSMGGMMGGYVFPENNNGSVQYNTYGSVSHHNDRKTSMGSQEGTDHTFSQDAGTDRKVAPPPSFFNRKVVKPIRGGGKKHQPQTVAIDPYNQNSVPEKELKRVHKLPPSNPFTPIVRPGNELANNHKLASQKSFKQIRKESKKSNYLDGFKQAQKMLMDESINGVDESMNLD
>ERR1719158_2740409|81__k141_1059848|-|192|4.397e-48|2|1555|2691|2691[2691]:2245[2245]:447[447]|2226[2226]:1555[1555]:672[672]
WIGWASLFPESEKEKQDLIKLYREKNCIPVFIEQNIIGEYFNFYEKQVVPLFHNFKTHFEHKESYDQFDDWNCYRNVNQIFAASIADFITKEVTPLGKNSLVWVNNQHLLLTPRFLRESIDDVSIGLFLHCPFPASEIFKLIPYRKSLLDCLGFHSFEYTRNFFTTCKRVLGVNFEFRKTGQLGIDYHGRNVSLVISHVGVSYDSIYKQLKHPKMRRILKTTKQTKRMIFASIDTLSQIAGLKEKFLGYQQFLRSDPSHAKTCRLIQYLEPVSYGKQYSTEEYHETIIDIKNEIVKEFGSQVISVKIEALSETKRLLLWATTNVLLNTTLRGGLRLPSLEYIAVRCILGLEGKSLIILSEFSGGIRALDGVLK
>MMETSP0213_Transcript_22509_6654592|81__k141_1059848|-|97|1.742e-19|1|2719|3066|3066[3066]:2719[2719]:348[348]
SSDEEDPNKSINLVRNIKDLEKRVLSYQDITAIDNTNDKLDKLKETYLSTSKTIIGDDYFEDIRENFEEENEMDITDQEVVIMVAIKLPYSAIKNDQGEYILHKTTSLLYSRLYDR
>ERR1711915_24101|81__k141_1059848|-|144|1.238e-33|3|362|1551|1551[1551]:1243[1243]:309[309]|837[837]:667[667]:171[171]|637[637]:362[362]:276[276]
NPYSIKSTSTALERGYNISSRERVRRMLSMLKYVRKHSTQSWANQFLRDIKIDHNKLESSLFLGLMPDTFHHRLIHESTIKELDKKILLESYSASSNRLIIIDSVLLNWLIKCNLAPNLGVAAENGYFYTWCLGQTEWMHLIDEIDNSWIEEVARFFNQFESIDGSYLEKHESMIIWNFVMVEPEYGYLSAKQMRVDLQETLKYFNIEIFIGKGYVEVKNKSVSREKLVEMILKGLSKNSDIDFIFYVGEDR
>Q24CJ1_36192453|81__k141_1204292|+|310|1.323e-83|1|349|1527|349[349]:1527[1527]:1179[1179]
ETQLSFRERMEIYIDLYGNTMIRSKSAQYLDEIATELSRLITEHRKCKSVLMDIIDFETLKFKQRDDMEDIINTWKLAIPFDIESLRDQRLRAFFKTRYDSRNNIIDWDYQFNIRKFTKRMDRQMYIKFRMTGVAFETRLADATVPNRTMGSYIEGKKRKSGDSCLVRGFWGDIINSPYIPMGIEVENEEDSKKFDKEYNFKRPYTSADIVEYHVEGYMTKLETLQDYVAPFEIIKQIEASKGKNKTEDSKVEEIKEEDEEKEEDKEEQKQEVKKESAKTDEVERDEDKDRTLLEGFKRLNVKFHLITGNISNLYQKQKYKNLFNIVALSMRCSDRIKKEFNQLLADNCYITIENGNKLVIFDVKNRKDFIRKLKEQTKEANWKELEDMYDHH
>ERR1719313_1479179|81__k141_1204292|-|56|3.83e-07|1|592|801|801[801]:592[592]:210[210]
AHSSIRDSGIGKSGFKGNPSHPELNVHLSVHSLGKLPDVELVVPVNDVVPAVISGFEKCSQTLISQAFDI
>MMETSP0213_Transcript_32512_28883514|81__k141_893265|+|102|5.443e-21|1|581|934|581[581]:934[934]:354[354]
VKSGFFDESVPNQKKSAISTQLNKHQMKPVVKEVEPVSMMELVKQMQNKVNENQHPNTQNLRSPNDSFSSDDILETLDSRDQECTMSSDGLRSTKYSNFTEEELKNEIESLLLPNLNM
>ERR1712166_49183|81__k141_1205023|+|430|9.954e-120|1|270|1073|270[270]:1073[1073]:804[804]
LTPDQKYDIANQELETLKSNIEEGREKSEELLERLKAILEGTDLNIAEIRKEAFDFGRFLSSSENGRTGKYDADKLTKYMEDKFRQKEALMDKLQLKNISLKNQIMKAESQIKHKEEMGDDLKFIDFHQLQIENKKHVKDIDERNQKLLALKLTTVKTVQKLNQLKQRLNAELEQEKIKEDDIVDMKKKLEQTKVDIIKAQKEAKRYNDEYRNLQAQKNRSKDMPGVESYVNQKKQVAELKKAVKNWKRKIEIAKIAAKEHEKIIKRN
>ERR1719458_1624345|81__k141_1205388|-|400|1.069e-110|1|64|906|906[906]:64[64]:843[843]
GQPIPANSGIIIKHCATAHLLASDLVDYRNDFGLEYEVCVHSYSSKNKSQNLALESSGAICSDTPTKFQKDENIWMFTTSQDPKDAEEFEEELTYTVDDLLKDIKNKLLERGSYGIRGLARIFKILDNDGGRKLDSKEFQDGLIDYGISITDEQTKVLMKKFDRNGDGHVDFDEFLRYLKGDINKFREGLIRLAYQKLDINSDGVVTLDDIARIYDASFHPDVLSNKKSPEQVYKEFMSQWDTQVADGIITFDEFMEYFKDVSASIDTDEYFQVMMQNAWK
>MMETSP1397_Transcript_27645_7751506|81__k141_351977|+|176|2.881e-43|2|92|877|92[92]:364[364]:273[273]|431[449]:877[877]:447[429]
PIPLVDKITLGPIETYERYNIFPWRFLLHVICVCFTSAQILLIIQNTGEYTQSEIRAIYKTFLDPNLELNDVDYEDTILHFDLNELAEHVNLMLRYSVTLYYNIDKIDLLEKYTQYTYFDEGSGVDFVSQPILNAFFIRNNQRSQFQDALDYNLTETNLGPFEWEKDELRDFISQLTHFKIIYELKHKIPTSAAAPFDCFKWTIHQDFDYQERNHISERVSLLRNYCSSEETGT
>MMETSP0206_Transcript_19757_26053286|81__k141_351977|+|96|3.483e-19|1|1669|1866|1669[1669]:1866[1866]:198[198]
FTLQALMYGDSVFDIWFVTFNWTFLIAEIFNYAFLFVVILVIQNTFVIIIGDGYVKSKYYHKNDWV
>MMETSP0205_Transcript_9803_8488164|81__k141_1207294|+|132|5.069e-30|1|442|1188|442[442]:1188[1188]:747[747]
GPYGVGYREFKLSRGKRARVSVYYPIDKDFYDQHQYDPAYNVPKMVEGLKVATGTAIAFKVSTHFLFRYYVQWRVQAIKNHELHKDFTDGNKKLLPIIFSHGLFTHRNAHSVILRELAAHGCIVYSVNHTDGSGAYYPDESGHAMRDVFFTDYTHEIPATKGQVSLLQGIEGSNREMTEQEFREMQQKLRMRDIEALLEYLKHTEAKEIPTIDLKNLVAAGQSMGGTTAMEGCRRFEDDFKYCLVMDPY
>ERR1719233_584697|81__k141_587029|+|305|4.234e-82|1|95|934|95[95]:934[934]:840[840]
NFLTGGLSGMCATCLIQPIDMIKVRIQLRGESRGATSPFDVAKEIYKQGGMKGFYSGLDSALLRQAVYASLRIGIYYTLNEKFADPVTGEASATTRALTSLTAGAVGSAIANPCDLALVRMQADQTLPEAERRNYRNVFHAFQSIIKQEGFMDMYRGCAPTVARAMALNLSMLFTFDVFKKRLEVTNGQSKLTTIKATFISGIFVAVCSLPFDNMKTKMQKQSKNSKGEYPYKNLRDCFAKSIEREGVRGLWTGLPTFYIRVAPHAMFTLLFAEFFKGVF
>ERR1719158_671653|81__k141_587029|-|103|2.721e-21|1|499|840|840[840]:499[499]:342[342]
RTPSLSIDLAKQSLRFLYGYSPLLFLDCFCIFVFMLSKGREHTATKIPEIKVALIVVSLLCPLVTSSLFLKTSKVKSIDRFKAMALATVGAHPLYISINPSCLMIDWNAWKTFL
>MMETSP0206_Transcript_13433_32803781|81__k141_1058335|+|85|7.134e-16|1|288|1106|288[288]:1106[1106]:819[819]
SPAPPILGLLKKNSSIGEFPFDESVTPLGVKSKKSGFTQGFCKDHALELGIANLVSLDDDMMSEKSQYYVRDFTVSQLIDEEISDVESHNKKIRSPYEYDQNSIQLSFVDENPEDPVQEMFQMSSHEDVKDKDEPLSLSKNRQKILITEEDQVGPVKSVKTEKLIKNLEKRVELTKSAKANSKDTPSTKLKKRDQKLQSKSSKNRSSLSKLPESGDLQGTKKPSSPQMRKKISESSQELGGFSRKSLRLMKKESNLEECKGCTCKKSQCIKLY
>MMETSP0724_Transcript_1828_29025664|81__k141_283894|+|166|2.951e-40|1|1061|1447|1061[1061]:1447[1447]:387[387]
PNILLLLTDDQDVVLGSFDHMPHLKTHLQDHGVTFENAFVHTPICCPSRSQILTGRYTHHGAAHNNSRSGNCYGDEWIHKIENQHTYGKEIPADVISSSQLYSQLFAFIKAIHAKEAGYHTAYAGKYLN
>MMETSP0205_Transcript_13951_18529354|81__k141_1217396|+|147|1.547e-34|1|532|873|532[532]:873[873]:342[342]
VDKYVSIDFNFFDKVDDPLSDLRQAFKDCFKTSDRANPCFVYIRAADLAFSRKDIENDEEDTKLNDLKTQFTIEILNAMDKIAQGEGRRTIIIMSLSENYSAVEFDQYQGIPFF
>MMETSP0213_Transcript_8338_24126980|81__k141_907117|-|90|2.229e-17|1|666|953|953[953]:666[666]:288[288]
NKVSKVKDICATYFEKYDTVNLCNEKKFEKVNSTFIEWKDTVMKPLNNSEARLYAVETRLKETENKLFKNFAHSRDVLKKLVFALEQENISTKDSL
>ERR1719230_2407512|81__k141_1220254|-|246|2.441e-64|2|89|954|954[954]:622[622]:333[333]|478[478]:89[89]:390[390]
FLAEHKKGYTNGEEYSTRLQIYKDNLEAIESQNKKGLSYTVAMNQFGDLTKEEAKRLMKYLPLRHKIPARPLIYRAEAEVDWRQKGAVGSVQNQVQCGSCWAFSATGAVEGDSYPYEGKDGKCRADQCTQKVQTITGYHEVKHNSNQALKEALNLGPVAVAVEADKKIFMIYKGGVIHDTSCGTSLNHGVLAVGYGSDTDSDYYIVKNSWGASCGEEGYIRLGFDDESHGGICGILLDETY
>MMETSP0119_Transcript_119330_1804775|81__k141_990572|+|536|1.227e-151|2|240|1773|240[240]:839[839]:600[600]|868[868]:1773[1773]:906[906]
DPKTQYDVAVIGGGTGGLSFTQEARALGLKVAVFNYVDPTPKHNYQWGLGGTCVNVGCVPKKLFHNCGLVKETIHMGKDYGWDVELKNDSVQWEVLRNNVQNHIKGLNFGYVSKLKEIEADYINAKASIGNDNSIAFTLDSQEYELKAKNIVIATGGRPRYLPDSADSKIKFTEEGITSDDLFALEKNPGKTLVVGGGYIAIECAGFLKELGNEVIMINRSSFLRVFDQTIAGKIMENIKGGSLKAFENTNISSVEKLNDDEYLVNLSIDGKMKQAKVNSILFAIGRDPNTNVIGNSGVRLNNRSMKIEGRKNEPERTSVDNIYAVGDIVEDVPELMPVAQKSGKLLAHRLYHRAKGEISEEEIISRYSMDYSHIPTTVFSTVEYSYVGLNEEEAIDKYGEDNIEIYHREVTPLEVSIYHANFTTAYMKIICERNEEEKVIGMHYLGPSAGEVINGFALAMKLGIRKADLDGSIGIHPTVGEDMFNLDVTKRSGKDYIKTDC
>ERR1719336_1070364|81__k141_990572|-|107|1.701e-22|2|680|983|983[983]:873[873]:111[111]|838[838]:680[680]:159[159]
IFSIIFPAIVWSKTRRKLDLFIMITSFPSSFRNPAHSMYPPPTTSVLPGFFSRANKSSDVIPSSVNFILESALSGRYLGLPPVAMTIFLA
>MMETSP0213_Transcript_37688_19091847|81__k141_1220891|-|163|2.36e-39|1|777|1319|1319[1319]:777[777]:543[543]
EAVQKHMDLIKSFPDNMEPPQQDQNTFVHFKAYGKKFDVFTFNKAKIEMQSKSIEKGHSRDILKSEGFKVIQTPISNRIFLIGGSADPWGTYEFNVKEKRFYPKGKLKGGDDLIISLGIGRVHHSLAATSGLIFCTGGHPDYLRDEQDSIIDDNNGKVVEVLKLKDNMWVNYTNKLMNARY
>MMETSP0205_Transcript_14760_11238469|81__k141_1065286|+|201|8.587e-51|1|119|796|119[119]:796[796]:678[678]
RHNTYKIRSGYTIDKSTIDNLNSAEVQEFVVENNKNTSAFFNKDELPKGSYVDLLSAIRNDNQNEYANSLNTYKMTTFDIVIGLKENVEFGNKKDVKGEELNPLHWAVYTQNLKATKMIVETQIFNILIAGKVPTNTGLANDSEISIEVNDTSDNKMHSSGAAIKKKNSRRQKKTTISEKRFGSVPRSLILFWAVDQENHEMLNYLWSLPNINWGLKNLKFLLAMI
>MMETSP0206_Transcript_10998_21139461|81__k141_1065286|+|168|7.376e-41|1|800|1177|800[800]:1177[1177]:378[378]
IKENPKLLETFINSPTFARIINSLPFEDAMDFLENFVVKNERIPDDMKTELLEKKSLLVYDFVGELMSLENIAILKEMHDRLEPEDFERIKSSTKAMEKIEELRAEVNKMSDSELQEDIEDLLEGL
>MMETSP0205_Transcript_10939_3967329|81__k141_1065672|-|107|1.701e-22|2|135|844|844[844]:752[752]:93[93]|725[725]:135[135]:591[591]
IVERTFSKQEEAKIYQQEIISDGSIEGYIPKDQRKKSILKRPEVESQNSVDVSEISSQLKSVKFDEELIEESKRIIVILDQNEDISANTSSEEEEDEVNMFYQDITKSSYSKLNMFLISTCDLNALSSFVNNKDLRMQNPDIEKLDIFKGRIDKEMKKLETTDLPESTSIILLNEIDRLLTFLNYHFESIPSFTSEEYKSFVYCICKFMVKNQMLEVGEHQKKLEEWI
>MMETSP0127_Transcript_79171_12545440|81__k141_1229082|+|218|6.552e-56|3|905|2086|905[905]:991[991]:87[87]|1112[1112]:1762[1762]:651[651]|1802[1802]:2086[2086]:285[285]
CPKNEIPCLTYITLPEYASNEIFLNFHINRDIFTTHLKNLQPGKEYSVMIGGINESGSSLYYFKTLDPHDFSMVVGGDLGVNPATKKMNEVGLKNLNPDLIMMGGDISYDNNFPECYRATDTILRQVPHNVRNSHDNRTRLIPMIKAAGNHDFGVNSGGDVDIKTNKHEPLFKHYYPQNTHYDSIPKVDNRMSYTYHVFGNTTLIVSIDSGYDTSLIMEQKIWLESVLSQYVNLTKIVMYHEPIYPREHIVPIFDKYNVTIAFENHNHNLKRTHPLRNGEISETGTIYLGEGSWGALDFPCASENSLMVVNKGVNHVWHVRRTRDSLNFTAIGNEGQTLDS
>ERR1719300_925531|81__k141_1229834|+|72|5.844e-12|1|1818|2021|1818[1818]:2021[2021]:204[204]
LLRCSQYLEKKSMDSQINSVVSGALDRLHYETDPCVKYDSEKRLWIYLHKNRQIDDPLWNASEGQEEP
>MMETSP1380_Transcript_23568_15309147|81__k141_1229834|+|177|1.441e-43|1|1575|1811|1575[1575]:1811[1811]:237[237]
YAEMETERYKYPTKPWLYYNPDSTTSIVAPVLRKSGQATNKAREHNALKKDRPPFVTILCLVRDAAARLPDGVGTRADI
>MMETSP0213_Transcript_6173_35382425|81__k141_1229834|+|140|1.98e-32|1|1218|1535|1218[1218]:1535[1535]:318[318]
LESEPLNQLVKRLHDEERQLNREEKRMKEEKILKERKIQETLESEVNMEESKLHNESKIGDWKDEISEEVSNDFRQRCQERLKKDDNLNWIAYSERFKNLRLIKNM
>MMETSP1089_Transcript_9169_13691062|81__k141_1155348|-|487|6.907e-137|3|299|1804|1804[1804]:1718[1718]:87[87]|1695[1704]:571[571]:1125[1116]|544[544]:299[299]:246[246]
RVNAIQHLDNIASALGPDRTNSELLPYIMMIDDEDEVLLELAKALGDFLPYIGSKSNIGNLLKLLEALSTVEEGAVRDRASESINSLIAKIKIPDFEDELIALFIRLVKGDWYTSKVSSTKVMMTIYPHVSSSGQKQLFKLFAPLCEDSIPQVRKASAIALNNLILQIPKAPEADLIKLFQALQTDNQDMVKMQGIDSCINFAKKLSSSKYETHIIPYLKKYAEEKSWRLRYLFANQILDLAAALGEDLAQSKLLVYYCDFLTDPESEVRTAAVSKLNIFVKNLDKDHTLNKIIPAFKKLVDDSFTYVRVALAENLLSVCPVIGKAQTNEHIIPIFLQLLRDNESEVRIAVFKKIMNLNEVIGIESLSQSILPAITELSNEKNWRTRVSVIEMFPLLAEQLGEKIFDEKLCKMILEWLSDSVYSIREHAMSTLKELGFIFGAAWIEKNIIPKLTGFESAESYMYRQIPLIAFRIMAPSLSVDI
>ERR1719158_2122358|81__k141_1155348|+|53|3.064e-06|1|1421|1690|1421[1421]:1690[1690]:270[270]
DTLLVYQSPLTSLMNNAMSSSSKSGILIFAIKELMLSLALSLTAPSSTVLRASRSFSRFPILLFDPMYGRKSPNALANSRRTSSSSSIIS
>ERR1719427_228545|81__k141_1074355|+|148|7.735e-35|1|897|1334|897[897]:1334[1334]:438[438]
LLENFPDMLDLGSTYINFDFDKYFNLLNSFYSDFKYDYYISKRISTMMQKCKKKVMITYITPYKTVDLNEMAESFGMTLDQTERAVEELIVTNEIKCKINKYNKSLSTKTEDIKLESFKKAVKVGDAFIRGLESMLLKYQLRKSNV
>MMETSP0213_Transcript_23980_7179622|81__k141_1074355|+|267|1.164e-70|2|429|878|429[429]:719[719]:291[291]|774[774]:878[878]:105[105]
KKDIVRIEYFNLAELYYSNGQMGKAAEAYRISYCFSVNTDDLVKVSIKLGTVSIYNQNYSFGLKFVKEAVFKDMENPKDAETTNLLNTIHALLQVGNEELSILSCEKDLAFYAIMSGLLTYERKMFKDDYYS
>MMETSP1397_Transcript_4879_33923234|81__k141_1230395|-|240|1.562e-62|1|207|1403|1403[1403]:207[207]:1197[1197]
DKKPIGKGGFLKVFKGKGKTDPELEVAAKCFNKALLTQKDIEVIRAETDRLVELSHPNIVKYFEWFEDKKYIYSVSKFIEGQTFQQMVEKGRKDFAEGDIATIMKQLYDAVAYLKQNNVIHMNIVPNNVMIDDSLHVTLIDIGLARLTERGKHVNAVDDISQFTAPESYDGEFSASSDVWSLGNLAYLLFAGKLPFSGDNVMGTFKKSTMRNLTFKSSVWSDVTKEGKNMIKHMLAGDPDKRISIEDLTHHRWLEVAEDIVHEQEEEIIDEKILQKLLDFQFKNKLQNIFVHMQVNMIMNNEEFPEFTKQFNLIDKDQDGVISQKELKNALKGSTKTMESGTEKDIIKTLDFSDKKQINFTEFLIPIMNRAKIKDEKAIKDLFAYFDTDKDNLITQDDI
>ERR1719253_10615|81__k141_1239870|-|161|9.442e-39|1|1912|2316|2316[2316]:1912[1912]:405[405]
KSDTINPLAKRSYRNVGGNGTIIVAPEVLNFAGFYELNKTYTMKAKIINSSNTPQRVNILPPMTPFFTVKYSKKGMIPTNSSEEIFVQFTPTDYKYYYDCVRIHGAGIILPIHAYPVINRNKDRLLPKIVSMKQC
>ERR1712151_1223851|81__k141_1239870|-|169|3.688e-41|1|754|1146|1146[1146]:754[754]:393[393]
DTDMVIVDTDLPMELQPQLDLYQNNHFELRKRCLDLMLKYINQMVIRQRAGKRLMQLKNKLKEQNLDSHTEIKDIVFTDWKFSDDIDHPKMPVEAGLTSIKEKVEAEMPTNFDDMMPFKPIEDLDFEIFNY
>MMETSP0205_Transcript_8914_32381045|81__k141_1239870|-|290|1.387e-77|1|67|549|549[549]:67[67]:483[483]
PHPTLRAYVPYKKFTEIDPEFYLQPHAIPRVIPEDDLSIRGDKTLDFASRFLRKNDLSLINSDIPGYVGINTIEKIPLDYFEPEEYKRCVIQEGLTCDRTLERKPVRLPHADEVDYPSDEDSGNENELEDEVIQHLDMEEGLEQKDSKFIDKNDGIISMAY
>MMETSP0205_Transcript_19450_27584855|81__k141_1239934|-|119|4.153e-26|1|648|944|944[944]:648[648]:297[297]
GVAEVTALYKDYENQPFWIKRIKEETYYKIYGQAKLFKDKKSILANSAAKIVDFNQMTHHFLSVFLNKSIREKGVLSPVEIKEGRRLLKLPNDESHDTT
>ERR1719469_810976|81__k141_1240003|+|373|1.434e-102|2|323|1175|323[323]:625[625]:303[303]|666[666]:1175[1175]:510[510]
RVEMKGISAKAREAAVNEVRILASLEHPNIVQYKEAFIEKSTKNLCIVMEYADGGDLEHEIADAKKLRTHIPEQDIWKYIIQMLAGIKFLHESKICHRDLKPANVFLSKDGTVKIGDLGVSKVNHGSLMFTQTGTPYYTCPEIWQDKPYDYKSDIWSFGVIVYQLCKLTPPFDAKDMAGLAKAITKGVYTKIPAVYSADLSQVIKYCLQVTPYKRTSSAALWEKTEIKSKLEEFDCQDSDAFRKKLLQTIKISNRISDIDRKLPSSKYDIP
>MMETSP1380_Transcript_27059_5133255|81__k141_1240079|-|344|7.701e-94|2|788|1581|1581[1581]:1333[1333]:249[249]|1153[1153]:788[788]:366[366]
RKEMEKMTTIINQLWPFIQSHLKRELGTEKIANLKRMAKEESRINFLDTLSKVIAKVKKDAEKEGRSLFGTDVEAKYERLKKDLRVKLHENEKKENRTRDIIESLQKKVKELDAFRLTATDFVMTKATSQEEILFLVRANERISLFQERDCIEGDEKFEDGGFITKRRHYEVLNDYEPAPSFMKALTNEILYLDSPDDTSLMYES
>MMETSP0790_Transcript_14258_26792508|81__k141_1240146|-|205|5.367e-52|3|669|1598|1598[1598]:1212[1212]:387[387]|980[980]:825[825]:156[156]|755[755]:669[669]:87[87]
LLLLDFPQEYNFNIDNQVWVTNDKFMGLKLIPPGAHYIHFSEKGQDYGERFGFFQYFTEGKVVVKQWNKKHQCFEPLSESDEIAYSEGVRKYEFDSNLGAYSTQELQQWVCLTNFISNEVIDRLEPIAKKADKAMKYMYDYKEAYGNVFFTDIPIRKLIHGYSEKQVTISNFDKSTILQELQFAFILFYLGQNYEGFEQWKKIVYLLSNC
>MMETSP0213_Transcript_43009_28450317|81__k141_1240146|-|266|2.328e-70|1|90|638|638[638]:90[90]:549[549]
FMNFIPVLYEQLDQLPIDFFDDQTPGGTYFEPHKRGSKVSSIRDNFIFDSLNTFYEICMSEPTDGRKVSKKIKARVSKLKSLMEEKFNIDISTENERLCNLIAKSKDISIMESISKEDGTLTNREEQVINNMNVDREDTDNDMVIDNENTYDNEESQGQNRISAKDIEVLRKQMAIEDDEYLP
>MMETSP1324_Transcript_37419_834998|81__k141_1241017|-|775|1.389e-223|1|61|1911|1911[1911]:61[61]:1851[1851]
ELIELAHSIGYTGRYQRTLLYHPTKPDTLIYNNGGLVVIENLHEKHQQEFLRGHDMEITAMATSFSGKYLATGQLGSIFQKTPEAPVILWDFDAKQPLAVLKGITVGVKRLAFSPDEKFLACIGENNTFIVWDTNDGSAIHTHVFEHPILIMAWGDIQTDLNPKHPSYIIVTASSGSVHINTLEYDISSMQYFLNEGSCQLPNTGLTRNYTFSVINGDMLMAGTSGGEICLFSIYSQIYRATMPLSSNGLLSIALMDDKIFIGGGDGKVKKLSTEGGKWNLSHEAQIDGKVTSLSLSNDKKELIAGTSKSKIYRMLTSDLSFMIHTDAHYGGINDISFGNNDNEFTCIDETGILKIWDNSEYKTIFTASGGKGIEGCSCYVAEDNTLVTGWADGFVRCYDPQSQSIVWEIAGAHKGKVTSVYADGNYILSGGEEGAVRVWGRTNRKLLIQFHDHKKDVVSLFPDNQQAHIIHSCSLDRSLCTYDLKAESKINGHQTKNGSLFGMAQRKDNEFELITSGQGAPIYFWDCDEVNPVGEILYPYKVLTLAISPSGRFLAFGTETNELYIYSVNGTDNFEIVTKGVGHSGPITKLKWTADEKQLVTVSTDSSICIWNFYGA
>MMETSP1380_Transcript_18645_21002902|81__k141_1241110|-|138|7.92e-32|1|323|556|556[556]:323[323]:234[234]
EYYNVLTNTWHEGPVLNTKRNFHSTISFQQRYIYVMAGFNGGQRTNMIERLDTHNDTEWTIVNVKVKNHNKKWACLEG
>ERR1719336_1938753|81__k141_1241110|-|175|5.763e-43|2|560|1465|1465[1465]:1259[1259]:207[207]|1021[1021]:560[560]:462[462]
CTDSDKHIDHNDKILLLKAAAQDIINKITSSTNQLFENDEFLLNCSDLKLQQSFKKKIAQFFDFLHEKLLMKDYEKHKNLELVCKNDESVEMLEKVVLDSIKVPDINNIAQKRDNLHFFVYNSHCMYKFNIRSNSYEACKIGVKIPANFMSIEIEEGKIFITGGGEPGKAKKACYEFVNNELIPRKDMIYERRAHTLTEVKNPSKHSLVYAVGSSLPTESMDK
>MMETSP1380_Transcript_17845_541911|81__k141_1241218|-|83|2.854e-15|1|819|1151|1151[1151]:819[819]:333[333]
SNSIKEQNKYLYNYIHKLEFLILDSQQETENTEFKFKRIINHIVHLLPSKIDHPKEVIRALRSIEMMNDHHDQDSAQKAAPTSDPVNKDFLLEALGADCKSINNIEHGFMP
>MMETSP1380_Transcript_32581_6297996|81__k141_1241296|+|67|1.87e-10|1|1513|1881|1513[1513]:1881[1881]:369[369]
KMFEKAAEGILGNEKHKSVVKTVPVEFNFQTNQRKRDKKLSEKEDEESLELGKRPVGKMRKFKEFNIKKDESFKPTCPKAPKFNSFTRKRQREDDVTPKFKANPVPDYSKISAQFETKKNVPK
>MMETSP0213_Transcript_39159_29211135|81__k141_292386|-|168|7.376e-41|2|100|996|996[996]:508[508]:489[489]|312[312]:100[100]:213[213]
DYMKAAIFMVGATLSWTLMHICMKLIYVRSPQITGQDTSSFIGYFIVPFMFIIGKYNKANLNIFSYDSKLQLLMLGRCINGILLNITFSNSLMYIPVSKGILIFCLNPLFCAIIAAVFLSEKITIVSISSTIGAFVGIYLLTINKGQDVQNDGHELFGYILILGVTAVTGQFTMFLANRYAMASKMAPISYLENVFTLMADIWLFHYHFVSTDIFGMLVIVVCLAVPVTLKMAG
>MMETSP0797_Transcript_48858_20659837|81__k141_1224990|-|83|2.854e-15|2|665|1182|1182[1182]:850[850]:333[333]|787[787]:665[665]:123[123]
CHLRFPIESALDIDWDDLTDVITNTLISWQRTLTKHEEISEFMSTKNLIFTERIDNIEINRKKLYELAFEVLDVPKVGILDQSLCALFSEGKTTGLVIDSGETSTSVVPIFINIGGRTLNYFLIELLHKKHTFHTSFDREIARYMKEELCSV
>MMETSP0205_Transcript_27464_14140011|81__k141_215524|+|323|1.615e-87|1|471|1571|471[471]:1571[1571]:1101[1101]
FKNEVKVLKKLDHPNIIKLKDFAYKSKLPGQETKISFLSLEIAENGSLFNYIKTKARMSEEVARFNFQQLIDALEHVHKKGYAHRDVKLENILLDANFNIKLADFGLASKSKTSSTRKGTIAYMSPEIISKSNYNTCEADIYAAAIVLFIMISQNCPFMKAEASDRSYSKILSGKWPEFWNSQHLFCNSEVNFSEDFKDLFSKMVAVNPTDRLTIDEIRQHKWFSGPKSSPEEIQKLLESGSGRSKNKKLHKSVIEKSTKGSSKNSGERAIKYTKYFKGCDAEILIGKLIDFAAKYKYKSKRCPEYFRVMLKISSLPKDTLIQMNVLRKPEEESRCVEVIMVSGCPTKFDTVFSQLKRHLYRSKLVT
>MMETSP1380_Transcript_16472_36934690|81__k141_1069042|-|128|8.111e-29|1|381|695|695[695]:381[381]:315[315]
MSAEMDKNYLETKNSLLKEVLTKRNKDMEEIEKGNKQLMAILEKYDQKMDKMREQIEVQRLKIEKYEEMDSGKIKKIDIDTIDGRINFLVDILEDYKKQLEDMED
>ERR1719237_500247|81__k141_1069746|-|96|3.483e-19|2|747|1068|1068[1068]:991[991]:78[78]|908[908]:747[747]:162[162]
WAKVPFYNRCLLVVLPSLYLASWVYPWRILFAPIMHPQLLMLFFVLLAYIPTGCIREKMIGTVKIATGSFLMNIIVQLVF
>MMETSP0208_Transcript_19810_26799613|81__k141_1238505|-|49|4.903e-05|1|760|999|999[999]:760[760]:240[240]
RQCTSQIMRYNSVKNTLYILPQGDYIVSPKRNHCIARYGRYIISFGGINDLGRVLDDVDIYDTEYGGWSPLVLKNNVDGV
>MMETSP1380_Transcript_27573_36880295|81__k141_1238505|-|136|3.168e-31|1|124|489|489[489]:124[124]:366[366]
MIHLSSKNLLIIHGGRTSQNIKQYNEKKMQTFISAPRSIKQELESMSMQNKQQINFTLSDMYALKLDTLEWIKIQIPGESKLARTNHCLAKIEEDALILFGGNGSNSMYSNKDYLIIFSNKK
>MMETSP0127_Transcript_15061_5907932|81__k141_1238640|+|217|1.31e-55|2|135|1404|135[135]:473[473]:339[339]|523[526]:1404[1404]:882[879]
WNRDSHGLFDYHSEDVYSGKALLTGNSFFFRHNETNNQYKLVLPTVETAEDYTKILCIAYKKGRYWLYHGRDLQIQEVLKNPSDQIWMPIRSATKHNSDKRHDSYFGYKLKRGDIIKFGRVRFRVKKISSKVEEVDNILKNESMNSINHPHTENKDAIINENASSQHSFGSSALLEMKKQVNEFYYQCNSELSVDDKPLSDLEKQSYSDDMQCRICLCGDDELSEHEALNNPLFSICTCAGSMKLIHHNCIRKWLEGKVHKKNSKFVYSYNWKNLECELCKTRFKDTHMHEGKQYNILNYIRPESGAYLILESFTNTPHKTIHAISIDERSLKQRKSYTFLVGRENTVDIRITDISVSRGHSYINYYNGNFYVADNNSKFGTLMLVQQPIEVKFNSKFMSVMQLGR
>ERR1711957_461827|81__k141_1238720|+|709|1.025e-203|1|5359|6498|5359[5359]:6498[6498]:1140[1140]
IRHYRNRLDEDTVMFRYRILFQGYKREAYYWEFVNVFRKVSMVMINTFLGIYPPIYKTFVATLTLAIILRQQEQIQPYKIKIMNEVEFRESTASIVTLFGGMFFILEDLPGIIKVILVIVIFVCNIWFYSLWLHLFFKRSRFSSLRLFAIFLGKVSCLGKDYWIEEHKSIQSNHDMDFLFGKYDAKDTKYKHVEEESKDQSFQGYAPQDNIINDLSGGDSNTGSRSKENKDLKQKEGKEGKEDPDAKPKKTVPKKKKKVIRRKKGKKGAKKDPDATKDDVVEVYDDDDQDIDQDINEELDQIEKEDVEVEQEEDDKPKTTGRKKKKKIIRKKKKTARKAEDDNKEDDIFKPEGDQKPRSKTPDRDLKDDNLSADNEAEDF
>ERR1711957_700402|81__k141_1238720|-|92|5.574e-18|1|6016|6468|6468[6468]:6016[6016]:453[453]
IIIFQISIWSFASWFLVTFWFKDVILFIIILCLSCGLFLFPDDLLFLLSAGSFWLIIFFLFNFDIFFFNLIQFFIDVLVDVLVVIIVDFDNVILGGIWILLGSLLALLSTNHLLFLLWHCLLWFSIWVFFSLFSFFLFEIFVFLATTSSVA
>MMETSP1380_Transcript_22983_22983547|81__k141_1238720|+|1494|0|2|647|3861|647[647]:2260[2260]:1614[1614]|2305[2305]:3861[3861]:1557[1557]
VDILVRESTTNKVFFQSRPLIVNRNDNVRIMTYSTAGTDPVKATLNVINTETYLMMSNSKFSIMQGVNYNYTGAGSTILTGERSDINAQWYAFIILQSNFKMDGFIINNSLNLEDDDFAIVYPVSNLATKTLTIDNCDFKMYGTGMISFTSISFMSKGVTFDTENLVGGFIFLVSCNIASDVVTGEVVIDNLNFDGARSTLFKYGGVYMTGTQNFTIQNSYIGSYGFMFDAKQLTRADSPLNCQPTDGVKQIIKLDNNVYNMSTAYTGTPHHGFICSFLEWYPRTDMEMIFTNNVIMNVQESFYRVMLLDMNSATVSVTDNLFKDSTGAVDISQIKTTKSVEVLRNVFENISSTSQNILVITSAPMVTITDFTMNGANPAVVSSAILNLNMATNAVAVLNDIKFTNNIFLGTKAIVSQQLLSSFTLTNSSFTGDSIMQNTNYIDIQQASYVSITETDFLNITYQNTDDSGAYLIYIAKIQSILAGSNSVIQNILFNNIKTNAISFGGFSDSVASASGNLLIDQILFTNSTFNSPDSLVTKKYSYSGASRIIIQNTNFTDLVFSTFGNLVELTHNAMEAVEIQNVVFTNIYGAGILMEPQDIFDTDNPLTLQVTDCIFLDNTPWVSGFFNVFENSILKVDDSSFTNTHSAGSGSVILANYKENTVTIFNSTFTNNYAILGGAFYSQFSSSITCTLCTFTNNIAIRGGLSFLNSNGNIILNDCTITGNQALNAPILYISACQADFSVISESKIFENIVITMDQLLARSVPGTDHISDAFIAEVTNNREFYEKSVSGSKKSAISMIKGKVRLTSNTEIYNQPDFLATFESEIQIIDTLFRDISLETNHIIFHLLSSTFTFTNSTMRDIDCPSGDEAIFQVRLESTFTTNGNMSLIENTTCQVTFLLYSFAYLNDITFDGASLDEAFIDSIESTLHFGSTTLKNIETTADALISVENSVSLKTSDSDFQSANKPYFLVTGSTVSFEVSTFQNTLGTNMRAAVFEDSTITLLGSTFKNLKYTEQGGAIDTLNSNVNISCSVFENNFAPIAGGIALRCEEGTT
>MMETSP0213_Transcript_28739_12916288|81__k141_1238940|-|73|2.922e-12|1|350|730|730[730]:350[350]:381[381]
RTKEVLAFLLMNNKMETDQSNMYRQQISSLIEANQDIQRENDQLKDTIEIKNTQMIKNSVTEKEHMEKYDLTMNYFELLGITLNDIKRNFNHGLLYIIMPGTQKKLLVISTLIHSKAEQKEINQLGE
>MMETSP0213_Transcript_39922_39054383|81__k141_1239044|+|68|9.351e-11|1|1887|2270|1887[1887]:2270[2270]:384[384]
TQLYSYKFFPKLMDNLMLDECEVAEIEWPTNKQERDIRKKGYDIFNPEVNYTLENIDAMTWIVCSLSSYWYHQHSEKVAHVTWWVAQMIKLMKSNEESHLAMIMQQAIETMRMFGDYVTIASNMSYFI
>MMETSP1397_Transcript_21891_38775196|81__k141_1169292|+|226|2.559e-58|2|1277|2382|1277[1277]:1417[1417]:141[141]|1486[1486]:2382[2382]:897[897]
DITDFEGTVLPEIFEMAVENKCMVMLVVNKIDCLPKHVSMDRIHKWVVALVSAKTGYGFDKIVRRMEKLKKVYVTDRIHKMKPKVFILGCTNAGKSSFLNKLISHTTKNKDKRQKGIDGKVLYDRESDNNDHGMMKGNKLLQDLLTVSPIPGTTMDFIEVQDLKFGLKVYDTPGVPNSAQVVSHIKDYQDAIQTFNNQKIISISYNIKSGYTMWLGALARLDFLNGERTNMTFCMSPHVTFHRTPLEKGQKIYDDHAGNLLRPTYTSKPEETEFETHEISLKMDDWYKGNYDLAISGLGWISFTGQGVIQLLLHIPKGIKYSIREPLMPFEVEEKGLDRYTGKTVN
>MMETSP1380_Transcript_21641_16171365|81__k141_1239409|+|136|3.168e-31|1|865|1269|865[865]:1269[1269]:405[405]
MRVQVEMLEQSIPENYDDGIRIGKDSHIREFEINQNMTVNNSSLGKCRFKLMTAYYQYKRKQSRWISIVNRITSKMKPIEECKRILELNLKIPGFDAIKIEIKKQKKKSKYGKNDSIIEQEELVEFQPRLFPEKQ
>MMETSP1380_Transcript_21641_28484907|81__k141_1239409|+|190|1.759e-47|2|1600|1981|1600[1600]:1830[1830]:231[231]|1886[1886]:1981[1981]:96[96]
TLLILHRTINDPENNVFGTGFASFYQGLTKVPFFGDYYNYILPFFILIVGVLTLLKFSSRVRMITRSIKERTRDKDLKDKITSEELTERNLARGQEYLIRYLEKKNRYE
>MMETSP0213_Transcript_37590_13198393|81__k141_1239630|+|858|1.436e-248|1|5488|7164|5488[5488]:7164[7164]:1677[1677]
SYPPSPKAMKEIDHYLFGDQIDEIRDKLKAEFAFNNLYQDETGDDFDAEKEFGKLRARRVQTYGHDFHNFRMKKEEDKEEAEIDPDMAQSILDGVLGNLSEDDDDRDNQLVRRAKRDRMALAKKRKMEIPDFAIEDIMGEFDVDDQGNYIILRNEDNGHLEDKNEKRVNRRGYLVDRNGNIIDKKGHLIFKERELDSDDEIPPPYSFEKRKMQLLNSKPDKIEGYSIAEMAPEDDDHIWMDPRNKEFADTMSGDETPVESMMGETPGRYMNDKMSRKTKKRRGGKESTINEENINLDLESQKDTIKLGSNVRPGTNKSSNRTKRLISARVQGLSKEGRPGTTFDGYVRDVPFYMGQAVNIPDSRKNSPKGRKRLKRKGPHNDSLKKIYGNIDPFLYKDDSSATGVRLDKVVNLKSKKITDPFKLAESAEVQGKLGMINSDDEIDSDYFRHSRMDRVPSKYKDRSIFGDTTMKTKLNDIEGIYSKKLKANDSDIIGRKTQHNSRVMHYGNKNSNTITRNMLTSETSGMGTNQFKSKKKKESRPSVDHVLKPRGIEEGGWI
>ERR1712023_341851|81__k141_435443|-|61|1.197e-08|1|5311|5460|5460[5460]:5311[5311]:150[150]
AGITPSDFSPALTVTQSLSISTTVPWTMEPGCISISFRLSSKRSAKLSLI
>ERR1711964_106023|81__k141_435443|-|154|1.209e-36|1|362|718|718[718]:362[362]:357[357]
TTRRLGVAGNGDAFDAVAVGIQPLAALGERLLVRVNSGDFLAVVLRRHHQVVMNAQLYFATDFQRRRHEHIQSMVDHAFGRILNRHHAVVRSPGFHFAEHRINGRHGHAHHRVAKVLER
>B4X4F0_7273188|81__k141_435443|+|94|1.393e-18|1|5312|5455|5312[5312]:5455[5455]:144[144]
MSESFADLFEESLKEIDMQPGSIVQGTVVDIDSDWVTVNAGLKSEGVI
>A0A1R3L1P7_15012757|81__k141_435443|-|143|2.475e-33|3|3516|4365|4365[4365]:4009[4009]:357[357]|3915[3915]:3760[3760]:156[156]|3632[3641]:3516[3516]:117[108]
HGNAMVAVAVDNTAGHGLASVDDDAVGGDRGFNAYRCQTVRHYLNAVTFFNPQLFCAAQRGAAFGEGSSDEQDRKLVDGQRHFHCRNVDAFEWGVTHADIRHRLAANRALVTNVNIRAHQKKRRGRNVGRHINIACHQLAAAADAGSRIIAMHMVTKTLQHALGMVTRGRRPPSAVSITAPMARSGSATRPIGRLVRLASPTSSESN
>A0A078KP29_16325093|81__k141_435443|+|273|1.818e-72|1|4524|5156|4524[4524]:5156[5156]:633[633]
VITVDGPGGSGKGTITQMLARKLGWHLLDSGALYRLTALAAERQGVALDNEPALVAVAASLDVTFEPTPPGEPAKVLLAGEDVNAAIRTEQCGNNASKVAVMQSVRDALLQRQRDFRQAPGLVADGRDMGTVVFPDAPVKIFLTASAEERAQRRFSQLLQAGVDVSIANVLEEIRVRDERDMNRSAAPLKPADDAQVIDSTGLSIEEVLDR
>ERR1719215_1058183|81__k141_435443|-|66|3.74e-10|1|4883|5146|5146[5146]:4883[4883]:264[264]
TSSMLNPVESMTCASSAGLSGAAERFISRSSRTRISSKTLAILTSTPACSNWLKRRCARSSALAVKKIFTGASGNTTVPISRPSATRP
>A0A1V5LK80_22437420|81__k141_435443|-|53|3.064e-06|1|1208|1321|1321[1321]:1208[1208]:114[114]
ACTAFGLGPSGFSLLASLMMSAGFRPSSRANSAIGLPG
>MMETSP1333_Transcript_66069_24045139|81__k141_435443|+|272|3.637e-72|1|1554|2249|1554[1554]:2249[2249]:696[696]
RGVCVPAVNWGHDLNAMAEAITDRTKLIFVANPNNPTGTVHGAKALKAFMDKVPARVLVVLDEAYCEYMQGEDDADGLVLLPDYPNLIVCRTFSKAWGLAALRIGYSISSAAIANILNRVRQPFNVGSVSLAAATAVLGDEAYLDETRRVNSDGLAQLSAAFDAMGLSYIPSTANFIAVDVGEQAMDVYQALLAHGVIVRPVAGYGMPRHLRVSVGLAKENARFIEALSPAL
>V6ACK2_30041223|81__k141_435443|+|510|8.234e-144|1|2|1126|2[2]:1126[1126]:1125[1125]
GGICQGARLTMSDEQARLAELRDEIDSIDQQIMKLISARARCAQEVAHVKMAANPGQDVVFYRPEREAQVLRRIMEQNPGPLPGEEMARLFREIMSVCLALEKPMHIAFLGPLGTFTQAAALKHFGHSVVSVPMPAIDAVFREVESGAAHYGVVPVENSTEGMINHTLDMFMSSPLKICGEVQLRIHHHLMVSPQHDGQEITRIYSHQQSFAQCRQWLDTHRYGIERITVSSNAEAARRAAAEPGAAAIAGDMAAELYGLVKLANSIEDRPDNTTRFLIIGREAVTPSGHDKSSVLVSMRNKPGALYQLLEPFHSHGISLTRIETRPSQTGTWAYVFYIDFEGHMDDEPARNVLAEVDVEAVELKRLGSYPIGVL
>A0A1U2VQ70_31710533|81__k141_435443|-|57|1.915e-07|1|1589|1744|1744[1744]:1589[1589]:156[156]
ASSNTTSTRAGTLSINAFRALAPCTVPVGLLGLATKISFVRSVIASAMAFRS
>A0A125QI80_34112274|81__k141_435443|-|86|3.567e-16|1|2290|2988|2988[2988]:2290[2290]:699[699]
PHNRIAGSDAGKITESAGCVTEYIHILVVAGEGIHQGKCDKMRQMAGGGQHLVMMLCGHGQHVSIAGTPHGGYFAQGLRASIIRRRQNDFVFGEQLRIRRPNAAFLRAGNGVAGYHRCRQVSQNRAHIVYKSAFRTAHIGNNGIAVQRRLYFPQHRLGGFYWHCQHHQISSDDRLRSRLCSAVDHTQLHAQGQFVGAGVKTHHFFRQLVFAQGRSQRTAYQPQANHRNALKQR
>A0A1N6NFF4_37791080|81__k141_435443|+|1292|0|1|2281|4497|2281[2281]:4497[4497]:2217[2217]
VAQPLFQRVAVIGLGLIGGSLAAALRENKLAEEVVGFDTRADELALGVELGVIDSAAESAAQAVIGADLVVLAVPVKATQSVLREIQPALNGDAIITDVGSTKSGFVNDVRAVLGHLPATVIPGHPIAGSEKSGIRAANPQLFAKHKVILTPADDACPQALGKVTAMWRACDANVLTMAAEHHDEVLAATSHLPHLIAFSLVDTLAGDDQNMDIFRYAAGGFRDFTRIAASDPVMWRDIFLSNRDAVLLTIDRFTQDLDQLRSAIADQDGDTLLRVFTRARAAREHFSKMLSGQAYVTNNTEHQVTFRAQPAGPIVGDIRVPGDKSMSHRSIMLGALAEGITEVNGFLEGEDSLATVQAFRDMGVTIEGPDNGFVRIHGVGMNGLQAPRGPIYLGNSGTGMRLFSGLLAAQAFDSELVGDASLTKRPMGRVADPLRAMGAVIDTAEGGRPPLKIRGSQPLAGIHYDMPVASAQVKSCLLLAGLYADGLTSVTEPAPTRDHTERMLEGFGYHVHRDDATSSVSGGGKLVACNIDVPADISSAAFFLVAGSIAPGSDLTLRHVGMNPTRVGVINILRLMGANIDVSNERAIGGEPVADVRVRYAPLKGIDIPAMEVPLAIDEFPVLFIAATFAEGRTTLRGAEELRVKESDRIQVMADGLAAVGVKTTVTPDGIIIDGGQTMTGGIVDSHGDHRIAMSFAVASLRAKGEIVINDCANVATSFPGFVELAQQVGMNIQSQGD
>MMETSP0213_Transcript_1763_4343706|81__k141_1236388|-|113|2.658e-24|1|1216|1485|1485[1485]:1216[1216]:270[270]
DQMSPTDFTKLYLDAMYNEFILFRHSDNAYETFVKHNHYQSNENSSVLLNFLRSKDDSFVLLIGSLLYTFLNSDAVDPPIHYFSKMYPIG
>ERR1712142_6122|81__k141_1236388|-|129|4.055e-29|2|2005|2712|2712[2712]:2284[2284]:429[429]|2142[2142]:2005[2005]:138[138]
EFLIFGARNNLTYFELFIERNVLDTFSTIIDKGSIELNKQLIQTMSILIQNIENTEESYYLFSHVFLNKLISFNFDLSLNDELVDYFVNFLKMLSLRLDKTSMQFFYNRRFKDFPLYGVATNLYNHREPMVRTAARTITLSVYRDEIEDINDILMYFEDIFKSGIPKLTRALANSLLYYSYFPCLIGSL
>ERR1719427_1930139|81__k141_1236388|-|132|5.069e-30|1|2284|2712|2712[2712]:2284[2284]:429[429]
EFLIFGARNNLTYFELFIERNVLDTFSTIIDKGSIELNKQLIQTMSILIQNIENTEESYYLFSHVFLNKLISFNFDLSLNDELVDYFVNFLKMLSLRLDKTSMQFFYNRRFKDFPLYGVATNLYNHREPMVRTAARTITLSVY
>ERR1712166_51328|81__k141_1220349|-|301|6.774e-81|1|765|1619|1619[1619]:765[765]:855[855]
YEDQDINIYATFARDPIDINWFNLGGEQSYYFLRYYCWNIMGLFLIIFISTPAVLFQTIKSLSLDFTGCSGEDKCIWSYILPFSYLYTENLTTLIVLTINLLLLILIDRVALSEKHASHSKYHSSVFSKAVVYLHLNMVLFPFLGLQEQSIYKVLKSGTYQKEYIKDFTMLDSTPFFVNLIMQYGVFSSVFYLLRIGEMTQFYFSPRLTDFMRSKFNLAYWWRRRPDYHFQYGYFYSQMITVFTIIILFSSTSPMIVIAGTAYYTLRNIIDSHLLMSVHKKEIHS
>MMETSP0799_Transcript_34727_1174376|81__k141_1216845|+|93|2.787e-18|1|302|1087|302[302]:1087[1087]:786[786]
GTSSPDGSATCSNCVQGTYSSAGAGSCTSCDGGEYNTAAGSTGCTNCGAGQQANGARTGCVGCANGYISSSGGTCTICAAGRFETSSNTVCSLCPQGSYSSAGATSCTSCDGGEYNTGTGNIGCTNCAAGQQANGARSGCVGCANGYISSAGGTCSICAAGRFETSSNTVCSLCPQGSYSSSGATSCTSCDGGEYNTGTGNTGCTNCAAGQQANGARSGCIGCADGYISSSGGTCQSCPAGQSDNGSNTGCSSCGAGTYSGS
>MMETSP0988_Transcript_37835_1642529|81__k141_1216845|+|228|6.398e-59|1|8026|9351|8026[8026]:9351[9351]:1326[1326]
ICPVGNYCPIGSYSPTKCPKGTVNDNTGDSAFGDCEACPQGFYCPYLGATSTLIDTSSSTHKCDAGYICLGGAKRPYGTDGTIAKACSAGNLCEKGATSETQCPLGTYNPHIASGSCYACPKGKVCDSLGMTAPNPCPVGYYCPIGTSGSDNKVKCPAGTFSNDLNLSEVGECLPCPPGKYCLEGTSNPSANKCTAGFYCVKGSGEQSPGTNTYQIGSEINGKCPKGFYCPEETESPIPCPVGTYNPDESKTDASECVACPAGKYCDEVGIDDTDIQNKLCSPGFLCISGSQTPTPTDGTKGKKCDAGNYCQEGTTAQVQCPAGSYEPRKGTSSSTCQTCPTGYFCPIGSTGPTICPMKNYCPAGSGSATPCPNGRYNDDLTGLESSSQCKECPSGFYCTAGEIVDRCQAGYHCDTGAAAIDDSNKECPAGYYCPVHTSPDC
>A0A1S3HQG9_2044359|81__k141_1216845|+|281|7.103e-75|1|3343|5220|3343[3343]:5220[5220]:1878[1878]
YCPAGTENAIACLPGHYCPPNTKYATEFPCAKGTFNSAPSANSIFSCGLCTAGKYCPGGTSTPFDCPPGSYCVSGTGDPLQSLCPGGTYSGDVARSASNECIICEAGHFCPVGSIIPTPCPPGTINPSTGKQYISECVLPAAGSQATTWGNSDATGAACTAGHYCPVGSFGSPFPCPAGTFTDDTDKVKADDCTACTAGFACEEGTGAGVKEKLKCAAGHYCPAGSSNPSQYPCPAGTYSANVDNDALGDCTASPCTAGFYCLEGTTKPIFECPKGHYCPAGTKTSFEFPCAAGTYNHITKLTQSSECFVCPQGNYCVAGSTEPTVCPVGTYAPGTGYEAAHDVSTSDSIKGCLACPAGQTCETAGTVTTTTCGTGFYSYVGTTTCLVCKIGHYCPDASTTGAKHDNDYICPAGYLCPSGMKVDPAVSGDTYKCPKGHYCLAGTSSATPCLAGTYNDQLGGDTAASCQTSPAGFFTRDAATTVGTPCTAGFYCPAGTTGAAAVPCPVGKMRKLTGAGQLSDCAACTAGYYCGQATAIPTICTQGSYCLSGSETPTSCPIGTFGAKVGLTATSECTDCLPGMFCSQQGLKSPDGLCDMGYFCISKATTPNPTDGTTGNVCVAGGFCD
>ERR1719469_764578|81__k141_1216845|+|212|4.193e-54|1|13411|13710|13411[13411]:13710[13710]:300[300]
ELMELLVKQYEEKAQAMKDDIIKIMDQKSEEIDALNKEMAEAKGFLREAYDKGGITNESFNEEIKKLKQRHQDKLKELNSGFDAKEMEAEQKIVRDFAGK
>MMETSP0213_Transcript_42616_19003109|81__k141_1216845|+|777|3.472e-224|1|11302|13365|11302[11302]:13365[13365]:2064[2064]
MVLGVMGTSQKCPDQSEYISPTSMKSLLLIGAAESEVVYEPDWVFIILLTLGIVVLIGFMIGVHYYLRRSWLTKVNRKIKYRKVNLKGETLPSIRADNACFEYMQRNRDQRISNRMRQKMHREIRYSEIEDIRSRLKRHIDTLKGNLFWDGGSNGGESELNFQKSNIDRDNIMLQLQKLKDLITDHKKNIEGEFDENYSDEEGDGSSQIKDKKNPLKFLNDLQTAKSKMGQDIVNEGNKMDDDELNRMIMQIQKRKEGIDKDLNAEYEEKTDEISRRIAQIDDETDEDAKKKLLQELKDKLGRIDDSLKDEENAQLSALESKLAQRKKRRGRIMDDFVKLQAEKDDLTDNSHIRKEIDKKIEEKYDQMDEELGKEKEEGLRILMENNSAMGAHEDKLRRGLGDKKNFDKHLDDYVKNRNMMQDSVRKEQMEQEKQLNDELRRRRDARIAKIEAERGQMMEEAKAETSEKLRDLEEKERAFEGLKVKELDPFLKDIVKKSEQKIGNKRQMDMIRAEADKALARYRAAEGEEREKIRQELLEKYKDEDNTEDNEVRDLKARLLKEILDKEEEKEAQIAKYKTQIDDQTSPEEKQKLIDLSHKYKSDMEDELQRMAENGSNILEMRLRDRRAKRKSEEDELLAKRMEEIDREKLNDQDKQKRNVDQVRDELEEQTIEEIVRGLQAVIPKEE
>ERR1711969_257020|81__k141_1216845|-|59|4.788e-08|1|4971|5171|5171[5171]:4971[4971]:201[201]
GFGVVAFEIQKYPISHKPSGDLSPCCEQNIPGKQSVHSDVAVSPTFAPNVPIGHEVGVSDPLKQYEP
>ERR1719471_294357|81__k141_1216845|+|93|2.787e-18|1|6472|6843|6472[6472]:6843[6843]:372[372]
IPCDQGKACPIDKMGDTDMVACTAGYYCPLGSTSATQTACPAGHYCPAGVGVPYPCPRGTFSSSTLLTVDTQCITCSVGSYCQLAALTAPTGSCSAGYFCSTKHNVARPVEEECPAGYECSVGS
>MMETSP1104_Transcript_11780_30150480|81__k141_1216845|+|172|4.61e-42|1|7366|7950|7366[7366]:7950[7950]:585[585]
GNICPRGHYCPSGSIAPTACPIGKYLDETGKSLLNECKDCPDGKICADLGLVTPNENCPEGYYCPFESGIQKKYPCPPGFKCPAGSVDKLNCLSGSYQFLSNKGTCSDCPARFFCSKDDSDNSEILSKATICTAGHYCAKRTSTPIACPAGQYSAQSGLSLESECEDCPPGYYCTGGGSTPTGQCQAGYYCTGKT
>ERR1711957_333437|81__k141_1216845|+|258|5.959e-68|1|13982|14392|13982[13982]:14392[14392]:411[411]
NEMSDTQKELDDLDEYQRKLKEKEMQAQRKLDIQQQKMLEKKRREQEMELTRVRSKEQREEMVKQHLDELEDLNRILGVERKRQIDIHRQMFEDKRNAVEKRRQELLQKRAEQERQLKQKMEEEEARKIEMSEMEKK
>MMETSP0213_Transcript_18897_4402916|81__k141_205356|-|69|4.675e-11|1|499|867|867[867]:499[499]:369[369]
FKDTYEEFLRIEIDNQNKIKALGQKIKKTTNKFQDFLNINNLISQDGQDFVSLGNIEVNSKGAYYDNSRMMNEAVQDFRKLLNKTNDQIDRVDQYLNELLTSTEFEQLTKKLETIGVSFTKLK
>MMETSP0205_Transcript_1974_25087934|81__k141_1092663|+|78|9.132e-14|1|79|318|79[79]:318[318]:240[240]
EKVYVDTFMTEEESDQKHDFDPIEALNSFIIKKDYFVMHRQGDIFNDYEIETNPIGEGGFGTVYKGYERESGELRAIKKI
>ERR1719502_1260251|81__k141_1092663|+|180|1.801e-44|2|560|1540|560[560]:778[778]:219[219]|992[992]:1540[1540]:549[549]
HKNRICHRDLKPDNFMFSSKEKGAHVKLIDFGLSRSFYKFQMTGEGKCLRMQTRVGTAHYMAPEILKQDYSYALNHPWVKNTYDRDIPQVTQDIFLNRMRNFQNASRLKKAVLSYLASRVSEEEIKENIKIFNQIDKNNDGYITIKELTKGLTSGDQKMVGEIQAIMMSVDTDDNGAINFNEFIAATLDVSICKDYMKLENAFKFFDKDHDGQIDEKELKNSLAGKEFKHIDTKLFGTILDENDTDKDGKVDFGEF
>ERR1719273_650604|81__k141_1196630|+|95|6.967e-19|2|301|1044|301[301]:474[474]:174[174]|508[508]:1044[1044]:537[537]
PLGAFFGSIICGWLIKFGRRKMLLITNMMLTISILYMLVSQDFYSFVISRFMYGISVGEIVPVKDAGFFGAFNQFMITAGIMVASIFGLLSGSHSIELTYRLVFSFPLLLITIQVFLLLCYFQNESPEYYDDMRMVHEQLSTYKLIYQNSKNSICQNIDDENFASGSISDLDDNAFKTMNPKSLLIGITLAFLQQLTGINAVIFYSSQIFSPKDENGNTLDDQNYSRIGTLMVGVVN
>ERR1719312_1128130|81__k141_1197132|-|246|2.441e-64|5|74|1300|1300[1300]:1196[1196]:105[105]|1089[1089]:847[847]:243[243]|828[828]:595[595]:234[234]|543[543]:391[391]:153[153]|223[223]:74[74]:150[150]
ESTAIVCDMGTLNTKIGFAGDEKPRIIYPTVVGTPKEFYIGNDVSESKRNLNVCYPIKEGQVSDWNVIEKMLKHTTYEILKTSPEEHPWIMTETPTNSDSNRLELADTMFIGFNAPQEVLALYDTDKTTGLVINSGHGASHIVPIYEGLPVPNAIQKIPLSGKEVSQYLRGLLHARGLQFNTSVEIEQIRKMKESDSKTTKSYALPDNRNIDLGTEMFQTPEIMFQPELACLGFKGYHELVMDSIPSKIKILAPSDRDISVWRGGAKLSSLSTFQTMWITRTEYEEFGASIIHRK
>ERR1719162_862450|81__k141_1197132|+|61|1.197e-08|1|72|215|72[72]:215[215]:144[144]
HFLWMMDAPNSSYSVRVIHIVWKVDRDDNFAPPLHTLMSLSEGASILI
>MMETSP1380_Transcript_7788_37279928|81__k141_264337|+|375|3.586e-103|2|117|1086|117[117]:344[344]:228[228]|502[502]:1086[1086]:585[585]
DEKSDQGSKDGDKDTEDNKDEKLNPEQEKLVKNLVDRMSKISTNMEKADNRILDNAHERADQRKHLLGEIDTMKQELEPFIEKDKEVMHQKVKEEVENALLIIMDKKYKAEQEVVELKKLLRERNQKIYELEEENKQLKNRHNGHDGRTNEMSGRPRDSMQQDDNMHMAMQSQDAEGFDRAEEEPVYDQPPSQDDEDDFWQEGKQNKAGYGGDNDLWIMGNKSNMPPVNNNASYGATGASGQPPGFKSIPKRPQGYNANDDMAFYGVAAKK
>MMETSP0213_Transcript_24926_21928967|81__k141_1198529|+|167|1.475e-40|1|113|592|113[113]:592[592]:480[480]
MYPSSPYNYGGQNQQMQNQQMQNQDPNQQEQQTFADHLRVCISGLSAITGISYGVASLYRVISKTIGFFNIFKGRKETISLLDQVWRQSVKHNSHRGFMATLKYFLVGLALVAYATVHYFIHRKKEDQQEQTQCEEEEKLQAESMKEKEEISLDDFMLTR
>ERR1719199_1077456|81__k141_1199871|-|126|3.244e-28|1|407|679|679[679]:407[407]:273[273]
NIDALQGLANIRIMRARDQEAIELLNKVVEIVKQKSKSKDPNDMPPFEFRLQTARLLIELQNFDTAVRPLDTLIKEDDSKGEVWYLLAFCY
>MMETSP0213_Transcript_3615_22901965|81__k141_1199871|-|142|4.95e-33|1|854|1171|1171[1171]:854[854]:318[318]
KMECLPRNQQALRNKQKLKEAKKKSKKTQSFLTEIQGKSDEEVLRIAEHYLILRKDTNNVIEAIRKSIQQNPDKNGTKYLIVAETLQGLEAVNYFKKGIETLEKDK
>MMETSP0213_Transcript_12924_15710809|81__k141_1200142|+|683|6.877e-196|1|70|1680|70[70]:1680[1680]:1611[1611]
IFMEALPKGDNKEFTEKEYWNNFYKQEAITKQHGFEWYAEYEEIKQMLDAQFTLISKGMSKQDAHVLVPGCGDSKLGHKMRLDGYGHVLNVDFEEDVVKRMKVEVGVEGSEDYAKMDVLDMKEIEDHTKDIVIDKGTLDALYSGKDNKDEYKVSKYFNETLRIAKVNSGQVVFISLLQSHILKKIISFYLVNEHNDNKHHENVITEIKIQEVITHSRTTKLEEQFIGHRVPFLLTIKRTEFDGSNEKMKNFKTNMEKMISVNGNLLSLEDAKKEVLITQMLNLQYGNIKELTSGRIIEINMESASSETHKNLARFKLVLVDSIEEETIKKNNCAILIVPQGKETYPVYSTESGYERLSESVGHSRLIVVHLKSGNRFESFESVKKELESTIVRFAQHGHTNEIPYVSEGKDIGSRAMIGKKYKVISDEEQKFDEDATDEYEYQDEYIIEDLLGEGDEKKYILRAIKFKTRLGEIQSDFKIKKKKIKAKKANSQLVKVRSPLWKTNDDEFLFIDHNELNSEYLAAMIAGLSSYYTMFE
>MMETSP0213_Transcript_12923_20844131|81__k141_1200142|+|189|3.517e-47|1|1711|2244|1711[1711]:2244[2244]:534[534]
FLILGTGAGILPMFIHNTMNKIIGSLITVDIDETIVNIGRDYYGFNPGNDSSFKSEIADANEYLRNGAMPGKTNTLFIDIASSDANESYIPPKFALTDEFFDNIKKALCPEAHVVVFNTCSYSESDRHEINKVMNKQFKYVSFIKCDESSNRVYFLSDTHSSCLAKSADNTIKYFFKT
>MMETSP0205_Transcript_24323_35839482|81__k141_523468|+|126|3.244e-28|2|2228|2617|2228[2228]:2410[2410]:183[183]|2477[2477]:2617[2617]:141[141]
VTINNIVLQPEGTEKPTFFETSVDIPPYLNSSNLRKKASQVENTHLVENADIQFTAPEYKEPNYMKIIGKGKYNGYKDFMRDYFDHRELIALQDFNRVNRIKNSRKFY
>MMETSP0213_Transcript_13150_12952123|81__k141_292271|-|474|5.658e-133|1|590|1519|1519[1519]:590[590]:930[930]
MIFGVIFYSITVSNLTSIIFSLDVAESRTQAYLNNLHKFSLRVNLPEETKQKVRKFIEANSKNSDNAEYQDALLKDLPSSLKTEVISHTHGEIIRRIIFFRDKDLAFLWKVMPMLKPLRVLIDDIIYNQQEKAKEMYFIIKGRVKLWYNLAHKDMMQDVYKGFNQYVEGSYFGDVDLICGTHDSVAIPTSEVNLLVLSKLNITRIINKMPKEMKSFIKLAKEREKYHRSLVVRSLQKDKEAYKLFKLTQKLEEIDPNSPAQFVVKLLRTYLEKKSKQTTFEQRLYRMISKSPVCELDSDDGMLKDIDNET
>MMETSP0216_Transcript_32498_31374112|81__k141_292271|-|85|7.134e-16|1|1673|2113|2113[2113]:1673[1673]:441[441]
WKIWDYFTDILFLFDVAVNCLSTFENSEGVIEVRFSKILCNYAKGWMLVDILSCIPFQLLSSAFGGNFGGNYLKLLRLSRLIRIRRSIQVQRRFIQYFSKKIKKIVDFFRKYSGFLRLFKSIIYAFLMIHLMSCLWHLVAKLADYNP
>MMETSP0213_Transcript_17118_3589337|81__k141_1227280|+|115|6.644e-25|1|5686|5988|5686[5686]:5988[5988]:303[303]
YKLKVNNEIENASMVAILFTVFGGLLFIRTNNEVVILELLVFFMIIIINLVYFLFWIYLMSKTYEHYNAGKKLATVLKIMLLREDNDTIFTTDSSSKLSSK
>MMETSP0213_Transcript_20543_6992913|81__k141_1227280|+|169|3.688e-41|3|4033|5046|4033[4033]:4467[4467]:435[435]|4495[4495]:4623[4623]:129[129]|4690[4690]:5046[5046]:357[357]
NTTYSNNIAQYGPNIGGYAARLKLEGEELGTDITLNNAVSGGSINRILKFSLIDYENQTLVLDNTSTITIKPVSRTSNVINNFLKVNNGVATFDALVFHNTPGANDIMFELTSNAIDLNTVRKVLGISYRLPQITLNFRYCQPGECELGSYSLQWNSTQCESCIDNALCLGGRVIKVNNGFWRKSTNSPVRCEKGYSGILCARCESVDGYRYEKVNDFQCSKCTSPIFNILRLIAVSIAYIMIILFIIYLRKKEGNQRTVLMRIMANYSQIMAAMMTYNLKFPDILTDAFSPLQLVGSGSKTAFSFD
>MMETSP0213_Transcript_17098_9185848|81__k141_1227280|+|91|1.115e-17|1|651|1031|651[651]:1031[1031]:381[381]
IELGTEEYPFKSIMLPFVEILNIHSHSSRSITINLMESTRNILHEHSAYLINATSVTIKSHAPDQPQPRPAEIYVMAGSEFEFEKSTRFNIISNTALQLSSALSKDGMTSIDRTVSSFTTSALIINR
>MMETSP0213_Transcript_36316_19862708|81__k141_1227280|+|112|5.315e-24|1|2473|2811|2473[2473]:2811[2811]:339[339]
GSLLEFNQQLANYIILDNLQVVNIYQGYISIEAANKSRLTRKTKVQIQNSKFDTINAGFFSLLILNEGALLNIMNSTFNQVSSLEEGAIIFADYQETETNIYSSSFTNNTSVK
>MMETSP1380_Transcript_27797_6440686|81__k141_764410|+|157|1.511e-37|4|1556|2425|1556[1556]:1642[1642]:87[87]|1752[1752]:1853[1853]:102[102]|1936[1936]:2109[2109]:174[174]|2360[2360]:2425[2425]:66[66]
PLAGVVGFSVSVIRCKHLYYDENLAEERESRISHLILEKQFVGIKIVDVIEIEEQQHYVFGKSIILGILANYQDQHKIYFSKLIIRANKEDQGTNIFQFIATVVKFTKKASEAFIEAYFAGLQTLSFANNQLDHRVVGGIISK
>MMETSP0205_Transcript_6027_28224882|81__k141_764410|+|143|2.475e-33|1|1121|1393|1121[1121]:1393[1393]:273[273]
IALLLLVVGSVIRNLAREEEMHFRSYEWRIKKGIHKLLIKEMCLKAVIMVVAIFGPPKQFWPGIICCILSALMMVYWFIRMPYVIAKYNHI
>ERR1711871_608014|81__k141_917226|-|70|2.338e-11|1|1680|1919|1919[1919]:1680[1680]:240[240]
YIIPTFIVVIVSNCPFYINKDGVPGRVALPVSLILILLSLLNNITKDIPRLSYNPWIMDYIFGIIMFVTATLVEYAVLSY
>MMETSP0213_Transcript_34304_16587275|81__k141_917226|-|130|2.028e-29|2|2189|2636|2636[2636]:2520[2520]:117[117]|2386[2386]:2189[2189]:198[198]
YDFKASSFSELSDVENIFRIALIEYMSWSDPRLVYTAQDTDIQKRVNFPGKLIEITLRNIMLYPNGTVTYTVRRAIRFLCQFTFELLPFDSHKCPIKVFVVNGDK
>ERR1719191_703789|81__k141_1228614|-|116|3.322e-25|1|3651|4019|4019[4019]:3651[3651]:369[369]
GAIHLGEMIYMNMTINSLFLSWNEIKGEGGACIFSRFMENSHIKVLDLSFNPLGSMHFQKVTCIKELSDAFKKNKTLLHLDISYCGFTREDLNIMNTGLKYNHSLLGIHMVGNQGGVDSLGFL
>MMETSP1380_Transcript_170_20046658|81__k141_1228614|-|153|2.417e-36|1|2544|2810|2810[2810]:2544[2544]:267[267]
DNKRLKLADIDFEFIVTKAGNKKKALNPERWLVRYQFLEIFVRIALHMYFKSKIVKTQSEAVVKLMSDHMLPYFKKFDCHKWRVDNLWN
>MMETSP0205_Transcript_9341_35739960|81__k141_1228614|-|63|2.992e-09|1|2016|2276|2276[2276]:2016[2016]:261[261]
EAIARVAFKINIFPDIDQSKLFEPKNEEDDDETPFMVRNRGSSVEGSSDEDSKIRKRGSLNDDLSEYFNSKTKPLHVKIEILIKILQ
>ERR1719419_1508638|81__k141_1234920|-|274|9.092e-73|2|889|2802|2802[2802]:2182[2182]:621[621]|1851[1851]:889[889]:963[963]
YKFPSDRYYSVTGLNVKVGEKEIDAQIMEKEKAEEEYDDAVAAGHTAVKMNVDKKLPDVIELNIGQLQAGQEAVITVKMVCQLEVVKPGYFTFMFPLEFIPRYGSKDTNGGVVGEENTHMPAKFEMKMSIISTSTITNLFKSHKEIKMENNEDDTELILTIEPEESLEAKDLVLSFSTEHIREPQISLTKCEKFPGEVAAHISFIPRGEFIFILDRSGSMGGQRIKTAKDALCLFIKSLPPYSKFNVISFGSTYEKVFNESRENSNKNTEQALQKIQKFTSDLGGTELYNPIENVLNEEYNFKYPRSVFILTDGSIYNPENVFEIIGKHNHHTRVHSFAIGSGASKYLVNEIAKQGLGSATIVADGDKLMNTKVIRALKLASKPAFTNFNIDWQDNQNAVKFVVPTAPHISNLYEEEPFHVFAVFDEKELIEGTFAITLYNSYEQKDETLTLKVDPSTITESESGQNFSLAAKNLIDFTDKFGKDDQKAKTILDASVKYSVLADSTAFFGKIKNKDKSGEEMQTISIP
>MMETSP0413_Transcript_11287_35864311|81__k141_1234920|-|294|8.671e-79|2|1294|2802|2802[2802]:2182[2182]:621[621]|1848[1848]:1294[1294]:555[555]
YKFPSDRYYSVTGLNVKVGEKEIDAQIMEKEKAEEEYDDAVAAGHTAVKMNVDKKLPDVIELNIGQLQAGQEAVITVKMVCQLEVVKPGYFTFMFPLEFIPRYGSKDTNGGVVGEENTHMPAKFEMKMSIISTSTITNLFKSHKEIKMENNEDDTELILTIEPEESLEAKDLVLSFSTEHIREPQISLTKCEKFPGEVAAHISFIPREFIFILDRSGSMGGQRIKTAKDALCLFIKSLPPYSKFNVISFGSTYEKVFNESRENSNKNTEQALQKIQKFTSDLGGTELYNPIENVLNEEYNFKYPRSVFILTDGSIYNPENVFEIIGKHNHHTRVHSFAIGSGASKYLVNEIAKQGLGSATIVADGDKLMNTKVIRALKLASKPAFTNFNIDW
>MMETSP0206_Transcript_5044_38020790|81__k141_1234920|-|61|1.197e-08|1|115|351|351[351]:115[115]:237[237]
YEQVTNHQDSSGYFNNLPSQYKSLLSQEVPQSIQESVKKEDDIKKVWATILAICILKKHYSTSKGEWTMMVKKAEAYLK
>MMETSP0213_Transcript_1672_10748044|81__k141_1235176|+|173|2.305e-42|2|92|579|92[92]:412[412]:321[321]|484[484]:579[579]:96[96]
RALFKYVFRRVLGTFIKTDVNLDDIDFSLQSFSISDLEMNTFEINKLLHSDPSKPSPFKLVNMTIKSVNIPWSILKFNWADISIKGVEIDLMPSPTRTNKFTDSEEKYDSEVSLSSSLVTKFLSNIGLKIQNVVIKLLP
>MMETSP0213_Transcript_1669_13139538|81__k141_1235176|+|72|5.844e-12|2|4346|4654|4346[4346]:4510[4510]:165[165]|4532[4532]:4654[4654]:123[123]
FDINGVMLHTTSIHEWAEYIPNVQKTNPKENFSVDNGNSLYLKVTLADFGIDYTPLQIYQNLGMSLNKSDSSDISIDDINTGNKFYKTNTRTVTIF
>MMETSP1380_Transcript_7206_31852926|81__k141_1235176|+|374|7.172e-103|1|5841|6872|5841[5841]:6872[6872]:1032[1032]
SESGSVKRTMINEDQGRVRKKKKCVKRYFQFEMNMSQLSFMDLTDSVEGIDSQIGFTIEKLALNEVRSHNEVKQIFWFDNDFDAHKNLCFKVIFLQNKSQAKEKCMELYFLSESIRISISHLSITFAYLLVQPVILFYNNEMRKDQHLFEQIYKQRSTPVDLSKSISMSRIERQIEGMSEPVWKIDDDNLPKTSGIFIKYMHIRPFKIKINYKSDTLNIVNLYKGDLLNYITNVVDISELRIKIREYKVNSKIRIEVVTKMVIEFYLNDLVYNQKLNLLASVYPIRVTINIMKAFANLFQSPMNSYMNEGYLLFGIYDGFTTFLNQITHEFSDVGSKLLNYINS
>MMETSP0213_Transcript_1672_38509022|81__k141_1235176|+|68|9.351e-11|1|1093|1449|1093[1093]:1449[1449]:357[357]
LNSFIKKIEYIRNLPCEQEDPNEQNPIDQISEKIKKDFTEESSKDDKIHSVINEIRKGMDVDSLLKSVDSKGSFTETQRSLAFDFELHLKVMAIKIIHDWSNSNRMYDRVFEAYHSIGS
>MMETSP0206_Transcript_21235_33761545|81__k141_1235375|+|70|2.338e-11|1|2950|3162|2950[2950]:3162[3162]:213[213]
DNDILMIKVGKNGNEFVKPGYKKYKNNLVSYTDKVLQKLDQIQNPSKARPKTSKKKGKKVEVDLEGLNLNG
>A0DAT4_44381|81__k141_1235488|-|314|8.269e-85|4|1991|3187|3187[3187]:2960[2960]:228[228]|2910[2910]:2668[2668]:243[243]|2512[2512]:2357[2357]:156[156]|2335[2335]:1991[1991]:345[345]
FKLFKCDIKLIRSIFTHNGFAATESHDWNCLWINSSGKSYIYENLNEYQKVNHFPHSYELTRKDRLAYNINKMEARPETYVLPDQFDEFYEHYKMIKNECPEKNMWIVKPACGARGKGIYVTSDIDDIDEGKSNVVSRYISNPLLINGFKFDLRIYVTHYSTHKENKKWRKKRYAHLTNYSINKKNSNFVNNENLEQDDVGGKWSLSALGIDMEIIWTRIYDIIIKVIITGEYPITKKLKQSNINQKNCFELYGFDILLDSNLKPWLIEVNLSPSLGTDSPLDYHIKSTLLTDTFNLIGIRKFDRKKESLSKMASRVKNIAEGK
>ERR1719159_331846|81__k141_1235488|+|61|1.197e-08|1|2605|2919|2605[2605]:2919[2919]:315[315]
RESDEAFFVDVNSERFVRSDSYVDPEVELKAIDQKRVGDVPRHNIGLALINVVDVTGHINALTPRSTCWFDNPHVLFWALVLDHLVVLVELIELVRQHVGLRKDV
>MMETSP0205_Transcript_29164_31674303|81__k141_1235488|-|100|2.177e-20|2|968|1333|1333[1333]:1205[1205]:129[129]|1180[1210]:968[968]:213[183]
FVNHKNWSKNLITAINTRSISNSELISKMIERLEDTIYDTYHFAKAFIKKIKKAMKKQLKPTLLKSNISDTQLEEFIRTEKYTSTMFNQEMIKTLIPEPGSGAL
>MMETSP0205_Transcript_29025_9524517|81__k141_1235830|-|81|1.141e-14|1|387|746|746[746]:387[387]:360[360]
LNSGTSLFDSSQSNQYGSRDLRVNQHDSNPMKIIEESDVPQTTEETKEVNCIDLSDEICSEEKDDSNASSSNSEDECKPDDENVEMERVMKMNFYKFKSNNQNGIVGMCQKVKNNRIKSP
>ERR1719370_717215|81__k141_1235968|+|196|2.748e-49|1|2145|2618|2145[2145]:2618[2618]:474[474]
FAEMSSIVRVTNVDIDNPEAAFTEGYSINIAFEAMEPLSKDIIWKVIYIGHPDKEEYDQVLEDIEMPVTSTASFKFNVTTEAPNIAMIPKSEMLGVTALLVSCEYDNKEFFRVGYYVNSYYTDPELNEEPPANPIIEKLQRSVLKDQPRVTNFQIEWD
>J9IZA9_35996200|81__k141_1235968|+|258|5.959e-68|2|467|1780|467[467]:1030[1030]:564[564]|1274[1274]:1780[1780]:507[507]
DICKNHLKLLEKFCLDDNQFICWMCHNFNYSDEHRGHRVVSLEEAYDVIKNQSEHNLELLDRMNSLVHFRIRYTNQCRVDIETDLKKAKKKLTTYTDKIIADIHSLEERKIQELDEEHKKRDIYISQNQVALQRLSSEIKTLLNNKPDNLIGVLKQYKGAFITRMLSIFNGLGTTGFIKTLTNGIIFPIAYRLSDDKFLGQLFRNKVYNKGPTLTIMSANNGNVFGGYSPISWTEGTDENWKTSHESFLFTITDNKGRQPEKLKIEKKRRTTALFHSRISYAFGSGHDLCINLIDLKRSESSLFTYNIPKGSTTDANRYLAGRKDNWDVQEFEVFLLQDPIKMSRYEIMTNSLHYMA
>MMETSP1380_Transcript_3395_31332555|81__k141_1236106|+|132|5.069e-30|2|2682|3103|2682[2682]:2924[2924]:243[243]|2951[2951]:3103[3103]:153[153]
VETLIKPVLRDNININDIAFLLNNLGIEEKLPKSTLQLDYKRLKGPEIRIFNRIIRYVNDHLDFDDKEFAVKLIGEHNIEKYQVISKQKQHNIQVISDLKMREILQDKKIIPYGEELNEEFVDFLSLNDDFD
>MMETSP0206_Transcript_24440_4809685|81__k141_1236286|+|81|1.141e-14|2|136|624|136[136]:270[270]:135[135]|397[397]:624[624]:228[228]
YGHLADISHSSAKRGCSMPKNSKKIPHQRPLMLQKITSSPQRVTAKVHRSPVPIIKASPLSLKETSFAPRNVELNKNNSMFSSNNLSKMKSAGGNAYGGSINKSKNTLQKFHLEKRMSTSA
>MMETSP1032_Transcript_99287_8055746|81__k141_1236286|+|375|3.586e-103|2|1267|2247|1267[1267]:1920[1920]:654[654]|1957[1957]:2247[2247]:291[291]
SESTHIYNSLVNSCKNAGFFLTDVGKDWNLLWTGGTKTDSLKYMNKFQKMNHFPGSYQLGRKDLMWKNISKMKRQFGSEYSICPKTYIFPHDYRRFLIDAKSRDSAKNFYILKPVSASCGNGIRVISGNSSLPKNKKGYLVSKYVSKPHLIKGYKYDMRIYVLVTSYDPLVIYMFKDGLVRFSTEKYSLKPKNLKKRFIHLTNYSVNKKAEKYTSNRNSKWSYQQLKEKISEMGYDWLQIESEIKDVIIKSIISVEPHIVHQYNMSTRNRNNCFEIYGFDIILDHKLKPWLLEVNVSPSFSSSSPFDKNIKTRLV
>ERR1719264_364452|81__k141_1236286|-|63|2.992e-09|1|2133|2348|2348[2348]:2133[2133]:216[216]
PNPFILRIAETFSCSFLYFCLLYGFIPIKVKASHTNLVLIFLSNGDELLKEGLTFTSKSQGLSLWSRIMSNP
>MMETSP0206_Transcript_1363_30455820|81__k141_1236286|+|112|5.315e-24|1|2251|2565|2251[2251]:2565[2565]:315[315]
DALTLIGIKPYNKQKYKNEQEKVSAIRRMNGFGKLNKSNYDQMVDNKLRSFYGNFGEESDVLQEYIEQQTRLGSFEPIFPLEYNVNYYSQFFERERPNNELLRSY
>ERR1719330_287593|81__k141_1236463|-|89|4.459e-17|2|771|1106|1106[1106]:900[900]:207[207]|878[878]:771[771]:108[108]
EEPLFTENLVFIDLAFIPNFSVFIDSIWFIYSWLIVQMIDVFEFPLSAFCNILVNFDDLKLMKLFDFLLTLDKARSDLLIFAPSRNLAPSVLVLLTLSLPARSTK
>ERR1719374_244256|81__k141_1236463|+|150|1.934e-35|2|274|1200|274[274]:531[531]:258[258]|739[739]:1200[1200]:462[462]
PQIKTAFSGVNFTVLAFGQTCSGKTFTMQGTKEQPGVIPLTISAIFQLLKNRAQYLDHSMSVSYLEIYNESVNDLLNENNKGLEVRTKEGTKTTEINLVDLAGSESVNKTKTDGARFREGANINKSLLALSNVVQELSKNSKKSNNFISFRSSKLTRILQKALSGNSKTSIICTINQLYMNQIESINTLKFGIKAKSIKTKFSVNKGSSKQIIETEFSKHLEIENQKLKVIIKELENELK
>ERR1740121_333153|81__k141_1241176|-|285|4.44e-76|2|134|889|889[889]:602[602]:288[288]|550[550]:134[134]:417[417]
LYELLNKYEGFIDEIPPVEQPMRFGNKAFKSWLDKLKENYEEDMKTILPTEDLQRAIPELYPYLTEAFGHYERIGKFPVIKSLDYGTGHELSFLGFLVNKVFQRYLSLCRRLQTTYMLEPAGSHGVWGLDDYQHLPFIFGAGQLVGHEEWSPEVIHDNSLVEREMKDYMYFGCIHFIKSVKKGVPFGESSPTLNDISGVPNWGKVAQGMVKMYQGEVLNKHPVVKHFKFGSLISF
>ERR1740117_170769|81__k141_1241176|+|91|1.115e-17|1|152|469|152[152]:469[469]:318[318]
KLEMFDNRMLIQDFSLIHFHHTLSNFSPVWYSTDVIQCWRAFSERNSFLNTLDEMDATKIHIVLHFSFYKGVIMDHFWRPFLMADKLPCSKNKREVLVVIESPYSM
>MMETSP0206_Transcript_24553_18449331|81__k141_1241356|+|160|1.888e-38|1|832|1248|832[832]:1248[1248]:417[417]
MLLPESPLYYYEKRKLEKLRAELKTIAEYNEVQIPDNYEFVFEDGSLVNNDDNRDNRYIWRMLKDQRILLNLLVAIVTFSAISFSTNLVSFHSKYFNANGYDMSFFMIHADILGTMIAVFLRRYMITSKIMMYAFALTA
>MMETSP0213_Transcript_3987_24178474|81__k141_234322|-|79|4.566e-14|1|2006|2506|2506[2506]:2006[2006]:501[501]
MNNILLKTFDTGLSRSVDRDLYNLSTRTIKANEEVKKDLELITANTIRVRKMQLLRKSHERNRKNKRYLHQSFMKNVDSHNPSEMLMNTSKKLNRANFLIRTMMDDGRTTMLMRKFKETEIFVMPKCTVYYRLEKQEFKDKAFLSVKYTNEGEVTLYVSRSSQRPNK
>MMETSP1380_Transcript_15775_39749676|81__k141_859512|-|303|1.694e-81|2|643|1392|1392[1392]:1270[1270]:123[123]|1218[1218]:643[643]:576[576]
KRCEMLFEKQHEHSYHPKINKISEKLIQERSKQFMEESNHMTPGDKLDKFMLLYDDAMKRKQRKDNIYSKCLDSECTFQPDLIKGGMYDSFYSENPNFVARLAKPQNGKSRSKIRYMHEANYDKQTGQKLFHPKIGRPPLAKKEGDNIPVSEKLYQDGRKRKEMLEEKVRNMGNHINRKVVQDKSEELLDHKKARKFHFIFQLIDSDGDGIISAEQIDISKLTPEMLQIFTPL
>ERR1711965_470776|81__k141_80883|-|54|1.532e-06|1|648|842|842[842]:648[648]:195[195]
CDCPTCQTVPLTYISHLLSCNELNASILISIHNCYQYTKFFTTIREKLEKSPEEFLMWADWFLKQ
>MMETSP0205_Transcript_12368_23684515|81__k141_80883|-|120|2.076e-26|2|1032|1799|1799[1799]:1647[1647]:153[153]|1289[1289]:1032[1032]:258[258]
RITPQDYADAISAFIGPNMVFATPTHSILKDSSRKKRERAVKASVEYVCQENMLATISVEQSYQLIGQHFMDKLTQVRSRVAGYNFNLFSLEQQTRDKIFDQFYSEFEDSHKLRMLEGDGHPAYVIRNLINGVDLFE
>ERR1719264_113341|81__k141_80883|-|85|7.134e-16|1|369|575|575[575]:369[369]:207[207]
FNNFVPDSTPECVIVPPSGKTFITGMASQFDDEYDDRLMSGRLERSKFREIIHNINDILFSYWPCSTCW
>ERR1711957_1003051|81__k141_862287|+|141|9.901e-33|1|2693|3154|2693[2693]:3154[3154]:462[462]
NEVREDMEREVARILERFGVVEANHGYLSEVVQNNHAKVDLIQRSYNDLSNQVTSQQPVSNANEHLETHEPIDTVQTIQTTQIVDNEALEELSKDMNRKFSELENKFEKKADSESTTKQFEEIKAALNILNSHKHVDPNSHASHAKDIVNLNEK
>MMETSP0205_Transcript_1023_17046505|81__k141_862287|-|214|1.048e-54|1|128|982|982[982]:128[128]:855[855]
NGQLQNKLEKALEDLNSCKNKFLKDRDSAIKLNSTQSDRLYSPENRLQSAPYPYNSKFSSTFYTVNTNNQHNTIYNESFLSPEHKKQSKLSHLCLGMPKAEVSATLEPASIPFSPARAEETIGTYNWLNLDPNAVPQISHATEMQERLYVSEMLLKKLYVQNQDLSEKLEKAQGKIKTMDTDYRVLQKQHLLLQHNVHNKIIGKIFCMIFFLATRLSNVSQKTLGFKDKESARRNSFDKFLETQGLHDEISSFWDEIHQNTNNYMNTESIDDELAKKISNVFQSQ
>MMETSP0213_Transcript_22481_22146168|81__k141_862287|+|117|1.661e-25|1|3251|3613|3251[3251]:3613[3613]:363[363]
DKVLTDLSNKATSRDLSDIHSRMKTAEKNANGLVNHINEIQKQVDSLKSETGPDYEKMIKSLQKLVDLNQEVTSQRIYTNEKALEHLTSVVKEFKSLADKTDNNVIRLTQKVDSIQRKLDL
>MMETSP0810_Transcript_46525_70507|81__k141_1238828|+|206|2.684e-52|3|1007|2152|1007[1007]:1261[1261]:255[255]|1325[1325]:1567[1567]:243[243]|1625[1625]:2152[2152]:528[528]
PESVTAILFGILVGLFIKYYYESNNLMRILSFEPHTFFLFLLPPIMFEAGFSLKANIFFRSFGTITAYAVIGTFIASIVFTLIFYISAIDPVATISIFKSLKVSEKLYMIVFGESALNDAVSIALAQSVEGVGLIMEEGEEVNYMDVSTHAITHFIFYFFGSLIVGPWIEIGMFLILSYLPYVLSEGVGLSGILAIFMASIFMRNYAFHSLSPIGQVTVESMIEMTCNVSENFVFAYMGLSVPMTLHTVQFELIGIATVALLVSRTVSVVFTSVIVNSCRKDKVPFSYQAIMSFSGLRGAVAFYLALNVNSEYKNLIITTTIGLIIVTIIGLGSTTTCLLKL
>ERR1719447_980968|81__k141_1238828|-|60|2.394e-08|2|1102|1428|1428[1428]:1294[1294]:135[135]|1194[1194]:1102[1102]:93[93]
ASLSALSPNTIMYSFSDTFKDLKIEIVATGSIADINHPNWNDSIKPKLLKNIFAFSENPASNIIGGSKNRKNVCGS
>MMETSP0127_Transcript_65524_28277830|81__k141_1238961|-|203|2.147e-51|2|76|744|744[744]:646[646]:99[99]|627[627]:76[76]:552[552]
YFKISMSFYPCKVFRTKSEQGMISDYPHYYKLVPPLYGIRKSVNSKFYISKSDKDYGKYGPNYLGVVKANFWGTGFDLLDYGIDVDMDDDLIPEGFLQKPKSYGKIQYQTNILAEVPRAFKFVFNNPENDNQETTLENMKPVYHDDRGCYCLNFYGRALTASAKNFQLIEEGDTDEDIVLMHGKESKGVYNVDYRSPLNSIQTFCISLAAIGNKRAV
>MMETSP1380_Transcript_30476_38584772|81__k141_1239050|+|85|7.134e-16|2|3338|3708|3338[3338]:3526[3526]:189[189]|3634[3634]:3708[3708]:75[75]
DSMIKAFCLNIKDGLEEDEEIEQISELEAYVKNIESNELQTELPRRIFNASRVVAQKISKLEKDAASQKLKKASEVLKFWLDKLKKIN
>ERR1719313_1164509|81__k141_1239418|+|421|5.096e-117|2|2841|3836|2841[2841]:3281[3281]:441[441]|3426[3426]:3836[3836]:411[411]
PLKPGQALRNFMGKLSDYEKGEILDFRTIWYLGLEANKVDGSPLKPYNYGYDDDKGDYKVVMKDHIGYRFEVLEALGKGSFGQALRCFDHERKEFIALKIIRNKKKFQHQAGVEVKILKHLRDKDKNDDNNIIQIKDYIVFRKHLCIDLKPENILLKNINKSGIKLIDFGSSCFESERIYTYIQSRFYRAPEIIMGVPYTSAIDIWSFGCILAELYSGYPLFPGESEHDQLGYIMEICGVPPKNLLQQATRGKLFFDEDYSPILNANSRGKTRRPYTKSLSNVL
>ERR1711907_275289|81__k141_1239418|-|68|9.351e-11|1|3060|3281|3281[3281]:3060[3060]:222[222]
NTQVLSEHNIILNLDDVIVIILILISQMFQDFNFNSSLMLEFLFVPNNFECDKLFALMIKASQSLAEASFTKCF
>MMETSP0205_Transcript_22493_30538428|81__k141_1239418|+|95|6.967e-19|1|4284|4556|4284[4284]:4556[4556]:273[273]
WMENPYQDVIDSKNLKPHALYSKRQFFAHTDNNLKGISSLTKDEGLLSCSTKNQKNKAAHNNSSTNDENLSSYYFYPQKFSQQEEEPLPEF
>ERR1712226_1003980|81__k141_1239418|-|93|2.787e-18|1|3554|3757|3757[3757]:3554[3554]:204[204]
SSKNNFPLVACWSKFFGGTPHISIIYPNWSCSLSPGNKGYPLYSSARIQPKLQMSMAEVYGTPMMISG
>MMETSP0213_Transcript_9964_15118827|81__k141_1239806|+|208|6.709e-53|1|843|1688|843[843]:1688[1688]:846[846]
ETDAITKKCNQDLATQKEKYEKYLEEIRQCHHLERRTMEERINKLQDENKQLKLESASCADSSFASDIGKEMSIVHLVEQLTTLNTKYADLKIKSMQDNSNTKLKTSKLVNDLKEAKEQAESMHIKFDTLSSNSQEESSKFRARIKLLEKGKKDAEDQVQEIGELKKQVYLLKNDMMKSEATEKKLKDAIRKKKDELVKEKKIRRTESKNDLSTTKKTVNMKNKLEKDMRNMSSDYTKLKEENKILKSRVSDLIGLNKDTNQNYYVTGVPTSKQNSSFAVPL
>MMETSP1380_Transcript_35185_18987337|81__k141_1240140|+|241|7.81e-63|2|82|625|82[82]:228[228]:147[147]|254[254]:625[625]:372[372]
VDKSLYIFGQQLLDNFDKQRAKQILDRTLATHDKELDEQEDALLKPNDKDELKDKYSKWDKIDQLLDKRDKFEEKKEKDQAELDKALMEKMMGCDQNHSKEIDIYSRPFDEKMEIVKDFKTKGNDYFNENNYQKASYFYAKALLQFYYIIPDNDEQENEVNPIKLSCHLNQAI
>MMETSP0213_Transcript_11324_33784493|81__k141_1240140|+|73|2.922e-12|1|767|1261|767[767]:1261[1261]:495[495]
DVNKGLSIDPHNKALVDLLATLKKDMKNYISTSKKVYGKMMKSDKKEASDSIHPPKNTKEQVKSSESALKTPQSQPEKSQVKQTQDEVRPIEEPKVVELEDDFSDCSSTHEMQQNQPKSTNRNLSHEELVDKVDRLEGVIEELKYSMDILKGYGAIPLRMPDEEE
>MMETSP0213_Transcript_30491_37334295|81__k141_1240140|-|92|5.574e-18|1|2527|2793|2793[2793]:2527[2527]:267[267]
RTKKIVSFFLITRGLYMFVFIPILHYSFTRYNLPIDESKHWFDKWLDFLSPWDGRHFAEIIDNGYVYERQHVFFPLFPKIVSAVSYAVP
>MMETSP1380_Transcript_23504_17184697|81__k141_1241147|-|134|1.267e-30|1|1904|2212|2212[2212]:1904[1904]:309[309]
VALKVHRHSDDQIQLQEKIGDLDTKVILLCQAAKNSIDGKDNSHMFDGIGDVVSAVDHFKDMIKTQYAKLSEFKETEKQVEYLNNFYMESQKQKRQEHKDREE
>MMETSP0213_Transcript_28085_35461619|81__k141_1241147|-|140|1.98e-32|1|1067|1399|1399[1399]:1067[1067]:333[333]
KKTMKKATGFIPREVVRMKEFERKVKDMDEKLTNILKTSKNDLIPIIEKRLNGIREELENKASTLDVKRLIPEVNLASETNKKIREEMQNIREEGLIGDKGRKAEENINFT
>MMETSP1380_Transcript_2099_36139770|81__k141_1241147|-|138|7.92e-32|2|604|877|877[877]:740[740]:138[138]|711[711]:604[604]:108[108]
EINSTSSTLRVNVNDLKAKLNDKIDERTLNELEDQITTDIDQTIRSFNRRFAEKQDTKKNIRHIERQIRIIQEHIGISGTNF
>ERR1719270_1338351|81__k141_1235005|+|52|6.128e-06|1|410|703|410[410]:703[703]:294[294]
HVSDSSISDVQHNIVFCQISPSFDILHHHLQTWRKVGWPIKPNTSMHSLSVGLQYSIDSMNFWILVSVQVETVHDIIYSHESRLSSESKDWELAIMVI
>MMETSP0959_Transcript_9906_17923958|81__k141_1235005|-|517|6.433e-146|2|102|1702|1702[1702]:398[398]:1305[1305]|362[362]:102[102]:261[261]
ANGPCSKIQLFISCKKLMDLDYVGKSDPYCQVWLKNDERSPWVNIDKTETIQNELDPVFSTPITIDYFFEKTQEIRFEVWDEDPSNSEAQGMHTTKVGSLVGAKNQTYIAKLSLKGKDKKRGEIIVKTDSIKESNMSVKMGVRAKGLKSKKRMKVFKSNHPFLVIKRCVNHHDSSHENALKVFTSETKDKTLDPSWKTINMRLQNLCNSDIDLPLIYEIWSYDDDGDHKLYGRVQTTVRKIQEHAGKPFDVIKKKGEPYGELYFSQFDTYQVPTMVDYLRSGWVISLSVAIDFTASNGELSDPESLHYIDPNDPNKMTAYEQAILQVGGVLESYDHDRQFPVFGFGAKPRFMGVDDVMHCFHLNGNQNPEVHGVNGILQAYRQAMHGGVGLYGPTNFSPCLEVMMQYIKGRANLAEYNIMLYITDGAITDMADTIIVEASALPMSIIVIGVGAADFTKMAELDGDGGTLRDKSGRSATRDIVQFVPMKNYANDITYLHEDVLREVPRQLVSHMRNNNIPASP
>ERR1719198_1103443|81__k141_1235164|+|125|6.488e-28|1|372|779|372[372]:779[779]:408[408]
IQKIIQDTQTSQKDISDALREMAESVDKAKEDFNKEPESRVISAIHSTLLMKFKEVLLTFQQNQTDYKQAVQSKIKRQIAIVKPEADEDEINELAKDPESASKLLSDQISGKVHRKLQNAVSDIQSKYEVILRLEK
>MMETSP1380_Transcript_36117_29984178|81__k141_1235247|+|320|1.292e-86|1|105|890|105[105]:890[890]:786[786]
FIALIFSVNAGASDYGDMNTAVFVAHNKARSNPKYYAGLADSQLQNKFVYDRNGNPTSTMCLAEDFAPKSHTCYFTMSTFEGPDAWSEASEFLTNNQPEQEYLKWSEGLSQACYDHIRDQGPQGGNGHIGSNGSGPSDRIYKYVTTSMTGENIAYSDYNNGEEVILQLIIDDGVPSRGHRNNIFESGFTHMGVSCGCHTLYKEMCCIAYGKDLKEKDPNMQAFNAPQLSTCKKYDPITRGDISNSFHIDPNVPVQGKQEPKP
>A0A1R2CI62_32689396|81__k141_1081584|-|411|5.219e-114|2|368|1651|1651[1651]:1142[1142]:510[510]|862[862]:368[368]:495[495]
SWKAIFLMNVFLACVSFSIVLPSLWPYLQRFEADENFLAMVLAIYSVGEFLGAIIWGYIYNASSMKFSLYSCIAAGFIGSILYSMGGYFIPGGKWLVFAGRFIQGLWTGGQQAIEQAYITECIDKNQNLSMIADLGAAAVLGFVLGPVIGLAGVYVNFNIGSFYVDEYTSLIIFMIHFNGFAVQETITTPISTDVLHKYTDTLDFQESFAYILFACAGVLSFITFLALKKMNDVLPDKYFVFISSAMGLVGYLIMIDYVPRIIEPYRFVIGFCIISVAFPLGRGVTLSLFSKIIGKHKAGVYMGYMLAIGAISRIIGPFWSVQSLTVSPALTFGV
>MMETSP0213_Transcript_22725_12856781|81__k141_1235579|+|176|2.881e-43|1|898|1251|898[898]:1251[1251]:354[354]
KFERLGHRGIEEVKNHPWLKNTDWKSLYSKKLDPPFRPPASDNYDNKVGSHLFKDSYSQKSLNFAKEILEGKVKSLEDIQNLFKDYYYDYREKDDSKISFVSTLNNGKDIKWKTKIQT
>MMETSP0216_Transcript_38185_32087002|81__k141_1235579|+|244|9.763e-64|3|270|879|270[270]:422[422]:153[153]|474[474]:728[728]:255[255]|760[760]:879[879]:120[120]
NKSVRSILDERYILEQLRHPLIVNMKFAFQTRDSLYLVLDLLSGGDMRYHLIILALEYVHSQGFLHRDIKPENLVFDSRGYVHVTDFGISKKIRTNNKLDSSGTPGYMAPEVMMRQNHNTSVDFYAVGIIAYECMFRPYVGFSRKEINEQVMTTQAEIKPSRLPASWSYESADFIN
>ERR1719223_141728|81__k141_1235579|-|69|4.675e-11|1|516|734|734[734]:516[516]:219[219]
FLKHTFICNYSNCVKVNRGIMILSHHDFRGHISWSSTAIQFIVRSDLFTNSKICDVHIPSAVKDQVFRFDISM
>MMETSP0209_Transcript_40901_24649504|81__k141_926528|+|294|8.671e-79|3|73|841|73[73]:519[519]:447[447]|552[552]:698[698]:147[147]|737[737]:841[841]:105[105]
KERVCITGVTGFLGSLVMKAFVRNTDYDIRGTVRELENKERIDPLKDALGIQFEEVELVVADLMIPESIDQAIENCDYVIHTASPYPDKNPPKDEIYESVIKPAVEGTRAVLDACKRHKIKRLVFTSSIEAVIDYDNYDENKVYDEEDWFVDDALAHAKSKTLAEKLIWDYVDELEEDQKFDFVILNPGFMIGEFIGTFTSGDKMSKILQGKYPGLPDIYVPVVDVGDVALAH
>MMETSP0205_Transcript_22463_1805165|81__k141_1235773|+|113|2.658e-24|1|560|832|560[560]:832[832]:273[273]
QVFEACLDRLKTNQEEIMKREKKEVRQKKKTNLVEEFKGSGVKERTKYTHEMFKQDQEIREKEKHANSFILGSSVTQDILSGRQELKYVTA
>MMETSP1380_Transcript_28673_17288995|81__k141_1235773|+|81|1.141e-14|1|911|1123|911[911]:1123[1123]:213[213]
PEELNLDKELELTEQSWKPEDITTVEQRNKDTFAQPRKKLQLQPISVPLLPFVTKSCAESKKYIIKPKFSR
>MMETSP0206_Transcript_24115_22865018|81__k141_1186990|-|111|1.063e-23|1|311|727|727[727]:311[311]:417[417]
KRQELIENDAFEDNTPGRKRDNPYRKSEKIYELIRDYLFLNLKNLVKNKRNQARPDAMMTFFIRVVKKLTLHLVKTCATVSLYKSPLIEDYSVSFAESHFAFLTSINKTSEICPLVSFAEYIILYFSDKKALAILNNLI
>ERR1712072_987108|81__k141_1187321|+|468|3.621e-131|2|759|1552|759[759]:1412[1412]:654[654]|1442[1442]:1552[1552]:111[111]
VVVLDNNALTSIAVDRLKILQPTFSQINSIVSTVMAASTTTLRYPGYMNNDMVGLIASLVPTPRCHFLMTGYTPLSLDQKLTSIRKTTVLDVMRRLLQTKNIMVTGAVKKGAYMSILNIIQGDVDPTQVHKSLQRIRERKLCNFIPWGPASIQVALSKKSPYMDNGHKVSGLMLANHTGIRSIFKVLYDQYRTFRKRDAYMNIYKQTKIFEDNLDEFDSDEVVKNLIDEYAAAEKMDYINWGNNDDDMQFDPRQP
>ERR1712070_348197|81__k141_1187321|-|86|3.567e-16|2|184|548|548[548]:420[420]:129[129]|297[297]:184[184]:114[114]
SVCLSINHFKDFVLEFLCIAVSSTPVISCTSSMLGDIDVFGIILVEEDIFPVFPVYRKVFKHAFWVDSVLHAQLFPKLHSD
>ERR1719359_2071721|81__k141_1187321|+|276|2.273e-73|1|327|755|327[327]:755[755]:429[429]
ADDDHYVPRAVLIDLEPRVINSIQKSTYSSLYNPENIYIAKHGGGAGNNWGRGYCDAEKFQDEILEMIDREADGSDSLEGFVLTHSIAGGTGSGFGSYLLERLNDHYPKKLIQTYSVFPIENDVVVQPYNCLLSIKRLTLNAD
>ERR1719192_1654566|81__k141_1187321|-|171|9.221e-42|1|713|1039|1039[1039]:713[713]:327[327]
RITSKTVVLRIDVSFWSSDNGVYPVIKKWHLGVGTKLAISPTISLFMYPGYLSVVVEAAITVETIELICEKVGCKIFSLSTAILVKALLSRTTTQSALSVNLLILKRQL
>MMETSP0213_Transcript_39469_4503715|81__k141_1187911|+|193|2.198e-48|1|66|377|66[66]:377[377]:312[312]
KMSKEALKVAKIFTDYEKIIKRLEDQYPLPAYYVKLHAVMKAMKECGSKDTADFKEIRKTVEKKVLQLEGMKKNLGNISESDRKETFEQFVVSQFTIVEKEERS
>MMETSP0206_Transcript_9899_12116644|81__k141_1187911|+|108|8.504e-23|1|525|959|525[525]:959[959]:435[435]
LKAGKVPKRGNPNNDEEQEHFDMNEGDNDKQPVRSSIGNGGGSYPQLGPQPDMGLPGDDEESKSNNSSNSSRSDSSDEPPAKSHTKPKPSPAVRKETKKRDKDFYKGIELAKKHCKNCISNLNYSIVDKSIEDLEQALEILRQFE
>MMETSP0213_Transcript_8657_12470696|81__k141_1110596|-|163|2.36e-39|1|50|379|379[379]:50[50]:330[330]
NGAKLYQDLLVDGGKRAKDIKKGTATGFPLEKESDKFFEQICNLIDNEEICVEEHHADQLLIFMAIAKGTSKIRTIKPISGHINGMIRILTQFLPEIKIDIIDFPSSTEI
>MMETSP0205_Transcript_13453_37021132|81__k141_1110596|-|252|3.814e-66|3|404|1171|1171[1171]:1052[1052]:120[120]|901[901]:575[575]:327[327]|547[547]:404[404]:144[144]
QMFRMSVALSQILTKPVNIINIRAGRKPPGLKDQHLTGLKGAGSMNLILQMILPSILFAKNEPNETEYVVNMKGGTIGNWAPSYLSVKYVLQPMLQQFNINFDYALIKHGFFPDLRGSCKLTAKPIQFPLTPINLSERGKIHSIEFHTVYSDNIEGLLIPRVQEYVNFKDNIVDKAIKVDSHHIEISNPKVKACSMC
>MMETSP0206_Transcript_23454_16998317|81__k141_98205|+|244|9.763e-64|1|0|551|0[0]:551[551]:552[552]
YTEAVHKEDIEWPTKYDDLFPYSDGDDAYWTGYFTSRANLKGYVREVSQDLNSHSFILALDYIMNGEQTFSSFNNVFNQMGVLQHHDGVSGTEKQHVAFDYAKTLSKAHFNSKDHFMKSFKVVTDSTLEGLGMCVAHNSTFEDCPTKVLADPKVDEVHVDIINFSNSRKTFARIPVPASNVDVF
>MMETSP0213_Transcript_29141_3909320|81__k141_878065|-|181|9.004e-45|3|1070|1887|1887[1887]:1771[1771]:117[117]|1726[1726]:1223[1223]:504[504]|1159[1159]:1070[1070]:90[90]
MFFDHNGHQLSLLDQALDTLISEMGKLEKYYEKQFSDEYNEKKMANMQKALVNNKNVQVKYIRQGFEEIIDALARKKDSIIEQTTAKYDNELQNMKKLSKSGGRMKHINDIKNDAKALKNMSTKNKKSLISIKSKKIKDFNEQLLRTINEHKRLSRQSSKLGEIDGLSGQNQSLMGKEFTPVTIDTTSAIAYITNMTLSNQSIVGNKNQHAFNVQSMNIMKTRSSNRTKTVDTDKQS
>MMETSP1380_Transcript_20705_13866262|81__k141_878065|-|144|1.238e-33|1|62|292|292[292]:62[62]:231[231]
YKLNVQSMKWTRGAKMKNKRTLNSSLYSYDNQIYVVGSSNDGACEKYDPEVNRWINIPSYDEILPQNDLQSFSVCMF
>ERR1719232_257581|81__k141_878065|-|77|1.826e-13|1|614|895|895[895]:614[614]:282[282]
FSEESKYKGGLKYPSVVCFNHNFSIIVTGGCDNYTGEASESVFKAHVNEADTFTKISSMKNKRYGHCSVVVKNFLYVIGGFDHQDTETTVPSTL
>A0E168_34802621|81__k141_488118|+|277|1.137e-73|3|131|1015|131[131]:478[478]:348[348]|506[506]:673[673]:168[168]|692[692]:1015[1015]:324[324]
DDEGFKHYNEYKVLRKYGEGSVGKVKEIVNTNTGVHYAMKIVNKLLLKMRKEYVRIAKGKMGIKTAFDAVEKEIQIFKGLDHENVVRLHEILTDEDNEKLYLILDNCEKGEIMKWDNGKEYFSEDEIRNILYETIEGLQYLHNKGIMHRDIKPQNLLMTKDSHIKLCDFGVAEKDTLTNTQGTYHFMPPECWNYETKKFSGVKADIWALGITLYAIVYNKMPFWADSELELGNVIMTEEVNFQQSRDVSLELKQLLKKLLTKDPNERPHLMELLQNDPFL
>MMETSP0205_Transcript_17629_16222698|81__k141_1190860|-|137|1.584e-31|1|920|1135|1135[1135]:920[920]:216[216]
IRKKSWEVAKKYEMEAMVQMHSAFYESQREQLHAQRQTSNVIFLRKFNNWIKSVLINNVCFQKGKCLSVLDI
>MMETSP0213_Transcript_21231_30626339|81__k141_1190860|-|400|1.069e-110|1|50|682|682[682]:50[50]:633[633]
MSMHYLCESEKTARTFLSNVSSRLVPGGFFLGTTLDSNVLVKKLRKIGLKDETEEKYTFGNQFYSAKFMHKDFPKKRPFGIKYLFYLEDGVGHKRANGQIEYVPEYLVIFRKFVELAKEYDLKLVKKENFHSYYKTNIDIPRNKNLFDKIVRPESFSGKIDQKQLADQWDICNLYQVFTFKKISKERRVVGTQGRCGRDREDRFMFIDTNK
>A0A0V0R6Z9_38554947|81__k141_879434|-|159|3.777e-38|2|218|736|736[736]:620[620]:117[117]|601[601]:218[218]:384[384]
SSASSQLNTRPWASETKAPVFSVDYRLSPDYVFPDAVNDWLVNYSEKYLKIKFQRIVLIGDSAGSNLIIAITTLAIQKGVRIPDGLNLIYPAIALSKTAFSPSALLCLDDVFLSSTFLSICSGFYTTDEVSMKKPKILSPSVIPDDILAMFPPCRFTIAGHDPLRDD
>MMETSP0205_Transcript_23463_29072861|81__k141_1239032|+|159|3.777e-38|1|845|1138|845[845]:1138[1138]:294[294]
GGWTLVLFIMFLGMYFMTKRESTYHGDIGYEVTYDWSILKFIWVTLICILAGLSTTSIGIGLAFLCSPLLRSLNFPEEISEQTPLYIELCVRTVNIIQ
>MMETSP0205_Transcript_29448_33026890|81__k141_1239032|+|131|1.014e-29|1|111|731|111[111]:731[731]:621[621]
SRSVELLGAELVLPIVKIVFDNSHKESVELASPAILLAVLIKFVVSLCKKDPTHRHRRVIDFKFATVIMPLVFIGATWGQIIHTTVASIIEMAILAFVIFLLLLKTLIEAYKEYKLHKCDMETKRKTIVASEIDNYIQNPLTTDSNSNKNDDSRSKYAINLGESMERDFEEVKLEMATHDEEMEGDPEYKPRYIKRLIPLLVMFILL
>MMETSP1380_Transcript_11466_14097765|81__k141_1239110|-|110|2.126e-23|2|950|1573|1573[1573]:1379[1379]:195[195]|1195[1195]:950[950]:246[246]
GKNALMLAAEHCNSDILGMIIMKMLNDELENKVIVRDKLKSEAIMKLKNNQEEDVLTIAIMARSKKPSRNLNGQKSKEEMNGRVSDYFIKSSQNKRDYFGSTNDLFNFEETKASNHLKDTLEKLTVERDQVKDDRDKLLQLLDDQDD
>ERR1712072_1134608|81__k141_1239110|-|54|1.532e-06|1|692|928|928[928]:692[692]:237[237]
EEIILGEQVGWGAYSAVFKGDFYGKEIAIKKFNKTDERSLRIYANEVRILKTCHHPGIIQLIGYYETIDSFNIVTEFFP
>MMETSP1380_Transcript_11467_26575916|81__k141_1239110|-|70|2.338e-11|1|1721|1927|1927[1927]:1721[1721]:207[207]
KNKEGLSSLHSATIEKSTCKFVELLMKYGADSESKDNVGKTPLHYNHCITCLYIIIKEQNTRKEEEKDK
>ERR1719399_857701|81__k141_1239110|-|106|3.402e-22|1|110|352|352[352]:110[110]:243[243]
IRSLPNKSDVFSFGILLWEIMTRGKLYPDLQPIQIAYGVTNNNLRPPIPQNMNKKIASLIQKCWQDDPAQRPDYAEITETL
>MMETSP0205_Transcript_8821_16351682|81__k141_1239169|+|396|1.71e-109|1|148|1377|148[148]:1377[1377]:1230[1230]
RIGTKDGATDIMLDGETTDKYKQYKYTKNEDDVEVTEDINESVIFVHNLKLTSTFSVTPNAARNKLLGVAQEVKAIKDNEIYQVSIGYQCTPGLAGISDVYLTFFLDDEMCSTNVVGIRKKCGSNSSFAALEIAETSYWGTKKNVLTDNGGLTNHPENLFDSAHENVVIKKKSKQLSFRVTNTNPVTGDSSDDIEMDPPIVRIVNEAENVVYPVLRGAGARRHTLSPGEYTDFKLEFNCISLDKESEGIELLFRPSFHSVYKFKLTKECEGLTASGLIKKKFEDSLIFDFFAFLFITTATMAFTITVFSIYIKYKEMQGEDVDVNKMFSKMWDNIKSGASGVQSKYKDQDFTPIRSGDFDRDDEERTQITDIEFDPNDMIKETSKKSKRNQHDDEEFDNDVKVDFSKDDE
>MMETSP0205_Transcript_10925_5502290|81__k141_1239233|-|83|2.854e-15|1|285|563|563[563]:285[285]:279[279]
GKSEEELKQSIQTDESENCNSKSIPEALLESRINEKRGFFGAFIQGSSHEKSYLKAYIDSSEKQVAIHGNKLLILTKEGELFSMDVQLEGHVY
>MMETSP0206_Transcript_9210_14540467|81__k141_1239233|-|146|3.094e-34|1|591|926|926[926]:591[591]:336[336]
GTGCLLSYKNRNVVILRGISEKTVQVYDTEKEIVLMFDVGIVPAYLSGNIHGEIFAFTDESGTEIKLHKITDGTHFRTFFRGAKASEITSIAFDKYCLRMAVASTTDTVHVF
>MMETSP0205_Transcript_10925_27338590|81__k141_1239233|-|63|2.992e-09|1|1196|1453|1453[1453]:1196[1196]:258[258]
INIGTSEGFVIRSINIEGEDVNQSIRGKRNSIYFLPISVEKNSKRCEYFNIFKIANIGNLVAYVRGGPCQELYIYDDIHDRESSKI
>ERR1719187_2775831|81__k141_1239469|-|207|1.342e-52|1|792|1178|1178[1178]:792[792]:387[387]
IYCHTLVSPGTGATLQTVFFRRELITELLPTFGYPMKPILIVFLFLWKLSNCLNNWISAPFPNGLFTDALNANVGYSFDNILIHFDVTDVGIKSHLFNTNTMCLLGQFFLRWSSTCLVLVPIGSLASMT
>ERR1712142_1194600|81__k141_1239469|+|763|5.689e-220|1|190|1551|190[190]:1551[1551]:1362[1362]
SSNPHRPDPHNGTGHLRDRSTINRINMYKDKPDYKKMNKAPTDPQAGRLYSNRKYWGNTRQLDQKELDKYTKALNKSMEAKGSGHSILISGRKLPVSLLKGNDIKTSKNVRLLDIESFQDTFGKTARRKKPRVTSYTFDSMLEKVQKSQEKYDPVKDNDLHKNDMIDAKIKVSDKRIEAGQSKRIWEELYKVLDSSDVVIQVIDARDPMGTRTKHVEDHLKKNCPNKHMVLVLNKCDLIPTSVTSKWIKILSKEYPTLAFKASVNNPFGKGALIQLLRQFDNFHKNKKTISIGFIGYPNVGKSSVINSLRKKTVCKVAPVPGETKVWQYIAMTRRIYLIDCPGIVYNTGDSETDTVLKGVVRAEKLENPDMHIHDILERTDTTHIIETYGIQKWKDSEDFLEQLGKKTGKLMKGGEANLNAVAKQVIVDWQRGRIRFMVMPSKKQIEEAELKEK
>MMETSP0213_Transcript_31370_29498341|81__k141_1236042|-|86|3.567e-16|2|560|901|901[901]:635[635]:267[267]|619[619]:560[560]:60[60]
FYRLIFRHRFHRSEKRNDKNRKNLIEIILNELQFNFDSLDEYDHLSNFFYNAHKSMRKKKSDNKQKLPGYEPKFSNSSFAVFDDFNTKNNDDIGSQLVYFFLSNFSEIY
>ERR1719402_1829141|81__k141_1236219|+|277|1.137e-73|2|1393|1986|1393[1393]:1725[1725]:333[333]|1747[1747]:1986[1986]:240[240]
VSNWGQDFRPDYVKLSQLKDTYPGIPILGLTATATNQVKADICKTLQIEESLCFQSSFNRPNLFYEVRAKQKKFFVSQIAEFIKTKYSNMSGIIYCLSKKECESLSKELSTYFHAGLSVEKRKKIQKAWMQNEYYIIVATVAFGMGINKKDVRFVIHTSFPKSIEAYSQECGRAGRDSKPAHCLLFYSYMD
>MMETSP1380_Transcript_16194_25879086|81__k141_1236380|+|526|1.256e-148|2|696|2262|696[696]:929[929]:234[234]|1498[1498]:2262[2262]:765[765]
RRRKRRCINSSEEIGISYEEEKMLSLAIKNSLRDQSVMTSKDLSSVQEMKVFRPSEVEFSDPVRYIENLYKQDVWKFGSFSQNEEGHTYKEFEEMAEAFQKKHFKKYEGLTHEQRTVELEKEYWRVVDDNIGERIKVEYAADLSSQEYGSGFPQFSDNSYASNGWNLNNINQLKDSLLQICDNKRISGINIPWVYLGMLFSSFAWHYEDNMMYSINYMHKGVGKMWYAIPSQDRAKFERIVKEKLAILFDEDPNMLLNITAMISPAYLAKNGVTVYKTEQRPGEFILTFPESYHSGWSTGHNVAEAVNLVTKSWIPYGLKALEVYIKTREKVP
>MMETSP1380_Transcript_37670_10349045|81__k141_1236780|+|166|2.951e-40|1|3863|4189|3863[3863]:4189[4189]:327[327]
ISQTFAKKEHCQKMIGLKKIHIEHFQKEKNNMENMIIVLSDKIEELDNETAPLHKRKHELETNVKNAYGELIHELNANKILDLEVESFDNKIRVINETIVNSSGLLSSI
>MMETSP1380_Transcript_37666_13920930|81__k141_1236780|+|155|6.043e-37|1|3053|3367|3053[3053]:3367[3367]:315[315]
QMIQKRREINNFKGFSNTDSLAMINNTTLFKVNDKIDKLEEQIKSLVVKYKDELKKITKRCQKHKQMIVDELKSQQDKQDKLYEDAIDKHHEEIEKLHSQKVSDE
>MMETSP0368_Transcript_7342_15986506|81__k141_1236780|+|81|1.141e-14|2|2217|2551|2217[2217]:2369[2369]:153[153]|2411[2411]:2551[2551]:141[141]
HPSGNQISVGFKTGTRLYQLLDNELKLSFEKFGKATICIAFSKGGHILAASIDIIDPIRLQLLYTLWGHKGVVRTLHWTDNSQYLVSTCNCGGIFFWR
>MMETSP0205_Transcript_19544_38435140|81__k141_1236780|+|213|2.097e-54|1|4463|5146|4463[4463]:5146[5146]:684[684]
AEKEHKNKKNSHKDKDILRNKRLDRDNVKLIEEFNTLKYENKKLKEKKRTMEMYIEFVLGPENYQKMLRSIGNDAIMGRIKKSKKPTGHKRRVSGHQPKMPTLGDSRSMQSLQSARPNKNNGFDSHAFKKILHEFDKNKQNANDQNEMMDDLQRKMALIGKEFNMKKGANLDLQFETQGNTPLSLNSGSQTHRIIHSNSANSDFMTNIVPASGRSSDIRAQAQIESDL
>MMETSP1380_Transcript_39265_13884426|81__k141_1236946|-|166|2.951e-40|1|2814|3098|3098[3098]:2814[2814]:285[285]
HNGILRMLRLMEENIEVTVIRDSKEFLIKQSELLVGDVIILSGGDSIPVDCLVIEANLQAQVDESYLTPDINPVQKRTIKIFEETIEKGSGENKQ
>ERR1719237_1729424|81__k141_1236946|+|57|1.915e-07|1|1102|1335|1102[1102]:1335[1335]:234[234]
LMLVNRFLPHIIPATTDFKLSFLKMTSEECLATSDPSSFNVNPTSAFKSDFVSAGEIPVTPTTNCSFLSPVTSRCLSS
>A0A0Q3J8K9_37899374|81__k141_1236946|-|133|2.535e-30|2|801|2309|2309[2309]:1608[1608]:702[702]|1343[1343]:801[801]:543[543]
KGGTLTTKKMEVVEIDVFDKVLNNLDGIDKFKRDIISANLAVNVVHLNSIGRIVKNLNNENKHIGNRMECAFLEFLTNNDVDYENIRKETKEISQTNPSTEKRMVMTVVEHPDKEGYYRIYGNGSTDVFLIRCNEVLQENGKKAAFTFSHKDSLENQIIKNYKDNRLRVMALGYKDIKIEDYQKMHGISSNGQADGKVDSDEYKDQELIEKHFVLVCLIVLDDPIRGVEASEAVASSEDKHLLVTGLKNEQFVVGVTGISPADTKSLLKADVGFTLNELGSEVAKHSSDVILRNDSLKSVVAGIMWGRNLLTSIKAYIQYYLTFVTVLGVTVLVSTIIEGHIPFNLYHLLWMHILTEFFAMFSLICDKPTYATLLENKMRYDKRIITNSIWRNIVMNSIYQIVVLCLIHNQGDRF
>A0A0R3PDR2_5766708|81__k141_1237101|-|433|1.244e-120|1|459|2033|2033[2033]:459[459]:1575[1575]
ELSKLYAHDPVVKFHYNFYDMDREEIFETMIKKIARLRLVSHESGQPPTSYEEYEFYGPPMNALITTSLHHGMFETILRILGSEEQVKEYLPKVLSYKVLGCYAQTEMGHGSDVQSLQTEAVYDNETDQFIVNTPTILAAKFWPGELGKFADHCVFHAKMIIDGESCGIHAFLARIRDDEAHRPLKGLEIGDVGPKYGYSTKDNGYMIFKDFKVPRSALLSRFVNLNSKGELDIRGDPKVAYSTMLYVRVSLMDFTWKINLSILLVGIRYTLFRKQFRSIDNSKEERKVFDYQATQYQMMPFLSFSFACIFASKRCSALYEQMREEIKNDNFTTMKDLHSIVSAFKGLHMPESLNGLFKVRECCGAHGYSNYSNIPNIIEIWSPNVTLEGDTMVMYQQTAKGFLKKFRIMKNSGKTIKGIYSYMNEYRDFSSDPATFDINNSDDLLLVLKIAVIQSLNKISELLPNQDDKVSFDIAWNRVYQIDVISTAHLNAHLLNALMFDMEMKSLTLSAPLKKVMNIMLKLY
>ERR1712176_939154|81__k141_1237402|+|65|7.481e-10|1|5820|6053|5820[5820]:6053[6053]:234[234]
SKMTIIDEMKDMAKYDKLKFVEFLEFIGRVAAQLDSMDDNNRLYPKLEVVMKKVLATINERVRYPEVSNEAISESDSE
>MMETSP0213_Transcript_22982_27813165|81__k141_1237402|+|168|7.376e-41|1|5012|5563|5012[5012]:5563[5563]:552[552]
FYHKEILVPIRTGDLPIKQKRIRKRVILSRFDKNNSVFKEWEVDTDSMLKKSFEADMAYSKIKKFTVDQNTYNEVTEVLFKHIRKIKDIFTYGIGTSSFPSISWMDFSGMCQSWRINDKNLSIATIDRVFIATNVELTDQADNPDRDLCRYEFYEILARLGKEKYHTTKICPTIASAVEKLLEE
>MMETSP0096_Transcript_88064_4659954|81__k141_1237558|+|87|1.784e-16|1|1097|1318|1097[1097]:1318[1318]:222[222]
RFVGVLLSHLRSEIDASLMVMASNCLLSLIDLFPEISETIVDEKGLKTLEEKGKSFEYIDVAENSVKLLEKIAE
>ERR1719499_3006886|81__k141_1237558|+|256|2.383e-67|1|4848|5822|4848[4848]:5822[5822]:975[975]
SDNTLYPNPLNFKKRSGKEKKRIEKFFELIGTVVARSLMDERLVDLPISVVFWKLVFSETAILDDVEKIDKSFYKGLKMIQDMIDKSAKLPEIQEGDLKSEMDYDQKPNIINTDWECEYPKPIEPEIDIEDLCLSFTLPGSENIDLVRNGYKKSVIKSNMKEYIRCSLNCLFNDSIKIQVNAFRRGINNVFRMDALKCFLFEELEGLIGGDDSLPKGLLEHVVPDHGYDKTSPTFLNFIKYMEEMEKEEVRNFLMFITGSPRLPLGGLKNLRPKLTVVKINHIQNSCNEQDPDKFLPSVMTCQNYVKLPDYSSFEVLKAKMDYAV
>MMETSP1380_Transcript_30772_29332110|81__k141_1237558|+|161|9.442e-39|1|3147|4358|3147[3147]:4358[4358]:1212[1212]
NILVNCLHKFLTEVDGYSSTYELSIWSRIHIFINDFASNQKCVRVLTQVLHNLINSDEQVEELHTSNSNNHNFYVKTRFSDIEQIKVICQYHSPEENSPEAIPSFMQSMAQFEKNEEDDEIKFYPEPTKGLSDAIKNRDMVFKKMARFVILVPTDVSLTRVAKMIQSYLKHLNEPKKKRSERFDFSHRFDPKRISSMVNYRIKNATRLFRMDPAEEIDNNDEPYFSEEEDEMAELVLKKSKKADFSVKFMKSDEELPFDMDEPIEQLVKRRTKMCKPTKSYLKIFKRQKLEVPNLINFTIEDPKSAEELKDEENEEDLKDDSGKSSKEKRRKPNRTYSLYMQKQQKSLQDRELERLINKDIRLSGTSHEEIGDSSKLFELLKFLFLLKESNFKNMFEFKSLTDS
>ERR1740138_727422|81__k141_1234953|-|145|6.188e-34|2|1249|1677|1677[1677]:1468[1468]:210[210]|1446[1446]:1249[1249]:198[198]
FLIELSVLPSRTFAISAHLLPSFLCWRYRIHSSSSLHAIFLILGFKWLCHLSLHCLPILPGRCSAMCVHFSSSTSLSSSGVHGPLMRLGLSTFCHLCNHCTSVRPTRHSAIFFQFLASYLSTAALRRASSSLVQWP
>MMETSP0992_Transcript_70968_6625452|81__k141_1234953|+|241|7.81e-63|1|1364|1708|1364[1364]:1708[1708]:345[345]
LHRWQKVLNPNLIKGPWTPEEDRLVLLLVEKDGPQKWTHIAEHLPGRIGKQCRERWHNHLNPKIKKIAWSEEEEWILYLQHRKLGNKWAEIAKVLEGRTDNSIKNHWNSSMKKKI
>MMETSP1380_Transcript_2837_12472415|81__k141_1234953|+|210|1.677e-53|1|3017|3595|3017[3017]:3595[3595]:579[579]
CPGCGGKTALIPSKTPAKNAQASQNDFEPDFLEKMSPSAFTPLRSKNNSDSKHSIGEIAYPSLLSPSRVLKKTAVNPFEKENKEEKMLYNFCISDSKNPYKHSPTPNKKNIKFSASGAKIYKEDLVASDMPNPLFSNDIGDDYHIKSPFSFLKKSSFASQTGGQGSKNREAFNNITNTLNKSPFFEDREKNKT
>MMETSP0206_Transcript_5206_25504750|81__k141_1234953|+|148|7.735e-35|1|514|894|514[514]:894[894]:381[381]
SKSKKKNFKKSPEKVVQIAVSEEDQTSKPSVKRVSLKKKTQALSNESASKVSINESIKEQECIKTPSSSRAPKNSYGLRRTKRGRKPKKSHVYNSAENLIYSHEKEEEMNKLGDSEFKLPNEEKNKL
>MMETSP0206_Transcript_5206_34245255|81__k141_1234953|+|367|9.181e-101|1|1796|3016|1796[1796]:3016[3016]:1221[1221]
EELIAKNKDMEDTFYNTIEEIEQNLLIKYVESVRKFNKAYFANKQEALRQQSKLEGQDIDSLIAKINANYLKNGNGIENSPRIYQYSQSDYGVEKRDESSSSQTPRHNRDKRNIHNKTTGPSLSTMQQKYKDSQLQSSNSRVPFKIFEQNLRTPCYNESYQEEMDVDERINEHHQMPKVSEFSLWNTESINEVPEKGHTIMDKKTVFPSERLRTLPEAQAELIEVTNLAITVKITPPCGVQNRLTAIGKAKISKKKHRRNRIPSSNYLKSKFNSIKEEVHEADSEMEPSSLRVTYKIEKHNRRMKKMMYKKIKENLLDTPPTLHKLGNMVRRDDRFEVVGYDGGLSYDPQQSYYVIPANHQLQYPFNEPSPFKGHPSPLMVKYDKKSGKERLMSFYPPFYGMPPVGT
>A0A0H6V871_1208884|81__k141_909081|+|49|4.903e-05|1|4982|5128|4982[4982]:5128[5128]:147[147]
PSSACWPTSSSMAIMVVCRMPRIRRSASPNSTAVDFMPTFRSSSRSTMA
>ERR1712138_167258|81__k141_909081|-|229|3.199e-59|1|5934|6332|6332[6332]:5934[5934]:399[399]
PACWYRQPAAAGLRNPQVHGPARYWLNVQGSFTRALQQRCQQSFQVEVASEGFALPRAEEARKLNIPWRQQAWIREVRLCGDGQPWVLARTVIPLACLQGPGRQLRNLGNRPLGAYLFSHRQWHRGLLETGLC
>ERR1712129_645397|81__k141_909081|-|102|5.443e-21|1|10949|11257|11257[11257]:10949[10949]:309[309]
TPNTPPMAMWVELTGSPSCDAKMTVKAADSAIQKARVLSSSVISLPTVLISRGPNSIRPNAIPKAPTAITHKGILEDVITPPLTRASFIAARGPMALATSLAP
>ERR1711965_957603|81__k141_909081|-|135|6.336e-31|1|10229|10615|10615[10615]:10229[10229]:387[387]
PPNTGEITQLAAILPMTPQSAMPQPPAAIPAPSTPPTIEWVVDTGAPIQVARFSHSAPASRAAVINQTKERSSLKLDGSIIPPLMVDTTSPPAINAPAASKTAARATAAPSDKAPEPTAGPTLLATSLA
>A0A1V5LD63_8028641|81__k141_909081|-|516|1.287e-145|1|1231|2355|2355[2355]:1231[1231]:1125[1125]
RPAALNSFATCKADLQQQAITAGVSVGTARSVLAGAEYLERVIELDRRQPEFTTPFADYLNRRVNDTRIDKGRQLLIEHADLLRQVTNETGVPAAYLLSFWGLETNYGSYFGKMSVPSSLATLACDERRKTFFTRQLIAALQIVDEGAINPEQMEGSWAGAMGHVQFMPTVFLKHAVDADGDGRRDLWNSLPDALMSAGQFLQSMGWDGDYRWGREVQLPDNFNFALADGRRKSLEQWNQLGVTNVSGGPLAEEAIDAALIVPAGHQGPAFLAYHNFKVIMGWNRSEFYAIAVGHLADRIAGAGGLQNPPPVDAPTLSRDNIMQLQQQLEQRGYSAGTPDGIMGPATRAAIRQYQIANGLVADGYPGPQVLQVLQ
>ERR1712000_110073|81__k141_909081|+|66|3.74e-10|1|4022|4246|4022[4022]:4246[4246]:225[225]
RVRRLAGVYGKSVAGTANGLNQMVVVGAKRFAQSANVDVYGAFVQIHVGAPNLVQQLATTVHPVLMAHEKLQHAV
>A0A1F4CB64_8278933|81__k141_909081|-|221|8.19e-57|1|6544|6927|6927[6927]:6544[6544]:384[384]
MIDTVAEMKQVMAEADCLVSNQQVQAAITALASAITKRLEGSNPLVFCVMNGGLITTGQLLTQLNFPVQAEYLHATRYRQETTGGILEWKLRPEADMNGRIVLIVDDILDEGTTLCAIADYCRAHGAA
>A1U6N5_9380089|81__k141_909081|+|150|1.934e-35|1|11725|11964|11725[11725]:11964[11964]:240[240]
MSTSVESNQARIINELRVFIKKVMSEPTIAVRSMDIARKHKGEPNSDEAIAREISSSTSIRIPEKWSDADRMFLDIIHEV
>ERR1711965_172431|81__k141_909081|-|314|8.269e-85|1|4046|4726|4726[4726]:4046[4046]:681[681]
MPEKTILIVDDESAIREMVTVALEMAGYDCLQAADAKAAHTLIVDKRPDLILLDWMLPDTSGIELARRLKKDDTTAAIPIIMLTAKVEEDNKILGLESGADDYITKPFSPRELLARLKAVLRRSTPAGVDSTLEVGGLTLDPLSHRVSSQFGQLELGPTEYRMLQFFMSHQDRVYSRSQLLDQVWGANVYLDERTVDVHIRRLRKALGTHHDHLIQTVRGAGYRFSV
>ERR1719167_201535|81__k141_909081|+|49|4.903e-05|1|5381|5593|5381[5381]:5593[5593]:213[213]
PRPANSATASQGWMRPVVNGRSLVRSTCLSHSRSAKSLMAQPAARIKYTPSVNTIRLLRLGIPSAASHSAQ
>A0A0C1R1E0_13894509|81__k141_909081|-|381|5.604e-105|1|2731|3726|3726[3726]:2731[2731]:996[996]
ERLQRVQQSANAMRDGVVMTDSRGAIDWWNGSAGYLLNLRNGADQGQLIQNLIRLPAFIHYFEHKQYQQPLELNAPARAHLRLQVQISLFGDNDRLLLIKDVTRLYQLEQVRRDFVSNLSHEMRTPLTVISGYLETLADHSDEVPANWQRALTTMAGQSARMEALIADLILLSKIETGDRNLHEGTVDAGTLLQQVCDDANALSGRKQHRIELTIDGPTQIRGDLSQLRSAVSNLVFNAVKYTPAQGQIRVHWSAGDQGPVLTVEDNGIGIDPSHLPRLTERFYRADPSRHKDTGGTGLGLAIVKHVLLNHDGQLLINSSPGKGSTFSCQFP
>I3BQL7_14060928|81__k141_909081|+|331|6.309e-90|3|7176|8147|7176[7176]:7334[7334]:159[159]|7377[7377]:7724[7724]:348[348]|7761[7761]:8147[8147]:387[387]
KKWQCVVCGLIYDEAEGWPEDGIEPGTAWNDVPEDWLCPDCGVGKEDFEMLEIPIVIVGSGLAGYSLVRELRKHDADAPILLVTADDGTSYSKPMLSTGFGKGKDANGLAQASQHTMAEQFNLQLRPHTRVTALNPQAHQIQLDSGLESYWQSYSKLVLAWGAEVVPLHGVIFHLGTQVDRIEQVPAGTDGGVTLALANGRQLQADVVISAVGLRPRTELAQQAGLAVNRGIVVNRALETSAPDVYALGDCAEVDGQLLLYVMPLMASARALAKTLSGELSEVLYPAMPVMIKTPCCP
>ERR1712093_666342|81__k141_909081|+|61|1.197e-08|1|5955|6248|5955[5955]:6248[6248]:294[294]
ASMPLAVAEEVSAQGSVTQIAKLAAGPLQAGQGNNRASQHPGLTVAAQAHFANPRLLAPGNVQLAGFFGAGQGKTFAGDFYLKALLAALLQRSGERPL
>A0A095X379_20976431|81__k141_909081|-|260|1.49e-68|1|396|1076|1076[1076]:396[396]:681[681]
MRLDQFIATSSPLSRKEARRAIHAGTVEVNAEVWKGTGKHVPAGAQVMLEGVLLALPGERYLMLNKPAGYISATRDSDQPTALDLLPSELVRNLHIAGRLDADTTGLLLLTSDGQWSHRVTSPKVECPKTYQVTLSEPISQAAIAALETGLVLRNDTKPTKPAQVTVLQSQLIELTISEGRYHQVKRMLGAVDNHVTALHRSRIGTVTLDINLAPGQFRHLTSSEIA
>M1FGU6_21416647|81__k141_909081|+|70|2.338e-11|1|269|385|269[269]:385[385]:117[117]
VYARQIRGLLMQVSVAACTDYTGVRSGVRCGRLSDLKIS
>M1FGT1_21762131|81__k141_909081|+|94|1.393e-18|1|9865|9975|9865[9865]:9975[9975]:111[111]
MRSSCNHFQVEIIALTGRFLQYGDLCRIYFNFIAKIL
>W5Z3B0_23570588|81__k141_909081|-|49|4.903e-05|1|11740|11892|11892[11892]:11740[11740]:153[153]
GADFPRDSLVRIGLAFVLAGNVHRSDRNGGFAHYFLDKHPQLVNYPGLVAF
>ERR1712023_368190|81__k141_909081|-|121|1.038e-26|2|8213|8720|8720[8720]:8412[8412]:309[309]|8320[8320]:8213[8213]:108[108]
FLAFLARGNPPNRKAPAIAHPLHFIINGHALITRAQKISMQRMTQAVLHGTAGGHQRLAQNLAAEYVGKSQIFAVTLEVIYAGSAHVQQVHQFSGYIQHAGSCCNAGNCRDNACFSMAKRPVSAKPNSAPSGLLNRAFT
>A0A139DDQ1_27925540|81__k141_909081|+|532|1.963e-150|1|10038|10925|10038[10038]:10925[10925]:888[888]
MSRSSGFLDTLLTSPSTERFRVGISLLFLLGVWLSVGSFASGLPNGMLLMAAAVIGGYMAINIGANDVANNVGPAVGSGALSLGAAVALAAVFEAAGALIAGGDVVSTIKGGIIDPSNLSDDRSFVWLMTAALLAGALWLNLATWMGAPVSTTHSIVGGVLGAGIAAGGWGIADWGVMGKIAASWVISPVLGGALAALFLYLINRTVLYRRNVIAAARIFVPWLVAGMAWAFGTYLMLKGLKKLVSLDFMGASLVGLVAAAVAFFAIRALVNRKAATMENNAAGVNTLFTWPLIFA
>A0A1J5SCW4_30381816|81__k141_909081|-|152|4.834e-36|1|9378|9800|9800[9800]:9378[9378]:423[423]
IRILVGSVYGGALMSARAVENTLTPLGYRVTVLEEPQLSDITDNNDALLVCTSTTGQGELPSNILQFYVDLRDQLPQQPGRPFGSIVLGDSSYGDTFCGAGELIEEALYETAARKVGDTLRIDAMETMEPEIEAAEWAQEW
>A0A0T7MGA9_33087710|81__k141_909081|+|56|3.83e-07|1|4527|4715|4527[4527]:4715[4715]:189[189]
RASSIPLVSGSIQSSKIRSGRLSTIRVCAALASAACRQSYPAISRATVTISRMADSSSTIRMV
>ERR1712000_12155|81__k141_909081|+|98|8.709e-20|1|6319|6651|6319[6319]:6651[6651]:333[333]
YQQAGGIVRAQAAVGLFLQTFDSIDTRRIAPVAFVVHAKAEQKAVFDIHTGEIGFQARSTFAIVLFVHQYGGQHFSGAVCAAIIGDGAQGGAFVQNVVNNQNDAAVHIGFR
>W7WYY7_35719602|81__k141_909081|+|353|1.504e-96|1|10965|11573|10965[10965]:11573[11573]:609[609]
ANAIGPLAAINDALVNGGVMTSSSIPLWVMAVGALGIALGLMLFGPRLIKTVGSEITELDKTRAFCIALSAALTVILASQLGLPVSSTHIAIGGVFGVGFLREYLKSNYATQLHKIMEERDPAERERVKPFLDDFRNASVEEMENLLKRAKKNKKQVPLTKNDRKRLKKVYREEMVKRSHLTRIAAAWIITVPASASIAAVLF
>A0A1Z8PD08_36659304|81__k141_909081|-|281|7.103e-75|1|4840|5667|5667[5667]:4840[4840]:828[828]
RLRDYALLLRLNRPVGTLLLLWPTYWALWLAADGMPSLSNLIVFTLGVYFMRAAGCAINDFADREWDRHVERTKDRPLTTGRIQPWEAVALFAGLGLVSFLMVLLFTNTLTLYLAFGGALLAFVYPFMKRYTHLPQVFLGAAFGWSIPMAWAAQTGELSQVTWLLFIANVIWSVVYDTFYAMVDREDDLKVGIKSTAVLFGDADRLILGILQTTIIAILLLVGQQAELGTFYYMGLLTMACLFIYHQFLARERDRTGCFKAFLHNNWAGFALFAGL
>ERR1712023_472321|81__k141_909081|-|60|2.394e-08|1|9015|9263|9263[9263]:9015[9015]:249[249]
QAFLCTGSDYVAGSIVETTTIQPPPCRRTRAVFVIQQPLVHAKITVKPHSVVQTGYPQAGIPKLDPVGHQRRAQKRKIRGIGQ
>A0A0F7CPT3_38305638|81__k141_909081|+|366|1.836e-100|1|8445|9278|8445[8445]:9278[9278]:834[834]
LVDLLNVSATGVDHFQGDSEDLGFPNVFGGQVLGQALMAASRTVEDRLCHSLHAYFLRPGNQRMPIDYEVERVRDGGSFSVRRVTARQEGKEILTCCASFQSDEEGLEHQFEMPQVPAPETLKTEQELGELLAPHVSEALRHLLTRDRPVEFRPVAPGDPLHPEPRPPRAQDWVRVRGTLPDDPVLHRCLLAYASDFSFLGTSLVPHGVKFWDAGLRVASLDHAMWFHSDFRMDEWLLYDKDSPSAAAGRGLNRGSFYNASGDIVASCAQEGLIRLRK
>MMETSP0994_Transcript_40705_4074550|81__k141_1194292|+|72|5.844e-12|1|1488|1811|1488[1488]:1811[1811]:324[324]
PACPIFDESGTGIIFHGYKLPIEKLGLNFCLNRPTSLYYIRKYEDESEDSSKAEGAQKSEFEFDVEELSKDQYFAGFARFSSDYKYLAYFSVEQEFWTHSTSFALTVM
>ERR1719272_2488394|81__k141_1194292|-|61|1.197e-08|1|2527|2811|2811[2811]:2527[2527]:285[285]
QSGMSENNNAECIAVTGFHMHAAANLSHHSGCDTRQHVRNPPCDPPYTPSFLESISSANFCRHCSSSAIQSSASISRTLPDRASHCLSPYPVEPL
>ERR1719483_667705|81__k141_1194292|+|204|1.073e-51|1|2402|3100|2402[2402]:3100[3100]:699[699]
EKQRPTLLVIHGGPHGHAPKDMFMHSRLLWVSLGYNLLVVNYRGSTGYGLKQCEALSGNVLEMDADDCMALLEQCLQKFADEIDSKKLGVYGGSHGGFLTCCLVSHPEWCDKFAAACIWNPVTAMHSALLFSDIPDWHHSVALNKPHEWTVTKEDMNSMYDRSPISRVDNVKTPSLFIIGGDDRRVPAGQGMYFWKSIKARGIETEMHYYEKEGHGVTSTEEGFDALMNMTNW
>MMETSP1380_Transcript_37486_24773872|81__k141_1194292|+|113|2.658e-24|2|1082|1415|1082[1082]:1159[1159]:78[78]|1200[1200]:1415[1415]:216[216]
YNNGVFGGISWSRASDKVVFVAERKPPYWDSEAVKTDEDMTKDERETDAKRSHARKKFLYNDRDSNVASSFGETLTQHNHPVLVVYNFAKKKIRIHDI
>MMETSP1380_Transcript_2008_28345456|81__k141_1241205|-|49|4.903e-05|1|1535|1834|1834[1834]:1535[1535]:300[300]
INFHNTLTSKSDTFNLTIDPSQITSTRTSPDIFKLAGQKWLSHIKLQKVQSEDSKTHEELDQKTLDVALKYGLLSQFTSFFGRIKNKNKHSAQLKSVVLP
>MMETSP0413_Transcript_11287_35864311|81__k141_1241205|-|244|9.763e-64|1|2069|3367|3367[3367]:2069[2069]:1299[1299]
IPLVKLDVNVDMEEGVSLTYLKQVYHNTSKDIVECIYKFPSNDSYIVSGLEVKVGDKTIEAEIMEKVVSDQKYDDAVAAGNTAVQMKCNDDDQDVIDINVGNILPNQEVEVTVKFIFKLESVSNSASYSYIFPMELIPGVRKYINMTKLDENIVAKFDWDFNMSVNLSSHSKISNINCSHEFETKFSDDQKSAKLIFVSKSQSIDSDIIVSYSTDEIREPIITLHSDPNKYEGEVAAHISFVPRLSEEIKVAEPTEETKSDQKNWVEEDQAHASSDLVGGEFIFLLDRSHSMGGARIVAARKALKLFIKSLPMGSKFNIISFGKKHYKFYEESADLTEENIKLVLHNMGEFTANMGGTNILDPLKSIYNEKRTTESSKLMRSLFLLTDGGVEDTDDVIQLIKDNNMNTRVHTFGIGSGASAMLVYGAALAGLG
>MMETSP0213_Transcript_6404_39321596|81__k141_1241205|+|287|1.11e-76|1|55|780|55[55]:780[780]:726[726]
MKLLLLALLVAACLATSMTPNDDGTIQFEMAPQQDALFGIHMNGVLDPQSQQRNKINAFLKLANQYIPILETISDSDKGLTIEKNFNIQFAGVDLDVYFYFQFIIGWRVKPGASSENFYEVSYTPFYLGTTATRFNGTTFPVAGSVRALLQFAHGYMPISLTLYKEGRVCFSARIVEEPIHLQSRLMGALNECRAEIIDEIINQEPIHLNCNFTAPVNMTVFDRNFTNYISYDIIGETCIGF
>ERR1719391_1684427|81__k141_1226596|-|68|9.351e-11|1|2294|2581|2581[2581]:2294[2294]:288[288]
PINNDIFFLSNSIKPIDSLIVIRWVPVWIENYDSISTDKVESSPSNFGSEHSHKYLGVSVELFLNLVPLLDISVTINSSELEFTSSNRNFLDDVEH
>A0A078ASP1_38840150|81__k141_1226596|+|402|2.672e-111|2|1148|2728|1148[1148]:2422[2422]:1275[1275]|2456[2456]:2728[2728]:273[273]
QTSVYLKGLFEAKLIRKVLIVVPSTLKLYWKEEIKKWSKGLSATILDGQKKVEREKSIEKIKKKGGILITSFGLVTTERCLLTDIRYDILIMDEGHKAKNVNTELRKNIMRLTVKYHRLLLTGTPLQNNLQELWSIFDCVQPKMFESFQNFTKDYAVPVEKGLTSDATAAQKSKSKILSEKLRNIYKPHFLRRTKRQIFKVKSVEATEEALNDDELPLKTDLVVWLDLSEPQKNMYEHIISREHVKSVLQSGAFMNAFCLLSCIKKLCQHPLLLMKGAMKNVDIADDFFGEEKSDNLKDDDDVEKESEKDTKIDDNVEEEKQTKMMKMLDLKDILNDAVKNYNENNLEGILNDSSKLVFLFKLLENLHKEGHKVLIFSMSKVMLNIIEKITIAAGEFKFRRIDGDTDIEERNKIQKEFNRDPKIFGLNLIGADRVIIFDPDWNPANDNQAVDRLYRIGQKKDVIVYRLVTTNGIEERIYRRQIHKQGINKATVENNENKTIQKYFSNGDLFELFNF
>A0A1S3HQG9_2044359|81__k141_1231542|+|343|1.54e-93|1|671|2509|671[671]:2509[2509]:1839[1839]
CDGGSFCKTSGLDALSGTCDEGYYCTGNALYRANDDHLSNSGATGGRCDKGNFCSSGSTSQTSCTSGKYCSEDYLSAVTGDCVERYYCIGGTNAERPTNLATEFGDICPEGNYCPAGVASPTQCDSGKYQPNEGAAASAECLDCPPGSYCSTPGLSAPTGLCTLGFYCEGGNVSPTPATAVCAIGFYCPAGSVQQIKCDEASYQSTTKQDDCPACPANSYCFDTNSPQTCEAGYYCPGSNKKKPCFPGNFGSTTGNSNMAAACSTCPAGKACELFGTTTNSKTCKAGYYCAAGSISSIPETVAQGGARCAVGFYCPEGSSSQIACPGGKYCDRTGLAEPTGNCEAGYFCSGSTTRQNPLTANGALCPDGYYCPEGSAAATKCPIGTYRDAEGGTVLSDCFGCPEGYYCQTEALVSPTSFECDAGYYCPESQTSATPTAYICPAGSYCPAGAKIAKKCDLGYYQPNEGQSACVDCPAGNYCDGSDTSTYITCIIGYYCPDNTRYANEHPCPEGKYLDETGKSAVGDCKPCPLGYYCDQKGQSTFSKTIMAGYYSTLTDNTVPNPADVSNVSGRCETGHYCPEGSSSPTPCPAGTYNNGRASISSSECLSCPPGE
>ERR1719512_375447|81__k141_1231542|+|143|2.475e-33|1|2771|3472|2771[2771]:3472[3472]:702[702]
DCPAGTYCNEPGMSSTITCPDGHYCPIKSIVPTPCSPGTFNVNTASTSSGACTSCPINLYCDEYGMTDSNSQKVCAGGYLCTGGAVSPYPIETAERGTGLKNNRKCPVGYKCAQGDTTPTGCSAGEFQNSFAQNTCKSCPPGYYCAGGNLSNPTGPCAAGYMCYAGATTSNPTDGTKGEICPIGSYCSAGSAKGIECADGTRTTTTGRSTCDNCDAGKYCISSTQFDCPTRRYC
>MMETSP1380_Transcript_33799_33273503|81__k141_1231542|+|1957|0|4|4056|8996|4056[4056]:4703[4703]:648[648]|4719[4719]:6401[6401]:1683[1683]|6444[6444]:8288[8288]:1845[1845]|8382[8385]:8996[8996]:615[612]
SLGKFCPIGTSFMINCPSGTYRPSNTIGSARDDVTDCQTCSEHYYCPEGSSARIQCTNGQVCPSGSSLPKLCEAGNECAVSTSPFSVSNSLCPVGYYCPQGATTKIACAGFSATLCPQGSKFEGGQSTTCAAGFYLSGSVCKYCDLGYVCLAGGEISNPTDGTQGYICPKGHYCDARISVLEIDCPAGTYNPSTKGTSTDSCLPCPSNYYMPSAGQCGTGAKSAGGTTDCSCYGKFRWWKAEKNTCEAIKGYTSDPKKYRLFKTSGAYESLDAAMQICTPSCGSNEFCNTDIECESKDCLTSCPDGDGSYSDKLRMCECTNQPKSASEACDAACQAAASTFSYNSGTSQYCCTFPCDSSNPVCKTASELGMFTGGGTVSGTIASMKSSSTGMQGSQQCPPTMMAFKPACATDIYAARRMLNSTADRRDLAALASTYDQTLICLTSSDSSVTWDVSATSFPTYNKDHPLNDDTSFDSSSFETLKYKLVNGGVAISTFTYSFSAVSGKIALAFNDYTFQSKLTVVALNRDSCPNPVMPLNAETLASVGISEASFLELTPMEWWLILFPIFFMFIAIGYGVLTKFLEDLYEKRRIANLKKKKEFIREDGSVDRIQYLKDLYKVLKIYLDNLNDDDPIKAILNNDNDEMEKLKQGEVADDIKTLVQRFFDDLRFQDGELVEDKILAESTDPSDEQRSGEEESEDFSNEGLVIENEMDDDDDEYEGDMEGESQDADPLDLNDLLGDEDDRIEELSEDDEDEKDIDAILSMKKENDRKRKDYELKKLGLSEDERRELLEKYEDSLRRAREMMEGDAEAQEKRRLKRLEDRRSRKQEGRIKLNQLDDEAREINKNYKGDIDKVDTKIEEKVYNINEAVQKEEDEERKILDRKLKDRLKRFKDNFYEKVKGVSGNNQKKLIAEHERENERLQNDLERERAHQEKKLLKNREARRKRLIDDTTQELQNTRNDILREQADELEDVERKKMMVAAEYGLEDEIYDNGLTKEQEAEDEKKKLNHIKEIELLRLKQKQRFEKEFDEMIEDIVPEEVENFENMNGEIDSERNDFKRRIAEANNDVDRQKLLNELEEKEQDWAEDLEKQRQLQDQQIFEKKKRRDLFRQRNKFKLDSKHRNESLKKELELMEFEAYKKETEAYENINKIIEDGKGQNDLPLKVYKLLEDMIGKRLDDQSKIQFYELSGNLSNLYTDIAFEKALARKNLEEDMNDKVKELDAKNVPSQKFQQEITQFQKEIEAKGREQDQDIIRKQMEGEMDLREKLKESNYNDKKSLEEDLFKKKQEALQKLAKDFRNENILNLLMSRSRDELDEKLLKIAEDKENDIQKIKLQLVAKNKKDLAQMEKRLEEDLAKEKRQEEIMFEKKKKKMLKDLKAKHIDGLKNRENLTKEQKEMLLKKHEEEISRFEIALAKEKERQFRRMREKLILKRLEAEKEKEHKKREARINREVSHDDGDETYGKRRRKKGKNKHDSLLRQLTEVMSERMESQYDKTSGIPRRHGVNLNVLLRGYKDSVVARQTEEGTFDPNIYLKYKGSNEEDDEGFFKRLKTEDVSMRSGVTNYKGKPETTRLLRRIIRVEMISNKISEIK
>ERR1711911_327943|81__k141_1231542|+|51|1.226e-05|1|3797|4003|3797[3797]:4003[4003]:207[207]
DDCLTCEGGYYCPTTGFIPIGCPVGKYCVRGSTETTDCPINTVRTTVNAAFESDCAQCTGGFFCDTVGL
>MMETSP1380_Transcript_8845_1956655|81__k141_1238429|+|477|7.073e-134|1|257|1030|257[257]:1030[1030]:774[774]
PLGYEIEIDPQYLPKTGLQERFLKNRPIFKGTFTEHEHISLPPSPELAEIYKKKMEDPNVSERVVYDSMELSPYYDNSPTSDDKYFDESKYIHPVVTEQDKKPGAYAPEGYFKYRDTSQIFGVMRYYSDLKPYYKVRGEDDETLVFESRFESGNLKRVIQTGDYEYDLYLNPDVKTGTFTQWYFFRIQNTRKNRNYTFNISNYQKSDSLYNQGMLPLVYSRKDYEKYKKSWQRIGENVVYYQNPNKKKGSLLNYCMTF
>MMETSP0211_Transcript_12512_13364362|81__k141_1238429|+|231|7.998e-60|2|1660|2082|1660[1660]:1959[1959]:300[300]|1993[1993]:2082[2082]:90[90]
PEIYSCITMIKKTIESRPIHFFCDIHGHSRNKNLFMYGCNNFTGPDKLKERIFPFMFSQKEENFSYDECSFNVQKTKESTARVVMSKQGIQNSYTLECSFHFNPPILKSMGREFCLNLLQYRENTKLVKE
>ERR1719223_963568|81__k141_1238429|-|102|5.443e-21|1|1311|1589|1589[1589]:1311[1311]:279[279]
PTMTPSGFNMGSILNTNLSRSLQAAGLSDTKKSRIPSIMNEALLSPGWTLALRITACRSAICWSSELKFVIMIISESFPARVLHIEVFRTLSL
>ERR1740139_226617|81__k141_1238429|-|52|6.128e-06|1|797|988|988[988]:797[797]:192[192]
RVLVVDYILTDSLPTLLVFFVVLARVHKWQHSLIVERIRFLIVTDVECIVAIFSRVLNSKEVPL
>MMETSP0205_Transcript_22632_25897775|81__k141_1234996|+|471|4.526e-132|3|4171|6011|4171[4171]:4593[4593]:423[423]|4759[4759]:5100[5100]:342[342]|5205[5205]:6011[6011]:807[807]
LPVVESPSKPYEYSEMFFDILRKSRDVLSPTTVENNDIAQDCLREIKNIVNKDCQVIALINACFGNSYIDLSTYMNVPSKLTKTLLEKYRTKFDDKEEAHRKSLLQNWLKYATVDEIKKKLKEVASDEDTDKFTLASLYLYGGYEYHNNVSWKCNLGRIIWYANQGSFQEGYEFMIKEISDFQNRQSNQIDSSHQVGDPTELDDPFMWEIICLYCAPKDVHQSFFRERGIDGQNSMVRRTFWTAITCLKVSHYPQVNKYYKKVTFEYAFELETQGLWKWAVFVVLHLENSADKTKYIKDILLKNATQEQDLDFLMQQCKVPANYVHEAKAVYYGYKGMYAKAFYHWYNGGFYQQAHDVLVSHMIVSTESLPQKFNDIETIVEKLEQKREYIRDWDNQGKVLYTFLQFRREVEPYFSQFFDTYGEFTNVRDSDLKTTAAESVKELIEKLDKLIKVFERFRRFDVSETSAVVKTELKRIMLDWDTKLKIMNSKLGKDRHDIMFPNQILMDSQDLNINDKKNAQDKF
>MMETSP1380_Transcript_10764_33036699|81__k141_1234996|+|310|1.323e-83|1|1573|3144|1573[1573]:3144[3144]:1572[1572]
TGGFGASKPSGFGTSSSGFGQNSGGGFGSNSGTTGGGLFGANNNAAPSGGSSLFGNNNASSGGGLFGGSKFGGPIAAAPVTQTGQQPIDNSYIQAYSALNQDPYGTKGIQEALNLKSFDTKEQEVIQRIAQQVLSYKEDPSTKAPTHYLEENDIFSRFSKLHTNPITLKLNHRGENNEFNGSFKRQDNPYMFKKSPQKFDTAKESQNREMEYNRVKKDDDYLMYTNKFLKSLGKDKKSTTTDSFRAIGKDSEVAAKHSQTFKSQDEGVMELTGPNIVKVKVSVFVEDTEELLLLSIDKTQKVKQLVKLAIDKLKNKYCGIDSSLIQIIHKSRILNVENTLEDSGVQSGMTFTMLVQEQQTQTSTQSAKLESTTEFKRATEPKAKESAQYVSRDKLPILKDSNYSITPDIIEMARMSEFDLMNIKDLIIENESGKIHWTGNTDVIGVNFDDIVKIRDFSATVYPEEIEAKGLKPEVGQKLNKPAIITLFKIVQSNKDRTSISDFKENLKNRCEQLESCTFIDYDK
>A0A0V0QA20_21541679|81__k141_545927|+|163|2.36e-39|3|337|1050|337[337]:594[594]:258[258]|641[641]:766[766]:126[126]|808[808]:1050[1050]:243[243]
IKVSWFLEPSSQSEQGLTKCEAELSEIPHQSENSYSLEKPFNFRFPKGKFGLCYCPGKNLKKGRDNKEHRRNLRDDLTYFRELKKVLLNEYELRTVGVDIKKYRQYCSDLGIKFIYYPIIEMGVPEESIDEIDSGNNLLIHCRGGVGRAGTVAGCILGHYIFKSPESLPEKLTPKSIQNIIKKIYSHVRKIRCAQAIECRRQEEFIANY
>MMETSP0213_Transcript_11449_24832974|81__k141_1216359|+|352|3.008e-96|1|109|768|109[109]:768[768]:660[660]
TPEMSTKVDDASAAYYHVADGVRPSKAAYCYQPSDDDYILDRDNKNWQRLIFPEGGPYLEYEEEIFEELEEYVHENNIIVPSFVDKRAWIRFLQANHYKIGKTVEDLLSHLTWRKETLPICLSTMQKRFLDKGLFYIHGRDKNFRPLNVFDPRVLIGVTADRDEVLMVVHFVLQFIIDNMLVPGKVDNWVGLMDLSGLSISQLPKKWLNDFIKSCQSNYK
>MMETSP0213_Transcript_20888_6551625|81__k141_1216945|+|158|7.554e-38|1|507|827|507[507]:827[827]:321[321]
FLHTSISVVTHTVFSIKGNEHSYSGGAKLEHRVCKLLKEDNKNNSELITTELVQQVISSILKVVTRGQLERFFSRDEYIEKMKNKTFSLAKLGEAYKDLVISYHTMV
>ERR1719367_1235035|81__k141_1216945|+|114|1.329e-24|1|960|1244|960[960]:1244[1244]:285[285]
GGLFHIPGFKKRVLQEFEHAIDNNHRYKKLSSLRPYIKAEKCIYPPNILVWIGASLLSSLNQEIDTFLVTRKEFEEELDKKLPDRFGHCFITCSR
>MMETSP1380_Transcript_23693_38219356|81__k141_1216945|+|84|1.427e-15|1|63|338|63[63]:338[338]:276[276]
MELGSGGGFELEIPAIIIDFGMDYTKMGFSKDPTPRVILKTPLCISKLIRENDEFGITTLANILKDKDILMLEIEEFLKEIFVIHAQVSTKG
>ERR1719421_837237|81__k141_49148|-|536|1.227e-151|3|867|2010|2010[2010]:1939[1939]:72[72]|1821[1824]:1684[1684]:138[135]|1589[1592]:867[867]:723[720]
QEHGIAANDIQKLQTAGYHTVQSVAHATVRKLSDVKGISEAKVIKLKEIVKSMVSMDFKTAADALEDRKYLVTLTTGSVEIDKLLEGGIETGSITEVFGEFRTGKTQLCHTLCVTCQMAVTEGGAEGKAIYIDTEGTFRPNRLQAIAERFGLDPAVALENVACARAHNSEHQMELLKVAAAIMAQDRYALLVVDSATALFRTDYTGRGELSERQMQMGQFLRQLTRLAEEFGVAVFITNQVVANPDGMSFAKDSTKPIGGNIIAHASTTRLRLRKGRGENRIMSVFDSPTLPEADAQFAVSAAGICDAQ
>ERR1719319_800857|81__k141_49148|+|117|1.661e-25|1|1272|1550|1272[1272]:1550[1550]:279[279]
FHLVLRVMSTSTCNVFQCNSWIKTESFGDCLKSVRTKGAFGVNIDCFSLGTSFRDSHLASNAKSVTQLSFASAKLPEDFGDRTRFDSSFEKLV
>ERR1719419_568096|81__k141_49148|+|85|7.134e-16|1|864|1157|864[864]:1157[1157]:294[294]
VLCVAYTSSRHRELSICFRKRRTIKNAHDTIFAASLAEAQTSSRRMGNNVPSNWFGGVLSKTHTVGIGNHLIRDENGNTKFLRESRKLAQELPHLHLT
>ERR1719506_2346116|81__k141_130863|+|273|1.818e-72|1|556|1068|556[556]:1068[1068]:513[513]
YYVGIVVLIFSFTSSVFLLYDHFVKERQKVVMDRITRQDMIVSNVFPTAIRDRLYNGQGSQHDDLHDPLDFGPSNIVGSAPLADLFPNTTVVFADIVGFTAWSSQREPSQVFILLESIYSAFDKIAYRHSVFKVETVGDCYVAVAGLPDPNEEHAIAACRFARSCLKKMKE
>MMETSP0213_Transcript_31335_27677767|81__k141_1218629|+|81|1.141e-14|1|720|998|720[720]:998[998]:279[279]
WDAQCLKDSNNFIKEQQADKIQKRERKHKFREFLENQIEQRRKMEKAQKEQSVNDFNNMMASIDKSDQMDKHKLDVKRKQMSEIQQSMLKQSE
>ERR1719223_2405121|81__k141_908261|+|50|2.451e-05|1|353|583|353[353]:583[583]:231[231]
LSKVGHACSSHPHYKVFVCGINPLNISRIIWLSKFMIFVTIPSYVGFINSNGSERVIDRQGIGIVKETSSNKSTWVS
>MMETSP1397_Transcript_3477_31324828|81__k141_908261|-|370|1.148e-101|2|140|1012|1012[1012]:857[857]:156[156]|838[838]:140[140]:699[699]
FKQQTLPAWRPVPTLISSLITFLVFGVIFLTLGIVLLGYSNDIVEVEVRYDDTCTITFTVEDKMEKPVYLYYKLDNFYQNHRTYVKSVNYDQLGGDDLPVSDLDDCSPIKTNAELGFEKSHGNIGFNQGINLVSEAAANPCGLIARSFFNDTYALSIDDPLTAIGVDETDIAWDSDEDHKFGKPDNSGDIQWIDPTNEHFIVWMRTAGMPNFRKLWGRIHIDLQPDTYRLVVANNYDVSAFDGKKTFVMSTTNAFGGKNYFLAICYIVVGSLCFVFAAIFAIAHF
>MMETSP1380_Transcript_21414_24756217|81__k141_1219935|-|269|2.91e-71|1|107|817|817[817]:107[107]:711[711]
GISIVTSDHKDEVHHIGDALDHSGASGLLLSPHTKLDGKTQRANLLMDLVPELADAYPGQRIEFSNFPNLRSVMHTAHTTIRGTSKFKENMLYTKKSLTNLRMEGSEAKNLAMECYSQGDKVASLTNGDLIKKAKQIWKSHLNGDDKTLPVFLTLSLQYPLGFATFLSSVMNGRKVFIPSTYNIAKITKSFNFQKSDVLVCEDEVFGFEPPMHKFDEVKENTSYFKKVIVAGSGDST
>MMETSP1380_Transcript_21415_26882271|81__k141_1219935|-|142|4.95e-33|1|821|1066|1066[1066]:821[821]:246[246]
SKFAEDSVPGIFKEAKARNEWLDCVRFDGQSFNWTTKEFDMYSSAFAYGLLEQGFKSGDKLMLWVDSEYSAEIAVAQVGAMK
>MMETSP1380_Transcript_4971_202683|81__k141_909005|+|164|1.18e-39|1|599|1048|599[599]:1048[1048]:450[450]
PEPKKKLGGFRSPIKVTGDFSERNYLENRANSILNKASYGSISKNLFRPVAYASSMEFSNQSQKTRYFRVLKELQIIKSKMLANPTNKFEIINGFIMLHTRYTPSEEETSKFIKFLVTHKTAPTNLNLKDTIFYMLTFDKNFDLADRDEY
>MMETSP0213_Transcript_28968_21424788|81__k141_1230040|+|109|4.252e-23|1|78|632|78[78]:632[632]:555[555]
DSTDGRRMSLLEKSMTINDSSKISKFNSRKLSSVSIEDEEILIRSASMYEVDRTIQDEQSPVGFIYKESSNNDLAAQKEEKEAQAFINFNEIAAKRKVQAKNLIFLNIASYVTVIVTLVLIVLSGAKGSIFDSQYGLSPLALNEYLKNAGWILVFILKGVFAIFPLLYYQEDFNETVIFRIRYSF
>MMETSP0213_Transcript_28968_30736080|81__k141_1230040|+|117|1.661e-25|1|915|1154|915[915]:1154[1154]:240[240]
METLGCLSLMLLMIENCIYISYFKDIIFSLEVCAFYLGIFYKQDSYPALRKWGQTLMVISLVFVIITLAHSWKSCFYTKY
>MMETSP1105_Transcript_14847_30624340|81__k141_920081|-|236|2.499e-61|2|149|833|833[833]:372[372]:462[462]|352[358]:149[149]:204[198]
NINSIKEKIENAVKESDKTNKATLVSVSKRVKKHLVQQAYDHGERHFGENYFQSLKRRSESLPSDIKWHFIGHLQSNKAKGLAEIKNLHVVETVDSLKLAGKLDKACAGLDKILNIFLQVLSSNEDNKSGLKPDEIMDVVDSIINNHKNLKLAGLMSIGKLGDHEGFKMMHDLKTKICEKYDISQDDFELSLGTSADYEDAIKIGGATEVRIGTQIFGKR
>ERR1719270_433972|81__k141_1075190|+|140|1.98e-32|2|430|1054|430[430]:690[690]:261[261]|812[812]:1054[1054]:243[243]
SLKHLLQIALQMVDRIEALHSCNLIHRDLKPANIVFGLENPEDTNQDKSNMLYLIDFGLTKEESTGRVPCISKQAYLSKNLRLTGMARKDDMESLLYVLIHLYNGTVPWQYVEVKKDDNFVNIMNYKRTTSSVELAKDMPNGFVKIVDYVRGLNFLDTPDYDYIRWCF
>MMETSP0213_Transcript_26108_30032517|81__k141_1231102|-|132|5.069e-30|1|90|404|404[404]:90[90]:315[315]
GDDDYVFCTTTDNKVLLYDKSEEKIISEYSGDHTSSEFNASVRISSDNSLVMCTSEDGHLVLYDLVTKKVVERLEAHDKPVVTMDLFNSGKYGDGTDVILVGSLD
>ERR1719232_1635849|81__k141_1231102|-|109|4.252e-23|1|423|653|653[653]:423[423]:231[231]
NKFFNVLVSGSYDATVKIWDVEARNSRALQTLFDFQDSVTSISVTTDQIICGSVDGYLRIYDIRFGKLLTHNMGAPI
>MMETSP1380_Transcript_16966_2754236|81__k141_1231264|+|104|1.361e-21|1|116|406|116[116]:406[406]:291[291]
MRILFVSIILALASISAKAGLYVYHPRKLRNKIDPYKGEITSSLANFGLVHYGHSIIGRVWYDDSNPDGCKDFNMTIDGYGDPDADPSPIVLVERGN
>ERR1712086_270242|81__k141_1231264|+|347|9.627e-95|1|443|1408|443[443]:1408[1408]:966[966]
AGGRLAIIIDNKVTDDIDNIIMVDDGSGNGISIPSMLIGMKDGQTIKDFLEDDEGKHNNPSVALMASFDISHPDDRVEWDFWYTSSNKKALEFLKSYHEYNQKLGDKTLFTPHYFFWSCEQCDRQTKREDCFGDGKYCSLDQENHGISGQDIMYENLRQKCLFDRLTKENKVDNWWEYIGKVHAHCYDGITKECSKQVHDKLDMDFEKTQDCVDASFSKNDHTTSLNYILEDEVTYMKKYGPNFFPAAVINNVTYRGSLTPSNFFEAVCQGFKNKPGQCSTKSTHLTIIEGINTSTLVVIILVLVLVNVGIIVLYKKYAKKE
>ERR1719245_2962064|81__k141_1076034|+|470|9.053e-132|1|171|992|171[171]:992[992]:822[822]
EVLVEENNVQPVSAPVNVCGDLHGQFHDLMEIFNKGGDPASNRYVFMGDLVDRGFHSVETFTYLMCLKILYPGQITLLRGNHESEMVSKTYGLYDEVSQKYGNINPWKYFLEVFNHLGIAALIEGKILCLHGGLSPDIKTIDQIRVINRFQDIPHEGPFADLMWSDPEDIDTWGMSPRGCGWLFGAKVTNEFNRINDLSLICRAHQLAMDGFKIWFPDENLTTVWSAPNYMYRCGNAASILQISDDLQQRYLMFSESNDQAKLTHYKKVVPYFL
>ERR1719234_2339590|81__k141_1076034|-|143|2.475e-33|2|467|784|784[784]:638[638]:147[147]|595[595]:467[467]:129[129]
CALHMRLRSLILLNSFVTLAPKSHPQPLGDMPHVSISSGSLHMRSANGPSMVLISGDRPPCKHSILPSMRAAMPRWLNTSRKYFHGLIFPYF
>MMETSP0205_Transcript_24652_33367331|81__k141_1231551|+|483|1.105e-135|2|68|956|68[68]:373[373]:306[306]|399[399]:956[956]:558[558]
MLRKNIRLRKEYLFNKDKEIKERATIDKKIKLKSAIESDKPIPFELRKDEQELRQQLENDDANTLVQRSHIDDEYEEAKYKDPKVMITTSRSPSSRLMNFQKELRLIVPNAVRVNRGTYVLKNLVKICQENDFSDIIIVHEHKGEPDGLIISHLPYGPTAYFGINNVILRHDLKERAQTMSEQLPHLIFDGFNTRLGDRISDVLKYVFPLPKVDSKRIITFSNSNDFISFRHHVYQKEDHETVKLKELGPRFELKPYQISLGTLDQPNAKKEWVLRPYMNTSTKRKAL
>MMETSP0213_Transcript_16116_8773315|81__k141_925626|-|83|2.854e-15|2|1500|1823|1823[1823]:1698[1698]:126[126]|1676[1676]:1500[1500]:177[177]
IFLGMDKKVQISQLKSNNSIISKKSGGAVSASVREYIKMEADACSKKKRDISLIDVKTGNSCLNFSCGEVITAIKYSPNYKFLIGTTSLGCMFIWKVPSNI
>MMETSP0213_Transcript_8235_35264146|81__k141_925626|-|133|2.535e-30|1|1914|2219|2219[2219]:1914[1914]:306[306]
GYLWIFNSITMSLVSINEVHQNEIVDLDFCPVDDLRDKRSYLLASCSKDHSVKIFDPNDEYLEVKHIQDHSSAVIGIKFIDDTNSSEIRLVSADTKGVISVR
>MMETSP1380_Transcript_18889_9607124|81__k141_1235625|+|58|9.575e-08|1|610|924|610[610]:924[924]:315[315]
KREPNTLRVLSFLFSGAVLPFAHYFEDILKKNDFSKYAISNSDIYFDFARFMCSNYIFNLSNSEEYPKKFKKKKQYTDREFMILLKKNYNYVFEPKSIRKKFLEF
>MMETSP0205_Transcript_32834_15313828|81__k141_1235625|+|160|1.888e-38|1|1630|2328|1630[1630]:2328[2328]:699[699]
FSHSFRYSMQNRHRDEDGEYMTAEAYLKAVFDKNIKMQDLRDFYYDDYRGPGMVNAYFRLLEVYNELCESKQEHYQPGQEFVKIKLFETNMLETFNQELHHGEFSESLNEELAEAFEYDLLIIPIFIHDDVFLFVIEMRESDPEVKLFSTVAGEDFLHEMSELILNLLSHIFILNDYRLDENSVDATNETVGGIPDILKIAEHEVLELPEEALEVSDSSHKHKILERLLYIYL
>MMETSP0213_Transcript_510_11265782|81__k141_1083474|+|251|7.627e-66|1|782|1654|782[782]:1654[1654]:873[873]
MISLIYEPTNRAFQILVESGDPLFYGVNLSTGAVSTSYLVSAITATNVYSADMSLSDTSGVIFVLVRHDNGFHMYSYNIGTGTFILTKTSTTFMSYFVKKRVGLSYYGGLLISNSNAHIAKVSGSGEISQGNVFVLTTSADTFATASALKGYSLVTDITLITASFSLFTISNTTLTTSSPGSYSQSPTGIFQSDIVYRNGNLEELYIQENKSGSVSYGFPCSQSGGNSVSSTLMTHFNGETLPAWVSLAGDNENVNVVAPAYTGTSDNYYFGVRSTVLGESVDEYGTITVY
>MMETSP0213_Transcript_14078_20831112|81__k141_1083474|+|80|2.283e-14|2|1958|2398|1958[1958]:2254[2254]:297[297]|2315[2315]:2398[2398]:84[84]
WALLNQFQLVLMLPFLKSFLTAEFIFFIRDFEFALFNFSFLDFFDLPVVNQDEDTLHYIQPDSIYEENNIESGSFLINQVNLLKSLIITFIIHMIILLIEFFQFTIYLRILLEAYAFSFLAVFSEVY
>MMETSP0384_Transcript_139481_7615022|81__k141_1238364|+|236|2.499e-61|3|773|1339|773[773]:850[850]:78[78]|866[866]:997[997]:132[132]|1049[1049]:1339[1339]:291[291]
PMPIHFVIKHRNQGKIDSHKWFFKGFPKYCQILDCGSIPLWNSVSHIIMHMETNSDVGGACGEIECLVPNAQYIEYKLSHYLDKSTESLFGFVSVLPGAFSTFRWDAIKGAPLNEFLRGSTDEFGDINHIQRCASANKYLAEDRIMCLEIIAKKNCNYIIHYVPDAI
>MMETSP0213_Transcript_25088_19203937|81__k141_1238364|+|116|3.322e-25|1|1895|2245|1895[1895]:2245[2245]:351[351]
KGIVYATYLSPTYINILTIYAISNIHDVSWGSRVTTVNDDKEEKQFAAVNRIKGTLYRNFRSNFLVFWMIVNIGVGYGLLSFTLDDKIDIILYLGIFLILITIFKIVFSILHKFKAK
>MMETSP0205_Transcript_6545_35187057|81__k141_1238364|+|61|1.197e-08|1|1445|1690|1445[1445]:1690[1690]:246[246]
RVWGRGRCSYFRNMAFMILYLYLLIQMMMYFVIVGTFYAVFTIFIRTTLPGSECYASFSISASVEFLFLGVLLGILLLSTTV
>MMETSP1380_Transcript_4693_1827570|81__k141_1238481|-|456|1.483e-127|1|899|2089|2089[2089]:899[899]:1191[1191]
MLTVFRQMCSVLHYLHSNELIHRDVHPTRLHLVKGKAKFNFIGMPYNYKKLLKKENFSGHINYSAPELIMEQMNFSDKVDIWSLGCCLYFLIVKKDPFEGKDPKTIKENIMKCNFDMKKIQHEPILANLVSACLVVEEEKRPHAFELLKFMNKIETKFYGKVVSDETGDESLTIQPGSFITMSPNTSGSFSQSFDNSRTSDDNSFDYGSRLMTINEPAGNRSMNSKKGLKLNSKSKEFVKNMGPATPDKQEAFVNNSESKARTYTVSSKNESLDVPLNQKYNQLGPVSERSQINEEDYDDSIIQKDKERNGIFSQEDSFGVVENNNQISFHSFNVSHIKEDQSFADTSFNTVYNLNNELNEEDKGSSDKLKTDLKANKLPSGYYKFRIFVPEKGELI
>ERR1719492_208164|81__k141_1238481|-|75|7.305e-13|1|140|376|376[376]:140[140]:237[237]
VYDGNFDQNQFSGFGKFTYNEGSYYEGTWKQDKMDGIGILYGSDGSVYNGEWKQNMKHGKGVYKDPQNNVLDGIWENDK
>MMETSP1380_Transcript_12967_29881568|81__k141_1238613|+|726|7.818e-209|2|2527|4383|2527[2527]:2799[2799]:273[273]|2899[2899]:4383[4383]:1485[1485]
MKTHSTAVISLDSDQKLYNYGVRSKTEAEQRKLKQVLQFRRMELREKITGLENDLDTILDQSEFSKGQEKYIMDRERGEQTYEKDEALPIVKKGRRPVIDLNQFRLGANKPDIMDDDDFDEKMRERGAQRDRSAIEELRWKIITKKKDLEETKKNLHQIDAWQCIYEPFELYTDSRKRMQIEMLQDIVFSLKESFNKEFEEFQIFKENKIMQIQEKNQRIQEILTDLKKNKELFAPKTSLSENPDHILAIKPDEISVEKFLTVEERAAEDAKRNDEAERLKRLEGDNVGQRGIKIMLGGTLEMKKNKGIMEETLDREEWMEKPVEEMSEEEKLKLKEFEQKEKELQDEKEKKRKAWEQELKKLGIEIEEACDKFEEELKTLHKKRLFYDMRIYEQELSIIRLTLMLHENKEIKEEKLLVEANKNKLEEELEDSRFTITRFTELYEDFDTRYKENTAINDQEKSLKQKFTVTASHRAILNFIRNGGKSANKAQTFGVNQEKNAKEQEMLNTICELDPYGVIDINLIKKRFVDENSKEHYTYERDNIQNLSSSEFDMLVEERMNRVEMNKQKDEMEQEINHIRDHKNF
>D0NGI9_406729|81__k141_1238712|+|202|4.294e-51|2|886|1446|886[886]:1239[1239]:354[354]|1255[1255]:1446[1446]:192[192]
RTPSDNLPDFLAEQTKSMKGRKTLVLDLDETLVHSSFKPPRPGQRRPDLILNIEWDNGEKDYVFVNVRPNAFIFLVKMAKIYEVVIFTASIYNYALPLITRLDKRDIGFTILSRRQCTYYKDLSRLGRNMKDVIIVDNSPQAYSWQTENGLPIISWFEDPRDDQLRKLVPVLERLAQVEDVR
>MMETSP0011_Transcript_9389_17022207|81__k141_1238801|+|83|2.854e-15|1|2300|2716|2300[2300]:2716[2716]:417[417]
MTKDEVRRIENFTIGNQHGKVVWENQTDILSIFEGVHDSYKTIENLVDIQNSALTVYKDDSNKPLRGQGLNKPAIIYLLGMYPKAIKNKLKNSQVMTEKEVVIFDKYKARLREMVRANGDVFLSYRGKQGELCFSVSGF
>MMETSP0213_Transcript_30492_1337248|81__k141_1238912|-|309|2.646e-83|3|3055|3705|3705[3705]:3562[3562]:144[144]|3407[3407]:3240[3240]:168[168]|3213[3213]:3055[3055]:159[159]
SKNKSVNLKLSRAKFLEMFGLLGMESTSYICERMFDCIDSSKNQWISLDYMDYMDVLMHGTEKEKYKQSFSLLDIRGRNKVTYADFINVAINVTRMWSAAYGKPVEMDEEIIKKVFATISGNKKYFKSRDYIQVVRENPDLMSWLTKPKQILDGKLE
>MMETSP0213_Transcript_30492_13825796|81__k141_1238912|-|342|3.081e-93|1|388|966|966[966]:388[388]:579[579]
MIFYSKNHKVEKKLYFTIMNNIFHTMKEIHKRYDLKGSTQGRTTKFANNIFDPTIALKDNDILNEDEYFMVSPEIREKMNSQVKKDVLFFKENNIIDYSLLIGIHKKKADPNTGKKYIKDSSAMSESEDITPTVGGYARSVSLPFYEKDDGGVQNYNGEEIYFLGIIDILTEYNTKKKFEHFIKSIKHGNSIS
>MMETSP0213_Transcript_43503_13240957|81__k141_1239025|-|93|2.787e-18|1|98|457|457[457]:98[98]:360[360]
NAKRRDRLIKKITSLLRDRGLNTVLFDYPLETEYDQTIKHAHSVLKTQYVPELVNSYFKFNYESGNFEDCLEIMDFILDGPPGTDDNMMQVDNSSNNTQLDLKPFMNPASTQKIDSNLAD
>MMETSP0213_Transcript_43504_23411558|81__k141_1239025|-|139|3.96e-32|1|1790|2305|2305[2305]:1790[1790]:516[516]
GANPTRMCRKLEKELCGANYEFSAKNDYNVSRYYIDEMSAPNIQETLKCEEVLWQLISEFITADYVFFEHKKDEPLHESDRTPFSLLTEIIKGDHELLSCHYLLKWLEKINVNSMYRQFENKREEFQNHLNQENHNLHNETARYLYHCLRAGKLGNAHEEFPNIVKAWKISM
>MMETSP1380_Transcript_30356_35019777|81__k141_1239025|-|166|2.951e-40|1|683|1210|1210[1210]:683[683]:528[528]
ETENRWSILVDRIYELNQVAPMHNEDIIFLGFSVHFLIVLYSMRRIVESKTEKFNELLTKFLILEHEIDSDKFAFYVNFLIGDDKKIDFFSGKIFDITDEIVQKRVLTNIDRHLPKLKQDIIDCIKHKMVEQEQSHSTKGSNITEVIQKLKFLYFEGNYTDFYRSVVEMARIFLIN
>MMETSP1136_Transcript_15013_2776733|81__k141_1169231|-|345|3.851e-94|2|1707|2525|2525[2525]:1911[1911]:615[615]|1862[1862]:1707[1707]:156[156]
DEDSYSIVETSPKGRFKRFNEELGAGAYKSVYRGIDEDTGREIAWNVIKINRLPKLDRKRISEEIHTLKSMKEHSNIIHFISAWINKSKEEVVFITEMVTAGSIRQYLKRIKRPRLKVLKTWAIQILEGLMYLHELNPPIIHRDIKCDNIFINSNKGEIRIGDLGLSTSLNHSFTTSVLGTPEFMAPELYEEKYGVSVDIYAFGMNPAQIYKKVIDGVKPLALSRIDDPDVTNFILLCLEIRERRPSARELLECEFL
>MMETSP0206_Transcript_1366_32859800|81__k141_1169231|-|73|2.922e-12|1|135|416|416[416]:135[135]:282[282]
HKQEIDQLNSASDTETCAITLQFIKQVIENYRDFQYKISKSRQSQMQSMSDHPKNESTPQANVLKQAKSFKTPPQSQPMVPSNLQKTGSSSNLQ
>ERR1712127_1105828|81__k141_1239350|-|90|2.229e-17|1|5790|6068|6068[6068]:5790[5790]:279[279]
ETIALWDSSLSRTWLSQIFEGVVTQEIHDLEKYKCCDQNVLYVHWNISWFSIFRMEQEISNQSSKDNPVVSTVFKQVSERHRLTAESMNEQSL
>MMETSP0213_Transcript_18595_11336676|81__k141_1239350|+|125|6.488e-28|1|1704|2186|1704[1704]:2186[2186]:483[483]
PYPLNIFASNKDGMSHKFNNESAKHYKHIKSNSEAVNKLRQDFDESKGDNSAQVYSNRHSKLHKKYSPEKAIPPISIKDDNNDQNLIIFSDCFNTVKYSQSPFLNKLTNLKQKMTKKEKIAQKYSKGHKSRNSMFPKSYTEDPNFKRREAEIYAKLGFNPG
>MMETSP1380_Transcript_22783_25292832|81__k141_1239350|+|169|3.688e-41|1|2826|3464|2826[2826]:3464[3464]:639[639]
LGIENFENQKTQKQNMHYLKGQITSADYETPVKPIENNLNVIHQRPLESRHCKHRKVEYRERLEEMKGHHKNAKSHRHNKHQYIRSNHDIIDRHQRHKSSDSTENSILKRSDGFEVLYQRNEKLEKKLNKYDSSAHVDTSYENGHAYSIQSVEEQDESSSISEIGEFSLNAIYLYYLDNNKILKFRDPESVDMIRVADSVGRDTQKSFESVLN
>F4RWM4_26155716|81__k141_1239350|-|520|8.041e-147|3|3486|5330|5330[5330]:4806[4806]:525[525]|4541[4541]:3858[3858]:684[684]|3818[3818]:3486[3486]:333[333]
LILYGTQTGNAKYVSEEVGRECTRRNIKATVSAMDDYDITQLPTEKIVIFIISTTGQGEPTATMQRSWKFLTRKDLPSDSLTNLNFTVFGLGDSSYEIFNAMARKLYQRLLQLGAKCLHDRALGDDQHDFGYEAEFDPWLDTLWDNLYKLKPSLKPDEIKPEDSIEDSVYIVDLIVIPQNNKEMIEGFLESQNLNPNDILRITPNSEAVSSSLPQKFPKLISARELFEYWLNALGVPNRYFFKVMSHYTDDEVRQEKLLLLCSKTTEGKNEYYRYCHREKRTHTEILYDFNTTKLPLNYLIQLIGSQKPREFSIASSQYVHPKSIHMTMGVLKYKTIGHKRLKKGICSSYLSELPISIDTKILCYIKSGTFLIPEDLSTPVICIGAGTGVAPFRGIIQDRVAKVLFYGCRNQLDDDYYSQEWEEMTPHLQVYKAFSRETDSKVYVQHKIKENAELCAKLLVDQNASVFIAGQSKFMPKSVQKAFVEILNQREGIDGEQYIKLMKKTGRYIVEAW
>MMETSP0288_Transcript_41993_26174218|81__k141_1239350|+|386|1.751e-106|1|5373|6272|5373[5373]:6272[6272]:900[900]
EVTIKDRKDKELAKLATNQNMTLKDLKKLYLSETKLKKVSFERQYYTLNAVKGKVVNDNTKTLKELGINNGDVLYLKDIGMQISWRFVFLAEYFGPIAIFVALYYLRDFIYGSGSSVPLTFSQKAGFFMVLGHYIKRELETLFIHRFSSETMPFTNLFKNCTHYWVIFGTLVGYFLLHPKYTEPTYIPMNVKYVLIAAFVFFQIMNFLCHNTLKNLRKPGTTERGIPKGYGFGLVSCANYFWESLVWLDYSILTGCTTSYLFLLFSFGQMAIWAQAKHRRYKKEFKDYPKGRKAIIPFLL
>ERR1719469_832522|81__k141_891775|-|90|2.229e-17|2|247|738|738[738]:475[475]:264[264]|375[375]:247[247]:129[129]
NSPNKALEALCEELIKSIPTIDDECGFSSLVCSLAEMQKPMIAHNGSIDNLHLYDKFINDLPSTLAGYKEAFHESFPLYYDTKYFLRTKIILSDDILSRVPSHETPYSLDGEASHEAGFDAMMTGILFYKL
>MMETSP1380_Transcript_28289_18311727|81__k141_1203812|-|569|1.428e-161|1|512|1786|1786[1786]:512[512]:1275[1275]
AAMKSKENLKVYVLCAGVLYGNGEDSLYPHLKQAWLQKLPSLPIIGTGENIVPTIHVRDLANMVKRISTVKPHQNYCFAVDRSSNQSQKDIVECISKGIGSGQTHNIELDDVVYEDWAEFLTLNIRMTTSSVFDDLIIDNPDQDETNEFPWHCEKGIRENISKINNEFNTFRGLSSMKICIQGPPCSGKSLYGGKIAEMYDIPHIKITDVVELASKIEGKTGDEIRSFIDTKKDETMEEFEKTKKKGHELNRNEIVVKLPDNHLHSLTKIKLSENACRNKGYVLDGFPKSYTDCYHAFYDKKVKVDKNGKEIIQQKPVNPEGEGEAEAAKEETEPKPIDWENDYELNKLLLPQLFVHLSGDTEAVKARMKELPEEKTTGTHWNDADQDRRMETYKKNNIKPEESEEDIKLLADFYKQHNVAILNQ
>ERR1719272_1956168|81__k141_1203812|-|104|1.361e-21|1|1967|2365|2365[2365]:1967[1967]:399[399]
AQSIGGIEENVGKMFFINNANTTVGHCLTEEIRNDHLLLGDKLTHTILGTKCETSDTAIPSGINKVVKKHKLRHWKKFLLNSDVMIFDMLTSSFDEVSNAIHVLKTQDYESEKVLVLISSVVTWVNTPPNKKP
>MMETSP0205_Transcript_4224_15900831|81__k141_892584|-|272|3.637e-72|1|143|712|712[712]:143[143]:570[570]
NKELEEIFNKESIEFSRINSLLRQHLRSTDPIEINFQITKGDPEPKMVDIPVEIISNYRSELEDFIVANNITLITEGEINEKTDDSSPFDNEGLSISEKSILKNVGTCLKNSFNAFRFYKEYAINPKLKIQNLMVEQKHYLDVMGRRETDLTDQLENEEEHSQFYTDNKIWLRSEVEDYEEENSLRLLKE
>MMETSP0205_Transcript_4224_31498106|81__k141_892584|-|217|1.31e-55|1|947|1564|1564[1564]:947[947]:618[618]
ATKRFKQEESGDGVSIPLPKRMSTRELSYIDTDQILPEVDFEAEEEEWKEDKEQEALRVCGQKIGEFFKKSKKYKAIEFEGRVEDMNELNDMNIFMQYKKLKKTSANLNSFIKNKLMLLKESLLQPPVKLKQNLRAKISSSFNKETSEWTLKIEGRVMIEDKELIFEESKNLKMLHFFEKIFIDFDKEDQRSYMNIDWRKLNNSGD
>ERR1719312_1228248|81__k141_1204516|-|239|3.124e-62|3|187|993|993[993]:841[841]:153[153]|825[825]:658[658]:168[168]|495[495]:187[187]:309[309]
ISQNASFTSATFSHEHTCTINSCWMELDEFWVFNSESSSCSHATTITCTGMEEGSSIASSCNDCVFSSHSVNGSISHIHYHDTLAFSIFHNQVKCEVLNEKRAVITKLEFIDRVNSFPSHVMDSILIAQPIGSFDGVIEMPSPVILGHISEGGVDTTLGSNGVRTSWEQLGDTSCIKSSFRETESCSKSSTSSSYNDSIVGMVDYCVVTG
>ERR1719373_234864|81__k141_1204516|+|1201|0|1|109|1977|109[109]:1977[1977]:1869[1869]
APQSTRQFSSILSKGQAEGNQANSSLTGDYTVIDHTYDAIVVGAGGAGLRAAFGLSEAGFNTACISKLFPTRSHTVAAQGGINAALGNMTEDDWRWHFYDTVKGSDWLGDQDAIHYMTREAIDSIYELESYGMPFSRTEEGRIYQRAFGGQSLEFGKGGQAYRCCAVADRTGHSMLHTLFGRALGYNCTFFVEYFALDLIMENGECKGVMVMNMADGTIHRMRAKNTVIATGGYGRAFFSCTSAHTCTGDGGGMAARAGLAIEDPEFIQFHPTGIYGAGMLMTEGCRGEGGILRNSEGEPFMERYAPNAKDLASRDVVSRSMTMEILEGRGVGPKQDHIFLHLNHLPPEKLMERLPGICETAKIFAGVDALKEPIPVLPTVHYNMGGIPTNYKTQVLRQGPDGKDEIVPGLMACGEAACASVHGANRLGANSLLDLVIFGRAAANTMKELYTPGEKQEELSSNAGEESIANLDKIRFADGPIPTAKLRGELQDSMQRHCAVFRRQDILEEGVGKLRNIGTKYKDIGTKDRGLIWNSDLIESLELENLILQAKMTMEAAENRKESRGAHARDDFPDRDDKDWMIHTMTTLDKPDGDVKITYRDVIHTTLDANEVDTVPPMKRVY
>ERR1719215_481514|81__k141_1204516|-|144|1.238e-33|2|1287|1808|1808[1808]:1497[1497]:312[312]|1457[1457]:1287[1287]:171[171]
APLDSFLFSAASMVILACRIKFSSSKLSIRSEFQMSPLSLVPISLYLVPMFLNFPTPSSRMSCLLNTAQCLCIESCNSPLNLAVGMGPSANLILSRLAIDSSPASSFIVFAAALPKITKSNKELAPSLLAPCTEAQAASPHAMSPGTISSLPSGPCLSTCV
>MMETSP0213_Transcript_4035_29629448|81__k141_893818|+|80|2.283e-14|1|292|624|292[292]:624[624]:333[333]
GLDEGTHTTWLAIKHDEPCDNGNKNEGIHQSKTFRVAFVTNFRPRVDPEEKKWISRGNLVTDWFNIESEEEEQKYIDTIFQNIDSYRGFNLVFGKIGPTSDKSWLKYISNY
>MMETSP1380_Transcript_4963_24050017|81__k141_1205522|+|206|2.684e-52|2|98|932|98[98]:586[586]:489[489]|627[627]:932[932]:306[306]
RKPLYPGVSKIGGSTIPTQHTNQKEVRTRRKVGVAYKATSSKDNANYSRGFDPEERKYEYDSHYDKINNQNSHRMQLSDISTSDLEALRRRIETLEVQNRDKDSTIRKLKAENGQLRAQRNVMQSKLKFHENEETKETRSSKPRTHPRPPMRSEWDSLSKKLSENTSPGDYVTEMDDQLMQAIMASSAREAELIGATTDNGEEQRLMEKAIQESMQENPNPDLMSYEQLNELGDKIGTVSRGFNEARLAKLRPTANFDYLEECPI
>MMETSP1380_Transcript_36162_20074148|81__k141_1205904|+|156|3.021e-37|1|1254|1736|1254[1254]:1736[1736]:483[483]
KGQKLTSDDILPSNFGLEDVFLKNEQKQKNNIQGSILIKNETNQKESMAAASSYICYFHTSDGARTKVNNYNNNSGLDPYRDNSAYIQHSGTSDFFLNKADRSTINSETGPRLHQEEDSPFFIKRRIRSSNPHARIKRKPHPVISKHFFKKQMSRHGARNK
>MMETSP0206_Transcript_3015_8783529|81__k141_1130108|+|138|7.92e-32|1|109|369|109[109]:369[369]:261[261]
NTFLTRQHDMTGVTRRKGMTTSIISAFPNQNIMNMTGGKTGKKGTLFGGILTILAIMVGSGVIGIPYAAYKLGLILGLGILYLAVLL
>MMETSP0206_Transcript_3015_34234880|81__k141_1130108|+|259|2.979e-68|1|922|1512|922[922]:1512[1512]:591[591]
MKTGFSALLVAAFIYTTVVLVSIYAFGHEIRSDILKNVVSNDGWETIVLGILFAIVGSLHIPLIFYVAKEAMLIIIFTYFYTETEKEEAAYEGDASHLEDVSGMSKLIPKSENGDGHLPTRSELNRTGLSKSVLRKTSVIPNIDVSITKQVLAVNNAMLRGGGMQDYENELNEQAGANKEPSHRDLPLWLYLLVTLT
>ERR1719313_202360|81__k141_920428|+|132|5.069e-30|1|738|1016|738[738]:1016[1016]:279[279]
HPVAAHVVLVSAGNSEKPSMVSNNCSTEFWNILVEVYQILGLLMVDYIVEMDVLVSPFEVMDDPSVSQLFLDDKQTLEELDNMLIDVDMVVLS
>MMETSP0449_Transcript_10786_37362619|81__k141_920428|-|607|5.196e-173|2|93|1448|1448[1448]:783[783]:666[666]|710[710]:93[93]:618[618]
MLDEIDGGDLRSQIDLFDQKLDAIKDKADSLLSKAKNFESHHDRLPDILVKFRDITELFESGYYKKMIVGELEKNYMQINEMSEKLGIEQNEDGLLKEKLALLDCEQNDELDLKDFEYICSIIDDRRALISKYEKNLKSQKTLIAEYNHIDIDEHIIEFFQSLFIVKKKLTDRRIIHYFEWGNKNIHFYDVVNHKQTKYLVDFDKYIPKFCRTVVTDHGRLFLEHRAVLNDPRSDFTAIYDGEMDRIYAIGGNDAKNFYTNCEYYDVNEDKWIKIANLNVARDSAACCIFNSRYIYVFSGRIKFNPKEITDVCEMYDIEKKHWEIINLNKKNKWVPCDLAMCYQISPTNILIFGGFDRQNRTSATFIFNTTKNTIEKASDLPTVGSFSTMVFHIEDNLYTVGWNNTKKNLYKYSISDGIWSLDEDFTI
>ERR1711957_590311|81__k141_1231146|-|122|5.191e-27|1|773|1042|1042[1042]:773[773]:270[270]
RNIIRFLQGCDYKVKPAVLELQQHITWRADHLPITLKNVHKQLLDNGYLYTHGRDKIFRPLIAHYPKVMKQFNPEIEEALQALHFVMQYI
>MMETSP1380_Transcript_25423_32379888|81__k141_1231146|-|102|5.443e-21|1|1098|1304|1304[1304]:1098[1098]:207[207]
IEPEEYYHVPRGVKPWSKLYRFKPEEDDKIMFRGTKIWQRLIFDNDEQYKDIEEEKYQEFIKYIKKKGI
>MMETSP0206_Transcript_3666_30509787|81__k141_1231324|-|122|5.191e-27|1|993|1298|1298[1298]:993[993]:306[306]
RHNLPGENYDESEVEEGPRFSKSRENRRSSSTISKKTPRNNNHLRLKIRRPTPGGIDQIINRRIKGINSHFKPPISSRTNRSFRTSFHVHAENGAKMAGDLS
>MMETSP1380_Transcript_34683_34940915|81__k141_1157401|-|351|6.017e-96|1|468|1076|1076[1076]:468[468]:609[609]
GIMPTHKTAESNDYLYKYVRKKEYEKYWTVISKLLNLDLSEISEDFFHLVTTMIKYDYKKRFTIDEIKNHAWMKGEIATEDEVRKELAARKKEIKRKLGEEEFDTDCEDVANRHSEEFETIERGDEDEWNEDEQARQIKVYNPEFPAMTEFFSTFGPNVLLGAVHNFCKDKKLEFKLGKEDYSASVQMPSEDDNIVDFVVEVL
>MMETSP0213_Transcript_1041_34817867|81__k141_380252|-|138|7.92e-32|1|1364|1807|1807[1807]:1364[1364]:444[444]
LKSMFEPLINSKKIKLCHFVNENIPSQIYDDSKRIKQILVNLLGNAVKYTQKGIITIIVEWVDSDNANEKSGFVRFAVSDSGSGITKSRRKKLFKFLQPDVHKVGDAVNNQLAGTGLGISQKLAKELGSKIKFISTVDTGSKFWFEIK
>MMETSP0697_Transcript_25050_17975394|81__k141_1157719|+|429|1.991e-119|2|59|1529|59[59]:196[196]:138[138]|498[498]:1529[1529]:1032[1032]
MFSSVSRNLFKKAVTSQRLSSLPIRGIKLHEYQAAQLLAKYNVPVPILGGGRGRGFFLENDYQGGVHVAKSESEAKSIADKMIGFSLVTKQSGKEGMPCSAVYLVELLDIEKEMYLAFTLDRESSSPVLVYSPEGGMAIEDVAESNPEKIFKVYVDIDKGFTQDQIDEVVKNLALEDHRDGTAQTLNNLFKLFVERDSDMVEINPMVVAKGAGVLCADSKITLDDNAAYRQKELADIEDKSGQSVNEKIAEENNLNYIPIGGNIGCLVNGAGLAMATMDILKHYGGSPANFLDVGGGAVGNQMNQAIHMLCNDDTVKCVYINIFGGILRCDLLVESIIEANKETPFSKPIVLRLNGNKASEAREMIKGKEEELGIQFEDDFDKSAQLAVK
>ERR1711871_337749|81__k141_1157719|-|124|1.298e-27|1|954|1352|1352[1352]:954[954]:399[399]
ITPQDTSKNVDINTFDGVIITEHVDCLIHLVSNGTTSNIQEVSWATSIVFQNIHGGHGKSCTVDETTDVSTDWNVVQIVLFSNLLIDTLTALVFNVCQFLLSVGGVVIKSDLGVSTENSCTFCNNHWVDFNHV
>MMETSP0213_Transcript_17176_26618833|81__k141_1231740|+|196|2.748e-49|1|1289|2092|1289[1289]:2092[2092]:804[804]
HIMFSSLSHEFRTPLNSFANSLVLIDSTTNKINKKLDSLALESELKNDMGKLQDQVKKFIKMGMVSSKILELMVEDIMDFAKIEAGTFSLNPSVFLIEDLIKDLNFIFMHQCEQKGVEFSILCSEEVRNTSFNSDNGRIRQILMNLISNSTKFTSEGYIRLTIKLEDVNEVIGGTRRLKFTVSDSGIGISKSDQNKLFKVFGTVKSHRDTINMKGTGLGLTITQKIVKVLNRPNKKEDSLYSRTSASNLIKLTSEEGKGTVVEFIVTE
>A0A1Y3NMG4_27142490|81__k141_1231848|+|229|3.199e-59|3|80|1502|80[80]:289[289]:210[210]|308[308]:700[700]:393[393]|1032[1032]:1502[1502]:471[471]
MVTPVFRLDQDDEFIYIVMILKYAKISNADFDIDNSNFRFFLKPYSLNLTFSGCLKEMSQRNKSTYDFEKVEKEVHGEEFENLDMVTSLLSKLPDQKPNLAEGEKQEIMKTATDSNRPLIEVISSTPNEGEDAEIEFEEEKHSSTSMSDMDVKLLKSYSYGFNNLYQDVFKHRKEDLADFAELDPEVISQDDRKSSQLQVEVDILWAYLYDFRTTGFEQGYESTWNISKISATISCFADFKGMKIKDLLISLYRRSLIYPLYRNFQLCETITADLIKILTIGRKAVLKCLLAFKKVNEKRESGYLINRIFINDFIVWVQQAQDIMFQYALQELQDIKISKDDVDLGLGQVEEISMQCD
>K7E0K8_3705903|81__k141_602706|+|314|8.269e-85|2|202|1005|202[202]:477[477]:276[276]|493[493]:1005[1005]:513[513]
RGGAIMQELTEPGFHFSFPLITEVHQIQISVQTDQVMNIPCGTSGGVVIEFEKIEVVNRLNKDYVYETIKNYTVEYDKIWIFDKIHHEINQFLQDVYIDKFDTLDESLQEALSRSLGQWAPGIEIISIRVTKPKIPNSILKSYEARETERTKLLHAIEEQKVKEKKAETIKKEAMIKAQTEAEVSRIQMEVKQAEKEVSLIQNQIELEKKKAETDARYYKETKEIEANLMKLTPEYLKYSLIMGITNNTKIYFGESIPKFIGD
>ERR1719421_1166031|81__k141_602706|-|84|1.427e-15|1|340|540|540[540]:340[340]:201[201]
QRLVESIELIDVHILECVLGSELVDLMVNLVEYPYLVVLDGIVLDSFIHVVFVESVDYFDLLKLDDY
>ERR550532_940815|81__k141_1225027|-|361|5.876e-99|1|705|1616|1616[1616]:705[705]:912[912]
MKCKRCGSSNITRDEEQGEAICECGNVIERSGIVNAVDFSNSGNKSSVYGSFFDKNAPNSGFFGGNKNLLSESGQVRLYKAYKLIEQIASKLSLPKTLAESAKKLYKIAKLDFDKNFVQGRQTKHVAAVVLYIVCRLEQKPHLLIDFADVLQTSLYSLGSTYLKLIKKIKNNMNKLDLPLIDPSLFIHRFCAKLNFENKTQTVATTALRMLQSMKRDWISTGRRPAGLCGAAILISARYHGFTRSTHQIVKVVKVCHETIRKRLQEFKKTSVAQLTMEEFEAIKDVDLQENDKYGMDPPAFIRN
>MMETSP0206_Transcript_14553_32598539|81__k141_1225519|-|156|3.021e-37|1|195|644|644[644]:195[195]:450[450]
FVEKERKPITLDKILKDFYKNENSPIKKAPKRKLINADKEHNNIKKKFRLKKFSKQKITKRVENFVYLSMLSKNTRKQTSPRKDEALVSRSSKRPATSRGNRMKICTDMRIVSLGSNSPNKDNVTLQSHSKGKVTYFTENKTPSQVARKS
>ERR1740138_27234|81__k141_1069108|+|82|5.707e-15|2|1098|1346|1098[1098]:1247[1247]:150[150]|1269[1269]:1346[1346]:78[78]
KGLWWEWRILNQEVEFFESALRIFLNVHETMIVQGYWVELFFISWRHVQQILHGILNGTFQIESFDKCSLPQSLGI
>ERR1712216_893576|81__k141_1069108|+|116|3.322e-25|2|570|881|570[570]:689[689]:120[120]|705[705]:881[881]:177[177]
NSGYAQKIVHMSSDNWLIVSSGISVLVLLHEEDMGNIELPAELCTLSEDLLNHGVVAFIPVNLSLHHLYGDVLLKRLVVVFECFFDSLIVSCKSGVLNG
>ERR1719181_2149966|81__k141_1069108|-|1131|0|1|93|2015|2015[2015]:93[93]:1923[1923]
RQLPDGQYTQVVYTLIKEEKYNEVINLLSNELQFAPRSRAALSLLGYCYYYIQDYENSADCYDQLTKYYPDIIDYKIYYAQSLYKGGDYDTAQKVCQSIESPEHSNKITQLQIAIQYELEEVSHARNLAEQLETDSSEAIVTEGCLLFKEEKYEEARQKFQEAMNSSGYQCDLAYNIALCYYKMKQLAPSLKHIADIIEKGVREHPELGVGSNSEGVEVKSVGNTQALRETALIEAFNLKGAIEYTMKNYSAAKEALLDMPPRNEEELDPVTLHNHGLMNIEEDPQGGFKKLNFLIQNPPFPPETFSNLLLLYCKYSHYDLAADVLAENADLTYKCLTPEDFEFLETIILQQTSKEEAYQKFEELANRHIDTLRKNTKAIQDARLARDNEAIKKALKDYDESLEKYIPVQMMQAKIYWDEGNYSMVEKIFRQSAEFCSEHDTWKLNVAHVFFMQENKYRDAARYYEPIVRRHMDDLLSVTAIVLANLCVSYIMISQNTDAEELMKCIEKEEERIAVEDPNKQVFHLCIVNLVIGTLYCSKANYEFGISRIIKSLEPYNKKLGTDTWFYAKRCFMSVIETVSKHMIVLKDQSLNELLNFLDAAEIHGKEIKTVINPLGETDETKNVSYEARMLKRMFLKISE
>MMETSP0205_Transcript_4701_22865143|81__k141_1225934|+|82|5.707e-15|1|755|976|755[755]:976[976]:222[222]
LLIGRQSIEITQLKTTNQAFDMSNKENMRNMGAVMSKIVVMNNERQKMTHELDHIIKRRKSVKSLACSNSLQHL
>MMETSP1380_Transcript_29472_23109634|81__k141_1226173|+|197|1.374e-49|3|62|890|62[62]:250[250]:189[189]|296[296]:532[532]:237[237]|585[585]:890[890]:306[306]
MEELVQQISYTDFGTTAKRVVEAIQMLGALTLQDIIKETGYDQFDIKNILIILIKHNCIGIKAYELNSDQFFDRLRFPRYLCMDLPFDNPLKDCPSAEKDQFLINSREILQEVIEFGSMKGQERFIELIKNGYLTKAEFELQEKTYQLEPLKGIEEHKIVEGHIADPSSDFTINHKKFVHVLRVIELKKLIEQKIDKQAGMILGVFLDDSKLIDKSEVFENSEVLSLSQIDSKLKRLLELYEGK
>MMETSP0213_Transcript_29929_27763530|81__k141_1226173|+|171|9.221e-42|1|1247|1543|1247[1247]:1543[1543]:297[297]
FLPPRDVRKIINSLFQEGIIDIQEVPNKSGNMIMLYNVDFEKQKKNYEIKMIKSLLNVKLRMEDMRQKLDQKLITWTKDHEEAYINGIKKLELVMNNLE
>ERR1712023_173410|81__k141_1226299|+|100|2.177e-20|2|235|649|235[235]:354[354]:120[120]|398[398]:649[649]:252[252]
FPTLLHRYNKQKHNYSKTKFGFYLGAHRGGSQEGLENTLSKRAKDLGVSFVEMDVCLSKDNKVVVVHDSKLGRICGVDKCVKDFNYEDLPLIQDKIPLHFDDKVFDATHVQDRKLPLFDDVCRE
>ERR1712055_1083686|81__k141_915491|-|73|2.922e-12|2|389|874|874[874]:761[761]:114[114]|535[547]:389[389]:147[135]
FQILTVLSSEPEAIILFGRLKTVNTKPVCPFNSATRSPDAMSQILAVPSQEPESIVFSSTWQTMFTKAEWPSNIFSGFPLLSS
>ERR1719491_1756743|81__k141_915491|+|235|4.998e-61|1|2007|2330|2007[2007]:2330[2330]:324[324]
HENKGIRNGAITVLLNYAVAFVTRKDDNQGRVQAIGGLVNVIDTESEPQNYMRILAAVGNLIFEDEEVQSLANEFGLLDKLSSLEKFKGKDVYDKCSKYVEEIKIILS
>MMETSP0213_Transcript_2092_7616620|81__k141_915491|+|233|1.999e-60|1|63|515|63[63]:515[515]:453[453]
MDPEESAFDDVPMAQDEEEKIDYESNDYKFMQTLQVHSGSVKSVATNEKGLMLSGSVDNSCKLFTIDETTGKYEFLQELAHHDHYVYTVAERLNGQGFLTSGKDARIFMLDNSGNPEKMLEGHSALVNMVCQVDENTILSGSWDGTAKIWD
>ERR1719215_889558|81__k141_915491|-|55|7.66e-07|1|1259|1477|1477[1477]:1259[1259]:219[219]
RVAKLLEFVLINLMICSILFLPNPSLTQNLFAASSALPPLLNGNCLMTPSPISTSKTWSYSPASNNLSPSYIF
>MMETSP0213_Transcript_2092_32708730|81__k141_915491|+|336|1.972e-91|1|690|1394|690[690]:1394[1394]:705[705]
FCDYSPVGFVSCSNDAVLKIWTYDGDLVAELKGHTGFVFTVFSLPNNIIASGSDDKTVRIWKDCSCVQTIEFPATIWDIQSNLLGDIVIASEDYSIYIFTKDPERCANGKELKEYDDKVTESNQTAVEVDPNKFPSIDKMSQFTGKTEGEMKVFNCNGIARVYKWEKANRKWELFGDVSMGPSGPPQEKSKMYEGDRLFEAGEYDHVFDVEIGDGVMRQLPFNNGGNADEAANKF
>J9IPV8_8043059|81__k141_915777|-|100|2.177e-20|1|524|835|835[835]:524[524]:312[312]
PLGVQIMHESKTPQQVGTDQIMKKEIFLKNVGDKLEITVFPYKQPRPLQEFKSTFSTIDTNESGSVYFHFQVPSEPGVYENQFRFFCNKRLEKFGAIIKIKYEV
>ERR1711998_560996|81__k141_1226986|-|85|7.134e-16|1|1377|1577|1577[1577]:1377[1377]:201[201]
DIKPQNIFISSDNKIKIGDLSSAMISKSCHYSLNNGTPCYMAPEIYNKEDYDNKVDIWSLGCIIYEL
>ERR1712032_1748639|81__k141_1227309|+|91|1.115e-17|1|656|967|656[656]:967[967]:312[312]
GKTLYISNLSKRVENRDLEKKFRKFGHIVDHKIVMDPILRESRGFGFITFDSKTAANDAVRDMDGYDIEGREIIAQIAKRSKARKSTPGKYLGYDKSSRNSRRR
>ERR1719502_1428081|81__k141_1227910|+|60|2.394e-08|1|1804|1992|1804[1804]:1992[1992]:189[189]
YQEAAGKFLNALALNPTAEHIWKYLHSCFWALKKFDKCEMVKKRNIELFRGEFDILNPEMLKP
>MMETSP1380_Transcript_26628_28485741|81__k141_1227910|+|452|2.373e-126|1|88|1347|88[88]:1347[1347]:1260[1260]
AMRKAFTGGACAPGGEGQAMGNNAFTNMMDYMISGGANASQKAEGFGPQMDQQNMAAMEAAFANQEQMNAMNNQFENMNMNQPQMMQSPMVQELPSDNVAHMNGLWDMPTSKIEDVRTSAVDQQYSNMQHNPGMFGIPGMMGPMMHQPMPQNMGPMNHGPQEEVKVEVTEGVTKEDKQMHNDEMKETTAFMINQLNSLPSEKVQNSEFLSFLKKLNTGAYKIEDNGLETDENKMKEFTEKEVNQKKMDAAYYKQQINNIVEETKDPNFKIEETAGQHEFGEDFDPANLFRDVWETGEMKEDDLQNMMAGWKTQAEKSMGYYNETLDEPPVETVFQVPKEDFFKFDENNPYIDVEDAYSLAVQLNSDLKVHDAVLAIKAHLTQNPDHAASWRLLGQLYQEKDEDEKAIAYFQKAYDLDPYD
>ERR1711908_180456|81__k141_1228373|-|61|1.197e-08|1|549|806|806[806]:549[549]:258[258]
ISPYIFRKLGKDSIWYQTIRCWSSWSNHWVAPFESVFLNLMSLSLEWAILPLSIITISEFSSMIVNLSVNLYLPISPQGVATSSLS
>ERR1719264_723054|81__k141_1228373|+|256|2.383e-67|1|331|1011|331[331]:1011[1011]:681[681]
CTFTFTLDEDIKSPNIYFEVGNFYANHRKYVKSRSYPQLRGEKVSKGDVSEVCEGVIYNKDIPVTLSYTGQSLDSDEVATPCGLIGKYRFTDRFTIMDENSDIVMIDSGSIAHSNDKDIKFKNTDSNGATQWLDHEDQHLMVWYQMESFPNFLKMYGEIGQTLSKGTYSVTVMNQWDTKIFKGEKSIYFSTVNGLGGTNVFLGVVFIVMAIVVLAIMVAIVVLEFTK
>ERR1719453_1001790|81__k141_1209680|-|271|7.274e-72|1|238|1209|1209[1209]:238[238]:972[972]
KMSWFFLATPLGKDGKTSEGNAFKTIKADAIGEGGKAAGNISAVKFDKSKFKIGTLDQLVKLNDALVKVDHHLEAVIKKIQKQSGEISDDLKLKIETSDSTMEIPEYIELFQWDDTKYPRSRALVDIASIISEKMTSIDADMKKFTEEYNILKNQLFSYKKKEDGNFLSRDPGDIVYGKIDKKGFIHGSTFLRNVLIVVPKTKVDHFKKSYESVGEGIVPRSARNLDVEDKDGNTIFRVVVMENSADSFLIKCKQRIGYTAKLFKYDEEGYQKDLEEAKVIEGKLNKLTGKLEKRCYYAFSELYVGAIHLKVMRAYIDGVLRFG
>ERR1719263_1391955|81__k141_1209680|+|86|3.567e-16|1|74|283|74[74]:283[283]:210[210]
IYTNGKKSSTSPISSFDPYIPFIFGSEYRSVNDFRIFLSFPDLAWTTVSKNFGGIPNLRTPSMYALITLR
>MMETSP0205_Transcript_27426_31074497|81__k141_1210363|+|318|5.168e-86|4|152|1071|152[152]:241[241]:90[90]|280[280]:357[357]:78[78]|539[539]:670[670]:132[132]|700[700]:1071[1071]:372[372]
DAVYIDSVISGLKNLYEELVSEDNDNEMNKQPEHNVLKNKWFENERSKAIQSLKVIIYFNSLIKSTFFIKYIVALKEKTKIQITFDTFSKHAGNNPEEKISHYSHIQKKKKSMNDEDCMAQLEVLKTVKQFLTDKLKKNDEKTFTMENDIKTLKNLLRIEKQVNQKEQLRIGELERELTEERTRHDEKETNIRDNVNELETKLREKERSIVLLSKKYSEIKNHK
>A0A182QJK1_18264235|81__k141_1212233|+|511|4.117e-144|1|145|1257|145[145]:1257[1257]:1113[1113]
YKAELHVIHGKQKEVVVANAEKQTVTNFCSNNYTGLAADDRIIEAAKKTLDTHGYGLSSAPLMCGFQDIHQTLERKLSTFHGTQDTLLYPSGYHTNVGIFAACFGREDAIFSDENNHSSIIDGVKLSRAKKYVYNHLDLENLEECLKQAEGARFRCIVTEGIFSMEGDILNLPKYLALAKKYKAIFYLDECHATGVIGKTGRGSVEYWGVDPSEVDLISSTLGKAISGGGGGYTTGKKYMIEYLRQTSKTFIFSNSLCSPIIGASIRALEIFEEDPEIFSRIRDKGAYFRKTMQKKGFTIYGDDDCPICPVSLVDEHLAKHFEVQMFKKGYYTIGLGFPLFPQGMSRLRIIVTANHTYEQIDGLIQAFVEI
>ERR1719400_1713518|81__k141_1212233|-|92|5.574e-18|2|615|914|914[914]:720[720]:195[195]|698[698]:615[615]:84[84]
KELEKMKVFDVCLKYSIMYFLPVVYPPPPPLIALPRVLLIKSTSDGSTPQYSTLPLPVLPITPVAIALYFLARARYFGKLRMSPSIEKIPSVT
>I7LX35_122382|81__k141_1212697|+|366|1.836e-100|1|93|1631|93[93]:1631[1631]:1539[1539]
KRLVLHFNIDKTIVCRDPYNGLTTIPLTLADSVARMSWGEMTVDQDVRKWTLIHEQFSHEAPEEGLISYSDFLDLEMPEKNQLDEGETVDQFHEHNQQIKEKRNEKLLNFAKPGNPGSKFKSQVEKLNRATYLPKNVREELGLNDQPDPKKSKKEEKLKNETEGEGDGEGEDQEQEQEEEEEDEPEEEETDEQKMINLFEDQKYHILPSFFKTLIYLKKSKREFAIVLRGEDEFIKPAVFEFNKFCIGEHPCFCGRSGTPTIKFDGSKNAKNCIIEENCKANFYRFDTCEKMVFGSLDLEHMDEINKPEDIDEVFYDQVDNKTRITANDPVEAYTELMEIFKKFCAVAIREDKDQHRILYVDPADYSTQHIFFDAKCGFGDECRISVQDIISGIQIPYKESINKYIALVETHRAVSETDYFMKLIEMCEYTRDQEIENRESGKLEEIERAFQKNQLLNNKASSVVDSQEEEDDRHEPLNEWEKLQSMPNDQYLVQTIMPVLYQGLKVVTTERP
>ERR1719183_2582005|81__k141_901868|-|89|4.459e-17|1|23|451|451[451]:23[23]:429[429]
PSPQISVQVSLVVMVPPSQVNSGSTEQLLEQPSPSIMFPSSQLSTFILRPSPQIAEHVVAGLTLVSDVQTKPVSVFHVESHPSFDARLPSSHCSGLNRMPSPHIGVHTLGTAPLGLVHCHPVSMFQLASHPSPIPVPPSSHCS
>MMETSP0213_Transcript_23397_28632718|81__k141_1222114|+|134|1.267e-30|1|84|500|84[84]:500[500]:417[417]
AKKTKRKYGSIKKVFASVEDAEEEKKKNVFSVEERLKKINEIKTLKINTPWTSGSSDESSNDFLYYKIQQAKMRKGPNPTFNNIIEFLDRENINQLDFNGLLKDALMNKDQTAIAKKANALSEYRKPAAKTSLFMRRKL
>ERR1719174_2766609|81__k141_1222587|-|57|1.915e-07|1|412|600|600[600]:412[412]:189[189]
NSSKDLIDEVLDVFISQLLPRIDDSMHIGFHQISNDVNILKAGLTLMGLHYVNQRNNILMIKE
>ERR1712166_1193836|81__k141_1222587|-|93|2.787e-18|2|1017|1250|1250[1250]:1116[1116]:135[135]|1100[1100]:1017[1017]:84[84]
SGWNGKLSLYTISCRISLVGSKLSHAQSKVSFHTGSLFSLCSPSKHCLTLYRFRGLKFSIFPSKSSATGLLFG
>ERR1719361_2198148|81__k141_1222587|-|61|1.197e-08|1|732|872|872[872]:732[732]:141[141]
SPGNRGAFPSNSAKIHPTDQMSTEWSYSDAFRITSGALYHLVTTYSV
>ERR1719409_2517249|81__k141_1222587|+|456|1.483e-127|1|301|1152|301[301]:1152[1152]:852[852]
SAKDKKNKKKVAIKKVHDAFEDLIDAKRIVREIRLLSFFDHENIISLIDVMKPHEGKTGFEDIYIITDLMETDMHRVIYSRQELTDEHIQYFIYQILRGILCMHSALVIHRDLKPSNLLLNKNCDLKICDLGLARGFDAQDNLLTEYVVTRWYRAPEVILNASEYDHSVDIWSVGCIFAELLGKAPLLPGDDYLDQIKRVIGILGTPTKSELSFIGNELAVKFVRSLPKRNKQSWSTLFPKSNPVALDLLGKMLNFNPLKRYNVKQCLSHPYFEGLHSEKSEPV
>ERR1719491_2251885|81__k141_1223044|+|61|1.197e-08|1|1461|1661|1461[1461]:1661[1661]:201[201]
LMIDINKFISELKDLMCCPISQDVIDDPIITPSGVTYDRVWIERHIRYSKFDPLTKIKLTKKHLKTN
>ERR1719329_2084145|81__k141_911872|+|104|1.361e-21|2|129|416|129[129]:245[245]:117[117]|267[267]:416[416]:150[150]
DAGLISLLFSLCSIICAAQPDVLEITKIGVKKSIGRPNWKSRFGYIPFSFIIIFSTCSETSNRVLSPFLVSVSFLENSLMMSDRGSPFL
>ERR1740117_361210|81__k141_911872|-|379|2.241e-104|1|71|817|817[817]:71[71]:747[747]
LFYWYHFHKNGKRIETETDKNDSIAMNILKLLYNDGKTPDELLVKVMDVSLILYAEHDFNASAYAARTTASSLSDFYSCITTAIGTLRGPLHGGANEAAIRFLHQFESKQHAEDVLFDMYKNKKLVMGFGHRIYKNGDPRSDIIKEFSRKLTETKKGDKTLFEVSEHVENIMMKEKGMYPNLDFYSASSYFQLGLPIDFFTPIFVISRTSGWAAHIIEQRENNKLIRPASNYIGPEPKDFKPIKMRSKL
>MMETSP1420_Transcript_17299_31376900|81__k141_833812|+|679|1.1e-194|1|101|1495|101[101]:1495[1495]:1395[1395]
FTWSEQVEYRLDYHLSSSQLAKPGLLMGFTFLLIVFGSLLLTIVDDLPVSVSAWLAWTYVADPGTHADAEGLGHRLVSFVITIGGMLVFALLIGIISEVIGEKVDHLKEGKARVLEANHTLILGWSDKALAIVQEIAYANESEGGGIIVILAEEPKEELEEILATAEEAREHGLKLVGSKVIFRSGNPRTEKALHQVSASTARSIIALSQDDLDPDEADSRMIRQVLALKALQELQCHVVVEMQDVDNQNLVALIAPNISEVVVAHDVIGRLMIQCSRSPGLANVIEELIGFQGSEFYFDEWPELVGKSFFDLTCRFDDAIPAGVKTSNGNIIVNPQNDYILKKGDKLLCLAEDNDSYEVNDGSFPIHESKKFSGTPSPTHKEKMLFCGWRRDMADMIKQLDEYVQEGSELWLFNAVPTKERRELFLDKGNKEELTTENLTIKHVVGNPIVRRDLLRLQAADENG
>MMETSP0127_Transcript_72195_2302384|81__k141_1066966|+|307|1.058e-82|1|571|1056|571[571]:1056[1056]:486[486]
RKTLHKQYWTKEEDDKLQALVNKYGAKNWKRIASYFDNRTDVQCLHRWQKVLNPDLVKGPWTSEEDQKVIDMVKKHGAKNWSTIASYLPGRIGKQCRERWHNHLNPGIKRGKWTEHEDQQIISAHEKLGNRWAEIAKLLPGRTDNHIKNHFNSTIRRKLKMM
>ERR1719409_1314426|81__k141_1066966|-|68|9.351e-11|1|739|981|981[981]:739[739]:243[243]
LRNFSPSITELLMSTNNLLVFMLCPFPSLNTRVKVVVPSFPALLTNSTWQITSDSTPILSSMLLYHIYYLLVFLRSPWAFH
>MMETSP1089_Transcript_5531_3525874|81__k141_1148579|-|322|3.23e-87|1|97|1140|1140[1140]:97[97]:1044[1044]
VPVYFNEPLSMLQKVCEMMQNENLIAKAAKKEDSLLRLIYVTAFCVAQYGGTQFRCSKPFNPILGETYEFKTKKWKFIGEQVSHHPPITAGHAESKEYEVWMNTHLKSKFYGKSLEFTPLGYMNFRFKDNDHLFKCKRPQTSVQNIIIGTMYIDHKGECVVENTNNGEKAIVKFKALGMFSGKDKRGLIEGTIYNEDGDPEYELYGKWTESLYYKPSGADDSEGTLIWEFPEIPDKWEQIYHFTDYTLQLNMIDEHIEENLPPTDSRFRTDQRALENGELAEANDEKKRLEEKQRERLMENKTSGKEFCPRYFEREENEELDENGQKMISFKYKGGYWTDRKNRDWDD
>I7MJW4_25958407|81__k141_1224208|-|258|5.959e-68|2|184|1185|1185[1185]:868[868]:318[318]|852[852]:184[184]:669[669]
WEASEMTGDYRKQEASSKGGFALRDQAITSKLRSAGKEAIYRIGKQILSGKLNLIGIAFPMRCAAGYSMLEALAGMAQVNPYIMNAAALTEDPLERIKLLITAAISNTFEKPLNPILGETYHAIMEDGTQIYCEQTSHHPPISHIHIIGPDNIYEFGMHTGYSASASWNSVSVNVIGSKYIIFKDGSKITWNNMEDQINNTLWGTMTRQVTGKQEYKDSTNHISAYIKTGAKKIQDYIEGSISQYGQEIYTIKGNYNGFLEFNGKRYWDIRETKKFPIIPSGHLTTLPSDSRNRIDIMSLKVESKDSDTPQDNKDKLEDGQRYDAKVKK
>ERR1719308_238835|81__k141_925151|+|251|7.627e-66|4|433|1248|433[433]:660[660]:228[228]|700[700]:840[840]:141[141]|883[883]:1017[1017]:135[135]|1093[1093]:1248[1248]:156[156]
DGHWTISLVMSNSCSVWAIDWDLFIIGAESVSMGVWVREESSLQHSVIRWLNSWYHVSWCKSRLLGFSKEVIWISVVWPNFSNVIDVILVVFSISFRHNLYIVSPAWIISLLDRFIEILGSVVIFDALISLEVILNVEYFSSFINPFVGMRGVSIHESKTIWSSSIRESLWISLLRMNKVWELHWISNEKDWGIVSNHIIISLFSIELDSESSWISISVS
>T1XMW9_38260542|81__k141_925151|-|834|2.409e-241|2|118|1588|1588[1588]:1463[1463]:126[126]|1422[1428]:118[118]:1305[1299]
KVLTTSSGMPIDNNQFSQTAGPKGPVLLQDFALIDKLAKFDRERIPERVVHAKGAAAHGYFTVTNNVSKYTKANFLSEVGKQTPVFLRFSTVAGERGYADTDRDPRGFAIKFYTEEGNYDMVGNNTPVFFIRDPMKFPDFIHTQKRDPKTGLRSTQAAWDFWVQQPEAFHQLTILFSDRGTPDGFRFMNGYSSHTYKWVNEAGEVFYVQYHFKTDQGIKNLSSEKAAQLKSEDLDYATKDLYESIEKGDNPSWTYYVQIMPEADAENYKYDINDITKIWPHSDYPLHEVGKLVLNRNPDNFFAETEQSAFAPTHMVPGIEPSNDRMLQGRLFSYPDTHRHRLGANYEQIPINCPYRARVAHYQRDGPMTVTSNHGGLPNYEPNTLGGPVADPKTAWHKEPVSGTLGRHSFGEPDDFCQPRALYKKVMTEEQRVNLIKNTADHMNGVSKDVLEKAVKIYYKIDPDYGERIAKAVGV
>MMETSP0205_Transcript_19812_6307173|81__k141_1234891|-|53|3.064e-06|1|1041|1310|1310[1310]:1041[1041]:270[270]
MIDIYSLLLVSRFAKGIYFGISTCCLHTFIIEISPMKNRGSLLALPNLFLVSGLTSSQIISFLLPDFKQNNSCDELDGHYVIWREYLAVP
>MMETSP1380_Transcript_37890_13633879|81__k141_1234891|-|59|4.788e-08|1|234|428|428[428]:234[234]:195[195]
VAWVYTTEILTEKGMSISTFIHWVIYAIVFYLPNVGISITEGDDKENIDLKKSIGLFFFFFSGAS
>MMETSP0205_Transcript_32443_22159954|81__k141_1235077|-|85|7.134e-16|1|287|571|571[571]:287[287]:285[285]
RFSTVNRPINHVGANLAEWIKNDRLCKIFTDVRKSLRSNKNLELNQFGIKRTPIYRISQREKKEQARVKRKDFIHILKCEQELIKSTTRKSQSIE
>MMETSP0205_Transcript_7008_1399727|81__k141_925702|-|241|7.81e-63|2|133|926|926[926]:648[648]:279[279]|534[534]:133[133]:402[402]
ISNVEYNQWKEKVVEKKRNDEGDYEFLNECSSKFNMHTMNNVSSIPPKINNQPAAFHQQFNAPKNDGSLSFTSPDPNYTLPNNSMKNTTFDIPMNAPPGLNPYMHNAMSPFETGINFGGVMNSPPKMMAYPMSPNGIVESFGNTGRLKFFDEVQNYGFIVVDGDESDLFVHYDDLKTSKLSRDILRQAKTNYFLQFSFDIVKYVGKHKESRKAVNLKLIKVEKLGLI
>MMETSP0205_Transcript_7008_31324420|81__k141_925702|-|320|1.292e-86|1|958|1575|1575[1575]:958[958]:618[618]
MIFPGLNLKYQFLKQYIHNIKKLLKRQRQRAKDMDDLSLRMALDKSDYYLKHIAKDKNNIFRVFSDSLNFSQSNYKQVKSELYEFIQKNTNTFKNLLKFIGSRFESAEEYLDDLSKGLKEPEIALTMLSYIYKRNLFLLYSDEGSVIKKYKLDLGFKESVFISILDNTGSFDTVYHKEYIKNSGIMQSIIFDVLDQIGDKDKTQEN
>MMETSP0213_Transcript_26195_11104196|81__k141_1235433|+|315|4.135e-85|1|200|982|200[200]:982[982]:783[783]
TNCQVMDDEDDFGFDFSEDMEEDFDIDASDIVIDTPTSVYADDSNDIDTSYDLMHRFMGKGKVDTSFQVSNNNGWTKRGTIKIFKSQVGEIKKIEISNDNAKQMDEITQTFEKHCQDGDKYQLGIKELDLITAISSCAYIENDLYDALIFILSPSGEISSFAYQKSYTKYKKAPKKWITEGLARKIEEGPRPQFKFKNYDLTGKEKLDKKQVKKQEEEDQPWYSKYWWALLLGGVLFMQVLAPAAAEEEGQGGNGAPAARP
>A0A023B0H8_35696707|81__k141_1235508|+|180|1.801e-44|2|600|1088|600[600]:806[806]:207[207]|828[828]:1088[1088]:261[261]
DLGIDLKQITRKIFSVISLRKVNKEIVDDADLAGPLLIAIIFGTILLMRGKVQFGYIYGFGLTGCLGIFSREQPLDLYTIMSVLGYCLLPFTILATVTIFLPVFNIMGGALSLMIICWSTYMATQFIDVMLSMSSKRMLIAYPIFLFYMCFLLLAI
>MMETSP0206_Transcript_5695_37707576|81__k141_1235508|+|62|5.985e-09|1|105|536|105[105]:536[536]:432[432]
RKNPFAQATPYSMPSQSADSHFSQDIAEDPGFQQFSSNNQGFKPANNPPRPNQQNPFGNQPNGGGQEDFSDFNAPNQNFGSNQLNNQPQFANSGWKTGENKGDIFNQGSMNDTQQNVPSSGYAMGTGPGDQNMMDSQSEPPLLE
>ERR1719273_2622640|81__k141_1081843|+|59|4.788e-08|1|657|866|657[657]:866[866]:210[210]
FRQSEISQLDVSVVVDQHILRFQVSVNNILLVKVFESKDHLSGIKSCDFFIKVLDSLQVEKELASRTKFK
>ERR1719410_643651|81__k141_1081843|-|510|8.234e-144|1|135|1121|1121[1121]:135[135]:987[987]
SAHMSIEDFTLCKVVGKGSYGTVMLARKKDTGEVLAIKMLKKAYIKKRKQEDHTKTERFILETINHPFIVNLKYAFQNKEKLYFCLEFCPGGELFFHLQRVENFDEEVTRFYSAQMVLALEHLHKQDVIYRDLKPENVLINHDGYIKLTDFGLAKENVITNKDAMSFCGTPEYLAPEILDRKGHGKGVDWWSLGSIIYEMIVGLPPFYEKDNREKLFQQIKTGEPEYPEDMTDACKDLLMGLFQKDPSKRLGGENGDANPIKNHPWYSQVDWDILMEKKIIPPFKPKLDSDDDTKYIDNEFTEMVPFDSAADNTVLDSGSLTWKDFTFD
>MMETSP1380_Transcript_37602_29151869|81__k141_1235765|-|308|5.292e-83|2|238|1437|1437[1437]:1117[1117]:321[321]|924[924]:238[238]:687[687]
KKFLKKRMVMVVGYNGSKFKGTQKTKGVRTVDEELEIALDKTEMIHHRNKGDLSKIHFNRATRTDKKVHALQNIFSAKLLIDRTKSLKELCKEINKNLPEDLRLFTFRSMKEFDAKKDSVFRTYEYYLPTFTLQNCKVPCDVLQDDIKSHQEETKNPYSINRVRIKILENDGDMSLANLYSYRINEKTKEKLTKMLQKYKGTKEFHNYTKQKKRLEGNMGQRYISQIGVKEFTMVRGIEFARIYIKGQSFLYHQIRKMIGALFMVMQHGAPESYIDESFIMKDMNIPTAPGEGLLLHHVGYNWKKSRVRQKPMPIPVWEEKLEDVELFRRGLLDQI
>MMETSP0213_Transcript_18534_17972916|81__k141_1235919|-|83|2.854e-15|1|902|1129|1129[1129]:902[902]:228[228]
RSFQLDIDDHTQNKIDRLSVGDAFTEYLDLLPGKKTGYKMIPSHLFPTLLNKVKTSEDIVQVKNIIADFLGHRNKI
>MMETSP0213_Transcript_18534_34148303|81__k141_1235919|-|231|7.998e-60|1|236|877|877[877]:236[236]:642[642]
MAKCLEIDASEMLEFFTYHRQIFYYPHPDIMDMYVDYMVKQEDYENTTQKLINATVKELWLKKSDNYYNSLIKCAHENGDSESVVLLYVNILEYSKTKLNAHSLNCVMDSIDLDNEPLFSNVNEYAQSHQVDGDFCTYLINASRVSEDPTKMNEYLQKAIETADSTGNHTLIKSERIKQEVLVKHRDHNSLVQQMLKSYPGPSVHPKDAGYYEW
>MMETSP1380_Transcript_12174_1175282|81__k141_1236004|+|91|1.115e-17|1|532|780|532[532]:780[780]:249[249]
CKYTKVYNGKGKKCRTHYKCGYDGCDRIFTKTWNFKDHANKHLGIKPYPCDKCEKSFTQKGNMEKHRKQHVMPDVLERKKYFC
>ERR550539_1790138|81__k141_1236189|-|119|4.153e-26|1|1242|1802|1802[1802]:1242[1242]:561[561]
SKLSLLTDFEIFLRASLKSFIQIGTSSSFSILTSSLKSTRPEFSFLLIGIIAASLHKIEISAPENPLIFFANSSALISSLLLIPFKLISSNFLTPSIVGRGIYIRFSSLLLIASSRSQGLLVAASTRTDLPRSLSSIFSSPPALLLMATPSIWMSSSDFTFLFDSCSFDERLEAIESTSSINITLGA
>MMETSP0213_Transcript_12380_27884548|81__k141_1236189|+|407|8.35e-113|1|118|873|118[118]:873[873]:756[756]
RENAILGNYDDSIKHYTSGLTTIQGFLSINAGKATKEQWKFVESAILQELTNVKEIVEINESFTNNFGAGSKNANNGMRRLKTNSENMPVGITTPEQNYMMKPPVPLPVANKQPSFERFGGAEPFGHHKGGPDQYYGKNIDDYADDGKNYFVNQKNSKNFQEDQDPDIWNPPSPPSYQNHRKRQQTKWNSNKRNQVKRVASQKRPPIPPASGGAKKMPPAEERKRNYEKPWEAPKGKKGSKGSNSKDADSFL
>ERR1719158_2353319|81__k141_1236189|+|575|2.232e-163|1|883|1839|883[883]:1839[1839]:957[957]
YPDGIGPDSELINMIEKDVLDKNPQVSFDDIADLDDAKNTLQEAVLLPILMPQYFKGIRRPWKGVLLFGPPGTGKTMLAKAVATQGKTTFFNVSASSLASKWRGESEKLVRILFEMARFYAPSVIFMDEVDSIASKRSSNEHESNRKVKSELLIQMDGVAINSSAGGDEKMEDNERGKSVLVLAATNRPWDLDEAIRRRLEKRIYIPLPTMDGVRKLLDINLKGINKSDDINAEELAKKIKGFSGADISILCREAAMMPMRRKLNSGRVDFNELVKMEKELDVPICMKDFKEALKNISKSVSKDNLEDYAKWMDEFGCK
>MMETSP0213_Transcript_8706_25120905|81__k141_1238041|+|127|1.622e-28|1|1785|2087|1785[1785]:2087[2087]:303[303]
LKFRQIITSVLSFALKISKKIHLKSNVQSSVESNEVYIQFGFTFKPDFDIDINSLKILFSNEENSMLKQTKMNYQVGLCIHIVSNLVKVMKGKFTEIEKRD
>MMETSP0211_Transcript_12649_31074902|81__k141_697993|-|110|2.126e-23|1|2367|2711|2711[2711]:2367[2367]:345[345]
QVAILGVGIGFGELALLNDAPRAATIKTIEDSQFAILSKADFHETMTKIYKKRYASQVSFLSSFPFLNYLTRKAKEKLCHHFTMEKCHLGQKIVTEGTETDFIYLIKKGHFEITK
>MMETSP1380_Transcript_1854_5155662|81__k141_1238239|+|214|1.048e-54|1|3159|3752|3159[3159]:3752[3752]:594[594]
EMLFEKYKEDEENQKEISEDNIISDIIEHVKSSVIPKRKKKEIKDGNLLRFLTKTSNNSNNMKMVGKKVNFKNVKEAPAEDFMSGLKRNIDKNLKKTVNSKMVDLIKNNKELNSIDKPKEELYRKIAHKIFEAQEEHNLYIGEATATVTTLEGKKVKQVSYDARILILYVSNLVLFSKKTDALNAMEDFGKYFYDKNL
>MMETSP1380_Transcript_1854_9654652|81__k141_1238239|+|188|7.035e-47|2|4035|4396|4035[4035]:4100[4100]:66[66]|4127[4127]:4396[4396]:270[270]
MSYCYDMLHEIKRSLGESANQEYINHINLLKIIKQDIEQEKSKFKERTQGAEMSLFIENIFEVASHEVKAPSDASNPKALVANVLEKKALIEKLQEKMSQRLDIINNLLASH
>MMETSP0213_Transcript_36717_20394651|81__k141_1238239|+|177|1.441e-43|1|1803|2102|1803[1803]:2102[2102]:300[300]
TGEPGIGKTAVAKFIANYIKTRKGEFMRNGVMFLNAIYCSSTQMLKHKFVNAFKDSLGQSISRKADKKDTEMLFNEVLEVISKLEFLLIIDDAEDLLRTS
>ERR1719320_2368969|81__k141_1238239|+|95|6.967e-19|1|981|1508|981[981]:1508[1508]:528[528]
TDEQMHLSVLYSSPLGYEEADSKGGTKFKPLQPLSFEKDIDQIKKSLENSKNRANYSIKIATPMNFISSLSKNPYILHFIGHGIKTSHFYKKEDYLVLENDDGSGQLISPAKLKMIIDVCNSKLDTVFLSFCYSESEADVFLRAGANHVICIQRDKKVKDAACIIFSSAFYTALFS
>ERR1719223_631784|81__k141_1238376|-|59|4.788e-08|1|680|946|946[946]:680[680]:267[267]
RFFPRDLLKSTISKYIENGIKEGNIETLILTGFDKRCHEVLQSYVDLTGDFQTPALIACHYIKYVEDRDPRVTKWIMEYRKYLTKLRLW
>A0A1E1VXP8_29948418|81__k141_1238376|-|67|1.87e-10|1|2299|2982|2982[2982]:2299[2299]:684[684]
SIRCTEWSRDPSNPLTIAAGFGNGRVCLISYGDETDDQMSRVVTGNVVKEFNFRGSLKTKRRCNALAWSKNDPSLLACGYDWVQSRHTASQYSIVVWDVNKETKVHGAEYPVIEPYGNDANFHTSLPALGMTLDKGISKRNRAQVVKNEKHAIDKKDDSSSLIWLNDENNKLISGSNKGSLKICDLQSSSPIEINAHSKRINSIKLSPFNPYVIASCTEDEVKIFDTR
>ERR1712166_1185844|81__k141_1238376|-|58|9.575e-08|1|122|331|331[331]:122[122]:210[210]
MPQNSASSEGMRTSRSDSAIFSRQNERYTDQSQVRLDLQDWFSWCQTCKHVGHLEHIEEWFSSHTECPVS
>ERR1719253_892387|81__k141_1238509|-|118|8.305e-26|2|1695|2057|2057[2057]:1914[1914]:144[144]|1808[1808]:1695[1695]:114[114]
WMDPSPIMHPTIFATKYLLKMSEKEHGVAIFTDFHGHSRKRNIFLYGCKFSCEKEKESTARIVVFKELNIINSYTLEASFYKSDYG
>MMETSP0528_Transcript_31458_19080180|81__k141_1238509|-|178|7.204e-44|4|2097|3270|3270[3270]:3157[3157]:114[114]|3108[3108]:2968[2968]:141[141]|2744[2744]:2646[2646]:99[99]|2279[2279]:2097[2097]:183[183]
PSDEPLLFNSKFESGNLEQVYKINEYEYSLYLQQDTHNKGQKIVFTIKNLVKDNSLFNEGMKPCIFSAKKYLKSGTKWFRGCSDVKSKNMYSLTFTYEFEYEDDVVFFSHAFPYTATDRHKKIIVLSGRVHPGENNASFCIQGTIEFLTSKAPEAKFLRNYFIFKIVPMLNPDGVAVGN
>MMETSP0205_Transcript_5324_10817883|81__k141_1238641|-|169|3.688e-41|1|1146|1475|1475[1475]:1146[1146]:330[330]
QLSRFVPEFLDYIEKMFEDCLINIRTQFFAQFQKMVSFRESNIGLERISEVSKLWTHMPGDIYNFMQDEFNVVAERLSGNNLFEVLKSSVDRFTWLMDNLSEKSEKVSFQ
>MMETSP0205_Transcript_5443_12907507|81__k141_1238721|-|143|2.475e-33|1|283|681|681[681]:283[283]:399[399]
YQDEVEDHDHSIFHVPGDHTFFLFILFFIIIVYLIFYEITYDFFSVFFGSSIKTELSHFEDLSSFYYTLSNKNLMKWVYEENLVRRKFGYKKLFDSTYNTLRKVMSVRGIDQNFNMEILQSKGLFDIAKYDPL
>ERR1719253_2297964|81__k141_1238721|-|50|2.451e-05|1|1084|1317|1317[1317]:1084[1084]:234[234]
FFNSSVLILMINANFYGVGIQVTWFDGYYNDFNTKWYSNVAPIFITPMFIRCIVPPIIICWKYILKKLKIMFDRRNVY
>MMETSP0434_Transcript_41366_31291564|81__k141_1238721|-|65|7.481e-10|1|2169|2633|2633[2633]:2169[2169]:465[465]
LSEEELETRHFISLLLTIEVFLIVIIFFVFVHFLNRQLSKKYTDWDLKTTTISDYAVKFDIPENLYERFGDYIYENNPEYSDCSKVYAFKQFLRDEITKMLKEEKSIITDDESKLGIVDIQFTFKHFRLIPLMTSRGKAIWEQNHVRRREIEKKI
>Q5XF89_34541210|81__k141_1238818|-|654|3.692e-187|6|133|3184|3184[3184]:2918[2918]:267[267]|2838[2838]:2380[2380]:459[459]|2223[2223]:1753[1753]:471[471]|1685[1685]:1353[1353]:333[333]|1155[1155]:982[982]:174[174]|933[933]:133[133]:801[801]
ELYDTIKNLERLKKMAQFECNVVVKRMDSTDNTHPMRQVTSNELVPGDILIVPEGEVMPCDAILLEGECVINEAMLTGESLPSIKVALPANHFLFAGTDIVQCRKTGKFGALALVTRTNFSTTKGTLIRSILYSSPRRFNFYGDTYKVLIVSVIIATITLATVLPVFIKYFEPYDIVIRILSPFTASIPAILPVCMSLGILFAYGRLYFGNIYCTVPQKINAAGRVSTMVFDKTGTLTHDGLHSCTYVRNALIGDHLETEMFKLTHWTMDEDEETNIYPNFHYGATFYPKILSHAIKTQRIEESDVHKLLLIKKFEFSSELQRMSVVVRNNIDREILCYIKGSPESIQSLCDEESIPKNYSEQLDNYTSRGFRVIALAYRTLNMDESDFDDNVEREKIEDFTLLGFMIFENKLKGCTSASIQELKEGGVICKMATGDNGKTATSVAKNCGIISSRSYFRIDLDESKSDDPELKVELIDYLESSSGTNRSVDYDDNNEEDNDTEDELDDLEAITGKAFEFIVKSEKHNKKIGEFESEEILKKVLSRGKVFSRMSPLQKASLVKQLQRQGVGMCGDGANDCTALKTADVGLSLSDAEASIAAPFTSKTPDISSTIFLLRQGRASLDLSYSMFKYVMVMSATQFSSMAILHYTTCNLDDMQFGFINMTIIFPMLFMICTMETSRVLSPELPFRSLLNKSMIISIIGHSILMVIGQIIAYIIVRQEDYFEPVNKGHEFETEGYESTAVFLASTPQFMYIGIIYSIFTPFRQRLYKNLLFVLTVILMAAITYWVILAPLGFMKNELELQRLDFDFRLTLAGITVANGLANIGFESLLVYY
>ERR550534_3049369|81__k141_1238943|-|101|1.089e-20|1|885|1175|1175[1175]:885[885]:291[291]
IGYSMGGLILRSALPHLKRYKHILDSFITLATPHIGYLTTQSKLLTMGMWVADRFNINNSIAEIMLSDMKNIKDCALYKISKFKGLDWFNNGKKYVL
>ERR1740139_1962318|81__k141_1239502|+|134|1.267e-30|1|110|409|110[110]:409[409]:300[300]
KGTIQKEDYAKMAKLVEKISKEPNAEPFLMPVDWKALGLQDYPKIIKKPIDLASITRKVEEKQYQTFEDFFGDIQLIWDNCKLYNIAESEIYRMAEELER
>ERR1712156_467186|81__k141_1239502|+|70|2.338e-11|1|420|632|420[420]:632[632]:213[213]
KMIQKLRSSFEAAAPANKKVTKDEEMAKSDDDEEDDEEGEVSFDERIKFTDSVRKLTIKQMTSLVKMIQDE
>MMETSP1362_Transcript_13749_164107|81__k141_1239572|+|545|2.396e-154|1|67|1323|67[67]:1323[1323]:1257[1257]
MDTPAIVIDNGTGFTKMGYSGNIDPLVMIPSVIGEYPEKSDLNVSKLQFDDYDYFIGEEAHKNTKTHSLSYLMKGGMIDNWEQMEKYWHKSIFQYLRADPENHYMVLTEPPMNTPENREQMAEIMFETFGVPGLFIGVQAVLALYAGVHASLGADKKITGSDLTGTVVDSGDGVTHVIPIVHGYPISNNIKHIPVAGRDITKFVMQSLRDRKEKIPTDEYQESARIIKENYCYCAPDIVKEHKKFDEKIKDEVTGQWKNSKKFKKASFTSVYSGKRIKCDLGYETFMGPEVFFHPEFVNSDYRESLDEIVDMSIVKSPLDNRFDLYKNIVLSGGSTLFKNFDKRLEQEVRRRVMNRYEGLGIAENAPEVSVKQNMVQQAAVWFGGSMLADNRENFVNIVSTKAQYEEYGPQIARSNAVF
>ERR1719242_2746772|81__k141_1239572|-|53|3.064e-06|1|148|378|378[378]:148[148]:231[231]
VMIFWVCSEILEDRFMPVLFHLFPIVDHSSLHQVTKTMSLCIFMSLFANKVIIIVKLKLGHIKIAFLRVLTDDRWDH
>ERR1719259_996396|81__k141_1239572|-|141|9.901e-33|2|387|713|713[713]:552[552]:162[162]|497[497]:387[387]:111[111]
GIFSFLSRNDCITNLVMSLPATGMCLMLLLIGYPCTMGITWVTPSPESTTVPVRRARTAWTPMNRPGTPKVSNIISAICSLFSGVFIGGSV
>ERR1712170_268581|81__k141_1239572|-|78|9.132e-14|1|1014|1232|1232[1232]:1014[1014]:219[219]
ASILPPNHTAACWTMFCLTDTSGAFSAIPSPSYLFMTLLLTSCSSLLSKFLNRVDPPDKTMFLYKSNLLSRGD
>MMETSP0213_Transcript_26369_247267|81__k141_1239720|+|208|6.709e-53|1|443|745|443[443]:745[745]:303[303]
KIWRDDMVILTHGYSSIVYKLIKSAVENGFKITVFVTEARPDNSGEHMKSKLSDLNVPVKLILDSSVASIMAKVDYVFFGAEAVVENGGIINKVGTFTISL
>MMETSP0213_Transcript_26369_34681500|81__k141_1239720|+|205|5.367e-52|1|53|442|53[53]:442[442]:390[390]
MEEEILQKFYHYLDEGDVYGDHNISFAASKALYHFVKNCNEITKTGFIDSLNSILEYLIEKSGPGHEMLKNRTNLTLRAVCNFCFHIFTKEISKNPEKEMEEIIGNIEAKAQDLCSLAEITKAKIIKHAK
>ERR1712156_694492|81__k141_1239720|+|90|2.229e-17|1|749|973|749[749]:973[973]:225[225]
AKAHKKKVYVFTESLKFIKTFPLDQSDIASVIPEMEEYDNLSSDYTPPEYINTLITDLGISTPYVVSDELIQFLL
>ERR1719282_1068149|81__k141_1239852|-|132|5.069e-30|1|818|1207|1207[1207]:818[818]:390[390]
VVPFSFSSFTSNCNIASSAMLFTVLPASFIFASIWPSKGSISLFLVINVVTLVFATVWPLEDSSPMHFVAFPRPSVVSFITPGIAAFSFDVVTFEVSFVDGPVYPFEDSVAVLFAILVLSFVDCAVWPSL
>ERR550537_884295|81__k141_1239852|+|253|1.907e-66|2|519|1039|519[519]:707[707]:189[189]|755[755]:1039[1039]:285[285]
YKGQWNVADNTKDGQGIQIWPDGSQYEGYWKNNKANGKGRLIHGDGDVYEGDWVDDKAHGQGVHLDGGRYSGQWVEDKQSGFGTETWPDGAVYEGEYQDGKKHGYGIFKWVDGSIYKGHFKRNNIEGEGSYTWSDKRNYTGSWKGNKMHGRGVFQWPD
>ERR1719464_1236492|81__k141_1239985|-|667|4.507e-191|1|482|2158|2158[2158]:482[482]:1677[1677]
NFDSYEEISDKTKADFKERGIETLFPIQQACFKDIYNDNDLIGRDLTGSGKTLAFCLPLVERYRKLGYFNATKGHVRNLLAVMLTPTRELAMQVAQELKKLMHKEHEYKVLTVYGGVPIDHQTRELRYGVDFFVGTTGRVLDHIERGNIDFSGLKAVVLDEADQMLNMGFQEDIEAIMAKVNNQVEKKPQFLLFSATIPDWLKGVAQSYLNKDYKLVDLCKNLRNKTSNTVNHLALNCPFSNKIPVLADVLRCYGGLKGKAIVFCETKMEANDIILSERMRNNAEVLHGDIAQKQREITLKRFREGKFNVLVATNVAARGLDITNVDLIIQLEPPKEIEAYIHRSGRTARAGKDGMCITFYSGREYQIIEEIEYQAGIKFRKISPPNNDDIIKVAAVDVIDQLKGVDKKILPHFEECAEKFLEEFSAKEALCMALAFISETSNEQLSAKSMISGEEGVVTYILKCEREVRNVSYGHSLIERNFSENMTRKAKGIKVLASGDGIAFDIPENEADNLDKEFKLNCIENKGLPFTLERASVVPELSNEGRYGGGGGSRGGYG
>ERR1740117_246448|81__k141_1239985|+|106|3.402e-22|1|1019|1297|1019[1019]:1297[1297]:279[279]
EFDSCLVFDLLNDLVFPTRVKSDAHAILSSSCCSSGSMNIGLNFFWWLQLDDEINVCDVKTSCSNISCNEDVELSFSESLKSDLSLLLSNITM
>ERR1719461_30470|81__k141_1240051|-|51|1.226e-05|1|693|980|980[980]:693[693]:288[288]
PSPPQVIKVIYLALNAVWCTEYTLLAVSGFLWHLKLKSSLYFSLMSLKLMFLTPHLPSIEVTVYPKAVGKASTDLVWNLSGLGRTCSGFPLPVLRI
>ERR1719272_378920|81__k141_1240051|+|225|5.118e-58|2|187|1185|187[187]:357[357]:171[171]|487[487]:1185[1185]:699[699]
NGPEDTITQIRFSNVQNYEQDPQFISTSSWDGTVKVWEVNSTYNAIQSKFQGETQMDVKDVHYSEKHNIVLSTGWDGHLKFWDLKSNSPCFDVNLEPLKIWSFSYSDPLLVGALSDNSIFVMNMDNILRTGSGKPEQVLPSPLKFQTRSVEAFPTALGYTVTSIEGRCGVKNINFNDMREKYNEDFNFKCHRKPDTASNVYSVHQTAFNAKYMTFMTCGGDGSYCIWDKDKRKRLKATNGCDAPITACRMSLNGKYAAYAFGYDWSRGCNGAGSCPSGLFIHPTIEKEIK
>MMETSP0205_Transcript_31451_20174944|81__k141_1240126|+|140|1.98e-32|2|227|1097|227[227]:763[763]:537[537]|897[897]:1097[1097]:201[201]
QKVVVDLDSEPNSDEDEIPMPESEDESLKSFHQQERGESRIIQFEDTRENTENSHPSRINQDYRLVSEKFMRLNQSIDHLMDKNNQRMLQLRDEIKFKKAETKMARIHSRRFTKAIRNELVASIDREEAETPKSKFVDRGARVKNRNNSQNVMSRMCKSSRHENQPILWDEIIKKNQWYTPQTTKSKPVGKTFSIHGNKIRNKKKINLKYFTSNLDELPGPVTPQMREVAVPRKNQSVHKRYDNNL
>MMETSP0206_Transcript_24547_14158021|81__k141_1238616|-|116|3.322e-25|1|1116|1592|1592[1592]:1116[1116]:477[477]
KMDKLFAFSNAIVILPYYDDVAKVSQLMSSACKRSRETWLKYLSAFVDNLKPSGVLRPILEKDDFLEELEKSDRFEWFTSIPISYFYFTLKIDQMSRSFKFDNFLRYLEAQVSKTSKMPEDMKKLYTINPSCKLKINASKNLKKYIQIYDNLQKLGVRD
>A0A078B4W1_17425174|81__k141_1238703|+|232|3.999e-60|3|527|1507|527[527]:742[742]:216[216]|815[815]:1393[1393]:579[579]|1418[1418]:1507[1507]:90[90]
NGGWLFSSIALTCSMLLTLSCITLLMSVAGKQSTSYSDLGRRSMGQIGKFLCDLTLALSQTGFVIGHIVFILFLIYSPLTWVRKIQKFAKYHVFADVTIILAMAVIMLYAALYVKKEQRFAEDVEEFNSNSYLIFLGTAVYTFEGVGIVLPIKDTCQNPQDYHKIVMAVMFFLVTIFIMFGLFNYFAYGASMLMEAPLVTKLLPSGSLPVEVVMILFIINLFITYPLVIHPANIIIENTLYSGIPQSSIRKWLKNINRAVLVAITDNIDRVMSIVGSLTCTPVAFILPAIFHYKL
>MMETSP0205_Transcript_5172_7617941|81__k141_1238844|-|162|4.721e-39|2|1126|1457|1457[1457]:1320[1320]:138[138]|1302[1311]:1126[1126]:177[168]
QKRIQNLTPEMKLALKMGEGYTPDYYNDRGDFKGEWYDREDQGFYRSCENGLNMGLISQIPVREGLAENLQPHHLRNPYELIGKAIEDNKTTRHYVLGSHNK
>MMETSP1380_Transcript_23968_11924293|81__k141_1238844|-|269|2.91e-71|2|97|626|626[626]:510[510]:117[117]|483[483]:97[97]:387[387]
DDQIVQNPHKNNSPFSDKHYIPGTTMRKRTDNISLPVFKVNQLKYEDSNYQKPEPSERAQRVIYEMRSQRALQKSGSDIAFSRQSVDMSSQPDVNEIPSSLDSLGRTFKNKSYKLLPPKSEYYYQSSYKNANRLRALDKEDIESDSSDDDHRPTVYPENRYLFQTTKI
>U9U3L3_7577366|81__k141_1238909|+|208|6.709e-53|2|83|551|83[83]:229[229]:147[147]|258[258]:551[551]:294[294]
DQEQIYFYRVTDKYGEFSNFYKAEIEVDGVKYPTTEHYFQAMKFYPNQEMEEVRLAKTPMESKKIARGDNDKRTRREDWADVKDDIMYLALKAKYTQHDDLKKLLLSTDDKELVENTSVDSYWADGGDGSGKNMLGKLLMKVRGEIR
>ERR1719500_2940|81__k141_1238909|+|228|6.398e-59|1|615|1049|615[615]:1049[1049]:435[435]
ILFYGKKLTHYEFSNFYPSEIDIDGKIYPTTEHYFQSMKFYPDEENMERVRKAGSAGGAAKLGRSRKYTLRRDWEEVKDDIMYKALKAKFTQHAKLNKVLLDTGDKYIIEHTKNDFYWADGSSGDEIGNGKNMLGILLMKLRDEI
>ERR1711957_1096836|81__k141_1239078|+|184|1.126e-45|2|808|1176|808[808]:984[984]:177[177]|1054[1054]:1176[1176]:123[123]
INGNATKIIIGGTGQGGTVVYNTIFQTKHKLGGALPFNGFVPPYNLSDITEEQKQIKILDSHFYADEVVPELQKLKEQNFNIDYEVENGCEGEMTPKAIF
>MMETSP0213_Transcript_5056_30163658|81__k141_1239147|-|382|2.802e-105|1|381|1358|1358[1358]:381[381]:978[978]
LQSMDRKELVKVVTSLGHQELRLTNFWIALIVERMTNFDKAIHELEATLESKRTKANKYRNMGKDPKREIKSIKKIIKNNEKKIVELQKEVDSFEQKKKKKEVEQLAAKKEIDKKLVKKTYKLLEKDNDQILVRLMEAFIGLLRNRPTANREDVELYLRKHEGLITALEKVNPRKISGTNANKYMEVVNAIRNEFSGDSPYTKWIPFIVFLNQTCAMVSITVEEKQVEQRIEDLKLENRHKEQEIDEIETFNENVNEVIDYDVQVEQEKKQLALFQSHRDLLQLRLDKLHRYSALFEKYFFLEVDNPSKLKTNELMKVDTMDDLDK
>ERR1719246_14919|81__k141_1239201|-|352|3.008e-96|1|132|1196|1196[1196]:132[132]:1065[1065]
QNETQYIRYTPDQNGEAFNSGAQQRIIKMVTTQEDPLEPPKFKHKKAPRGPPSPPETIMRSPSRKITAKDQEDWNIPACISNWKNAKGYTIPLHMRVQADGRNLQDTTINHKFSKFSEAILIAEIQARKEVEERNKIKQSHHMLMEIRKEKQIQKDAAAAREDKNKLQMSAISQLKSERRDNFGSEGIAGRKRDKEEQERQEAMRERDALRKQVRRDVVRQRRMEVAGKQDKDNPRDQERDVSEKIALGQAQPTSKEMMFDQRLFNQQTGMASGFGDDEDYNLYDKPLFANRVAANIYKNSKEVPEDDDLEDESKNSVSKVLKQNKPNRGFDGTDYTKGPRAQPVEFEQKNDSTD
>ERR1712226_1739994|81__k141_1239201|+|108|8.504e-23|2|790|1155|790[790]:930[930]:141[141]|988[988]:1155[1155]:168[168]
LFLSSTSFLAWISAIRMASLNFENLWLIVVSCRFLPSACTLMCSGIVSFAVIFLLGDLIIVSGGDGGPLGAFLCLNLGGSSGSSCVVTILIILCWAPELNASP
>ERR1719242_315048|81__k141_1193931|-|53|3.064e-06|1|3387|3602|3602[3602]:3387[3387]:216[216]
TENPMRITIAIDSMTPSVQPIISMVAMAESMIRPMHEIENVAVTIFIVESSNTAKANDREIADPEIAPLTNS
>ERR1719361_607375|81__k141_1193931|+|396|1.71e-109|2|1675|3888|1675[1675]:2295[2295]:621[621]|2647[2647]:3888[3888]:1242[1242]
GTRYKTYKDEEFDQVVDFLEFSNDVEDKVTSYDSSLEVKFYNEVWFDNQVDLQITKDFALAIGSFIFVTIYIAFHIKSIFLSCTAMFSIAISFPVTLLFTRLILQVDFFSSLNLSSIFVILGISADNVFVLVDTWRQTEQHKLLNPDTKNKMNNLQIRMNYTWRSAGKAILTTDLTTAIAFLATGFSKIMPVAAFGYFASFLVFINFIEAFFHDVWNHWMFKARYFIIFFTVVWIGIALWRTLLFKPANDAFKLMPDDHWLTELQDSLTEDYHTGANDNTIQVSFLYGVTGVDQSKVGRWDASDLGTIVWDDNFDMSSTTAQLRLLDICADLRTSSLVKDSKVTCWVEDFLNAQNGGSPVSQANFYTELETYLATTNGANQYNGNQIGYVDGRLFFMRIMAVAAAEPGTGYETLYPVYEDWEALKDRYNSNSPNGINNAIQTAMNHWAFLITQQELVRGAISGSAISLSFAFAVLLLSTMNIVTATFSISCIGLIMLSAIATMEIIGWTLGVIESIAIVILIGFSVDYVVHFANHYVESIYDDRYRRVQESLGHIGISIISGAITTLGSSAIVFFATVLFFEKFGILVTFTILFSLFFSLVLFSAINHIMGPQKNFGNMKY
>MMETSP0205_Transcript_25935_20077237|81__k141_883117|-|137|1.584e-31|1|1213|1725|1725[1725]:1213[1213]:513[513]
MKRLLQIFPESVIIRTKDFGEIDGNQYFANQEFKTRICDINKHVNQLNRIVLSFNDDKHDDSELVKSRTTLETFLKHQEEQLVGMSILEKNNVTIKCKQKFPSYNSSLDADTNEDDSSRMFKIKTLKVNWEGNANSYLHVFIDITDIQKLEEANNSIKCQKIMFASVSHEF
>MMETSP0213_Transcript_34136_39564416|81__k141_883117|-|168|7.376e-41|1|486|857|857[857]:486[486]:372[372]
VKSLRAYLDSGRIKQVLLNLLSNSFKFTFSGGITVGAKIQYMHDQNFLKLSVHDTGIGIKEEDQKGLFKLFGMVSSKNSLNPNGCGIGLTVSKKYITHMGGEIEFHSEYGVGTQVSVYIPYKAP
>ERR1740117_1519731|81__k141_884426|+|83|2.854e-15|2|2198|2603|2198[2198]:2293[2293]:96[96]|2418[2421]:2603[2603]:186[183]
SIPIHLFIKYSTVLKDKTPFILKRFLRAFGIDEESPEAYVSWQKYLHLNALMRFQKGTEQMFIDMWMNFIDPYNQGFVKLHDLLHLFEHLARG
>MMETSP0205_Transcript_17775_14006829|81__k141_1201460|-|113|2.658e-24|1|347|784|784[784]:347[347]:438[438]
DQSEDNININFLADDSYLEPDSFSNLDQEQFNNLPYDRKLSILLRADSEKQTNTKPMKFNFGSASNTPAMRHRNSDVQTPKVSENEKLLDAIDNMDDNLAEDSLNFSFARISMLDVGDRTSIVHGPSFKGNKESTERLSMRRSSTR
>MMETSP0213_Transcript_39093_17001154|81__k141_972451|-|619|1.269e-176|1|145|1326|1326[1326]:145[145]:1182[1182]
MDKAKMEEKGVTEQVMNERNILNKIDNDYVVRGVYTFQTKRFLYIVMEYMLGGDFANLLEGVTAFEEDSARFYLAQICMAVEYLHTQDIIHRDLKPDNILVDSEGMIKLTDFGLSEINMNNMKKKYEEVKNKSNNLLFVDDSGSSSDENEGPPQVPQNQLLNRASSEDKRLEAHANKIKLKQDLNRISNHIIAEKIETKPKKLLGTPDYIAPEVIKGEDATKAVDWWAVGVIAFEFMTGFMPFGADTPEKVFENIKNKAMKWPPGPDETLSGPSKKLIMEFLNYDPQTRLGSNGFSEIKSHDFFKGFEWDNIRKLTPPFVPKVQNEIDTTFFSDTKKFDVNELQEIQSDMDNYSSDYQHFNSTVSNTLYDMNKKVANQAILRANILIKANSELK
>MMETSP1380_Transcript_27330_15030698|81__k141_906968|-|305|4.234e-82|1|1186|1809|1809[1809]:1186[1186]:624[624]
DLKTKIKKHIVLDDNITDILTDMLDPEQSRADPSRRSIFDSIETVIYILKPRKAIVQKAYMASKVLESIGIIDYNYMFIPRGMTYLSEPYLINNPEKVEFINMNIIPFEKDVLSLEITDSFFNCIQQEDLEYLSQSSEAISRLEKVYGTIKYKFAVGPNAVDILNRLLSVSTELDAPFQISDTAEYQGYGSTVKSGEIDAIFIIDRKA
>ERR1719253_1973857|81__k141_1218425|-|256|2.383e-67|1|414|1163|1163[1163]:414[414]:750[750]
RLPMVGLPMLKARELANSTAKNLNPFTIPHNSELMLINNERQRIQNQMTKEKMKNLFSIHEKGTSNFNNREGIIREIRSIVPADERPGYHNFEIKKSTKRYDDSGNFAGGKINIFEGDPKDIDEKLKALEHESQLAPHSRSVAPAHDNQSLELAHRSSKSNANLTYLREALKNRESRKDFVLQSRELLFKEISIRNKKDETEKLKEFIDTENEKLVEAKSSFKEDSDKFQKYVKELQQKAEQTKKETESL
>MMETSP1380_Transcript_30690_2247129|81__k141_907580|+|560|7.313e-159|1|1344|2366|1344[1344]:2366[2366]:1023[1023]
GPTALGPAVVSAISLAGECGNGSTVVICTDGLANVGVGCLEEQKDSNNAEEEITSFYEKLAEYAHSKGVTVNIISIKGEECDLESLSPLYQKTGGNVDIIEPDELKNNFANMLKNETIATKVVTKIKLHKALEFRNEDAKDMSENNTLLTRNLGNVTEDCEITFEYRLKSKDQLDKIEAFDIDKLTTIPFQTIIEYTKLDGMKCLRTLTQVQKTTDNAEEAKDKAKVELLAANAAQQASKLARGGDFRGAQAYSMNQKRYIKSSVKTCEQMDMYTGWRGQMNEMYDDMHVQNNMEELASEEVLCAPSMPGIAPQKRKKGFFSKLGDKMSKNLQKNSNFTSE
>MMETSP0436_Transcript_22169_16668417|81__k141_1219345|-|72|5.844e-12|1|466|825|825[825]:466[466]:360[360]
CSINLKRFWCEYTCNPYQYYLLDSHGQVKVSDVDYPVLNQTMRISNDIACDIYSSCNKNPYVATLASGQSAIGFLEFMGSNAVQTGKVKISFAFDNDEEKSLSLDMYPCNMQVNDTLEGY
>ERR1711957_163653|81__k141_1219345|-|139|3.96e-32|1|187|435|435[435]:187[187]:249[249]
EPACKPTNSRAYPAFFDGFNYVVVIIVYVALIILSVIIYFVKKKWQKTHFEDDINYVQEESGDTDLLEESYKSNKSESSQRLL
>MMETSP0205_Transcript_30247_17176657|81__k141_1219741|+|201|8.587e-51|2|278|1090|278[278]:559[559]:282[282]|602[602]:1090[1090]:489[489]
KRYKLEDHYEIVTQIGVGSFGSVKLAKRKCDDTLVAIKISRGSTAIRMLKNESNILKKMESSHFLKFIELQEDCFNNKTYLVMEYFEGKTIDEYIILQLTEAINELHLNEICHRDIKPQNVMINSQGELKLIDFGISAHFRKSPRNSNEEQNSRKFKSRFFTQISSPEYAAPEIISKDCYDESIDIWGIGIIWLIMFSKMSSGGLVLKYEESLLTYLQNIRRVYKEVEDSNTKLQLSILNKILCENAADRPTIREIV
>ERR1719195_2151087|81__k141_1063343|+|64|1.496e-09|1|396|656|396[396]:656[656]:261[261]
TDEGEFFEVEKVMDKRIYMSEVQYLVKWKNLDHAESTWEPEQNLIYVQHLIDQFNDDFERLMKARLHKKDTKKGKNTRRQKEGAYEV
>ERR1719158_1727529|81__k141_1234926|-|80|2.283e-14|1|2973|3248|3248[3248]:2973[2973]:276[276]
MTQITARITSVLYKIEEIADPLAEFVVVYTENDSDSTFAVNILEELTTAIFNSDSSHESTGIKNCSVFLSKLSLRIPKVMFSSLGKLLGLLD
>MMETSP0125_Transcript_10623_24487129|81__k141_1234926|-|69|4.675e-11|1|1599|2327|2327[2327]:1599[1599]:729[729]
YVSLLSSLESSVPLLTQLLGSKTQSDIVESIKLLTYLQKMNISRAVQGTKKILVLFFNKDDSVKREALEAYKTLYLKDDMGLDQRAFALIELLKDADASEEVCVEEFLSLAVRENVMSGDIYKALWKIFKMCNNTAVEKQNARAALKILRIATEHNQNILSKEEDTLKEHTLKELDSVDTDFLLINEQIKAWEKLILHQKESGPKIDEFLFSIMIKLVKQFGTENPEWNCAAEQFINSLFVIK
>ERR1712012_371193|81__k141_1234926|-|184|1.126e-45|1|294|1061|1061[1061]:294[294]:768[768]
KFILISSEYCQSRIDRLFELLSLKGFDSKVKSNILICIGDLYKRFPTILDSFHQKFFLNLSSDNSYVRRHCLRVISHLALNDMIKIRGEISDICMLLKDQDDKIRDLVKLFLHELHSKHNDTIYNLIPEAINRLSECEHFKVDDFEDIAKILVKYVEKDKQIEMLLDKLCQKLSNSQSKLTSSPNSLDRKEVRNTAYTISILNISEKHLPKLMDHYDKYKACIQKDEHVRNSFKSIPPKFKKNNDIKDLIDLMESK
>MMETSP0216_Transcript_18900_36688892|81__k141_1234926|-|55|7.66e-07|1|2667|2969|2969[2969]:2667[2667]:303[303]
EAYQLRIAFVNIITNFVIEVLTKNIQDVEDTEMRNNYQKTKDKLLRILLRRIYDKTSFVRKEVLNCFKIMIVKNVIDTYFYEDLMSVALGRIKDVSINVRK
>MMETSP1380_Transcript_1522_33646270|81__k141_1235388|-|385|3.502e-106|2|134|1258|1258[1258]:938[938]:321[321]|709[709]:134[134]:576[576]
MENLDPLDDDFILFKYDMKFSTVNRKEIKDKYSTIRAIKNTILKQIPWANELFVEPTINCDDTKSKSRSSEEYKTTVISTNPLNKIDEQSIEGSENSEPDETFEETKEEPQYVDDEVLKKLGLLKDEDFQRIHKALFVDMDSKMEVEMLNASLKKDVKFLTDLNIMDYSLFVIILHAPNEDPIQRDSQTDKEDSESEDDNNRSTNGSSYTEKQAGLSKTISSLVADNKYVLYSRKRKFIYLVGLIDYLQKYVRKKKLERLGKQLVAFNNHKEDDGDFSCQPPEQYSVRFMEKSTQVFVI
>MMETSP0213_Transcript_17357_5501024|81__k141_1235498|+|188|7.035e-47|1|1806|2195|1806[1806]:2195[2195]:390[390]
MQFMASQDGSLHGIATLPSDNIKNIVNHGYEKQYLEHRTKKDQDQLLKILIKEENCRGQDTKASVMRNQAIKDKIEHSHQQPNNFKLKQFDEVKPSCYISDTTKDIKKKHRDSCKKSNIETESVLKIADM
>MMETSP0213_Transcript_17357_6868516|81__k141_1235498|+|552|1.872e-156|2|500|1733|500[500]:1282[1282]:783[783]|1386[1386]:1733[1733]:348[348]
EYPWIIRSSNIARRSNVGDDALSMASSYLHASVLSSKSKRMHIDNIIGEQEEIIDRVKKIDDILQKDGANDEKSTKAEMIQKAINYQPPVIEESREEKPKVVQKTKLQPTNPKEEMKQQKYTIKSNENEIGVLQNLLNNPKMLNEIIRLSQMMIDAKIDVRILEFVKRGVNKDHDDKACFITIPEFHNYWKNLIKPEVAHLDPVIEDKVLHFVTTQEGDQVDKHKLFTLIDFYQYYPVYVQKDRNFSKEMYYVMSSNTDGGVYLFEYINDKIKEKYPKMAKAYRFFDVSHKSAVDKQEFANGLKKLKIVMDDDEVDQVFHFLDKDKDGLLTYKEFCYLIEEKFKNSDVISESNEYINDNSPTKSAFASHKSTKTFTK
>MMETSP0213_Transcript_17357_36229205|81__k141_1235498|+|96|3.483e-19|1|2250|2669|2250[2250]:2669[2669]:420[420]
YLGQDDLKKLEDDGSQVYKYDIKKNEMSGPHARGPTLGAYAIASRLKKHSNAHKTINKSVDNRNASQHRGKTSLYQRRKQNMNNSMLPDIKKQAQRRNISQIKRQEGEYSKMLSNHNNNRLVQAQRTIDEALRKHRMEGP
>ERR1711935_72686|81__k141_1235694|+|184|1.126e-45|1|2067|2846|2067[2067]:2846[2846]:780[780]
GIQGMVKTCKLKSTFYFEFVKNNIAEEEQNLLVETILTTCAMLLESYIPDSMFADTCSDMFDTIYDMLCTTDNATLKPTLQGSLFKFLYNSKHTGMAIKWLESGSVCDKSGKKIEGCELNQTLKYTIVKQAHCKAAMPVTARQELLTKVAGGDKSDIAINLKLSCKTLIPNKSSKEEAWKEIIDYNNELSSYERAAMMDSFFNRDAEVVLAPYFEKYLEAVRMCADCGNKNFSDAFINHTCPSFNITDSFIESLKKIAAE
>ERR1740139_167203|81__k141_1235694|+|701|2.623e-201|2|217|1980|217[217]:1335[1335]:1119[1119]|1363[1363]:1980[1980]:618[618]
FVLDPKFKESVALYKDEAVRRKKIISEVSYDLILALRKGKTFDGQVTITFDVYDTEFGEEDLFVDYQGLGIKDLILNGKPVDEKLVFNGQRITLPRSLLNLGETNTLNVTFKSTYKNDGTSSHHFKDPEDGNEYVYTQFEAFHAHRTFPCFDQPDLRAVLKLMTLAPKEWIVISNGLEQGAISKGTPGYKEGLTRVKEDIVSEYTEEFHIQNYNDSPKIAPYLYAIIAGPFDHIDREEKVPGRSEPIKMRLYFRKTLRKDAERVQHLMFDPAIKGIHWYSEFFGYDYPYEKYDQIFCPEFKFGAMENVGCVTFTENLMFRGKEISEKDSTVLTNVVLHELCHHWFGDLVTMTWWNDLWLNESFATYVSFLCMSPNLWINVNSYKNWGYAEDDLSTGHPICKQAPHTDSADDMINGITYGKGCSFLKQLYHLIGYEAFSEATKIYFEKFQWRNTVLGDFLGCLDEAYEKCPKKTENIVVSKWASTFLNTRGANVFSGAIEGNQLTVTQEVPEFSEGLRQQKVDVLFFNDKFETEIQTFMTTETNATVNVTIDDPEKKFFILNHGDNAYGKIILNAETCTF
>ERR1719409_1533882|81__k141_1235983|+|89|4.459e-17|2|2428|4455|2428[2428]:2517[2517]:90[90]|4261[4279]:4455[4455]:195[177]
CGNSVVIPSVEASEQCDDGNTSNNDGCSSTLEDCSGSKRGWICSGGSPTTADSCNTVCGDHIRISGNEECDDGNTDSGDGCAADCTLEY
>ERR1712096_583124|81__k141_1235983|-|51|1.226e-05|1|4215|4430|4430[4430]:4215[4215]:216[216]
QPSPESVFPSSHSSFPEMRIWSPQTVLQLSAVVGLPPLQIQPRLEPEQSSRQPSSPSQASPLTRKPSPQTAP
>MMETSP0213_Transcript_5040_38817422|81__k141_1235983|+|92|5.574e-18|2|4960|5731|4960[4960]:5205[5205]:246[246]|5402[5402]:5731[5731]:330[330]
NKIPISPDVVAVIGTSSNTLMVTVLAGVITSNMILGGSSTLMWGFLNTIQIFYFLPLMSHYLPEHLKQFLIYLSAANMDYDIFGAKAILFTLRATNIEEAERELRELERQESNIVSDFRDTPVVKKKSKTKKKIDKWAKSKCVSFICLDKVRSLSYEYKYNFFIRLFLEAYLEACMLSILNIYYYKFDTIFQ
>MMETSP1380_Transcript_13599_12503837|81__k141_1236139|-|132|5.069e-30|1|2235|2873|2873[2873]:2235[2235]:639[639]
LTKFAEQYENKPKKKGKKVIAVVSHVEKANNSDDNDFEALIKESVKEALHKDDARPVHTSQANRQPELVMVDTSSKNKKKKNKNKNKNSQNQNGNGAFTKDFPALPIPEPKPQQNPKKNQNKPKQEPKKIDFLKTEEEKKREEKPVSFKPIEDNPFQLKAKKSQKTKNKNFPSLSGESATAGSILGETNKKQDIEVEYGITLKKNKNKRGGRR
>MMETSP0213_Transcript_15205_28910052|81__k141_1236139|-|125|6.488e-28|1|3630|3887|3887[3887]:3630[3630]:258[258]
AYIIQQYNKEKVCPQCKNSLGEVMYVDTHTYYNKGTTGIQFVHMNDKELKATSSNKTENENKIHALYENEAVKSYIYHCTAPYCYD
>MMETSP0213_Transcript_15205_29490000|81__k141_1236139|-|160|1.888e-38|1|2990|3298|3298[3298]:2990[2990]:309[309]
MNHARGKHLICGCGGCDCVFKDVTSLDLHKAEYHNQKIGLRIANKEDDDEEEVKKVPVVSNKQYERMNNDRKNEHFPTLSNGERIYSPDEDEKVSKSKNSKKQ
>MMETSP1380_Transcript_18704_16979336|81__k141_1236474|-|52|6.128e-06|1|1745|2074|2074[2074]:1745[1745]:330[330]
KLIIQEELALLKAKNKLPSRGGNSKRNIASRDTTAGKHNNLNIEMTRFQHPLAQNVMQKRLSGDKVIKLHNRLDELNPNKENYFEKRDEVKSHEDKLKQEASQFIKRLKK
>MMETSP0213_Transcript_10457_35938011|81__k141_1236474|-|134|1.267e-30|2|999|1496|1496[1496]:1389[1389]:108[108]|1361[1361]:999[999]:363[363]
NFIFGENRKKRLYQEMEEKFVHEVEMPELERRKHELAKRRNFMNQKNPTDNSIKSHILDSSVEQDGAYNQSYEYQNRKKIFFTLGRLNGGGTKSKKEFRGVSMNSRDINSNGGRISFDTKKKNKTGSRGYMKHQQFHPNEKQQNNYTDESLGEESVN
>A2FU36_4569543|81__k141_916025|-|239|3.124e-62|2|292|1449|1449[1449]:928[928]:522[522]|912[912]:292[292]:621[621]
VECLRKGREKSEHKRTHSYSILDKMDFALFESEWSAQEEVTLLKGISQSGIDNWIEISEKLSLKTAVDCEAHFYSFYYKSQSDPIPRIEEIGCVKRDKNNKPIYNQKLLEENSKREAETRKNEIRASRNEDDKDSETSKKNNKNPDNPISDVRSLVGYMPKRGDFDTEYDEEAEMEFSEDDTEQEAKLKFQVLEYYNARLDERIRRKKFVIDRGLLDLKKMQRQEKRRSKEERDIINSMKPFARFADKKEHEKRVNNLLKEYQLRVLIGQLKYFRNQGLVSLDQIETHIEEKKKEGKFDDNKEGTTLNFIKKQKTLTKMDNTGTSRSKRAPNASIEIANANGFTQLSEDEKDMVVKIELMPDRYTEAKALFIEEQEKEGQV
>MMETSP0213_Transcript_27285_36557995|81__k141_1227423|+|211|8.386e-54|1|1083|1490|1083[1083]:1490[1490]:408[408]
RQTLQAWSKSFCDAINEVKIDNKDRLKNIDSRFQRRFSQLPGITKKTIVFGLDRVLVKTNFEKESDEWKPANLTLNAKTCQKIKIYVSVRPFVVNTLKQLRRAGCELILYSSSQYNYTSAILETLEKEKIEFHHII
>ERR1740123_1591117|81__k141_1152783|+|109|4.252e-23|1|1237|1587|1237[1237]:1587[1587]:351[351]
WIVLMIVLPEWARDLSTSTTLNAVKESSPVVGSSRKIILGSVISSTPIEVRFLSPPDTPLTSGPPILVCCAFSSFKLSINLSTRSSLSTVGGRRRLAANIKHSLTVSVCISTSSCCT
>MMETSP0206_Transcript_1971_15845672|81__k141_1152783|-|683|6.877e-196|1|195|1895|1895[1895]:195[195]:1701[1701]
SFAEPRHQIQLTWKNISISASPKKPFCRKMPDDAKYTTILEDLSGTVKPGQFLSILGASGAGKTTLLNYLSDRDPSKNLQKEGQILINGVDRDKVSISKYVAYVQQDDVLMQTLTVRECFMFAANLRLPPTVDREERVDKLIESLKLEKAQHTKIGGPLVKGVSGGERKRTSIGVELITEPSIIFLDEPTTGLDSFTAFSVVEVLRSLAHSGRTIISTIHQPNSETFETFDQLMLLADGRVLYHNDAKRAVDYFSSIGYKCPEHTNPADYFMYMMSIEAYEIDDADQDELQRRKTEIEHEYKNKIHQMHDKYEASELKNDPESEHPEAQPLGEDGGKGYKASFVKQFCLLAQRSFKNTLRLPAELVNKLAIPICIAIMIILVFGRLGDGASSIQSRNGVIFFIAICSVFIPVQTVIVIFPDEKPVFHREHSGGMYSSMSYFLARIIADMPNVILFATFTVLLYYFIVGLNLANAGIFFIHFFYVMLLSFSANGLGYFFSVMVPQKDLAVNLTPVVIIPFMLVGGFFVNQNNFIPVLYPLEYLSLFKYSFQVLVMNEYTDLDLDCQPG
>ERR1711977_227855|81__k141_1227807|-|73|2.922e-12|1|141|449|449[449]:141[141]:309[309]
TIGAESTPLVATLKRYCRKILVWSASCPATILVDLTGISSPAAICTRAINFSRKLTFESLSLIDLASSSSSPYMPSPNPVAARVEVKISWMYLNGGRVSSFSV
>ERR1719161_3414034|81__k141_1227807|+|280|1.421e-74|1|76|1395|76[76]:1395[1395]:1320[1320]
MGDDYWKPTAEAFEQLFSKPKMTEKLLTRPPFRYIHDIFTSTLAATGFGEGMYGDDELDAKSIKDKDSKVNFLEKLIALVQMAAGEEIPVKSTKIVAGQEADQTNIFLQYLFKVATSGVDSAPIVAQIIGGGEEEQEAPEEDDADEEDAMRAAKEEEMKKQKRAAKKKQMEEEKQRQAEEDEEQRAQQEEAERQAREQEAEMTRQRKAKKKQKKEEPEPEPENNIIEDGQDDEDDNNMIVGDDDNDVGGDIDINEVDPESKFGRQAMAQLRAQEEEDEANRAANDDAGASGIKMGKIGRRGKKKVNAVERSEPQKKSMMSDAPKRTFGGYSEDDIEFMKKSIQALCQATNPLGKSIDFVTEDIDSMVKEYEYWKLDYSESQTKLAEQQRITEQTIQPLQDVTLAQLEEKIREEKSKIQNIRSQIIRNDNTIQNLLQSVIS
>ERR1719201_2855252|81__k141_219119|-|78|9.132e-14|1|2|280|280[280]:2[2]:279[279]
LSVVSENFASDEDYGSRLLVIAKQVNAWDRLPASVVNQLLGDYVTESLPRETGSNMFRMEMVSVRTPGIVGDAAFESIVSLTLLPIRLNLDQD
>ERR1719469_19486|81__k141_1228235|-|89|4.459e-17|1|991|1296|1296[1296]:991[991]:306[306]
LRQLKIQEFEDRKKLVHPYHRDAFLTDNSSTDKISNLDKKTKMSNMHTFRLSYNRHKGRYDRRVDDFSNSFPDRYNYNDAFIDMKDDPDWVDKIQPKRSNIK
>MMETSP0123_Transcript_5136_5958264|81__k141_1228235|-|51|1.226e-05|1|701|922|922[922]:701[701]:222[222]
YRMEKVKKFDSALRREQRAMQNTEFVEIDNKKVKYSLYSKNDEEVFSFGDNYTILWYDSKMKNYVDLVRELPKK
>ERR1719238_2263624|81__k141_376825|+|71|1.169e-11|1|816|1046|816[816]:1046[1046]:231[231]
IKDLNSRVPIVCDGRYHVTKLIIFPEVTRSQNEEIVAASERIFIHGNRFQQNFGVLGGCLVAGGAIVIPHREVFDRV
>ERR1719333_11446|81__k141_376825|-|226|2.559e-58|2|75|1130|1130[1130]:882[882]:249[249]|554[554]:75[75]:480[480]
GEVLAEYIWLDGTGVNLRSKTKILSSVPNSVKDLPMWNYDGSSCYQATTENSEVLLKPVAMYKDPFRGGNNLLVLTASYLWKDIGPADGVKVSDDLMAARYILFRIAEEFGISATLKPQILENYESAKLYINFSTLASRANNGYEAIKVYLEKLAQTHQKMSQLYAGELIKDLDLFSFGVGSRAASIRVPTTTKTEGKGHVEDRRPSSNANPYIVTSSLVDVLLQEGKESDEMNESHQEWKRW
>ERR1712242_61691|81__k141_1228986|-|154|1.209e-36|1|166|603|603[603]:166[166]:438[438]
ILMEDRVRQKGTVFIANLIRQPQTQDAVVTLLKNILKDQRFLTHSSIWATSTLKEMVISDEIIDSTKILFEKILRTDDILHETVQMLKYVMEKPESVEIMSEYSKKVFLRSDVVNSVSDLMAAGAYQGLADPETVHKFAVFMIKVV
>MMETSP0213_Transcript_40354_10630710|81__k141_924292|-|353|1.504e-96|1|607|2055|2055[2055]:607[607]:1449[1449]
MQGWKTRRILNSQSMKNKVLQIFDLRKFYTSEGDSNKYVQKAKSDYIDSINLALRNPNWWKEFASEKTLEEKRLRVQKMREKTKRIRESKFDPSDAGFDNNSYANDQSLAYQSNKSMSSGGMSLAFDFSGARNKKNNRNDSQYERKKRKNVEDNIQQRKTKFLKSRASLKYDPMRAIDEDKEIRKALASEMASVDLNDLKSNSYSESQGLENSPKITAKHLKLGHLINKERNRKQKDKKLSVKEIMNSSVPQIKKTNSKVSESFQKLDYLKKVPKRIDCWLSKNVANKTNDLSDTSMEKSKGYNTNRVLSNSSNIIEDFSQFSKSVGLEKKMSKIRSSKLEEANQENRNNLTTRKMSDSVMSGDSFNLLNTNRSQSSYKHGLEGTSPKKSNLFSNEGECLEYLLDRLEVNSSHLGLMSSIDKLMLKEDKGLYSKLKDSQSLLQIFKLMNHVEKSNSKESDEKRNYDFEFEKLLLKLKDEYKSL
>MMETSP1380_Transcript_14792_8558105|81__k141_1234197|-|69|4.675e-11|1|1814|2227|2227[2227]:1814[1814]:414[414]
LFNIWTGKVNVLTNVNKAPSNRFYHGMINSGNGVALMYGGKDEEDLILSEYWMFQVDTNKNSISYTTYKPKSSYFSMIFAWREGFSLHHSPTINHPIIIGGGFGNNQQGTSLLSLPSAFCADKEQFDKGDCTPCPRNS
>MMETSP0205_Transcript_29563_12117064|81__k141_1234197|-|347|9.627e-95|1|426|1037|1037[1037]:426[426]:612[612]
ILLTSVKLFINNMTCTRRRMSPYTDEFNIVMKLDELALADPSDASILIKFKSEQNRVVHFFRWSFQSIWSSSLENKSNYYSMIKGVMMPQDLFKGNVNITTAFRGPEPTVMKFGLTPTYISDEINAKNIEGYRSHLKAATRGSIVNERTLTNMYTFDGRYSEDFSIRFETEVSSNVYSVRVIRLRTIIDISTQLLGMLAGLAFI
>MMETSP0205_Transcript_15459_15137757|81__k141_1234450|+|81|1.141e-14|1|2478|2771|2478[2478]:2771[2771]:294[294]
KSYASASSISFYKPQNTLKRFNREKNNNSAVSVKSNSISHQSDIVKSSRIQDKRRQLIKSIEKIPEKSKRNSSRSAKHRHKNDQHRSESQTSQRATFG
>MMETSP0205_Transcript_33008_3909552|81__k141_1234655|-|139|3.96e-32|1|60|410|410[410]:60[60]:351[351]
RWVVLGEMSHPRRALSAVSLPNGVYAIGGYDGESYLSSVERYDQESDQWIQVQPMNNKRCTLSSVSSNDLRYIYAIGGFNGSALGSVERYDVIENKWELRPNMNSKRFMHASVLIRQ
>MMETSP0449_Transcript_10292_11692380|81__k141_1234925|+|102|5.443e-21|1|2164|2637|2164[2164]:2637[2637]:474[474]
PSARQKVLQHIFRDALLKNLIFNGSTDMIEFVSARLETHILLPDFTVITQGEQGNCLFAIAKGECMVIVSDHRGQSSIVNNLQTGDLFGEVALITGNNRTATVRTVAYSSIAQLRRQDYDTICRIYSGFQIQLKHQMKAYNDPLNIFMKQILRKVYYF
>MMETSP0434_Transcript_22246_23629173|81__k141_1234925|+|236|2.499e-61|2|1402|2106|1402[1402]:1725[1725]:324[324]|1741[1741]:2106[2106]:366[366]
FFIDLIVNFRTTFIHKKTGNEIVYPYDIGLSYIKGRFWIDLLATIPFDTFAELTIGDQNGALLSVFSLLKLVRVLRLNRIISIMKVTNEVKLSLKLGKLVFFLSMYLHWYFIVKGDEIWLPPLDYVYINTEFYNESLVFRYLSSLYHAVLLLTGNDIGPREEVQLTFVVVTLTMGAIINANIIGELAVILTKLNRKATIFQGKLDTANEAMKSLGLPEKLQVEITGFLTY
>ERR1719228_649713|81__k141_1235379|+|228|6.398e-59|3|1969|2853|1969[1969]:2253[2253]:285[285]|2392[2392]:2535[2535]:144[144]|2557[2557]:2853[2853]:297[297]
GIVSDRCSVFPSAMCPLKLTFIVSEKTADLNLPRVDGHFYNVMYKVGDDVRQDQLVLQMMDLMDALLKKINYDFKFTVYQVLAFSEDDGMVEFVPVVTYLLGVGDRHLDNLLIDETGHLFHVDFGFIFGKNPPRKNVMPPIRIMGGFDSKNYKNFLNKCVIAFRYLRDHSKYILNLFHLMIHAEITDLPAEESDEILNQMSQKFLPEIKDPKMVDEEFSKLIKNSINAVFAKVFDILHNYAM
>MMETSP1380_Transcript_22004_32633100|81__k141_1235379|+|398|4.275e-110|1|415|1833|415[415]:1833[1833]:1419[1419]
ETVIFPVKLNELPVQTAISIAMYDFNKQENNGLIGSTCFYLFDSKKRMRQGLCNLVIWNNVKPDLSYEFTTPGFPKDNSFARDINVLLNKVSLQEPRDDLNQVHKNPEEFRIGASPTKASSQTQIAIRQKLEHLYLLSPVSFLEISLPEFDYPVIHVENCYSSVIRDIIYPENLLESYNAAYLETPAPITEHKPPKHLSKDSEKISMKGSRVIRFHDSAIMRRQNLVGNMQARNNPVTDKYYILTRTEDDSISRELTPNQDTKKEILNVIELPDFTQLSHKDQNLLWKYRYSLKNDESYRKGVVKFLQSVNWAKQKEEAEAIEMLQDWDIDPEQALPMLSCIFSANEIYSQGIAKERCLYIRKRAIECLRKEEIGNLEMVLLQLVQAYRYEDFDIGLLKTFLLSIVTKNKSIAYKFFWIVRLEKNNRGNLPEIQHYFTVLYDEFMEKLEIKLPVIKKSLEKQVEFRDKLFELS
>MMETSP1380_Transcript_9025_698471|81__k141_1235490|+|454|5.933e-127|2|421|1857|421[421]:1347[1347]:927[927]|1396[1396]:1857[1857]:462[462]
KVNVCITGYNEGFKQLLESIAGVYRSYYELVEKDESYINKVSIGIYYDGYEAFMKAGDDEPMPLHECLDKVGLFNQKATRKYIKKIKDRIAYSELRFMNKTAGDEIKFETNNIGHCFSRSMSMQDFITALSIEERESFEIDGYKIDDYMLGSSELGHVKDQVFTHLNMDVNFVIKHLNRGKIESHLWYFKGFCQQLNPEFCFIIDAGTVALWNSISRIIFYMEAFPQVGGASGEIECMLPDKNADGSAVTFIQSMLMRAQYLEYKVSHYSDKAAESLFGFVSVLPGAFSAFRWEAIIGEPLEKFLKGQKANMYLAEDRIMCLEIVTKANNNYILRFIPGCKALTDVPSTLTQLIKQRRRWFNGSLFATFHVIGHMFKIFRRRDSFIRNLFLLVLYAYMLLNTFIGYFLVGIFYAAYSIFMRSAYDSSYDQSLHKPANLIENIYLVNLVIIVVFCVSVRIEYVE
>MMETSP0205_Transcript_6545_12478407|81__k141_1235490|+|126|3.244e-28|1|1882|2295|1882[1882]:2295[2295]:414[414]
VLGGFMIFMIVSMFYYTVSSTINILSFIFIGVIVFSYIIPLVTHFNTLKPVDFLKGVVYSVMLTPTFINIIVVYAICNIHDVSWGSRPSGAQATKVSRREAKMEASYKNYRAWFLLVWLVLNIACGYLVVRIARDDND
>ERR1711916_222699|81__k141_1207655|+|65|7.481e-10|1|3096|3371|3096[3096]:3371[3371]:276[276]
TCWTGLEQPFSVETVDLTHTGVEELVVADRQSGIVYQLTRDNTGFSRIEISNRPGADWRDVAVGDLEGDGDKEIFIASRGLHVVEIHFNNCC
>A0A1F3PPP5_4219703|81__k141_1207655|+|162|4.721e-39|1|1107|2732|1107[1107]:2732[2732]:1626[1626]
DGLQDIVAISGGLSSEVSVFINIGNGGFNKSYHRSDVSGAINVAVGDLNGDGHLDFAILAREANSLIVYLGDGGGSFNRNLVDFRAYGPFGIVFGDVDSDGDLDIVVAVTGNINTMDEDLVVWMESDGSGLSFTQHNLTNEADGARGLDLVDWDMDGDLDLFVASLADHTLWYFEMGDGSYDSGRRVNEDCLGAIFVDVADFTRDGQPDVLVTSRRDGYIRLFEHTAVNTALEANSRVFEPVVIESGLQGLWASRGYDLDGDGDLDIASAGESSGVRAYYSNCCVEEEGATTFSTTTSNSAPAQSTTAETIAPTTTTSITAATSTNQCSVPAGGCTVEPFVADLGVDQVDGPHHLQIGDIDGDGIQDIVVASSDGHRVEWLQVGASFNTTASIIADFSAESGDPRSVQLVDADLDGDPDVVVVWQGIGTITLHRNDGKGNFVFAEFIDQSLVKPFNSAIADFNSDGYLDLAVTDRRQDLIALYFNLGNESTSTDTFVRLSGITNVNGAYDIEAADMNRDGLVDIIAGVREEDKIVIYYNTGE
>ERR1719359_2499764|81__k141_888450|-|70|2.338e-11|1|889|1191|1191[1191]:889[889]:303[303]
ENSSDTPKVDFKGVDLFSKDHLWGPVPQPLDFTSGPVSLLWVFRSVRAVGRSTNSAEGEIADFNSPVLLNQNVMWFQISMHQSALVAVLQTFKDLNHDVLD
>A0DIY0_29338983|81__k141_888450|+|396|1.71e-109|3|289|1887|289[289]:702[702]:414[414]|790[790]:1182[1182]:393[393]|1417[1417]:1887[1887]:471[471]
LLNKFREVENNEKTGFTIEDLPCELHYVILSYLPCQQLLKTIQHLSKHWREITLEPFFWRYISKIQPLTLSQKIRKFVLLAERRSKGKQFKAVNRITGSFCSVRKIFLDVTNAGKDDGLPTSVLRELSYLKSLNHDNVDMNLKEYIKKSSIPRNPGANLSPGGSTTMSIKNIKNVMIQILKGLKYCHQSGLMHRNLKPHNILVQEDGTVKISDFTLSRIGTSPHCPYTPEDPKERDRSTREVKRLWYRAPEMIFRKEVYAFEVDLWSVGMSGREDSLYKLIELRDIIGLQGLDLLWRLLDLDPDTRITASEALQHPFFNEFDETDMEIDQVENIRQNHIGMQPNEVKEYITLLKKNESSLRVDSDYMSKQSMITESMRTILVDWLVDVSIHFEVMCETLHFAISYIDRTLSVLEIEKNKLQLVGVT
>MMETSP0211_Transcript_21083_37768452|81__k141_888450|+|76|3.653e-13|1|2113|2370|2113[2113]:2370[2370]:258[258]
YLSDLALLTTKTLKFKPSLLASVILLLSCEAIGDLHLGEVQIDTCKLISDNCSFYQFTQCVKTFQEFWIEIQTSNSSRHDAINSKY
>MMETSP1380_Transcript_4531_16921336|81__k141_712514|+|100|2.177e-20|1|1337|1693|1337[1337]:1693[1693]:357[357]
KANERKAMKEMLLAPIPQRKFVSNQAKTVESDDMDTKYKNAMGFGTPNIRPAKRMKHLNQDQLKSHITLQRFCIPTASGGQSKEDEERDSNDFKKSSASEFLKRTRAAELKMKSEHEKE
>Q9XE68_17084906|81__k141_418225|-|893|4.179e-259|2|161|2923|2923[2923]:512[512]:2412[2412]|496[496]:161[161]:336[336]
MSPAETSELKRQIDDLLQSGKIQPSKGCYAAPVLFVSKPDGSLRLCIDYRRLNRDTKQDHYPLPHMHDLLDRLSEASFFTVMDLRSGFWQVPVDSKDTAKTAFITPFGLFEWIVMPFGLTSAPATFQRLVNTRFSDCTGFVQAYLDDFIVFSNTREEHLRHLRLVLERLSEHQLYVKLSKCQFVQQEVEYVGHIVARGHVRIHPRKIEAVTSLQPPKDRHGVQTLLGMVNWIRRFLPQLATVATPITDLLRKDQPFIWGETQQQSLDNIKKLVTEHPTLSLPRRDLPYLLQTDASDYALAGALLQQHPEGNYHVICYESRRFRDAERNYTVRDKELLAIVHCLRSWRHLLLGSQFQIQTDHKTLEYLQTQASVNQRHARWLELIGEFGALHIEHISGPRNGLADALSRLDSTHLDSNDHTYGINSISFSSRPYQLCRINSISSLGPDSALLDSIRKAYTSDKSTCHLVGLNNHRYKTINGLVYFSPDNDHRVSSRLLIPNDDKLKTLLLKEAHEPDILGHRGQDSTYFNIHRFCYWSGMLKDCRLFVRSCEICQRTKQRNLIPTGMLQPLAVPPHNWHTVSIDFAVDLPLSSNGKNAIMVVVDKLSKRCHLIPCRTTDKAQDIANLYFTFVFSQHGLPSKLISDRDPKFTSRFWKALADACGTTLSMSTADHPQSDGQTENMVKQCKECLRHYLNYEQNNWEKLLPAIEFAINSTPNRSTGYTPFELDTGRIPTTPASITLDPAPSDEPAQSAQAFLDHIQAAMQDARDSIARAQDRQALQANKSRHSSPFKIGDLVLVSTKHLRNRPSTKLRRPFTGPFLITDIIGTNAVKLNLPDHIRAHSTFNVSKLKLYHQNPAQFASRQSPPPPVDFIDDEPLYAIEAILDKRKFRKTWKYLVKWKGYDEQDSTWEPLSHL
>MMETSP1380_Transcript_29834_6850326|81__k141_1222616|-|96|3.483e-19|1|1811|2239|2239[2239]:1811[1811]:429[429]
VQGIIRTALPIELKSKFTKYSINYKLKYGKQYTTWSELSENLVYENNKPYTFDYTLNLKEQVVKLEVSFKTRKDIPDENHQTSTDSEGNRFEKVDNDNFVIPVQAEFDIHKLLMLNGEFTDPFKIDDAELRESLSGEETKGNP
>MMETSP1380_Transcript_29834_14385357|81__k141_1222616|-|420|1.019e-116|1|764|1465|1465[1465]:764[764]:702[702]
RIKELISMTEGQSIDLPLLNKSNKPVGQCILNEASIQPCFTFLDYKIHRGINIVPIIAIDYSLSNLTFDNQKCIHSLKKGASNDYINVIEHITNAYQNISSHMLGFGMGAKTTHHKGDASNLFSLTGNIFNPILEKDKLFESYANTLKRIELSLPVNYHDVLDLASDYAKYETENHEARNYFVLIYVSVGVIDDFEQTMKAFKEISDLPLTVIMVRVRNVQLDDTNDPAIMIDE
>ERR1719163_808165|81__k141_205495|+|75|7.305e-13|1|886|1128|886[886]:1128[1128]:243[243]
SPIKQVLLHPSPLIKLPSSHSSSRSIIPFPQSKVHVLGVPLHSYPDSTNHELSHPSPSIRFPSSHVSPELITLLLQIREHE
>ERR1712159_579652|81__k141_205495|-|68|9.351e-11|2|2277|2678|2678[2678]:2574[2574]:105[105]|2393[2414]:2277[2277]:117[96]
CKDGEYEPRNPVYREECDDGNFSNGDGCTFWCRVESGYTCSGNPSVCFSSCGNGDVDSGEACDDENN
>ERR1711969_202076|81__k141_205495|+|69|4.675e-11|1|2224|2430|2224[2224]:2430[2430]:207[207]
HSYPASMVQLLLHPSPSLLFSSSHASPESTSPFPQDEKQTLGFPEQVYPLSIVHRLLHPSPSSSLPSSH
>MMETSP0213_Transcript_32524_12570832|81__k141_1235583|+|344|7.701e-94|3|345|1631|345[345]:797[797]:453[453]|1032[1032]:1409[1409]:378[378]|1476[1476]:1631[1631]:156[156]
SSDSSHSSGSSSKSRQDKKRDKKDERKKSEDKQLMPTVPIVPNLTNLAVSPNQGRLSVKDFPIYKKKVVVSNLPKNACEDEILTFFNTYINTLRSLTQVEETIEGQEKDEDDEEDEPQITYSSAIIDNIQVFEGIMRYGVIQINNKDDIEHAGFGMLKNFNLVADPANKGQNRGYAFLEFTTDKETEKAIQALDGFEIMDKKLKVQRASLGAKAPSANKSQPTTIGFQSYVNPKERIRIPLYAMTPSRVVQFLNMINPEDLLDEADKKEILKDLVSETKGVGKIFIKFNHIVAAKQARFHLSGRRYRGKIVIGSFYPENYFDTNEFDIS
>MMETSP1380_Transcript_1594_21836550|81__k141_1235683|-|228|6.398e-59|1|258|623|623[623]:258[258]:366[366]
YVVLTILGPYLFKKFKLAQKFKWVLKVIKLMKFINFLLFLKTFEYRSLVERLLRIRLYNVQLNVERNMDFTYINRIIVWNALGKAMTSFLPFLDFTKISSFFVSTASITSYAHVDSSDLQNI
>MMETSP0205_Transcript_12421_10108227|81__k141_1235778|-|177|1.441e-43|2|600|1181|1181[1181]:777[777]:405[405]|749[749]:600[600]:150[150]
WSDVPMFSRFIFWTSIAIYAASFMFYQALYYTINSPLFIVPGMQIWRLVTAPFANIDIFMLLFGLLSYLMRGYQIEKEKGTAKFIIYFMFLSILSQIFMVIIGFLFIKAFGIPAMSFGLWTMTMAEMTIDSLRDPPFQIKSKYFPYIFLAIFGLLAVQGFAALLSGYLIGMMYSYKYLEFVNLSQ
>MMETSP0213_Transcript_40409_18145150|81__k141_1235778|-|49|4.903e-05|1|320|523|523[523]:320[320]:204[204]
VENSVLKPFKNFSSYISQEAASGGDANPGFSIFPAPGRPSGDSNASAPAQSASAQPTPSFSGRGVVLG
>A0A146NJR4_18656775|81__k141_1236010|+|587|5.449e-167|1|91|1032|91[91]:1032[1032]:942[942]
MSEKNESPLEGMAQIDETIAQLMQCKPLAEKTVFSLCEKAKEILSREGNVPNVSSPVTVCGDIHGQFWDLMEMFKIGGELPDTNYLFLGDYVDRGLYSVVTVTLLLALKVRYPERITILRGNHESRQISQVYGFYDECIRTYTNPNVWKALTALFDYLPISAVIEEQIFCLHGGLSPSVDTIDQVKQLDRIQEVPHEGPMCDLMWSDPFDRCGWGQSERGAGYKFGQDISAQFNHTNNTKLIARAHQLVMNGYDWTHERNVLTLFSAPNYCYRCGNEAAIMEIDEHLTYTFLRFAAAPRPDKPELLSRVPDYFL
>ERR1719242_284975|81__k141_1236010|-|165|5.901e-40|3|253|885|885[885]:745[745]:141[141]|705[705]:448[448]:258[258]|345[345]:253[253]:93[93]
EKCQYISLMSPIVAIHYELMSSRNKLSVVCVIELCRDILSKFISSASPHKITHRSFVRNLLYSIKLLDLVNRINTWGESSVQTKYLLFNYCANWQVVEQCCQGLPYVRIGVCSNALIVESVHLRNLSGFMVSSIISVWEFTSDFEHLHEVPELPMDVSTHSDRR
>MMETSP0206_Transcript_5654_37009407|81__k141_1236074|-|126|3.244e-28|1|522|818|818[818]:522[522]:297[297]
EVEINELKNQVVFIKAKILPKAEQKQLNKDDLMKEIDHKFEIFYEQVSSMAFDQSNFNKKIQNDQNKLQEPLEVEIGKIRQESNLMMRELERTQHANRE
>MMETSP0206_Transcript_21890_27577810|81__k141_1236195|-|356|1.88e-97|2|134|1791|1791[1791]:586[586]:1206[1206]|559[559]:134[134]:426[426]
FHDTFKKRILIIHYPRLDKVRHALDKKYTYPGTSMEDSQCNKFAWYKLNLQLKFKEDFGEMAEFLKERHIGNPDKTGTFLSSIEFDNLHLIITEDTLEEANKLIKVMKEVKLLNDDNSDSYNFLDSGNYCRAAKMGDSKLVYETETIIGDEPSAFFDKIETSGLIDVRGISKCPVADIKFPVRAITTDAEFCDNLGEDTLELHSVFSSAVNKAIFEDKVDKISERIGEHLEHLSASFPNINTIELKVEGSELKDEMISSLFSNKIIKAVEYNGTESGDTIKITGENIFFVVGNSSDNRQLRAEKFMVEFPSGAYTYSNDLVIINPKQLNIEVSGIENDETYKRYSEVAEQSIYNHSLIIHKHFIQNIHFTSIITKDHEIVPTQSLTIYLDEEDNYDEMGKYLPVTLELDMAFIQNMEESKKITSEIFDKMLVKVLIVKEMYFPEYVDYLYSLIKNKKTLVEVTPIFHQDCKKTIELVNKCPHVKQWILDVRQPNESLYDDMRNMLAYKSFEGNHDNKAKCNFVLRKVFRPLIEFRLQTSFEVTP
>MMETSP1380_Transcript_30044_18813216|81__k141_1236251|+|201|8.587e-51|1|209|595|209[209]:595[595]:387[387]
DQNDWKMIFESVSFLYELATYLNIGNRTTELGLILFHSFIAKTPIMTYNTKIIAASALYLACKMDSPRNSTSFIEFTNNKRNPKSPESTYSDTRQQLFLIESKILIELDFDLDIEVPQNYLIHFDHVYK
>MMETSP0205_Transcript_30161_1624666|81__k141_1232372|+|136|3.168e-31|1|4851|5378|4851[4851]:5378[5378]:528[528]
LDYNLITHTMKSRKDYLLLIRKLYGYLQHWDLLDSDIAAKAEEVLEKNVPTVIRELKPSLTKSCDLSIRIQAAKNTYVCFRNPFETRELELITPAVYKNTYPQWSHEHDITGIPVADIRSFALKHPFVFEIYDKQHPGDSINLNQEFVLIGKAHVDASSLAKDIECSEVGGYYHIF
>ERR1719230_883664|81__k141_1232372|+|55|7.66e-07|1|2577|2759|2577[2577]:2759[2759]:183[183]
KHIFEINVKELKNVPILKKILKDLNRGDKFSHGKVENKYIQDVFVKYIFPLDDEQITSDYL
>ERR1711893_398811|81__k141_1232372|+|53|3.064e-06|1|699|962|699[699]:962[962]:264[264]
NTNSPVFNYKAYFPILVREDMIAMMSKFFFVFEVWDQVTPDKHDCVGFAKLSLSCFFKSLVFEENSGMLNTAYFEDDSNAYPMVGFDE
>MMETSP0463_Transcript_33161_14638041|81__k141_1232372|+|166|2.951e-40|1|2928|3785|2928[2928]:3785[3785]:858[858]
GNVTMPIDDLIRLAEDYEHVEGIDMNHKQAKSSRILFLHGTKFSQRQELLIGKMAVEFIYKQELVETNSNRGAGVSIANDLYLQKEVYINRKIPLNGYLNINVGALSDLKNSLENVEYLMSLYNDPDSRDNMCDRSLLSAHHFDENKRTDNIDRKRALLKIYKEGLNIGVTCSIFDESQALKERFGSHETNIIFRTLNPNFEYVHEYRLQMDTSIFEHLKYRFAVYEVRHYFVNNNDSLLDLGRKDDSRSEENSEFDTDKRDYITLGYAKVSLANLITKSNGIDQD
>MMETSP1380_Transcript_34153_11644569|81__k141_1232655|-|91|1.115e-17|1|1091|1348|1348[1348]:1091[1091]:258[258]
NRLNDEGFFDKNEIDDIEVCRIRHDKHHPKTLSRRIICRIGSETENISTISLMLIDLFVQKANETVIEGFCFKFLAEKVFKNYDFE
>MMETSP1380_Transcript_10304_27798578|81__k141_1232655|-|62|5.985e-09|1|71|400|400[400]:71[71]:330[330]
LNTLNMISETINSKSQFHEFSSLKEVLKQHLGSSEAANKIDVSTLRRSGLEEAYNEHSPMVYGSIIFEEFLKEYISIFETKKYIIDMMREFECVKTNDISLDQAISKLRK
>MMETSP0205_Transcript_29705_31038414|81__k141_1232655|-|121|1.038e-26|1|431|805|805[805]:431[431]:375[375]
MHDSETQSTSNEVGIPLDFDDSDEEDDQFVYDQEIYQNDPLTHRISVADSYMDRTFDNEFTKLNDTSDSPLETGMLFTILFKKFSKMLSNSMTENLLVTNIFTKLAAISLSDDNPGTFYLHVFVY
>ERR1719259_978840|81__k141_1160442|+|63|2.992e-09|1|4733|4978|4733[4733]:4978[4978]:246[246]
QQIKDVESWMAIIETLSNPGLKKRHWDQIKEISGADIDFQKMSIDRIKFLKIEYMLEPVTKVSEVASKEYSIELYLKSMNEE
>MMETSP0125_Transcript_28720_10510501|81__k141_1160442|+|108|8.504e-23|1|1733|2077|1733[1733]:2077[2077]:345[345]
IEVSKLRYAHYLKDPDGVRPYEVSKYNKEWMSNSLNLIYPTHLLKDHTVAVKELFQEVLDTYMYSMKKAILDYILRSPAERKRLHILMIPREVPPSSIKIVLQGGYSTKLYKDWH
>ERR1712037_45786|81__k141_1160442|+|109|4.252e-23|1|2595|2798|2595[2595]:2798[2798]:204[204]
EELTDIRENSAYIAYVQLIGGYINYEEDGYDILAKEYKRELKYAGGNMMQLQLREIVDRSVQETVSFF
>MMETSP0211_Transcript_43560_28498554|81__k141_1160442|+|94|1.393e-18|1|961|1332|961[961]:1332[1332]:372[372]
RPMSANPKFITISGRNRPLSAQIQMGDKFRGQEESIQSLEEDTNEFHIPEISEVHKFDQTEQQYVQNEQNKISQRIMQSQPTTTSVFQQDRDFNLPYPDLFDRTERTFAACYAKFGNLSYFTAV
>MMETSP0213_Transcript_16774_21664417|81__k141_1233729|-|205|5.367e-52|2|181|1125|1125[1125]:730[730]:396[396]|570[570]:181[181]:390[390]
VGDHMAIRNPQLPQPKLKGMAMIPLSASSWRTKIIFYQKLIDLFDLFQQENMKEAFWDAAKFDFLNGTEPLRRICAVFLTKVINAECLASDRDEMIEELIEELQHGSFSQRRSLLEFYEHSLEILTKCLWMKEDVQEAGIKLNSLIIKGYDSSKEQELLEIENHKKAYEQALREREEREKEEIQRRKDEEKEKKDYMDMLTDQMRMKKRYLKLPGFQTKLFSKESSHSKGRSRKRSSFTVGNRSKTSKSSSSKKGDSNTPGS
>MMETSP0213_Transcript_16774_23680616|81__k141_1233729|-|209|3.354e-53|3|1147|2202|2202[2202]:1912[1912]:291[291]|1815[1815]:1654[1654]:162[162]|1383[1383]:1147[1147]:237[237]
MKLACEYIESNIEVAVEEEENDEDCVSVQYVKAWMELFVELAGSVSSKVKFIPTMKYLVDFKKKIPLRKYGVDLIVKVSLRYDEKFIMTHLKDMILFLYTEIVEFLNDVEILVRLTAIEEVLEIFDMLEDEQIDNDFIPVVKMHLNLDIDDFHEIVSISKSKGNCIELKDIFFSLLTDDDLDIQKLVIKNLDEYLKNFFKSEDRDFTPNSRDSSCTDDESDRIRYEFFNE
>MMETSP0213_Transcript_3743_35500448|81__k141_1234018|+|92|5.574e-18|2|610|1050|610[610]:816[816]:207[207]|877[877]:1050[1050]:174[174]
MNKNVLRALKRELITMFDSFKSSDSSAKFMVKVKEFSDNLLLKLNYDPNTNRSFNTSDYYIYVGIFINYDVVYSYSHQRFNEFMSLPEVAAIIRVIISETGVDRIISNNETLKTINSEKYRDHILKI
>MMETSP0205_Transcript_28341_2306017|81__k141_1161347|+|266|2.328e-70|1|3367|3909|3367[3367]:3909[3909]:543[543]
MERLLAILKLQQSKNYTEITYNDFKDAIKSTWNEKSKNASDSLLFSQNKIDLAYYHIIKEIRLPVFDEEDVIIKLIPFLNGSLETRAFSIRYRCKHQVKQLLDRDVIDASGPEKEQDSKSMIPNSSLPKKPPKINMMMTKSLIRQQKDTSTKASIVLPKSIIPMLKEFKDSASSEVLFEEI
>ERR1719153_633101|81__k141_1234454|-|395|3.42e-109|1|968|2644|2644[2644]:968[968]:1677[1677]
DFAYSLHDGKVHVCDTANMNIEKVIEFDNEYFITFTVRDNMIVTTGKNGGLRVWNLDTSTCLKYIGTGGSIVIDMKLDASATYLACGTADRKVKVFDIRRNKMTHEFAGHKLSVSLIRWLPNKELQKDKMMLYSVSEEGTIKVWDLVLNACIGTMKYHRSQIPSIVFTNDCKTLIVSSRDQKLSFWNLEQNKFDRLGAIQLEEDVEGMQYVNLEVADDKNVPYLITGGTDGILKILDVNNQKYVYQEQDPLKQEIEKVFYIKQSNQIMTLTNDQVLTYYNLSVNTEKELPQLERLYSLCLYNDEIIDVKYLKCKEDHIVMCSNSELVKVVDMQTQRNKLLTGHDDIIIAVDTYEDFFVTGSKDKTCRVWKQVHFEDGTDQFVCIGVFEGHNMSITGLSIEPKKGSYFVSCSQDNTIKKWSLTDIVNQDYLKNPEKFPIIVNEAQASEVAHQKYINVVKVSPGEKNKLVATASHDRSIKIWTAHTFELKVTLKGHKRGIWDVAFSPYERIIASASSDKTIKLWNVASGQCLNTLEGHLNSTVKVLWINEGVQLFSAGSEG
>MMETSP0213_Transcript_25132_26040412|81__k141_1234454|-|327|1.009e-88|1|95|892|892[892]:95[95]:798[798]
MDCIDDKLITGGSDSKLIEWRDVTQEVEEEEYQEVAKQAHDERILTSMIYEGKYKLAAIQAFKLKKNRDLFKVIEIILHRTKDKPSEQTNDSVMAILDNETNFDSQFQGSDVKEFVDNSANTAELMIKEIVQEMLKIDSMRLLEIIRDLNVHQKYCRIAQILMFQIFKLFGLSKFIDFIETQFKEQNELLVKENKDEANTLSRKGLIQKIKDYFTIISFYSQKHMERIERNQKLSCLVSFVVSKYTVEQEKSEMHGTKKREIKASQ
>ERR1719223_998135|81__k141_1234454|+|98|8.709e-20|2|849|1178|849[849]:992[992]:144[144]|1041[1041]:1178[1178]:138[138]
ESEPPVMSLSSIQSIAQILSSCSSKVLIQVLFLTFQILQVPSEPAEKSPSSVFKHWPLATFHSFIVLSLDAEAIILSYGENATSQIPLLWPLRV
>ERR1719424_968183|81__k141_1007616|+|158|7.554e-38|2|1910|2903|1910[1910]:2269[2269]:360[360]|2742[2742]:2903[2903]:162[162]
LYTWGKGSYGRLGHGFTNDLFEPMMVEEIEQIKIIDAALGSYYTFVVSSDRTVYQWGGTDFPLPIPIPELRSKNITEISAGPYHFLALDMKGNIYSWGNGRQGKLGFKNSASLKVPMKIPSLINIKVEQVSCGSQHVIIITNEKQAYSWGSNSRGQLGLGANLDEEVAVPQKIK
>MMETSP0213_Transcript_10400_20524144|81__k141_1007616|+|61|1.197e-08|1|5970|6521|5970[5970]:6521[6521]:552[552]
QLLDKFHSRVELPIEMYFMDYMEEFNIVPKGAIMKDIIDFQLDNLQKKADNPENYKKLQIVRNLNDLVLNITIDKKFPMLQSLSKPQYLHLVKKHEKEEYKTNYSDIGVQKFLQKNKEKDRNSDSEEEDYSDIVYSALNKLALYNLSHRGNHKAYQDKTRRMLNKLEEKLDNLEFKSKHYTNEL
>A0A0V0QGQ7_32701331|81__k141_1233353|-|379|2.241e-104|2|61|1185|1185[1185]:529[529]:657[657]|507[507]:61[61]:447[447]
DESVIQNAKHIPFDYHLKEMRAKCKKKHRPDQRCQDCIPIEDVSYKMRNDCTSHKPYPVGMCNRCVPPSVVLNRQLYRHIDYISILNYQDFQRFVDNWQSLHCMEQRVAWLYGYYSEDPNYPEGVRVNIEAIYDPPQIGEMNGFQIMRDDDEVHADMIAHSLSLEKVGWIYTSLNYESFLTPKEIREIARMQQKYSIDHPEGVKVSKFVTVIVKPKGDSYMVSDLAQTLERDNVFGNSEDHKNLVVREPEENEMVPNIIKEGKVVTEFDPEFFIVSISHGMPKEHQDYTIMKNYDFLGANRQMKPNKNDLVNYIRAHKNDNSSVKFANFNFLLYIVRSLDIDTVCAIAQKVANEEQIEDYLVELVESM
>MMETSP0205_Transcript_16723_179957|81__k141_1233579|-|276|2.273e-73|1|335|904|904[904]:335[335]:570[570]
EDMIKRRTGGILTGININHEDRELRNLNSLNKIRNDGNLRESNFKSLKHQPKQSRMFKEMLVTGKFKEIYKEVDQPNLEQEEYPIDEEDILEYELFNSIDVWARRVTSFLNIFAGVIVGMFVVQVMVVGSLEDIQSYTISLYFSQLFTMFVNLCIIFSIAETLIGYDKYKRLSQHSHPDTLKFQGFFIIS
>ERR1711862_140862|81__k141_1233830|+|138|7.92e-32|1|662|1129|662[662]:1129[1129]:468[468]
FTILTASILSSMSRGSAVAETTTKLIEYGLTPQRIVDIPIAELEDLLRLCSFHRRKAMYLKNTAKMIINDYGGKVPLSSSEIIKFQGIGEVSALMLEQYVFNNVTGIAVDSHILRVSQKLGWTDSLVAKGARKDLESWVPREKWGSLYGNFLGYGQ
>MMETSP0216_Transcript_65517_35168902|81__k141_1234059|+|221|8.19e-57|1|176|865|176[176]:865[865]:690[690]
FYTNGFYLKVGTYFEMPEVSFTKEYVLEVVEDNSGAVTGSVFTTVPRYTEENFNSLVPPYFSYYTEDENNDDIPEKFVFDIIIHGITAANIRNVYLAMGFMYELDGVTEEIMRGLAMFQIDSPNGLGDVRAYGSLVLKQRDPIEDSYQQGVEYNVNPLEKMLNGSLTEMSTTYRERKAYTEFEGKIITMPYGGSNQVKIHIEMLIPENQEIKYNPAELESLKTAWIQYIY
>MMETSP1380_Transcript_28165_35915169|81__k141_1234163|+|64|1.496e-09|1|1642|1932|1642[1642]:1932[1932]:291[291]
FDTVKVDNAERHLDPFAQKLVSNDDLFAEIIYKIALLPVSEKDVNTSLRDTTGLDLSTEDQILNLKRDHGDLTKVNTTNDNINISGDASMEWINNSM
>MMETSP1380_Transcript_21518_38498403|81__k141_1234271|+|201|8.587e-51|1|138|1133|138[138]:1133[1133]:996[996]
IAVIGSPGVGKTVLAGNFLKGYIEEDKMVHTEVEDLMHPEDGVYEVDLDYNNFRYHITIQEKQYSKARGNFLDSFDGIIYMFSCTDTDSFISLREFFIRQIAAEAELKPRVAVGNKLDLVTDEDIRQSFETTNTHYYTKTGGLNLKETRRWVTDRMMCDYAEISAEDPGNVDEILCMLIDIIDKSSGNLKESIASRTGEALKAGLGKCLDYMSFCQIFLAFVSLFGLVGLGAGFYSGTRLEGYTDDNWVFVVILFLGIFSFVAGIVGFYGAKYRSKEYLKTVLFILFPVTFLYFIFVIFFFIGLESIKEEEILKPVAANFIAVFNVFDLIVK
>MMETSP1380_Transcript_39475_21770315|81__k141_1161495|-|150|1.934e-35|2|341|769|769[769]:641[641]:129[129]|601[601]:341[341]:261[261]
IPKAIEFNKSDLYNTSYLVMEYFKGQTLEDFILEKGTLQNEQALHKLGIAHRDIKPQNILINGKFEVKLIDFNISKKGKDSENSSKFTKRFMTQVSSPLFAAPEIYSPDCYSESVDIWGLGIVFITMIFG
>MMETSP0213_Transcript_41281_34027542|81__k141_609784|-|74|1.461e-12|1|25|540|540[540]:25[25]:516[516]
PLLILILAILDNLANKYSFMLNNLLPILMVIVGLILIKENTVYEEPRMYDLWISYHMLYMISSIIHCFDWIKMTLVYLFVNFLLMVVMMCSYQTIYFQFYFALTLTSILGPIASLVVSKNIIDFLKLLQKYEKLLAMVKNILQVFPEGVIIRSKTDKNNHGTIRFINNTAKS
>MMETSP0213_Transcript_33564_28496876|81__k141_686545|+|78|9.132e-14|1|54|332|54[54]:332[332]:279[279]
MSQKHQELENYFINEKIGQGVFSKVYRASHKLTDEQVAVKIYDKLALENAHRREMIQSEIDILKTLNHRSIIKYKDFHEDAHKIYIILELFKG
>ERR1719264_2306245|81__k141_686545|+|67|1.87e-10|1|665|811|665[665]:811[811]:147[147]
GTPSFLSPEIINKKPHSPFKADVWSLGVMLYKLLTNCYPFEGKNDVQLY
>MMETSP0213_Transcript_14201_31080648|81__k141_686545|+|110|2.126e-23|2|1563|1915|1563[1563]:1673[1673]:111[111]|1697[1697]:1915[1915]:219[219]
FFKTHDSFNSKSAQTLGDKVKDEKYQHTLFRERFLGIQKYNYGSPKRLIRVGQVHRSQNLNHKDCSQIIKQMRYQSKPEDEELDQDVINSIKELGYSTIDVNRDIHVKNT
>ERR1712226_1686894|81__k141_1231000|-|213|2.097e-54|1|410|991|991[991]:410[410]:582[582]
EKTAIVVGEKGSGKTTLIAALAGEEAKADRKPTAGMDYKYAIKKVENKKVVGNFHEIGGGRVLADLIETALNSSKIKDTVVVIAIDLSQPDTAVHFLSFWLKIVSTAVNKALDSLNASDPALASQVREQSAFKWEGHVDSKRVYPIPIPVIIVGTKYDVFGIEESENKKWMCRALRYFAHTNGCDLTFCSYREK
>A7T011_11171723|81__k141_1231172|+|332|3.154e-90|5|616|2277|616[616]:753[753]:138[138]|817[817]:963[963]:147[147]|1207[1207]:1521[1521]:315[315]|1550[1550]:1720[1720]:171[171]|1813[1813]:2277[2277]:465[465]
EDKEKRTNVHKFFKAHLSQFDTFTREVNGEKKIMILLTKELSNNKRKMVLMKENIESMQAIHNMSKLVNKQAKHFGMAGNKDKRGVTFQYISISHLGATNEQIKENVEKISENGFLNYFGMQRFGCFNIMTQDVGKEAIKQNWKKVIGKSKLIILEMLLGQYPKSGVDKDRKLKIAKLALEDDDIEGALKLVQPRDRIEKILQSLANQKNGYNNAFYKISRNTRIIYVHAYQSYIWNKVTSDRFKKFGRKVLIGDLVLDEHMKVEVVTEENIDNYSIEDVVMPLFGKSVQLPPNKDLKALYDQYLDKDGITIAMFESKAMEGGCSHGAYRHIGMQTEYLIFIVARAKDIQWDTVDFNDKDEDLLNPYYITDGKELEVKFDETKEEKHRALRIKFSLPSSTYATIFVRELTHQ
>ERR1719469_828464|81__k141_1231342|+|484|5.525e-136|1|158|1192|158[158]:1192[1192]:1035[1035]
VRHMSTGTASIKDRFQEAWLSSTSKSTGAAKKEPKDKKLYGSGYIKQNVHRMKRGYTHPYHSKEHPLSVTSGLQYYDTLNALVGPEQVSPHYESLSRSRRGLLFMFAYIGTITGVARLGGWDFNEWIRGMVFHHEYLIALFVGFAEVRHFAWIPGPKFSIFYDVFTRYEMTQLASQWSDTAEEFSKNFYNDTKLQVDYMSIHKEYNFVKKRAMINFMTNERQNLEKHFHERTVNMLNQISGYEQQNMRNKLISISQQAFEATLKRIDNDDGEIKEQAFTSALEGLRKGRMDFKSDPILPIMEEELSSRTSSLRNLSAEEESKLLSLTSDQRKSVVQMDRAVKEGY
>ERR1719246_267288|81__k141_1231342|-|72|5.844e-12|1|635|895|895[895]:635[635]:261[261]
VLLLISRDLVEHIDSPFVEVLLEVLSFVGHEIDHCSLFNEIVFFVNAHIIYLQLGIVIEVLRKFFCGITPLGGQLSHFISREHIVEN
>ERR1719383_624595|81__k141_1231580|+|339|2.464e-92|2|63|711|63[63]:173[173]:111[111]|205[205]:711[711]:507[507]
LKMSDSKKANPEVYKKVKTLGEGSFGKAYLVECQSDKFAVIKQIDITELSEDEKKETLDEAKIMENLTHPNIIRFREVYKTKRGKLCIVMDYADGGDLQKYLKGTKKYLKEDLILNWFTQICLAMKHVHDRKILHRDLKSQNIFLTKSEFVKLGDFGIARVLSHTKDAAKTVVGTPYYLSPEIIENIPYSFSSDVWSLGVLLYEMC
>MMETSP0205_Transcript_32001_10748594|81__k141_1231580|+|186|2.814e-46|1|1105|1485|1105[1105]:1485[1485]:381[381]
LTNEDDNYYDAKACPDKKTVDKSYDREDYSYDVKDSIASSAKSMSTGDYSFDELDFDKFSAFMSKKYSKDKFKKGFEIIQKFKSERFEKKSIIESSIKDVLGSAKEAEEFVGLCSSYMILENYASSM
>MMETSP1380_Transcript_38221_32726583|81__k141_1231580|+|141|9.901e-33|1|811|1089|811[811]:1089[1089]:279[279]
MSLLITTLLKVNPKDRPNINQILKFPLLSDRIASFLDENTFKDEFSHTIIHNKMYFEKPAKKEVSKQSEEEEKKLTPIGEKETPEEYYKKYVK
>ERR1719181_675335|81__k141_1231676|-|94|1.393e-18|1|680|880|880[880]:680[680]:201[201]
ACLLVQAAFWERNDKEASDNSEDVSEGPLGRIPISFQGVHTNISLNCNVRMINFSEEKSLWWRSRKI
>ERR1719313_156994|81__k141_1231676|+|189|3.517e-47|1|671|979|671[671]:979[979]:309[309]
LDSDFPRTPPKGFFLTKIYHPNVAIKGDICVNTLKRDWNPTKWSLAHILGVIRCLLIIPFPESSLNEEAGKLFMDDYEEYARMAKMMTKIHATPRVEDKSDGV
>MMETSP0209_Transcript_15106_29348385|81__k141_1158080|-|516|1.287e-145|3|48|1495|1495[1495]:1022[1022]:474[474]|817[817]:689[689]:129[129]|623[623]:48[48]:576[576]
PKLQDRYTFTGRKRVNEVLKSEESEVVGQVLTVCGWARTIRHAGKGTFSFLEINDGSTVENVQVIIDQNVHGFEELKQEGVGTSFKITGTLVKSPKKGQKYELVLNDNDEHNFKIFGSSPQSDYPLAKKKHSLEYLRDIQHLRPRSNTIGVVSRIRNTSLGDVYTFGPTFRAENSHTKRHLSEFWMIEPELAFSDLQDCISCQEVLLNNESDLQFSEKRIKKGIIKEIESVAETQFFKVPYTEAIKMLQESGKKFELSPEWGVDLATEHEKYLCDNLKKPVVVYDYPKDIKPFYMRVNDDGKTVAAMDVLVPGIGEVIGGSQREERLDLLSSRLEECNLSPEQYWWYLDLRKYGSIPHSGFGVGLERLVMMLSGVDNIRDAIPFPRWPGNAKF
>ERR1712156_187417|81__k141_1158080|+|89|4.459e-17|1|49|261|49[49]:261[261]:213[213]
NFAFPGQRGKGMASRMLSTPESIITNLSSPTPNPECGILPYLRRSRYHQYCSGERLHSSSLELNKSSRSSL
>ERR1719183_2582005|81__k141_1185675|+|129|4.055e-29|2|1745|2407|1745[1745]:1903[1903]:159[159]|2021[2048]:2407[2407]:387[360]
PSPSIVFPSSHSLTPKFFPSPQFSVHLSLLVIVPPEQVNPVSIIHEELQPSPLIELPSSQRVGSKDRLLPSPQTVLQLSGEEGEPPTQVYPDSTAHILLQPSPSIVFPSSQPVEAILIPSPHFSFHTVAGVELTSLIQVKAGSSLQAALHPSLDKLLPSSHSSKEVVSTPSPQ
>MMETSP0213_Transcript_23657_22796994|81__k141_1185675|-|111|1.063e-23|2|841|1254|1254[1254]:982[982]:273[273]|951[951]:841[841]:111[111]
GVSLEMVWSLINTLQLITYLPLMVAFYPDHVKIMFSILQFVNMDIEILSDLFKGFINIDGIEVSPYNARFSDYGIESTLFLNNCASLIFSLSILLKFIKCEAINNRLSKIVSSYFFCNFLRFFTEGYL
>ERR1740129_591522|81__k141_1185675|-|98|8.709e-20|2|1744|2712|2712[2712]:2542[2542]:171[171]|1872[1872]:1744[1744]:129[129]
NGCGDGFRDSPEQCDDNNIIDGDGCSSTCIIEAGFTCTGGSPTSVDTCTEPCGDGIRIETGFTCSGGTITRRDRCTENCGDGKNLGVNECDDGNTIDGDG
>ERR1719506_1139942|81__k141_1185675|+|63|2.992e-09|1|2456|2707|2456[2456]:2707[2707]:252[252]
HPASILQLLSQPSPLILFPSSQYVVIELKRIPSPQGSVQVSTEVGDPPVQVNPASIMQVELHPSPSMMLLSSHCSGESLNPSPQ
>MMETSP0205_Transcript_17179_36897188|81__k141_1187574|-|180|1.801e-44|2|114|495|495[495]:346[346]:150[150]|329[338]:114[114]:216[207]
SDSIIQKKNSYEYKSDVSELEIEIIELHPDGIPPVARIMHSAVHFNENYLVIYGGKSDSVYSQLKNLALNDICLYDIRNNKWDLLVSYGFHPNSRWSHSMCAISDEKILLFGGINLQSY
>ERR1711884_833842|81__k141_1187574|-|102|5.443e-21|1|910|1170|1170[1170]:910[910]:261[261]
NSLYLFGGFSRDVYDDMRICDFNTKKWTIVTPESRFQVPPVRHGHTMNFYNDKLIIFGGAGKFSKSANMRVCYKDMHIFNTQVQSWV
>MMETSP0052_Transcript_1916_8818278|81__k141_100059|+|246|2.441e-64|1|2855|3256|2855[2855]:3256[3256]:402[402]
KKQGIKANEFIIEYFGEIYPSWRWYEKEDVIKSGQNKNKLSKELPDFYNIIFERHHDDPEGYNCLTVDPILKGSYASRLSHSCFPNCATVIHVNNGTYSIGMFATRDIQYGEELTFDYKSVTESEKEYESAICL
>MMETSP0208_Transcript_5904_15395573|81__k141_100059|+|126|3.244e-28|1|4040|4648|4040[4040]:4648[4648]:609[609]
VRKCEVTCEPKNKEIKSNLIQNEEERTVFKGAKEYETTYIWGQLAGWYKQSVEKPNASLSADRRGTLSYPDLESFDLQKPHKKSNRPRHRKSNRDFSYDTPSEDESSKGERRRGRRKLKSSTSAKLQSVNEEEGDEESKGGLTPNDGFLADDDIPQVTIIESQLKDDDSDSDSEIYNYPNKRHLKRKDFMDAWKGNFSKPWDV
>MMETSP0213_Transcript_25116_26022024|81__k141_100059|+|200|1.717e-50|1|1583|2257|1583[1583]:2257[2257]:675[675]
PIEFFKFDPDDVYGSFKNSDKVKNEPSNAANTPIARELLQGSRKISNDLDMFGQKERADSCDTEKEKFKSEEKKKVSNKEIDDENEEDKTVAFINLEIYQYTHPRKEEGLKEEGCSEDNYVNKFFHKHDIKNIEVIRLRAYFGYYHKIQSLYDDIIALLKWTLSHRCKNMLAKYYITEIMHSVHTLFRDKTRIGHFKRLYSEDLDHKFDINELLQVKGRWSKDPG
>MMETSP0213_Transcript_25119_30924568|81__k141_100059|+|284|8.879e-76|1|3413|4036|3413[3413]:4036[4036]:624[624]
LNKHGIKSSLITPDVPFWLTKWASLTLRFCEYEILNIIEPLKSMNFNYTDHQCMLEAKNIMSNRISNIAITIDKVKHCLKSMGTNEAPLRTLTFRETFQKFIEGPSSFRHSLLMMLEKLEESKVKKECIRLFWNVSDISINDTMDDDQCKAKYMRVLEILKELSMAIRKIKSRVIFTEALADILYLYSHTFTYFTATEAYKKFTGEEV
>MMETSP1380_Transcript_22107_34979148|81__k141_100059|+|67|1.87e-10|1|2642|2848|2642[2642]:2848[2848]:207[207]
MHTLQKSVMCQGANGWDIKECLKYIVSSNDIEYTTADKEISEIMLSAIETRPDIQEKYLKIHCKGLGVR
>A0A078AGN0_22519|81__k141_22215|+|407|8.35e-113|3|302|2335|302[302]:892[892]:591[591]|911[911]:1375[1375]:465[465]|1472[1472]:2335[2335]:864[864]
KFTPDHWVKYCGLDAFLYLSFQRKMFKLLFTLSMISLFLSLIYHLCFDTSFQIQDPKWRNDWSVKVLFGNKDLVTDNWSWVQVTMCIFITFATLRTIFGLKTDARLYYKKYARSGSHKHDFEWLKSRTIHVRGLLKNDITGEFLEKTLDNVLQNTDSKILSIVVIPDYKKLTELEEKRKDWEDLSQLLGVREPTCMRYRTEEYYQRKLERIEGKMEDILKQPVRSSGHAYVVFDSYYSMSKCLQKYRETPCQSLKIMISSCINKVKYNQDKSQDPREYYAKFQETEDKLQEEYDRQGMTLLMSIAKEPIDIIWANMGGTRGIYFCRRYIWNLLGLLLIIFVSTPTVIFRTMQINMMLILLIDHTAVLEKRSAHSTFQSSLFNKAVIYLHLNMVFFPFLSLQGQPIFKILENQEVKTDYVREFSMINSSSFFVNLVIQYAIATGLFYLLRGGELTLTYLSPWLVDYRRKYMNDSQPWRRRPDVVFQYGYFYSQMLTILTISMLYSSTAPLVTFVGACFFLGRNMVDSYLLLTIHRKEIESKLSIYHKILCFSLFSLLFYQLLMLCYFYLNSLSFQTGMVSLIVVFTLLVIIINIEQLLDPMSIVRMDLDEEESAGFSSQVKKSEFSREDFELWRQEYMHPL
>MMETSP0213_Transcript_3041_2361820|81__k141_23006|-|154|1.209e-36|1|2195|2707|2707[2707]:2195[2195]:513[513]
MESQIYPCFVIDKKGKILYTNKDGARIISNRYDARYKGKPINSFYDLVHHSSKKEFQAIIGGGADQTLRGSERKIAILQQFTSEDESKEIPLDIGLLIAMNKLNYFKARAYNGNWTTGNCIILTCENTMGELIKDKLISGKSSCILSYIDELVSKFEKMYNANLEDEEVSK
>MMETSP0213_Transcript_860_37758039|81__k141_1194145|+|119|4.153e-26|1|965|1411|965[965]:1411[1411]:447[447]
IYTLNTLKRIIKMAINRHMISHDMLLSKRVDQAYKERMNGIEKTIKNLEKKHLLKFDDASDTSKNISSQLQNTNNTISELNAEVKRLTQANTDKISHLKVHASHMDKFEDATKLKIEDILSKIRDNRTEAKERDEGVERKINSKFDRFK
>ERR1712002_672192|81__k141_1172904|+|130|2.028e-29|1|884|1300|884[884]:1300[1300]:417[417]
EKEKIPYDESALNALVDVTDGDLRKSIMMLQSAGRSFEGDVLTGEDIYEVSGRVPQEIITEIWQQISDKSCNETKASQIAEDMICEGFDVMQLLSQLIDIVIEQDTSKVTDLQKAKIAEVCAGTEAKLIKGGSEELNML
>ERR1719167_1440856|81__k141_1172904|+|266|2.328e-70|1|455|880|455[455]:880[880]:426[426]
HLLMHGPPGTGKTSTILALAKELYGPEFYRSRVLELNASDDRGIGMVREKIKKFAQKKISKNVDSNYPCPPIQIIILDEADSMTVDAQAALRRTIEVYSAQTRFCIICNYVAKIIEPLASRCVKFRFTPISDEAQIKRLSYI
>ERR1719171_1276842|81__k141_861460|+|83|2.854e-15|2|1272|1583|1272[1272]:1451[1451]:180[180]|1476[1476]:1583[1583]:108[108]
PSFLTLMYLERIADLGTLKLLNIMYPLSLNGYPYFGPISPTSIPLSAWWVFSSLILMKKAIISLQNTTAWLAVLPISPGQNLESFSVGVFMINSSV
>MMETSP0213_Transcript_3332_14681559|81__k141_861460|-|70|2.338e-11|1|1709|2044|2044[2044]:1709[1709]:336[336]
EEVEKSGIDVAKLRTFMWGGKDNEEYNRHIIDTVTSESSIKFRPHFYDLDRPSGFANNFRRINKINEMADEGKIPHVDMYNYGVFSTSINVLYPTSVHHGMFESIIKVLGSD
>ERR1711962_689308|81__k141_861460|-|362|2.938e-99|2|746|1654|1654[1654]:1205[1205]:450[450]|1162[1162]:746[746]:417[417]
YAQTEIATGSNVQGLQTQAIYDEKTEEFIINTPTEKDSKFWPGDMGRTANHAVVFCKLMIKEESYGIHAFFMRIRDEKTHQALNGIEVGDIGPKYGYPFKDNGYMMFNNFRVPRSAILSRYINVKKDGMIELNGDPRIGYATMLWIRVAITIRYAMKRTQFKSLSNSNEERQILDYQATQVQLVPDLAFYYANVFMSQFCMSVFDQMQEDIKNDKYGTMNDLHVLASCLKAYYMQRSIDGLFKMRECGGGHAYSNFSSIGSWIEAWSPNVTLEGDGYVLYQQTTRKLLK
>ERR1719507_1317950|81__k141_1095475|+|51|1.226e-05|1|1083|1232|1083[1083]:1232[1232]:150[150]
ATVCDSSVPLSIILRLSGIISVWSKKFMKSGLSTFTKAPMTPRLVSLKYS
>ERR1719193_140163|81__k141_1095475|+|106|3.402e-22|2|1239|1523|1239[1239]:1367[1367]:129[129]|1404[1404]:1523[1523]:120[120]
LPLLTVFKNGYRKSGMFALMNADLVSGCAATHCRRARTLHALFGYIEIISCNSADIVPIECHITGAKSCKQSRFFVSSLSAFS
>ERR1712136_307896|81__k141_1095475|-|380|1.121e-104|1|815|1588|1588[1588]:815[815]:774[774]
MSTADKEMIIKCVHNLKFKEERENALNELTKNRDCLQDLAPVIWHSIGTMSALLQEIISIYPYLNPSTMNTKVSNRACNVLALLQCVAAHPDTRSAFIKANIPLFLYPFLNTVSKGRAYEYLRLTSLGVIGALVKVDNPDFINFLLHTEIIPLSLRIMERGTELSQTVATFIIQKILTDAVGLNYICQTNQRLYTVIQVMDGMVKAQSQSQSSRLLKHIARCYQKLFENTNARETLCAKIPTILSDNSLDGHFDENTK
>ERR1719223_1819044|81__k141_471948|-|301|6.774e-81|1|32|475|475[475]:32[32]:444[444]
TQSSKKFSLHSFLGDKFMDGLCAPEFVPGGPCSVPTDCGRRMNCTRPRLNSRRSRRNQCDDRVNLSTDILDLLGCAADPGTFEREEIWHRKLDLSKPTRTNLKNRLRRIRELRNSAHRSQTSSRHGVTISHSRKRDYGHPSVLKRSAT
>ERR1719362_1033949|81__k141_1096487|+|210|1.677e-53|3|356|1015|356[356]:460[460]:105[105]|494[494]:628[628]:135[135]|659[659]:1015[1015]:357[357]
RHPFIVTLKYAFQKGPKLHLVVELANGGDLYRHLQFYAAEILSGLNYLHNNKVIYRGLKPEDVLLDKYGHVKLSDFELAKGEPYYMAPEVIKGESQSYEVDWWSFGILIYEMLVGEPPFRGKDLKDTLKTICDHNIMLPNDMSKHAQSLITNLLCPNPELRLGHGEKGVKDIQEHPFFKNLNWEEVENRGLPAPYIPNI
>ERR1719220_2539108|81__k141_1096487|-|73|2.922e-12|2|650|976|976[976]:887[887]:90[90]|826[826]:650[650]:177[177]
NFLPVEVFEEWVFLDVFYPFFTMPKSQFWIDIMIADCFKGILQVLSSERRLTNQHFVNKDSKAPPINFIRLRFSFNYFRSHVIGLSSEG
>ERR550517_495991|81__k141_863580|+|114|1.329e-24|1|1339|1641|1339[1339]:1641[1641]:303[303]
GTGVIGIALSGYVKKVIGIEMVQSAIDDCHANCDLNGLSYEKDGICEYHCGKAEDILPEISKEINGCKVVAIVDPPRSGLHPVVLKTLRTTVGLEKIVYVS
>ERR1712226_915151|81__k141_863580|+|57|1.915e-07|2|700|1254|700[700]:1119[1119]:420[420]|1195[1195]:1254[1254]:60[60]
IIPCDKEYMKGYRNKVEFTVARNFEDNKICIGFNKVANSSGMTFVDYPTDLPHISDQSVAFAEKLQGLLREYEEKYGIKEFDTLKHEGAWRTMIYKESKRTGESLVSLAISRNSIPQEQLDEFKKDYAALWDDTVKSVSITEHIKEFKFLVSPQAFFQVN
>MMETSP0213_Transcript_43272_30169673|81__k141_863580|+|202|4.294e-51|1|88|579|88[88]:579[579]:492[492]
QIFIGGVQKFTKDRDFAKFIEKTLPNYEELVEGISKKKNATGLIVRFTSMDSKLIFMEQMEGKMYKNRPVRMKAQDPALPLKFFSSMSRLLKSRENELRKPTQEEIKTEMDKPLKDKLIPYHNVAYEDQLVKKEEFLKDIFRKFVKRIETDVNHHREPSLPIWM
>MMETSP0403_Transcript_26890_18284196|81__k141_864432|-|607|5.196e-173|1|1|1443|1443[1443]:1[1]:1443[1443]
TYEEIMGILEPGGEEKSSGGAEALSSRLISFRKWVVEDAKMTVHPSVCIVNGEATDGTKNAPVLLFGPPPGLELLVRSTGEGRVGGVDGEADRALYERTIGCQVRTAKLINEQEIMMTCPRMAMITPDVVAASDAGRAILGCCKPLLKGDDDDSGYTTANFWDVFENTTVCEDKFAQKVARSAGPQLVIKILQERKRAESVFLKAKRESNSDDGENNGTASKGHQLIEPGVLSTRAPLLAFLIHQRFSSQLNPAVISEDQKDFDALDGETAQKRATPVSRKEDAPSSFAPYARTLPSSVSLPICWKRNELALLSGCITGIPPLQEVTSTTLQLAAEFVALVEAGILEKFPTIFPPGLITWERWVWAAAVYMSRALPVSCYLNEGEANAVAHKPENESDMQSPRETWDELGVMIPLLDMLNHEVDSHAVSWQQQVSEESSMTDGENTSTTEPHPPRVVMNKKVRKGQQIYTNYGTEKSNQIL
>MMETSP0206_Transcript_10154_38967483|81__k141_1177555|-|128|8.111e-29|1|1428|1730|1730[1730]:1428[1428]:303[303]
LNAHREYSIVTIWNIDIKNDGDQTSHVKRRFSHFDWLRAKLVEKYPYHAIPCLPEKNYLEKFYNDESEQIKERMIKLQHFLTILTCHPFLHNTQEVKDFLV
>MMETSP0205_Transcript_10303_1972243|81__k141_1239824|-|151|9.668e-36|2|73|798|798[798]:379[379]:420[420]|321[321]:73[73]:249[249]
KSFRPQDIQIRGVKQFGISDSSQKKRLKLRSKNPDDKGKLPLKLDFNMKSMSNVTIMTTKPINKKISVQSKLSNNIPKAPSAKRNQLSGTFCQSNYQEQPRLSSRNNAATYSGIHKAMDEGKHNNSHYEVMKPKENLIHKKNYRSMTSLINRPGTTRNFSSQRSRYSQKPSNPNDSSSFVSKHEIQPSNIRKNVFQQIQNLTRRDSTTKVKNASITRRYLCRN
>ERR550539_2074219|81__k141_1239824|-|50|2.451e-05|1|1661|1846|1846[1846]:1661[1661]:186[186]
RRVLVDWMCEIGDTIKQAFTTIHHAVCVMDTFFSKHDDIESNNKGKRLLKLVALTSIFISAK
>ERR1711934_81016|81__k141_1239950|-|48|9.805e-05|1|455|643|643[643]:455[455]:189[189]
KAATFLRASELQDKKNPVVYKTLKSLRASMLLSMCSVLYLRQAAKSAQRALSLSVMTTAHAPV
>ERR1719159_788285|81__k141_1239950|+|348|4.813e-95|1|120|1145|120[120]:1145[1145]:1026[1026]
VFAIGNPLLDISAECEAKVLEQYELKRGLACLAEDKHKQLFEDLMKNPTVATIPGGAAMNVLRCVNFMLKGTKPNSCLYYGSIADDERGAVLKENLNKENINHNFSITDETYTGACAVVITDKERALCADLAACLKYKTEHIDSNIEALKDFKVLYTTGFFLSCNSEALKKVAAFSTENSITMAFNLSAVFLIGIFKQDYLDIIEQVEVVFGNEDECDEFGKIHEVGSTDRKEIAKFIAKLPKKDTTKSRTVIIHQGAENTIVATHDPAKDETNVTEYPVDELSQDDIVDTNSAGDSFAGGYLSALAQGHTHETAMKAAAYCAKYIIQTSGCSFPRTNEFEY
>MMETSP1380_Transcript_20709_8181752|81__k141_1240014|-|94|1.393e-18|1|1122|1307|1307[1307]:1122[1122]:186[186]
TLNEQIAMHKLKHENAVFASKTSRSNKLSHAPGPGEYNTMYEHTYIKNNPEGFGSTTNRMYM
>ERR1712136_224911|81__k141_1240097|+|709|1.025e-203|1|147|1235|147[147]:1235[1235]:1089[1089]
DWPLLLKDYDKLHIKSSHFTPLSCGFSPVARPIDELKKYGVINLDKPANPSSHEVVAWVKKILKVEKTGHSGTLDPSVTGCLIVCIDRATRLVKAQQSAGKEYVAIVKLHAAIDNENVLVKALDTLQGAVFQRPPLISAVKKVLRVRTIYESKMLEYDTEKEMGIFWVNCQAGTYIRTQCVHLGYYTGTGAHMLELRRVRSGALKEDETMVSMHDVMDAQWMYDNFNDESYLRRVIMPLEVLLVGYKRIVVKDTSVNAICYGAQLMLPGVLRYEDGIEIGKECVLITTKGEAIALAIAQMTTSVIATCDHGTVAKIKRVIMDREVYPKKWGKGPYALKKKEFIKEGKLDQYGRATETTPEVWK
>ERR1719498_117016|81__k141_1240097|-|252|3.814e-66|2|369|1208|1208[1208]:960[960]:249[249]|872[872]:369[369]:504[504]
GSTILVKLSFLNEFLFLECVWAFTPLLWVDFSIHNDSLNFGNCSVITSSDNRGSHLGDGQSNSFSLSCDKYAFFADFNTVFVSQHFERHNDSSKVRLIVEIIVHPLCIHNVVHGYHGFVFLEGTATHSSELKHVCSSSGVVTEMDTLGSNIGSCLTVDPENTHFLFSVILKHFALIDSSDSQNFLDSRDQWRSLEDCTLESIQSFYKNVFVVNGSMELHNSNVFLSCRLLSFDKTCCSVNADDETPGNRRI
>ERR1719263_1822764|81__k141_1241131|-|75|7.305e-13|1|122|346|346[346]:122[122]:225[225]
FPTESKLIRLNMADNKQLTDTCCKPIASFLFPILGELNIWGNHYITDKGFLDLCITRSDNFKRVNYCGCYKISDD
>MMETSP0206_Transcript_8999_30766271|81__k141_1241233|+|139|3.96e-32|1|309|632|309[309]:632[632]:324[324]
KYMQINPVEGIFFYSLLFIVGLQVFIPPGAFIAIVTPTFMTLFGSWEGILIHFLVIYVAQHIAIMLTFFIGRYFSSVGKSLAKKIEYFEVFNSLVTTKGIRITILMRL
>MMETSP1380_Transcript_18755_7894615|81__k141_1238119|+|848|1.47e-245|1|792|2471|792[792]:2471[2471]:1680[1680]
ENEKNEDLFEHKLYKVSNANGDLETEEITDRPLKKKHLDTNDVYILELAKTIYVWCGKHANYEEKNNAILTAKEFRNKNDKPKGTSIVKVPEFGEDAVFKSFFEDFYTLKGYNIDELEEATDQIKELYLNKQMSNVDPHTGPALSIKTYVVKDDQLELLDESEHGHFYEDNVYLVDAHDSGEKRLLYLWVGKKKTLNELKTCDKYFGQITDHTFGDDTIRIRMRKGKESSKFLALFQNGVVIHEGERGVDNANKQIYCVYSPFSKEPKAIEIDSFDNLYFNSGNVYYLITPDNTKLYKWVGKGSNDREKEFAPSSLLAGKEVIEVQEGEEPTELWQTFFDQESRPENISVYERKSTDIRVIEPRLFLVSNERGYFQVEEIYNFGQEDLDHGDIMILDTYDTIYIWTGRQSNSFEKKKGIELCSFYIDMCVNNGRENNLNIVDVIEGNESSLFKSFFPDWDDDNLLKESDRLKQISETVLQKVEEYKGGENYHSFPESEFDGYDHPRDHQYTKEEINERPDKIKRSVCELYLNDADFEKVFKVNKDEFYKLKDWKRLRIKK
>MMETSP0213_Transcript_39243_5967377|81__k141_1238212|-|264|9.31e-70|3|2384|3360|3360[3360]:3139[3139]:222[222]|3093[3093]:2887[2887]:207[207]|2785[2785]:2384[2384]:402[402]
GAIPSHMIEQYNGNKDANDSFLQNDDTTKLANDIVFCLLLLESSTSKHNGNAYNNLIDKRMMHMNIISDYEIKKHESFFGLGKILFYKNELNKAMEMFELAIREFQNDPVYCLWAALTQYYIYKRCSKHSNHKRDLAVKVEHYNKDLNALFIYLKLVLDLEVIAADVRLTPKCSPEDIALMIKQADTYKGYLAWAEICVSREKSQNNKMFLPKGNKRFAVEVLEELIEFYPENHEAYFRLWSLYETEPHKAIDVAEKMFLCCTNFHNISSGNTLEIK
>A0A1R2CKX6_12876697|81__k141_1238357|-|156|3.021e-37|1|1246|2454|2454[2454]:1246[1246]:1209[1209]
LRSLKVDEMTPTEKAIQSRIKEAFSYKVNNRLWEKIMEGIKTHSKFLPVHAQHNHAGSNPQSSSYFHKPTKTQRYQHLHGSDEYQKDQHKFYGSLPRYPSRNVGVSKTGGSMRMSNSNSKYITTRSGKKLYHVNSEFKNEQMAFELEEDLLNTEVATELKTYLIYPSGERWVGVDGKASEVDQHTYKEFVGFLEEYFTGDLDEFWKKNSPIDNLTVSSGARHQKGINSTGSNEMNPIGMPNANFDGNTRAIPGGRYGCAQFVKSCGPPILKKVSLGQFSQMIQKAISDDLLRYQKKTLLVWTASIDKDINCGVYSQEEIILKREEIIKKLAAVKMAIIDTLLKNPEGISLAQLPNHFKTRLNFTVNLNDLGFAKLKDLITSMRDRVMISNNNHPVATLIRPNK
>MMETSP0205_Transcript_13422_21115130|81__k141_1238357|-|255|4.767e-67|1|106|708|708[708]:106[106]:603[603]
NPLQSHDSLDMSSFLFYSKNKHAHGIRSRSASPVHNRSVSDLNDPTDTNEGFVNPIRGPIIDENRISEECKSDEETIHSGSLQEMEDLLAPILSDSKKSENSMKSEIMKFKKQALSDNKKLNSNQNLLSSKIKKFDVGLNKTQSITLSSVPGYHLKSSSDDFGKPVPKQNPNQIGYFETKKLVEKGAANRLMSKKDMILQE
>ERR1719313_1237387|81__k141_1238477|-|53|3.064e-06|1|3095|3292|3292[3292]:3095[3095]:198[198]
FLLSFILRLVKWVPHNLNEEAFKVMDLLMYTVRYSLKYVHIKAVTLALLDKYTMRSKIHKETMTAF
>MMETSP0211_Transcript_23105_21610506|81__k141_1238477|-|51|1.226e-05|1|4106|4468|4468[4468]:4106[4106]:363[363]
EEDIYTELLKLQPDLLEWILMNLNEKVEPIRIAFLKSLEFLIDTLGCSLGTYTSKILKSVIKNVHMAQNHNKESNRQTKSAFDQTLKNVYNHFLETFLSVLSSMSNEILLELFSEVLYPTI
>MMETSP0211_Transcript_30589_28454230|81__k141_1238477|-|139|3.96e-32|1|1880|2350|2350[2350]:1880[1880]:471[471]
WNYVRTSLDSKWTNIRRQTYHLLASMLRINFHNYGNALKTKLKNNFPVLLNILLESNNTEAKKGGLYILGSFCGLSQDCDLSSINIKESLYFFRKNESYISIALWQKVFDLQNDWDQNVKNAANVIIQFCAPRESIKYFNQMENEKYELKLSEVQNK
>MMETSP0211_Transcript_23104_32683113|81__k141_1238477|-|62|5.985e-09|1|3836|4033|4033[4033]:3836[3836]:198[198]
IYILKITDKIIHICKGDIQLNNKFLTVIFEEITNKSKSGTVHLAVQNLWQTLINNVFSNYCSKDIK
>MMETSP0205_Transcript_5244_12566666|81__k141_1238596|-|199|3.435e-50|1|2375|2809|2809[2809]:2375[2375]:435[435]
MSQTHEKSQLIHHGKSLSLASFSQLCGEALKDRLTSKSQQKYYTVLEIVEENELEYDSLNLFSRLISSLLRAGAKDLIDLILTKPPKYDASSAHHFIKSFEAYQNFCITLLSFDCSYIIKVTNYILNEALKLCTISVSGVVSLEI
>MMETSP1380_Transcript_7456_14627599|81__k141_1238596|-|497|6.745e-140|1|227|1489|1489[1489]:227[227]:1263[1263]
MLIKLFENNVLPYSESHYPQYCFLYVCSVNQVFLQKLITLFILRAFNSKESYGSSHQFRGDQIHSKVCNINYLCSLLATSGKEIMPINIFLDSIKFLVKFFKKKFHSKKVMDEQMERYSSASECGETPMKRNKKTIKIDDKLFYISVVQGLSYIMTYKFSEIENEDPTLVAKILKIILNNEFKAVLFNQGQLLRDLLEALKGNCVKSKYIRRLSKLIKEQKGFLRYKKDLFNRIKRKMPFGTPLFLIESSVYFENIHSHLPNNQIQESIAKNLIPPEHKYGLQKKKVKVEEEEEDKVEMPTSNYEDPSFNAALIAAFGPPKSAVQSKDIRQTIFGKLGRSLSMDFKHKLKATSSRSRQESKDNFQAPIPINLVKKLQFDTRINPPETHFDLTEIALEQLETFSDGYASNKETDVASIDLLD
>A0A078A7A6_14127430|81__k141_1088300|+|581|3.487e-165|3|730|3243|730[730]:1353[1353]:624[624]|1600[1600]:2175[2175]:576[576]|2317[2317]:3243[3243]:927[927]
FLKSTEVDEEYEDSYYSEEDLVGEDAIDNYRYKHINMHRLREKEQVLGKQNKSPLIDYLIETDKEKLIPKTLGLVNRKHKPNEVVAGNYLFGEKYSHSFSEGIKNRTKLESLDLKKNRLTDFGFSEILFKAPSNLLVLDISYNSSLSMKTYERLADYLENPKTILQQLMIEGNQTGDKPVILLCKVLQYNNYLKYLNLSRNDLTNQSANFDSRDIELMNEGLTDNHNILGIHMLGNMGKTDALGFLHKSDEIDYAMSTLFTRIKPTLERGYKHNSKAISLEASSNCWICEGWTEVKFEFNPDLVFEEKHDQYVPIYLHISSDKFEQDLLLPDPENPEIYTSTRMVPPGDISFYFTKESINYTSPEQDIGSLNQTSEEVINVPSTNILQNIIVSNSPVTGTFEADWGMCKIPRIVKQEQELVSVKYYLKKNYKHLREMYKYYAAISPAGQVFSIGNNVFSDIISHFPDLIDNQTLKLSDIDLEFVSTNAGPKNNNPRNPERSLVRFQMMEIFTRIAFTKYFKTKEVSSQLEAVEKLFNTYIIPFGKEFDCHSWRKEKLWNEKCDHVYKRYLGALKMIYSKYSGRYAMPSAPTYMSFDEFLDLVCEAGIVDETFGQREIGICFNLSMMTQKDEIDKDKHLNMVMTEFIEAIGRVADKISLPPIFDNMEGVPEQYQIGSGDMTISTRKTKYLLLPLHVKIETLMVMMVKNCL
>ERR1719499_1461550|81__k141_1238903|+|284|8.879e-76|2|2469|3322|2469[2469]:2867[2867]:399[399]|2924[2924]:3322[3322]:399[399]
IIGKIGQGSFGRVFLVSSKKSKNLYALKVIKKDLLVADRDILSIKRERFLLRSLKKNTFIVTLMHTFQDEVNLYFQMEYLNGGNIYDLMKRKLGFSEYDFLFYISHIIVAISKLHEENIIYRDLKPENVMISHVKLVDFGFSKKINDIKTDKTYTTCGTHGYMSPEILLGTGHSYKTDIWSLGILIYELVGGYLPFNDTSPQKMNSKIVSGFIKFPKNMSGTLKELIKNILVYEPEQRLEMEEIQSHLFFKNVDWEQVKSLTMPSP
>MMETSP1380_Transcript_12849_1922333|81__k141_1239013|+|106|3.402e-22|1|714|965|714[714]:965[965]:252[252]
LKGYQFKFRVYTKNNRRRKIIVCKYDNCKKEFNKTWSFLYHARMHEGERPFECPVCSRKFSQKSNMKKHMKHHVLTTVNQRKLF
>ERR1711871_1673408|81__k141_1239122|+|51|1.226e-05|1|1743|1958|1743[1743]:1958[1958]:216[216]
PSEINHSMVCKSKSEGVVASVHFSICFLNEQHPEFVSICSREDWACIEVAGNVIINCHCVPFPILAQANSID
>MMETSP1397_Transcript_6303_33876041|81__k141_1239122|-|519|1.608e-146|1|597|2174|2174[2174]:597[597]:1578[1578]
FTDPYPYEQIIHWRRPHEFMKNPKIFEDDIDPNDIKQGFLPDCWFLSALSCLAERPELVRRLIITPEYNKEGIYRIRLCKNGEWHTVTVDDYIPCYFNAGPIFSRANGDELWVLLIEKAYAKMHGCYYSLRFGFTHHGMIDLTGCPTWNITIPKDDQANDDVTDEIWDKMIEADESGYLLSGETPGYDSATEGGGLNAPSGLVPGHAYSVIQVKEGLGNRLLNIRNPWGKYEWDGAWADNSEEWTEEAIEHFKPYFDVNDGSFWMCIEDFVERYDSVNICEVRNWDEVRLKNKFIKVHEKEEEENDWVFSKFYYIFEILQDDTTVHIGIHQEDDRVLGADRRKFLDLSYILFIKNEDTRDLDIHSTADFVLERENQMKLTLDEGKYYLVPLTTGALLQKPLNAKEGKLDYKVEHNKITMPHPFFLTTLNDIFRKIDLALNGQLSAAELNQFGRIVNEARFMKIKDSSFTRKEFKRISCDKDGLTNLGFKQYLFRNFETDKIIKMLEKLGYDEGLYSTKSRVIIVSI
>A0A078A969_9494856|81__k141_1090405|+|398|4.275e-110|1|287|1375|287[287]:1375[1375]:1089[1089]
ICRAKSYPFERHKVLTKDGYWLTVFRIMGSKGQSTWEALAQRKPALYLQHGVVDSADTFIMNDEKRAPGFMFANAGYDVWLGNTRGNKYSKEHMYLDPTDDEDKKVFFDFSFGEMAEYDVPAIIEHIRVETSKDKIAVVAHSQGATLMLVKMSNDIHWWNERVAIFGCLGGVAKLDYTSSKLIKDLANQKYVLSTMKGLGVVEIFPSNYLQSKVFSSVSKRVPFISDFLIELVADADTSTNNQSRVGVFMNHYPSGSSLKSFEHFAQIIISGRFQNYDYGHEINMQIYGHEIPPIFDLSKIKDAKTIMIVGEYDLLSSEKDNEWLQDELGDNVIFYNTYPLGHTSFLISEDMTYIKDTIEVLK
>MMETSP0213_Transcript_12834_15668057|81__k141_1090405|+|51|1.226e-05|1|5025|5315|5025[5025]:5315[5315]:291[291]
KQCVETIAEENEPESIVGTIVDDSYINKSEAAQNELSVDKMILDCNQRKQDNIENATKSGFDKNSNKMAQLRTEMNSTMKNFAKKGNVKSMRSTAIF
>ERR1719272_767578|81__k141_1090405|-|54|1.532e-06|1|314|544|544[544]:314[314]:231[231]
TSCVAQPYIIASISKHKSRSSLLIIHNECICTVNNSMLQVKSWLPLSECFPSTLSFRPHYSEDSEPVAIFSKHLMSL
>MMETSP0213_Transcript_14624_2709323|81__k141_1241075|+|164|1.18e-39|1|1337|1768|1337[1337]:1768[1768]:432[432]
KCSDKNSSKTTKNGSANNSSGEECDEMSLQRTDSVIQKELVEKKKLEQLEKLLKKHLNNMTQMQGYYDKEVNDKENLLKRYKTSCDSYEKQHTRDSMIIKFRNSTISKFGGIVDKVSDSDIEEEVQNLQNEIKILHEKQDESPK
>MMETSP0206_Transcript_11531_13018066|81__k141_1241075|+|137|1.584e-31|2|3655|4071|3655[3655]:3780[3780]:126[126]|3847[3847]:4071[4071]:225[225]
NKIKHFQKIKDENNFLKKELVSLFNENRRLKQSKGEDGEKSKIKMMEMQCRKMEMKVESRNKELRETTYKADKMCDYILSRPLVPDTVKDQLKSATKIEKAIKAIAFMSEQLLSKSK
>ERR1719443_145332|81__k141_1241075|+|445|3.038e-124|1|302|1282|302[302]:1282[1282]:981[981]
KTFNYDFVADENTSQEEVFYKMGQPIVDSCLEGYNGTIFAYGQTGSGKTYTIQGPGFDDVCLTDQAEQDRGILPRSFDYIFNKLEGLMEEETEENKVEFLVRTSYLEIYNEQIMDLLNPTSQNLQIREDIKKGVYVEGLIEEVSNSAHDLLDVIKKGALKRHTGSTLMNKESSRSHSVLSTTIESKIMKNGLFNIKISKFHIIDLAGSERAKSTDAAGTRLKEAGMINKSLSALGNVINSLVDVGQGRSRHVHYRDSKLTFLLRDSLGGNSKTLMIANVSAASNSFGETLSTLKFAQRAKLIKNKAIINEDSSGTVAILKDEIKRLK
>ERR1712179_37465|81__k141_1241075|-|111|1.063e-23|2|910|1239|1239[1239]:1063[1063]:177[177]|1029[1029]:910[910]:120[120]
EESSLIIALFFINFALCANFNVDKVSPNEFEAAETLAIIRVFEFPPSESRKRKVSLESLSTRELMTFPKADKDLLIIPASFNLVPAASVLFALSDPARS
>MMETSP0213_Transcript_20192_29779624|81__k141_1241261|-|53|3.064e-06|1|989|1306|1306[1306]:989[989]:318[318]
VDKLEVVSFLKQNKRDRDDFRYFIENMIVSTDLQTFKNDDILEQCEKDLISQNQASKKYQKLHKINILPSNPSETNLNTHFKQISYQNKISTRKQAEQTHSKLYLR
>A0A078BB24_15546401|81__k141_527637|+|560|7.313e-159|7|263|3064|263[263]:613[613]:351[351]|668[668]:847[847]:180[180]|995[995]:1750[1750]:756[756]|1778[1778]:2194[2194]:417[417]|2258[2258]:2458[2458]:201[201]|2540[2540]:2767[2767]:228[228]|2939[2939]:3064[3064]:126[126]
DKNGKRPSSPDYDCTTLMIPEGYMNNLTPAMKQYWTLKAENYDKLLLFKLGKFYELFYEDAILGNRLLDLNWMGSIKKYHVGFPEKALNKYLGIIVNFGYKAAVVEQMETPKMRNKRIYSKGTFINPFRTSYDARWVFAFSSDFERNIGVVFFDVSTLKLNVGQFQDDEMYNKFRTLKLEKYFSTDKKKWPISLINILLKMAKADLALSSLDMTISYLQKSMLDEQVINLASYQSYDPNKIKSSKMILDAQALEHLQILDIPGATQQEKSGSLFCLLDHTSTRFGKRSFKRWVTTPLCSIPLINERLDSIEDLMGHPDKLTEFKENLKQLPDLEKKLSSIYQYSIHKNKKAIYFENINLRRLKEFYDLVGILKKMSSVIKPLADSKNEFKSKRLRQILSINSTSQDDEVENEPMSFENITDDQGLFPDLMIEWSTNDNDQTIPQPKHGMDSQFDTAKARSNEIKEKLYDYLITVQRRFDNTSIRYCHPKYRFELEIPESLVKGDKKPLEYEFTSSRIGYQRFHTQEIKKLVDQLEDAEEIVNQTLVPFIASIFSHFYSKKEIWDRLVSMTRPEFIDFEKNKFHSYLELRQMRHPGVVSTGVEFVPNDTIIGKRYDKVQVEQQPNTLLISGPNMGGLTPIDRIFTRIGASDSIFEGKSVFFMEMEETKQIVENASSQSLVIMDELGRGTSTFDGFAIAKASLNYIHRSIKVRQSFGIQVARLTGLPENVLEIAKAKSNELYLKLKSLTKEIKLI
>ERR1719424_985353|81__k141_527637|-|93|2.787e-18|2|2410|2658|2658[2658]:2542[2542]:117[117]|2526[2526]:2410[2410]:117[117]
DEAFSTICFVSSISMKKTDFPSNMESEAPILVNILSIGVAGTYQPIWAIITAIHVCLNKVDFPPMFGPDISRVFGCCS
>MMETSP0205_Transcript_15851_9548084|81__k141_1229677|+|79|4.566e-14|1|2454|2927|2454[2454]:2927[2927]:474[474]
VIEFGTQQYPYRNFRSAASEILNHYSLTDVGVTILLKENARVYIEEDTTYFIRMHSVTIKSYSDVSSDSGRALIVQTSIAQPEMSGKAVFHILQHTNLDISNQIALGGYSDDSKAKFALTRRIFRVIETNFTFSNINAYSEEVDYNSETYFFLPYLFQ
>ERR1719428_557370|81__k141_1074511|+|88|8.918e-17|2|283|579|283[283]:396[396]:114[114]|463[463]:579[579]:117[117]
DAFTHTGDVVFSVIGCCIKQVISCLFETCKHQSRILHFDVPWINCDSMTTHSILNFPDDGASCCFNAQHIFNLYNVV
>ERR1719357_1401304|81__k141_1074511|-|1189|0|4|223|3102|3102[3102]:2200[2200]:903[903]|2162[2162]:1821[1821]:342[342]|1514[1514]:993[993]:522[522]|936[936]:223[223]:714[714]
CGPYNADFDGDEMNIHLPQTHEAKAEANILMNVVNNLVTPKSGEPLIAATQDFLTASFLVTNKDQFFDLAEFCKICGYFCIEENEPITIPPPAIFKPIQLWTGKQIMNMLVKQNNKSSISVNIELDERNYSGVSKQMCPKDGYVIFSSSELMCGNLGKATLGDGSKRGLFYALIRNSSNAVAAHCMLRLSKFASRWLSNYGMSIGISDVTPYKIIDQKAEIVEEGYQKCDKLIEKFNLGKLSLKAGCNSDQTLESELNGVLSEIREKAGKLLKMTLPKTNSPLIMATCGSKGSYLNLSQMIACVGQQTVNGQRIPEGFINRSLPHFEKFSKYPAAKGFCKASFFDGLNASEFFFHTVGGREGLVDTAVKTAETGYMQRRLIKSLEDLSVKYDYSVRTSTGQMIQFLYGDDGLDPMLRTFVHNELVDKLTKLHSALGFTDAPKSKPKRGKKKQCKTDDQVIKSFIHITETQMMDFLNRVWKIYNDSMVVPGEAVGAVCSQSVGEPGTQMTLKTFHFAGVASMNITLGVPRIKEIINAAKTISTPIISADLYNDRNEASARIIKGNLEKTLLGDITEFIKEVYTKSGCYLLVKLDLEAIESLKLDLNINDVSEAISKTSLLKIKSKHISILSDSKIRVDPYESTRDKMYTCMQLMKIMLPKVLVKGISTISRAVINKSEDDSETFNLVVEGYGLKEVMLTPGVISSRTTSNHIIEVEDVLGIEAARSSIIREIQYTMSSHGIAVDPRHITLLADVMTFKGRILGITRFGVSKMKDSTLMLASFEQTTDHLFNAAAYNRKDNITGVSECIITGNILPVGTGIFKLFYDDE
>MMETSP1356_Transcript_40003_17460150|81__k141_1074511|-|560|7.313e-159|1|3106|4479|4479[4479]:3106[3106]:1374[1374]
AELEVVAPRLYNEGTYTPTAYGLLDPRLGVSSKSDICQTCNSKYDKCPGHYGYIKLELPVYHVGFFKHVLSILQCICKNCSKVLLKEQSKKRYLKLKTKISDPLQKDKLRREMIVECKSMKICASCEHFNGTVKKEPGVACKIIHDQFDNKKFSNDDNVNLLTQCFESICKINKDVEWGLNKMQQDINPLTAYNLLKNIKKEDIPLFDMNGKDIHPADMIVNYVIVPPICLRPSVAVSENKRNEDDLTVKLCEILQLNFVIRTSIMEGQPHAKLTQTWNMLQFTLAQYINSDTPGLPIHQLGSKAIRAFCQRLKGKQGRFRGNLSGKRVDFSGRTVISPDPNVEIGQVVVPVDMAKIFTFPAVVNAINHKFLKGLINNGSDIHPGANFVQFLDGTKMKVNRNNKEQLAEEIKYGDIVERHMIDGDSVLFNRQPSLHRLSIMSHKAKIMPWKTLRFNEC
>ERR1719234_2127641|81__k141_1074511|+|119|4.153e-26|1|1057|1305|1057[1057]:1305[1305]:249[249]
VFSRFPLMILALASLRSLYRSAEIIGVLIVLAALMISLILGTPKVIFIEATPAKWNVLSVICVPGSPTDCEQTAPTASPGTTM
>ERR1719431_1149101|81__k141_1074511|+|88|8.918e-17|2|3007|3267|3007[3007]:3120[3120]:114[114]|3169[3169]:3267[3267]:99[99]
IHQYVSFSLGFMGLRQMDVHFITIKICIVWSTSTLIESPMQRWLPIEKNRVSIDHVSLHNVPILNFFCQLL
>ERR1719186_852394|81__k141_1074511|+|98|8.709e-20|1|3314|3550|3314[3314]:3550[3550]:237[237]
TKLAPGWMSLPLFIKPLRNLWLMAFTTAGKVKILAMSTGTTTCPISTFGSGEITVLPEKSTLFPLRLPLNLPCFPLSLW
>ERR1711970_211654|81__k141_1074511|+|49|4.903e-05|1|2228|2419|2228[2228]:2419[2419]:192[192]
PLDPQVAIISGEFVFGRVIFRSLPAFSLISLNTPLSSLSSVWSELHPAFRDSLPKLNFSISLSH
>MMETSP0205_Transcript_24769_12729899|81__k141_1230625|-|71|1.169e-11|1|1425|1613|1613[1613]:1425[1425]:189[189]
FKSPKNVLNLKIYPDITLINRSKIYLQMGHSLNSLVVSSKINPVKLIRNIKYKNGKMLNLDDR
>MMETSP0213_Transcript_16559_36054015|81__k141_1230625|-|61|1.197e-08|1|2040|2342|2342[2342]:2040[2040]:303[303]
KTVMHGNHNVQVDFETMMQAKNQRNRVNKPKLQKTSSNLTPINSVSLPRSKSNVHANNLDWTKQLFSKVSNQKKQDKTGDFVISTSECWVDYLLSIHFGVL
>MMETSP0227_Transcript_47899_13755492|81__k141_920411|+|57|1.915e-07|1|101|340|101[101]:340[340]:240[240]
ENNIYQFATYIGIDPNTEDYLLDIAEEGYLSSTPEPWVQCMDSDNKPYYYNEKTNEIMRDTHPKIELYKSRVEQERIKQG
>MMETSP0213_Transcript_9307_38499879|81__k141_920411|+|137|1.584e-31|1|1518|2078|1518[1518]:2078[2078]:561[561]
EKTKKLNEIENSLKDLSLTSENPDLSYKLQESIKEQKKLERQIEQLNASITEQRNKSKELSQEIIDINKQKMEKERLNQNDKGARIAKLRQQIDKVDSDIIRAELDYQKLKDGSSRVGDNYDSENDDINKSSISKFRTSNQDFNNVSLEQLAKDVSEIKSLIDDTGIGNKKLKDFIVDASAFRRNKD
>MMETSP1380_Transcript_36628_22979529|81__k141_1231339|+|98|8.709e-20|1|2223|2585|2223[2223]:2585[2585]:363[363]
QSQVMSKLQLRKMMKALEKTKHKQVLSSLILSPHNPLSYNLPQIVDPENRAKMLKKATKSKIFSCFQNIFNSKYYSKTTGVASIDSDMQRDGASHHIYISERLVVPSLRSKIFHIKPQSVK
>A0A1R2BYK0_2782388|81__k141_1076288|+|287|1.11e-76|2|2463|3284|2463[2463]:2945[2945]:483[483]|2979[2979]:3284[3284]:306[306]
FAKNQQGSKYLQRVLAKASPDILDFIVVEVGDNLHELMVDSYGNYFCQKLLQSSSSKQRLYLLEKISPHIVKISCDKRGTHSMQSLIQLINMEAEEKQLETAVMDNVIELSFDPNGTHVLQKVILTVKANKLDYIFYSCLDKFIDLSLDANGLCVIKKIITLIEKISENCVQLVQSPYGNYAVQQSIENWNNDELKGIYLNLHSNVLQLSMQKFSSNVIEKCLDRADDEILLLYAESLSDPETVKSLSKSNYGFYVIQKLMNV
>MMETSP0213_Transcript_26106_26201042|81__k141_1231804|-|69|4.675e-11|1|169|501|501[501]:169[169]:333[333]
RWDKKDNIRLFKIIKSKLLHFDLTMKDLKKTVRKISPEYKQLLEVLKIEAGWKGSIYELRIRIRKVLNNPKLTVRDIRRLKPLLNQYYEGEVTREELLDNFPGKTFSQLIK
>MMETSP0213_Transcript_42781_20252934|81__k141_1194944|+|332|3.154e-90|4|496|1605|496[496]:627[627]:132[132]|709[709]:963[963]:255[255]|1060[1060]:1293[1293]:234[234]|1360[1360]:1605[1605]:246[246]
MSQTEIVLSALADTKKFVNGWKFTEFTESVCPLYVCLDFSALTSVCSVKITEHQELMKSHTLTVLSPPEVTRCDPAGWKSTPESQSLCPSPDRIFSPSSIFHIFQMQSSLTVAKICFLKWRAIPPIALSGVFFPLVLSICLVLFVAVCLARDCSIAWAISSSFALILFLASVWRLVNLSLSSCSKVFSFNVISYFLVNSLILSSYCSCVLWKSLSFLSLSQVDFAFSALTCSLSSSTFKVVTLSSIRLFLLLVSVNWPMSLSLKVPFFCRLLHSYWKTFKVLSIPNFVR
>A0A075B355_27533164|81__k141_1194944|-|331|6.309e-90|3|255|1631|1631[1631]:777[777]:855[855]|722[722]:450[450]:273[273]|401[401]:255[255]:147[147]
VIDDFIRNYLTKFGMDKTLNVFQYEWSNLQKKGTFNDNDIGQFTDTSNKNSRMEERVTTLKVELDKEQVKAEKAKSTWLKLRKERDFHKTHTQRVEKEKAQISENTKKLVELQEQYEDKIKELTRKYEITLKEKTLLQLERDKLTKRQTEAKNRMRAKEEEIAQAIEQSRARHTATNKTKQILRTKGKNTPYPVDDARPNPFLAQEYDDFNSKASNQKIIKAHDKAIGGMALHFKKQILATVSDDCIWKIWNMEDGENILSGEGHKDWLSGVDFHPAGSHLVTSGFTEHTQPVWSVKFHDTGDFVLSGSMDASIKLYDVNAEKSRQTYRGHTDSVNSVNFQPFTNFFVSASADKTISVWDMRTGLTIQTFYGHLNSDSDGIVKVWDIRMVQEVLQLDTGDAIAHSVSFDKTNSTVAVGCADASIK
>ERR1712083_166749|81__k141_883464|+|60|2.394e-08|1|496|687|496[496]:687[687]:192[192]
EIMLYSQTDPILESSKDVQYYCMNFTYVGLKEQFESAGLCVWNNRWSNLFDFTPEKMSNFEVVD
>ERR1719272_496041|81__k141_883464|-|67|1.87e-10|1|204|494|494[494]:204[204]:291[291]
QFEQSLILNCWQYTMNFQLVQLRRKTELVLGPQSMYQLSQLSTNPPALTSFRQIVESLQSLMENGFPSMSPFSLQTTMLVMFWKMYKDLSTFFSFLL
>ERR1719246_314723|81__k141_183041|-|85|7.134e-16|1|1547|1768|1768[1768]:1547[1547]:222[222]
ASSWPQVKAVSLSNSKLKEGLSPSNNLCCKSSSGTFSDFNFSRSLPSASASGWAKKLDINSSWLATTSESSSIG
>MMETSP0258_Transcript_22254_5596766|81__k141_183041|+|814|2.526e-235|2|389|1964|389[389]:1387[1387]:999[999]|1410[1416]:1964[1964]:555[549]
DWSKFVAITHRALLDMAEDVIVKQNKIDDMFKGEQINPTEKRSVLHVALRMAKDQSLEVADEGDVVKTVWEVRDRIQAFSDKMRSGDFHGYSGKKLTNVVVIGIGGSYLGPEFVYEALRYDDKCNQAGKGRTLRFLANVDPTDFKRSIEGLDLEQTLFVVNSKTFTTAETMLNARTAKRSIVKHFKKLNADADDLDFIKHHFVACSTNIKATKEFGISEENVFGFWDWVGGRYSVSSAIGVLPLSLHYGYDNMASFLDGARSMDEHFRSNTSRDKLSQNLPVMLGLLGFYNTHICGHEARVILPYSQALLRFPAHIQQVDMESNGKSVTLSGKRLTSKCGPIIFGEPGTNGQHSFYQLMHQGRVIPAEFIGFINSQTPIDDDSEVVANHDELMSNFFAQPDALALGKDLEKLKSENVPEELLQHKLFEGDRPSLSLLFDKLTAFTCGQLLALYEHRVAVEGFLYGVNSFDQWGVELGKVLAKDVRKVFTQAKKEKKQPDLSNFNSATMNLMKRYLD
>ERR1711892_1094863|81__k141_183041|-|187|1.407e-46|3|451|1107|1107[1107]:991[991]:117[117]|942[945]:775[775]:168[165]|705[705]:451[451]:255[255]
PIAEDTLYLPPTQSQNPNTFSSDIPNSLVALMFVLHATKCFTMLLFAVLAFNIVSAVVNVFEFTTKSVCSRSKPSILLLKSVGSTLAKNLSVLPPPIPITTTLVSFFPEYPWKSPLLILSEKACILSLTSQTVLTTSPSSATSRDWSFAIRSATCNTDLFSVGLICSPLNISSILFCLT
>ERR1719389_1143975|81__k141_183041|-|119|4.153e-26|2|1220|1514|1514[1514]:1428[1428]:87[87]|1366[1366]:1220[1220]:147[147]
WNHSSLMHKLVEAMLSVSAWLSENNGSTLFTITFHIDLLDMSWESEKCLTIRQNHSSFMPTNVSVVESEKTKHYWQVL
>ERR1719233_584697|81__k141_1038664|-|382|2.802e-105|1|136|999|999[999]:136[136]:864[864]
RTLTNFAIGGVSGMLATCIVQPIDIVKVRLQIRGEAGNANLSPFDVVRELKAEAGVKGFYRGLDSALVRQMTYTTTRFGVYLNVSQYMQNNLPEGQTNISFKQKCMASLLAGATGAFVGNPADLALIRMQADSTLPADERRHYKNVGDAFVRIVREDGLLELWKGVGPTMVRAMALNLGMLGPYDQVKEILGNAFGVSKATTLGASACAGFLAAFMSLPFDNIKTKLQRMKKGKDGTYAYRGMIDCAMKTIAKEGPLGFYTGFPTYYVRIAPHSMLVLLIGDMLKTML
>ERR1719401_122524|81__k141_1038664|+|57|1.915e-07|1|593|820|593[593]:820[820]:228[228]
GKVLSACILINAKSAGFPTNAPVAPARRDAIHFCLNDMFVCPSGRLFCMYWDTFKYTPNLVVVYVICLTNAESKPL
>ERR1719500_61117|81__k141_1197030|-|71|1.169e-11|1|525|719|719[719]:525[525]:195[195]
ANFSLRFSHLNLGKYFINQVSSLKRLCLFLPPTSWPLRAPATDFATFLSANSIQPSVYLVLLFPP
>MMETSP0213_Transcript_16378_4988067|81__k141_1197030|+|305|4.234e-82|1|271|807|271[271]:807[807]:537[537]
EQNLADIRGNASLQIDSEFMKNKEQRLEDAKEFRAKQHRKGVIYFPKIPPYMNPGTIRKLLGDYDVERIYLSPEATHKRKIRIKQGGNSKTKYTEGWIEFADKKVAKSVAGALNGQLVGGKKRHNLFRDDTWLMKYLPKFKWENLKEKFAYDRKVREERLKVNLSQAKREQSFYIEKAE
>ERR1719464_763935|81__k141_574711|+|275|4.546e-73|1|261|1007|261[261]:1007[1007]:747[747]
QQTWVERSRNDVVRTELQLLPVHLVDFGRDLLSGQLSERLGGGHLHLLGDVFGSDVEGSSEQVRETHHVVDLVRVVRAASGDDGVWNRFFGLVGQDLWVWVGQRKNNWLGVHLLDPLGFEGTLGGYSDEDVALGDCFLESALLGVVDVLLLPLVHAVGSSLVDDTSRVTQNGVLRLDSRVEKHLQTGDSGGACSVEGDFDVFKLAIGQDARVHDSGCYNDGGAVLVVVEHGDVHDFLELVLDVEAVGAL
>ERR1711965_1151|81__k141_574711|-|435|3.111e-121|1|219|1007|1007[1007]:219[219]:789[789]
KGPDCFYIENKLKEIMDIPVFHDDQHGTAIIVAAGVMNACVLTDRKLEDVKVTFNGAGAAGIACLQMLLDSGVKPENAILCDSRGVIYKGRTDGMNEWKEKYVNDTQKRTLEEAVTECDIFVGVSAKGALKPEWVKKMNAKPIIFALANPDPEILPDQAKEAVPDAIIATGRSDYPNQINNVMCFPYLFRGALDVRAKNITEKMKVATAKALAELAREEVPAEVNEMYGKKLEFGPDYIIPTPFDPRLLVKISTAVAKAATET
>ERR1719330_982439|81__k141_1198085|+|93|2.787e-18|1|545|928|545[545]:928[928]:384[384]
GPLNDLFEFDQKENEWVQLLTSGKDTPEDVPPPLEMHTSHLYYDEHSNPHLLILGGRSKDEMSSGIYSLNLEELQWSKIGDIPSILCSHTSVLIKNQYVIVYGGFNGTAIFDSIRRFDIKNSKWLTFM
>MMETSP1380_Transcript_25340_21950926|81__k141_1198406|+|68|9.351e-11|1|1513|1992|1513[1513]:1992[1992]:480[480]
SDETVEKYEFVMLGSDALKDLAHKLASFKVREVPLSYYENGVDMGGYSIVKTRNKDSFRKEVIPSLKNSHDDRRCHKERKRAASIGNFSKNSKTSSRTSKKTKIIMKDKLMSEGQVMPVENIPDACRSYMRDSANGPSQYNTIDREDNKRSKSIESTAFR
>MMETSP0206_Transcript_1275_21791931|81__k141_887294|-|202|4.294e-51|2|93|1046|1046[1046]:693[693]:354[354]|449[449]:93[93]:357[357]
MTDFEKFEDESHSSSSMPSKKSSKSSKSSKSSTSSKSSHRGGGDNTTSMFVTEPKTTEHADEFRNGRLDYNFRRSPIKTWLKMMFPHFRFTTVSNAYCIVIIFFYIVQLILWMNNNWSSQSVGASTAIMGILAFEFVWFLFNFNRMGLSKWLYSIYFGTIFMTTVMGTWVAGYLIEFYGHLAGFIAGFCITMVFYKEILKFGFMKFARFAFLVVIVVLFVIAFVAIFFRKTHLCYEN
>B3RM41_29206384|81__k141_1199256|-|316|2.067e-85|1|93|1115|1115[1115]:93[93]:1023[1023]
VLVTGVTGYLGSWVAKKALELNKYKVRGSMRDHTDEKRLKSLKEAFGDDFDRLELVSVDLNDSDAISKAVEGCAYVLHVASPFPAVSPNDETEIIKTAVAGNESILNACDKHNVKRVIITSSCATIDDFSQGKIEFNEEYHCEPKDYSTPYIKSKIASEKRAWELIDEINNKPERKECKLEMTMLLPSAIFGPLLVNDLSTSPKYISEILDGSSPGFVPYFVRAIDVRDCAEGHLKALETAPFKRYAMIQKHFWIEEAGKWIEDEFTKYGYQPVTKVNGTFALWIGSWFDKDANYFYQAANVEMWINTEKTKEDLQIDYIDIKQSFIDMCYSFIKLGIVEK
>MMETSP1380_Transcript_8822_10387627|81__k141_1234701|+|171|9.221e-42|1|993|1376|993[993]:1376[1376]:384[384]
YPVKFDVMQQFSDKKKQSATQVYSAAKTNNIVLDLENKSVSDVSDAMKDNIYDIDMFCEKQMRNSHNQNRVLVHCAMGRSRSATMVIMYLMQKFKLSKQMAFDIAYTRREVVDPNDGFLQKLTDFETK
>MMETSP0213_Transcript_36905_34456220|81__k141_1234701|+|298|5.419e-80|1|417|959|417[417]:959[959]:543[543]
FKSRKRAMCFIVAHQTCTSRIFPHLADLFDNSKFGELREKFSAQDILATRNAVLLYMALKKEKTREVYICRNSFKVIQGKYPFMCRFEGSSLYLNPKRTNGYPSEIMDRRLYLGDKTHCQNETIIHNLGITHILNISDCIPNKFEDSKSLKLTYTKVNIEDNVDEPIHHSFNLAYNFMEKA
>MMETSP1380_Transcript_40411_3080401|81__k141_925460|-|139|3.96e-32|1|987|1346|1346[1346]:987[987]:360[360]
SFLHSFSPIDNIELKASAKVAETALGDIALLTIQEKVSIVTLGAQGQVDVFSPDENKVIETFTPDGSPTLVRVFSQFPGVLWIAYTKQAPGGSSVSSLLALSGADKMEVEAHEANITDLI
>MMETSP0213_Transcript_37205_31970488|81__k141_925460|-|184|1.126e-45|2|220|606|606[606]:499[499]:108[108]|471[471]:220[220]:252[252]
LLVYNTNLIVARDDKQIDVYDMGNQFLCSQSFHAKQNITSLCISEDALGCDCLIVGSASGYIDMYNINHGFKQFTYMIAYVDSPVYKAISFANLFGLEKGMLTVGEDGCIAVWQWKKPQK
>A0A1R2B7G0_5122689|81__k141_925591|-|334|7.886e-91|2|317|1486|1486[1486]:512[512]:975[975]|463[463]:317[317]:147[147]
YKMGTKMLGSGAFGKVYPGRSILNPDLQVAIKCYKKKDLFNNDIHSIEGEIKNLRSLDHPNIVKYFEAVEDSKHLFIITEFCHGQTLGKYINSHENSIMHEEEAAYIMEQLLSAVNHCHSNNIAHRDLKPDNIMVDKLSNVTIIDYGLSKLVSKTGSLKSQAGCPYFMAPEILNENYNLKCDIWSLGVILYIMLSGYLPFPGESEEEILENILKGEIKFSESVWKNVSESAIHLISMMLSRKYKTRISAKGALEHEWFSILKGETTAHDIDNVDRDILESLQFFECESPFKKAVLNILVKMIPDDEYNELRLEFRKIDEDGDGMLSDKDIQKIIQKLDFVGNKKINYTEFLVATIDRKVLKKTDLIKDLFKQFD
>ERR1711953_558781|81__k141_925591|+|68|9.351e-11|1|717|914|717[717]:914[914]:198[198]
HSCSRAPFAEIRVLYFLESIIEIKWIADSDTFFHTDSLNLISPFRMFSKISSSDSPGNGRYPESMM
>MMETSP1380_Transcript_26384_10692914|81__k141_1235219|+|109|4.252e-23|1|820|1422|820[820]:1422[1422]:603[603]
KHQDTMELLENDYSKELKCLKPDLSNDITNKPPLHQSSHKYDDEAQKTNSYFNYIKRLDKSKSHQKPLEDLNDSFGMMEEINNSESFHYKPSCKSNNDHIQNSVIGKKKVKAPIFSEKHNDRSLSLPKYDTFSAVPEIKQTAYFSEAAKLQNEESKHDKTQTPRNRAQESIRWEEDKIVFNQASKAQKDDSMVDSFLMELT
>ERR1719510_353102|81__k141_1235324|+|68|9.351e-11|1|52|396|52[52]:396[396]:345[345]
ELTQCRFSYFFNLKKSWLMASLAVILLVWSYCSILSSKFLASLDRFSNGFSECLPKMSFSDWSISILYSVAYSYSFLVPSTFTIFRSWSDVLLPEKIGCFGKRSSANTHPRAQMS
>A2E0M1_32389901|81__k141_1235324|-|293|1.734e-78|2|87|926|926[926]:378[378]:549[549]|344[344]:87[87]:258[258]
YEITDKVGRGRYADVYAGVHMLTGQEVAIKILKPIKKNKIRREVKILNLLKGCSYITEIKDVVRDAATKTPAIITEFVNQGDTDIKKIWKNFTLSDIQNYMLSTLKALEYAHSRGVMHRDIKPHNILVDQDDKSIKLADWGLAEFYKSETEYNTKVAALFYKAPELMLGYPYYDYSIDIWALGPIFSGKSTSDQLLKIVKVLGTKKLYEYATEYNIEIDQSLKDILGKHSEKPFENLSNEARNLLDKMLQYDHTKRITAREAMSHDFFK
>MMETSP0205_Transcript_28357_2386634|81__k141_1237598|-|94|1.393e-18|1|3999|4283|4283[4283]:3999[3999]:285[285]
FYNKITLRAIEMLSDRVIAFIRADTFDEESWYFHLKKIFKYMEILETKKYLPPRFSSGVGKLMKHYKKHMNLPDNSNSSLTSRSLFMTQEMREIN
>A0A0F5Y7J9_4767618|81__k141_1237598|-|141|9.901e-33|2|1396|2397|2397[2397]:1957[1957]:441[441]|1797[1797]:1396[1396]:402[402]
PDMRKKQYWDLLITLLILISCLITPWRLAFVEDEDNFWWVLIDGIIDILFLLDIVLNFFSVYPNEYEDYVTDRKMIALTYLKGWFIFDVASILPINLFVSDGEGVNDLARLARLPRLYKLVKIFRIVKQGDKIKKHAAEILKIGMILFYFTITVITTVGYGDMPVNTSSEKILAVFNIVVGVITFSFAIGSLVSVLENLDSSQAKLKEKHFELNSLRKKYKIKTGLYYRIFKALRFRIERDEDAQKFIKTLPINLRTDLTLEINHEMISRIPYFSDKSENF
>MMETSP0205_Transcript_17990_14371245|81__k141_1237598|-|70|2.338e-11|1|3138|3410|3410[3410]:3138[3138]:273[273]
GVVLAMSRRNKLKNFMSTKGTHKFRMPNQQLNSRRSNSVSTHRNRSRVSNRRSCSSREKGLRKYYKSNSNLRRHKYIKNVLPIVAAEESRG
>MMETSP0205_Transcript_31815_4501640|81__k141_1237735|+|179|3.602e-44|1|2436|2960|2436[2436]:2960[2960]:525[525]
ISYCVFHFHTNKNSKELLEIAKEESMDNYTDLWKTACYYETSIRLEAMLLLIHASFLVRFLRIIPIMNFFFNVIKTSMQTFLPIGCVMIIFFVGLAVISTQMWSSYFYGFKDFSHAFIYIIFLFELSLGGGREDLYDQFVFGYERILGMILIVLLIFTIMTFSITIAVVVAAFKR
>MMETSP1380_Transcript_4851_24172016|81__k141_1237735|+|246|2.441e-64|1|1431|2327|1431[1431]:2327[2327]:897[897]
PDKLSNNFWVLMVVLFLYIMNVVSFSVHYDLKAAYWYSNINKQFFNTRYFDEDTQTNEQFIEISTVKDIEEYLSVFFHDNFLKADEASTITYLNDKKILYGPYRVHTAAVKTTSCPRNVNIEKYTKCGSDSSEVCYDVKCLEQSSDLGSSLNDTTISGTYVDADDNTVTVTLPFNKAEDVKIDYEIDGEYRNYNGDGYLIDIYPSKMFQQEFLDRFNAIKDQGFLDQQTVVMIISFVVYSKDLDLWAYNVIFLEKNLQGVIYTHHPKSMIFEPHKFQTGMQVIFLAFDAIKVGLLLLFC
>MMETSP1380_Transcript_4851_38574144|81__k141_1237735|+|225|5.118e-58|3|607|1156|607[607]:669[669]:63[63]|719[719]:922[922]:204[204]|959[959]:1156[1156]:198[198]
ELEDIVSGQRIDEIKSNYELRAKNRMNFLKAEYCTIVDAVCVKLISGPVQQEIYWRMQGTDNLESEDLKGYVTTFRVKRSTKFEDIYEAHFRVNKKKYVLTDEYFNNLKLYTDPVTMFFRAYEPLNSKNMAIVYLYEDDKKTIEKMSNSDPTKLK
>MMETSP1380_Transcript_32751_36060507|81__k141_1238136|+|108|8.504e-23|2|1457|1960|1457[1457]:1726[1726]:270[270]|1799[1799]:1960[1960]:162[162]
KLSNKQSSKSRTRNHMYQSSCTSQYSQSHKSKLQIQDHMNMGFTPSNYASSLKQSKLPEPSPFLSRMNKKSKKTRNPKVLKVHTSTSKSSSKKSRNTVFNQIKTSNHAKTNSGNFFNIPCYAYGTNDKSVKDKSRKSSGSKSGK
>MMETSP1380_Transcript_28041_37570175|81__k141_1238136|+|52|6.128e-06|1|1163|1378|1163[1163]:1378[1378]:216[216]
ECTNSAQNSQFTFGATPDSRILDKDNSDIHSVKKNMSKDKILYSMNDVIKSKKIKQKSKKPSSREGHNRTDS
>ERR1740130_1564208|81__k141_1238237|+|253|1.907e-66|4|901|1757|901[901]:966[966]:66[66]|985[985]:1269[1269]:285[285]|1503[1503]:1583[1583]:81[81]|1602[1602]:1757[1757]:156[156]
IVKPEGGAQGRGIFITRKLEDIVVQRYMRSPYLIDDFKFDLRIYVLVTSCEPLKVFVYNEGMVRFATEKWDIDTCTNYDNLFMHLTNYAINKDNGMIISEDPHEDTGHKRLLTTIFQIDELIVKTLISVQPELSHYYRTCQPSDYEILGFDVYIDKKIKPWLIEVNLAPSFATDSNLDEVIKKGVITDTFKLLGVN
>MMETSP1380_Transcript_23832_22122812|81__k141_1238374|+|314|8.269e-85|2|1256|1972|1256[1256]:1765[1765]:510[510]|1796[1796]:1972[1972]:177[177]
GKLTPDQEEVFATNPRFIGLKFPELKNPETLEKHYVGKMSKNSISLMAGMLEMDPKQRFTAIDALEHSYFDTVRDEEIENVIKSNKDKIINQTQLSNPITDQSRTKEVSRRKTSQEKHITKQQMKKNPYSLPLGASPQQFKKKKASHKMYKDKKSSSSIKNLLQGRSSSKNSYDNSSYLKPKNKRNFNNNDSLRENQSMGSYIPSSFGGLYIQNLKNAPEKTEYDYDIG
>MMETSP1380_Transcript_23835_25589239|81__k141_1238374|+|142|4.95e-33|1|2135|2572|2135[2135]:2572[2572]:438[438]
KIPSLSPSDRSEDNKSNYKSFNSGIMNKVVAQKKKRRRKPQIESGSSFKHSVSGYEENRLRSENRRPLFDNTSNEVSHLESINETINSKHEQKSSYYEEEKSQRTGRGNYKKKRNSLKTRENTERRNIHKFKQKQPKQSLKQKNSS
>MMETSP0213_Transcript_3717_18902299|81__k141_1238497|-|152|4.834e-36|2|135|457|457[457]:356[356]:102[102]|320[320]:135[135]:186[186]
GSDDFNEEDLEEFRTVLGVIATTVKNANESFKILISLLTNMKSITTLFSDDVSKLAQLSEVETVNNIKIIKDQVDRLVESKKQQFFKDGSLLEEYF
>MMETSP0205_Transcript_12960_7238458|81__k141_1087946|+|49|4.903e-05|1|5506|5766|5506[5506]:5766[5766]:261[261]
YDFKQKVLNARKGIFDFDKSKAALPPKAGLSGAIISNSVFMFFLTVLQMSIIFTLISWPLFWKCLWNFKWVILATLSGSIINFVVKK
>MMETSP0213_Transcript_13878_7340771|81__k141_1087946|+|143|2.475e-33|1|4515|4988|4515[4515]:4988[4988]:474[474]
AILMTAVFLYFMSYKTHISISHKVAIYFFGSLISSYFIWVLFVYFVDTWIKKKHPSYFYHKKKQYLMEYVYQLINNHPSNFWVNKSKGMGMKLNGLYNTSPKIDLNAKSFYNESANITEDEETQRKINQDMTSSMELYRTQSEHSLLSDYLPEPKQEV
>MMETSP0213_Transcript_13881_11172705|81__k141_1087946|+|113|2.658e-24|2|6013|6232|6013[6013]:6132[6132]:120[120]|6155[6158]:6232[6232]:78[75]
IQHTHNNPVLITFFELMFLVTQSVNSNPDLDDEDRVKLNRRKMIRNRLHLWVFLTRNPSLCKDRI
>MMETSP1380_Transcript_17273_11704312|81__k141_1087946|+|65|7.481e-10|1|2931|3185|2931[2931]:3185[3185]:255[255]
KFYFVAGDRHEGMFVRSNLTQSSYTFIPSLDFEIIQQPSKYISANSALISSPKIKVTSYIGRQFIPMSMQLKELFGREINDDYMS
>MMETSP0127_Transcript_32923_20492042|81__k141_1087946|+|94|1.393e-18|1|150|836|150[150]:836[836]:687[687]
QDVSETLSPQVKVVNAQGQAVAGVNVTISVVKLSTDTEKRTGPICDSDYRSAMRGSLEYIRFHDVCSVTLKGHVETTDEKGNAYFKRFQIERGPEALYSLQYSVEIDKYTTVTSEIFNSYLSSKIYKLDSLNTYSLLNDNHFIDIPFRAQPQIKITDVKGQPIVGKRVMAFTWVDQLFDLNLADTSMAHNLKFMTMENILSEPSNEEGIAIFNNLSMKGSNNLVAYIHF
>MMETSP0205_Transcript_19682_21448122|81__k141_1087946|+|200|1.717e-50|2|4989|5472|4989[4989]:5297[5297]:309[309]|5329[5332]:5472[5472]:144[141]
KKLSMQELRNLPVDVTPYVELNTFRKFIRILTPFSLMYRKIWVKDCFIYPQMMLTCIIICLFSMSFLGYQTFNMIFDFTDSLSDGYDKVYQSSFTFLRNGLDRYYDMFKYDVTSTDLHPYYERLDSAQVIVNELILAIKIGASIGTSIAV
>MMETSP0205_Transcript_5133_13895146|81__k141_906542|+|92|5.574e-18|1|644|880|644[644]:880[880]:237[237]
KAEEETEDGNSKYIDNKKLNTPYFRLISKVKDGSEVLKEEISHSVTRMKAARHGHSKLRNKSINVYKFHLPDKTSYMPK
>ERR1740139_617361|81__k141_906542|+|88|8.918e-17|2|2024|2392|2024[2024]:2197[2197]:174[174]|2216[2216]:2392[2392]:177[177]
EVKKKEKMRLDQELIEFKKHGGFAKVLHDLFYNPDVSSLEFDSVYKLKQLCMQYYEKKLVETLDALQSDRPMTLSAKRKNFVIEDPDHPEGIKRKNFYYDIEFMRINAEKERIERFK
>MMETSP0205_Transcript_16705_18744594|81__k141_1220136|+|88|8.918e-17|1|1443|1694|1443[1443]:1694[1694]:252[252]
FSKIVIFIESLYIASAMKKGQKMCSPIRKYTMNQQLSQSLKNPNLVVKSTASICPKNYFKKIQKRVYDCNLNALNTSWVHGFNS
>MMETSP0213_Transcript_34360_23474628|81__k141_1220136|+|97|1.742e-19|2|750|1162|750[750]:908[908]:159[159]|1010[1010]:1162[1162]:153[153]
MENSSILIINFEGIIGEVAKIPLFDIDGKFGLWLKHGVVEGISKLMKKFRVVLLQYFKSNFIVFDAVYSCVAETDRDPVFTDYSQIFEDFGVGQDSATWKVLLL
>MMETSP0125_Transcript_31283_25199396|81__k141_1221612|-|461|4.635e-129|1|111|1253|1253[1253]:111[111]:1143[1143]
PETTLDFYKIDKVIGKGAFGKVILGVHKLTGKNVAIKTIEKSYMNGETEQFSRRKVFQEIYILKKIRHSNVIRLLEVFESTNHLLMVMEYAGGGDLLQHVKGQGRLSELDARIFFRQILYGLGHCHCRSVLHRDVKLDNILIGNSGQVKICDFGVSKIISNNKKIFEQCGTPAYIAPEIISDKGYEGYYVDIWSLGVLLYAMVCGAVPFKANNMQELYTNIMKKGFTFPVALSKEVRDLIRKMLNKVPNKRIMIPEILNHPWVTSEEEFDVDYEESDIGNDSSLLLSNPSDLDSLIEVTDVECSNDAAESTHDNINYINVDNLFCNNNFESKLNYNDYKSLTEDFATMHIDEDALSVLEGFGYPRSLVKKCLNRGDMNHAT
>ERR1719329_314295|81__k141_1221612|+|70|2.338e-11|2|588|920|588[588]:659[659]:72[72]|717[717]:920[920]:204[204]
HDIGIKFLHVVSLEWDSTTNHCIEDLRSDVCWGSTLFKDLFVVANNLTDSKITNFNLSTIPDQDIVKLDISMEDTSTVTVTEAIQDLSEEDS
>A0A078B8F4_21477253|81__k141_1066705|-|739|9.544e-213|2|57|2888|2888[2888]:2466[2466]:423[423]|2423[2423]:57[57]:2367[2367]
GVILGNLDWFIDIIYTAASDFETDALLMAAVAFIILQPLFLGFIFATYGWNHPNSDPDLKVRMKYLYLSPLFSLLMYLKLLPGYKKIFDWFSRRFRINVEDNNMAMFTIENFYRIQIFTELFLQNIPMIVVQAANNNAGSWFIKDVTLVTVYMSHRIFDGVDSNIRPSINDNSNNARDKNAYFNLKNYLNDPDDHMLDDDGNTSLHQATRLEELDILENQATINPHMLFILNQMGMTPLDMAVFEGKNDRAEMLLKKSKKFHSMSSIRFITKPHRLELKYEKSFTLALQRNNNELIYNFPNKSIKTMYVPISPMKSYEQYKFMKNINKDIFTTPVHIACRLSNDEAIRVLIEKHQYNMNILLEEKSPTYELISTSTYEDLKILSYVMKTCRPDVNAGVRLPINQAIERGNKLITKVLLEYGKPNFSKKDIDGYAAIHIAGIKRDVEMFQMLVKCGADPSIPDSDGNNLLHHLCEGSVKDTEFQFIKDLIEIYELRLTRNNEHATPFDLIRSYPKKSMPVRNAPNLRREVWDYFEGKINENPDLIDPENYDEIHLCIIRGEMTEVEKILEKDQDKLNLRDMDGKTPFMLSIEHERVEIADLLFKKGADVSKRESKMGNNALHLAAKMGNFHAAKNIIETDSSLALTKNYDAASPFHLAIESRSMEVLQELEEYKIESLAIKNVDGENPLFVACKVGDKDIFEWFSGKIDFFKARGDRNYKGQTIEHYVCMLTKHDIVHHIKPLPDTKDYYGNLPIFYSIERNDELMINKYFKKGKQYFHIKNFKNQNMFHIAGEFNSFEALRGIVKNSIFFEELLKKDFRGDTPIHTAARKGSAEVLEFYLTNCTNKYLDIENDFGLTPLEAIKEKLKFLETEQDDGKKDNEEIKSKIYDLKRSEELIEGFTEWICEERWQYDIGYKEFLSKCDPDLKLFM
>ERR1719220_2317366|81__k141_1233509|+|54|1.532e-06|1|467|652|467[467]:652[652]:186[186]
INFVVIRHTMDQLRGDIVCSSAKSQSIRVKSFGCPAKVREFNGPLTITKENVLRFNVSMDDV
>ERR1719158_2150518|81__k141_1233509|-|228|6.398e-59|1|458|1036|1036[1036]:458[458]:579[579]
GTKKAWTLDDFLIQEKAGNGQYGIVYRAVEKKSKYEVALKAINISKIAEHDFFNQTKSEIEIHYRLRHPNILRLFGYFYDDQSVYVVLEYAPYGNLYQKIKRERNLSEDLARSILKQLVNALIFMRDRNIIHRDIKPENILLCDSKGTIKLSDFGWATKALNSNRLTFCGTADYVAPELVHSVPYDYKIDLWA
>MMETSP0205_Transcript_10523_18539070|81__k141_1233623|-|98|8.709e-20|1|625|879|879[879]:625[625]:255[255]
PGPGTYDLNFKEELKTLDHQLSLRYQTNPFGSNRPRFNRNKIINKKKNKQQIAINTTHQAEQEKHKKAELIYKYVKEKDAAKHSY
>MMETSP0206_Transcript_22977_23366291|81__k141_1233758|-|314|8.269e-85|2|112|964|964[964]:512[512]:453[453]|474[474]:112[112]:363[363]
TMPAENDYNMNSIDYARGSKTGNNFHPRRTMQGRSTDREYTMKQYARLSSNWNSRFHVSPSFQNVKSHTYYKQFFDKPTRSTQGITLKPKKRLDPYVENETKSRIPAYSRLYRERDIKKEFSWVDNFAVTHSKDNQNIHHTYKEYFDKPVGYYGSVKVATTKGAPEISPGRISTKKPTSTIHYLVEDRTNKYAPNRHMQKSINYNGMIPFLRDHDEKYTSGSGAFKKFKKQRTKSNAHRRLGKELNWSRIGYPISMHNEKNHFNKKLKFEDL
>J9IIR3_9510803|81__k141_1233974|+|158|7.554e-38|1|610|1089|610[610]:1089[1089]:480[480]
YYGQFQNGLMHGHGKFTRVDGDTYEGEWAKDLQEGKGKQQWHDGSHYDGMWKKGKKDGKGTFKWADGSYYEGQFIDDLFHGKGYYKWAEGKIYDGEWKNGKMDGEGVYSWADKIQKYEGQFKDDKRHGHGTFIWANGKEYTGNWNEGKMEGAGEVTMQDG
>ERR1719264_687721|81__k141_68585|-|55|7.66e-07|1|83|280|280[280]:83[83]:198[198]
LNLDSAYTTPILMAAGKAGGTVIVIRSSALKMTSFVLRNFSDLGRVTKNPDNAINASTPTNFMESA
>MMETSP1380_Transcript_11776_34946376|81__k141_68585|+|240|1.562e-62|1|0|401|0[0]:401[401]:402[402]
VIRTNFTTMKGSLIKSILFPKPNRFSFHADSMKFVGVLALIALSGFLVTLPKSLKFLSTKEVIFKALDLITITVPPALPAAMSIGVVYALSRLRTHNIFCIAPQRINVAGRVKAIVFDKTGTLTEDSLQFSGVT
>ERR1719322_827769|81__k141_1234187|+|121|1.038e-26|1|673|1044|673[673]:1044[1044]:372[372]
FNWGVLLLVLYFLVLFFFSLSWNSLPWKLSFEKVQHDISKSLQIISSRLFIPKMSIQRSITSSSGQIFTFFPWDVLSSSRVTETLRETKIDHINNTRFLVANDEVIWFDISMQEISGLTVFNSF
>ERR1719386_255997|81__k141_1234187|-|452|2.373e-126|2|517|1389|1389[1389]:1033[1033]:357[357]|1014[1014]:517[517]:498[498]
YILMDLKLNGKYKIGKKLGAGAFGEVFVAKETATGDEVAVKVESNKTRHPQLLHEAKLLKLMKGKGIPELKGAIIEGDYNVMVMELLGPSLEKLFEYCKKKFSLQTTIMFAVQALERVEFLHRDIKPDNFVVGNKKPSVVYMIDFGLAKRFRNPRTGQHIPWKEGKNLTGTARYASLNTHLGYEQSRRDDLEGLGYVMLYFLKGKLPWQGIPAKTKEEKYKKIKNKKKDTPIEDLCYKLPKEFAKYLNYCRSLNFEDKPCISDLKRLFMNLLKKKGFENNSKFDW
>MMETSP0205_Transcript_31872_3182687|81__k141_1234303|+|224|1.024e-57|1|826|1341|826[826]:1341[1341]:516[516]
FTDPYAVKIGGSGNQYIGDLITFLGAGAGAILGFYNSRNSKLIHPVVIMNHCLVFSSIFQITFASFMLGPSRVLSFDTEYGAFGWIADTDTFWFLVLIVAPFNGMTCNIAFYASYYYWPMEIIAGAILTEPFISQIVGVLMGQDGIPGFRTIFGLTIITLGTLVAGYGTRVK
>MMETSP0213_Transcript_12526_11190407|81__k141_1234367|+|239|3.124e-62|1|664|1206|664[664]:1206[1206]:543[543]
VSDNGKSADDSEMKSEYTPCSSGKKRKRRRDVIFKTILRECRRFFQIQLSNLTGFITSKKPRNDNYMYSCMQRFNIEALGKQGTFEENFYLACLLYPQDLIRNIDNFIDKKVSNNESARDRYVEIAQRIHDTLYRYSHEKLDFFVSRLELSFLFCYFYEKGVTVEREDPKYSEEYEFIRFK
>ERR1719187_985015|81__k141_1076161|-|137|1.584e-31|1|812|1114|1114[1114]:812[812]:303[303]
LVGHTGTVYAVSINYNGELLLSASHDTTIRLWSIPERKKTDRLTALVVYKGHVRPVWDVKFSPLGYYFASGSADNTAKLWVTSHIAPIRLFRGHFNDVETV
>ERR1719468_791211|81__k141_1231621|-|193|2.198e-48|2|190|807|807[807]:559[559]:249[249]|522[522]:190[190]:333[333]
VDFANEYIGGGVIHQGMVQEEILFMIFPELLFSCMIFPKMENTEAIAITGVKRFSNYTGYSWSTKYDGEFNDTQPLDKHGRIGVAIDALMLCDLKDQIYQFFQNGTLRDLNKAYIGFKGDRMEEESKDGKKSVTTGRWGCGAFNGNAELKFVTQWIATSAHNREMTFSTFKEKDCNQLSKIIEKYENKSISELY
>MMETSP0206_Transcript_17074_25296994|81__k141_1231938|-|167|1.475e-40|1|67|372|372[372]:67[67]:306[306]
MMLRFDFLRAVTQTRQSFTIENFEKLKDTLSFSKSYFYTSLVGYGLGLLATTSIYRFFNSAQPALLYINPFMLGLTMVMASIWKNFRPLFHFDEDRFIEEQQ
>ERR1719394_2164765|81__k141_1231938|-|85|7.134e-16|1|379|573|573[573]:379[379]:195[195]
FQNSIVYLSGMLVYDIFWVFGSDVMVTVATQLDLPIKLIFPKNPNSLQTTYYMIGIGDIALPGIF
>MMETSP0213_Transcript_20694_38364272|81__k141_1231938|-|149|3.867e-35|1|892|1161|1161[1161]:892[892]:270[270]
MLILTFTATQVEVPYEINLLGFSLAIIYIGSVKSLDQYSLKKDTSSVEGSNGILARLLSSTQMIWLFPIISSIFLMIAYIMIKSNFNKTM
>ERR1740129_329393|81__k141_1232017|-|458|3.708e-128|3|730|1944|1944[1944]:1657[1657]:288[288]|1635[1635]:1207[1207]:429[429]|1167[1167]:730[730]:438[438]
VELDHAIGYSGKIVNSVHLHPNATDYVVIAGASIIVGDINDPHNQHFLRGHDDQITCLTLSNSGSLIASGQRGDNSDIILWDYQSKKAVFRLSEHDFSNNDALLISTGSQLDGKLFIWDTSNGYIVTSMQLVPTLLSEAPSCVSWGGMVKDVKLRPTNSYQFATSGNKKLMVWSLEPSTGALEYELVSTGTFIREYICFAFSLPSEQYLFAGTRSGDFVSFQIKHKLLVFVQNVCAQGVGGGDGTLALYHVDGKFCQELLKTTLAGGINGLSSSPDGIQLLVSTDRGFIYRVRVSDFSCMLLGENHIADVLQVTFMDGVSDKFATCSEDTTIRLWDSNDYSVYARCAVLAGGHPTCCNFTEEVVISGWSDGRIRSFRVDTCESLW
>MMETSP1395_Transcript_28733_24494583|81__k141_1232140|-|73|2.922e-12|1|862|1089|1089[1089]:862[862]:228[228]
FRCFSTTNNSKNRYRDMDHYQVLGVSKEATQDKIKKKYIRFLKFSYIELAKKHHPDIQEGSSELFKEISEAYNILS
>MMETSP1380_Transcript_20671_20480265|81__k141_1232213|+|130|2.028e-29|1|1174|1413|1174[1174]:1413[1413]:240[240]
ATKIVDSVTWAYTVWWKRLLRGVIGIILYVGIFVAFAQIPRVDLPTAYFFNGILPHLFATYLMYGVLPVAFKYIGLVQSR
>MMETSP0206_Transcript_9010_24173943|81__k141_1232213|+|130|2.028e-29|1|109|429|109[109]:429[429]:321[321]
KEIEQDIDLDADLSDEEDEMAVLHHGSEATYDIDKRIMVRYGTNVDQKKSLTNYYIKFIGALIVLILIPAEIVLRNKIIEVELLAIESYQGIVRDFGSGAEQFFKWF
>ERR1711969_303408|81__k141_224564|-|362|2.938e-99|1|980|1585|1585[1585]:980[980]:606[606]
LDDWPEITWEVGENVRRVNLNTVTPEDVKDWQPGETVLLSGKMLTGRDAAHKKMVDMINNGEELPVDMKGRFIYYVGPVDPVREEVVGPAGPTTATRMDKFTHTMLEKTGLTGMIGKAERGQAGIDAIREFGAVYLMAVGGAAYLVSKAIKHAEVVAFPELGMEAIYEFDVEDMPVTVAVDSRGSSVHQTGPAEWHKKIIAA
>A0A0H6S9X9_33723951|81__k141_224564|+|83|2.854e-15|1|1218|1361|1218[1218]:1361[1361]:144[144]
AWPRSALPIMPVRPVFSSMVWVNLSMRVAVVGPAGPTTSSRTGSTGPT
>ERR1711974_77703|81__k141_224564|+|287|1.11e-76|1|39|824|39[39]:824[824]:786[786]
LEAVVGRTARLIADWQTVGFCHGVMNSDNMSIIGDTFDYGPYAFMDDFDAGYICNHTDERGRYAYNRQPQMGFENCHYLARALLPVMGEDAVHEGLKHYESAYNTRFLQNMRDKLGLQQGDDGDMHLIMDTFSMLHEQKVDFTRFFRGLSTLYGRGHGPVRDLFTDRAIADAWLGRYEQRLEQETQAHDAREYAMGRVNPKYILRNYLAQQVILEAQNGDYQPLEELLAVLKKPFDEQPQYEEHYAALPPDWGKGMSVSCSS
>MMETSP1380_Transcript_33647_12862138|81__k141_1077376|+|297|1.084e-79|1|873|1529|873[873]:1529[1529]:657[657]
DVQRANVEQDRYYNRLNQVNNKQQQIFQKYLVDHLVPTKDKEKQLEEIERRKRDETRVRLDALDKGSRLNQKALKKEYQKYLNNQMRQREKEHDMQNQAKLETLNQMKNFAMMEVEKDKQDKMNRKYMQTTYRNALQSQEYLKAKQKLNTEIKLHNATDHAPTADDLYTFGGNYVSNGEFKSIEKGYISPNPIVNPISDPMYNPYFRRDISEGIHSIKR
>MMETSP0213_Transcript_41745_497905|81__k141_1241413|-|645|1.89e-184|3|409|1922|1922[1922]:1572[1572]:351[351]|1423[1423]:926[926]:498[498]|891[891]:409[409]:483[483]
MELISKNLSMTPESPSSHIDSRAFLLLLKHLNELRKEVLENKNHELSPQSFLVFLDKISNLTNSDKLNEYLMRKLAEVNVGLLNSERMLNSYHKHSVDYRFEENLRVEEIKKFAAGVLLKENKNTSKASSTHDDEDEDSGMEDNKPKYEKGEKNPSVNQYSEPDDYFSFFSSHEKLLLRPEKSFKHLRKFIKYLPVDYYVLLQENFDTKTEFVESNYVMFRNLPVITKNLTSFKGYPNRHVTYEDLTRCTEFEEIESIVDGDLALNELRNQLQKYGTVEDIELKNELARFVSRSLPKPTKDEMSVFERMMENVVDGKAEKDNKDDFESVLRAHRFELLRQLKYRATKSNKDIAQGYLELDSSRKEEIATSIFKKGKQMKNLSRGIFLNGLLKFNDYESKLRFLTSPVYRFGMKFYDQQKNIHFSDADFANTLSIQSKKFDNRSL
>A0A077ZU06_13468313|81__k141_1241531|+|313|1.654e-84|2|110|1075|110[110]:463[463]:354[354]|518[518]:1075[1075]:558[558]
LNQEPPDIFLKDQIFDLKFSPTSNVLALSQVTGQVKLFVFNEEENEEAASFAYHEASCRQVEFSDDGNFLFSGSSDQTIGIITNGELMHQTKTAHDSPINCLKYIENNAVIASGDDDGVATFNENEDTITDMVMNQEKNKLLATSNDGFLTVFDIRRASSNDSASGGFTLDNPKSKFKPSLFAMSDCMDEELTSLQIMKCGKKVVVGTQEGVVMLFTWDWFGDCDDRITSHPCSVSSMAMYNEDIVITGCDDGYVRAINLLPNKIISVVNYDADEEDLMPVSKIAIKDNIAAFTCNDEMVRIYD
>ERR1712137_99089|81__k141_468968|+|53|3.064e-06|1|362|568|362[362]:568[568]:207[207]
ENSERPNIAFNIMTNSLSDFRSNISFCSSPSISSLFFNKLFTKSKINEFDVSFLRYDNIFHFQITIDNI
>ERR1719264_1466998|81__k141_468968|-|135|6.336e-31|3|452|969|969[969]:841[841]:129[129]|792[792]:700[700]:93[93]|613[613]:452[452]:162[162]
LQDFEVIKELPKGAFGVVKLVKRISNEKAYALKIVSKEVMRNMPFIIKLYDTFDDDANVYFLLQYIQGGELTTVYLAEVLIALEYLHNLNIVYRDLKMENIVITQKGNIKLIDFGFSKQLIEKQRTYT
>ERR1719469_1274554|81__k141_1094220|+|143|2.475e-33|1|600|971|600[600]:971[971]:372[372]
QNLSKKVSKTFSKKTGFRDLPSSINPKVIEHWINETLGDAEHLDIPGIITRPESKVPVFRYNIDRMTLMKGGISNDSINRIYRSLFVYSVGFYDLINRCMQHSTLNHTLVGSVWKVFAILIEYC
>MMETSP1380_Transcript_18674_18138466|81__k141_1094220|+|93|2.787e-18|1|3267|3560|3267[3267]:3560[3560]:294[294]
LSKMTKDRDSFKVKFADASQQVNDLEERLADVRFEYDELLTKFNYTTTQKEQAQMHSEDMRSIIVTYEDKFKELKKWEQVLLKKEKEVRSIKKRENPY
>ERR1719242_355194|81__k141_1094220|+|66|3.74e-10|1|2024|2395|2024[2024]:2395[2395]:372[372]
KMNIERNDLTEKLQAANHKIASNMEKLSTNEEMAQLVNKELLKTRNNLVQAERYTDMLEIKKNAFERTTEVQKRQLNEQIKTLSEQATSEKDAREKWVSRYEVEYKSHLETTSEIMQLRTEVKD
>ERR1719262_301135|81__k141_1095321|+|130|2.028e-29|2|516|953|516[516]:800[800]:285[285]|819[819]:953[953]:135[135]
DNGDLHSYLQTQNGYLSETNIWKLFAQIALGVQHMHAQNLLHRDLKTLNLFITSDFMVKIGDLGSATQEKCPENSQGEFKFSILAVGTPYYFSPEYTDKCEIWSLGIILYEVCCLKRPFEGEDYDELVQNILIGKFENIP
>MMETSP0213_Transcript_15725_26087239|81__k141_1096443|+|144|1.238e-33|1|2744|3346|2744[2744]:3346[3346]:603[603]
EENDLVFKIPTSEMYDNQKLGKLTNYSFSESHCFLDSQTKIKLNKREEKENSKMQGKTEKLINSESGHQICINLDEIPVEETKVEPSVINSTLKNFYKLDNQKVTMQVSLQDPSKPETDSNSTCIKGQCVLMFNRLCSADQNQEATRDLNLELHSKHISVQRISIAKRYKKKSEDAKTVETLHERKEDLEYEYNDKEYELF
>MMETSP0205_Transcript_9134_28557408|81__k141_1096443|+|104|1.361e-21|1|7047|7343|7047[7047]:7343[7343]:297[297]
DEINVENMDWKDCCLTVIDRIEELEEADDFKRPVTKEDLGEFWDEYKATITYPVDLTSVRAKIYEGEYAGVGNFEFDMRKLFDNCKKFNDPNSGIYENA
>ERR1712127_110741|81__k141_864018|-|81|1.141e-14|1|2436|2663|2663[2663]:2436[2436]:228[228]
PSTFPVTKTGDSLLHLTQVLATSLLTFLLTLSKKVSCGSRFVNLRSQTSTLPSSATSANTEEVSGDQATSLTCSIK
>MMETSP1397_Transcript_32709_19445477|81__k141_864018|+|512|2.058e-144|1|625|2736|625[625]:2736[2736]:2112[2112]
GLTEEEKNALVDIELVETETMTMLHIPGTICTDASDDSMKPTEEYKKLLKYKVGADSYNKRGVQTLNLAQKPKDIAPEKIFMLKEVKVQVNNYEIEEENRKIREDEGAKMVRIYEKTIKDIMHDKLQDPRALIDSEELASHISIYSQVTGVPEKVADKSGSKSGTSQKSSRSKSGKEGEGNTSKSIVKESESKSGLSDKLSSSSTTQQQIGHSKTSGLPDSNVPNKIEYAEGDVTYDAGSMLKAIKIIERLLTQSKYHKEHVMYTNYPQVVLPKASDNKDIAADKKGGVGDFDFPALDNPDDQKSESSDSDLQFGKDDIRLNLLFKFECDFTKDRNITCMDFNKTNPDLLAVAYGEFDMNETDVKNKGLVAFWTLKNPNFPEKMIRTENSITALQFSTNSPNLIAVGDSLGGIMIFDVQSEEEGPIADSRDIDEKHTDVIWEVKWVQKPSKGEVLVSVAGDGRVIEWSIKKGLEFNQLMQLKRQANPTQKESAVIPAGIDEERKTGMTFINTGGLSIDFPVNETANYYAATEDGTVNQCSVSYSERSLYTYTGHTGPVYKVRCSPFWAQDCQIFLTCSYDWTVRVWNHMEPIGKQEKLICHEQSLMEQVNDVAWSPDTSSVFALVADDGRVEVWDLKLTNLEPQLTFFDKVSKNVRSDVAKTCVRWSRESPVLVTGNVEGVVHVYRTNGLEHVQVSHTDQITRL
>ERR1712127_436769|81__k141_864018|-|48|9.805e-05|1|1597|1779|1779[1779]:1597[1597]:183[183]
DHLLWEVWILQCPERNESLVLYIGFIHVEFSICHGQQVRVCLVEIHAGNISILCKVTFELE
>MMETSP0125_Transcript_33971_29426532|81__k141_1177533|+|71|1.169e-11|1|963|1208|963[963]:1208[1208]:246[246]
DFLIIEDNDMVGRKLKKTEIERFFVKKNRNVKLVVILSCHSQTIGEIFSKCGISHVICVDRNEPILDKACLIFTKALYTALF
>MMETSP0213_Transcript_25088_19203937|81__k141_1226944|-|151|9.668e-36|1|1059|1547|1547[1547]:1059[1059]:489[489]
MGVLSLTMIAGSILFALDASIDSLGVIFLLIFLLSYTVPFCLNFTRLKMFDFIKGVLYATYMSPTYVNIMTIYSIVNIHDVSWGNRPSSQNNKLQQIENRKGIMYRDYRANFLIIWIITNIIVASLLVNASREGEVFVIFALGVFLVIIMIFKIILSTCHIIK
>MMETSP0205_Transcript_24440_29972712|81__k141_1226944|-|159|3.777e-38|2|1842|2312|2312[2312]:2007[2007]:306[306]|1937[1937]:1842[1842]:96[96]
GEIEVLIPDKKEDGKPLTCSESIVVRSQYVEYKLSHYLDKAVETMFGFVSVLPGAFSLFRWKCIDGEPLERFLKGATDEFGDINKIRRCQTANKYLAEDRIMTDPPLTLTDLLKQRRRWFNGSLFASFYVLTHM
>MMETSP0213_Transcript_13050_36273288|81__k141_1226944|-|280|1.421e-74|1|2433|2990|2990[2990]:2433[2433]:558[558]
MYNEPFEMLMQTLAGVYRSYYELVEIDESYLDRVHVVIVADGYEKLEEDFLVKCEKAGIINEFKTKRWRTVETRPGCDTPSHVFKNLNFINEKSMNDKKRIYGTNNIVHTFSRRVRYSEFMNAFTTEEQHGLEIDGYSINDFLVGSSRMGRVKQKNFYHIPLPLHFAIKHRNQGKIESHKWFFKGF
>MMETSP1380_Transcript_36015_13254204|81__k141_916753|+|107|1.701e-22|2|873|1389|873[873]:971[971]:99[99]|1045[1045]:1389[1389]:345[345]
MKHTHFECMKHWLSNKLNKKEIVHTFSYNWKNLKGKVYHMLDYFRPDEGKYVILESFTNTPHKTIHVIYFDDQVAELNEDLEFYVGRDNNMQIRITDISVSRSHAKISFYNDEFYVKDNESKFGTLILLQSPFPIPYLKKWSLTLQIG
>MMETSP0213_Transcript_31994_10402717|81__k141_1228715|+|52|6.128e-06|1|1576|1950|1576[1576]:1950[1950]:375[375]
KSEKLKEQNKERAQKSRNRKNLYTRDLEDKVEQLQSQVKDLTFEVDKYKKLLKKQLFQPDVQNDTEDQSILEQILDSYKTTNDSSNFIKAHCQTVKKDGFTGENRLKTLDKAFDMLMEFLVPDTF
>MMETSP0205_Transcript_28128_28769692|81__k141_1229203|+|182|4.502e-45|1|2171|2524|2171[2171]:2524[2524]:354[354]
LQFFKDQKYMEDTIVTLVSDHGAHALTLRFPAIPDNSRQIENYYPILFHVTKDDLPEQTSHFLEANEQSFISSYDFYANIKTIAENKRSTSSQATSYPYGSEMIPDSHDCSNDGEYIA
>MMETSP0205_Transcript_29925_31047948|81__k141_1229203|+|198|6.87e-50|1|1571|2008|1571[1571]:2008[2008]:438[438]
RVDKNMLVIYIDNISRAHFFRKMPKTAEWLSQYVDNEDSDYKTYQYFRYHSSYYNTLYSNAGLYYGQVKHVDDTSKNVFDSYSKNGYVTGFFKDSCETNAVSVHDLEPHTHRWDHFGGEVTCDYNYDNTDFTSLRVFSGKGSAIRH
>MMETSP1380_Transcript_25346_32728274|81__k141_1230490|-|524|5.025e-148|1|912|1862|1862[1862]:912[912]:951[951]
RENEDLSDKNNKYREKAAKETREVDRISNVLNDRENDYTNRIEDLEIRNKEFQETINKLRMKEESYKIKERDFDAIKERIREVEKANGSLQMQTEFQSETVNKANNQREDYEKQYDTLRRQVDILNQDKTFMTRENATLQDRIKRLEHDIERLEDQKDKQYAEMMDAKKNAQSYLERLLNNSGDVGSASNRKHLEELCRMKDTHEKELQMHKVNLSEVYEKKIEYLREAKDESDMRLAKAERDLMEKTKSYDEILVEYRKIQGMFDAEVGDIKLELRLKREEAQRASHLYEENLALVKEFKLENSNYKEKLDLVKND
>MMETSP0213_Transcript_19172_31826945|81__k141_1230795|+|146|3.094e-34|1|1492|1878|1492[1492]:1878[1878]:387[387]
PLYLKLEKNFHENVEMPDLKKRKEQLKKIREMKGKPLDHNEIVEHEQKYESAVKQRMAELEQKRRNQYADIEYDPSKYKTRINQRLLIEDMNRKQENEEKELLRKQLAEKKIVYGEFVNKMHKPVISLK
>MMETSP1380_Transcript_28919_34388773|81__k141_1230795|+|83|2.854e-15|1|1882|2286|1882[1882]:2286[2286]:405[405]
KVQMESLVEKSKHPIKESKKIPSSASYHDLYNVDGKHPWNVSPQNMTNSRISGISKQRFSTPKSRLVQHSKFSVRKHNQKKSKINKSLKHNSHSKLSIARDEINSDDQNNTDVLKTHSSTINVVKGPARKLIISK
>MMETSP0205_Transcript_28469_4160197|81__k141_1183155|+|414|6.523e-115|3|66|1379|66[66]:299[299]:234[234]|387[387]:896[896]:510[510]|966[966]:1379[1379]:414[414]
RNTAAMLMLAIFQGLIIFPNMGIQYYFLYDLKLTPGQLSIFNGIINYVWVFKSVFGLVVDSVYIWGYRRKSNLLIFSILGFINTIGEATMVEMSISSNSDEIPTSRSPKSNYYDEDNTISKLNHSNDISERLIENTPSSSDIAPDSLISGDAAFDSSNEKQVTDQEISDEDKVTNSSDAETGNQETGNQKAANYVSYFLGATYLSTMIAIYFGGLFLEHFPKKLLFQITTILCIIPIVIVFVMYEKQRKLKILKRYFRHGFIVKPSIFIFLVLLTPSIDSVMFSFQVAKLKFSPLFMSYITVAVYVSNILAVFVYRKYLKDVALKKIISVTTICFSLFNSLKLIVVFGINTQVGISNQVFVMMVECLYAFANEIHLMPIMIMACRV
>ERR1711871_110651|81__k141_1183155|+|51|1.226e-05|1|1383|1562|1383[1383]:1562[1562]:180[180]
PKKMEATVFEMIMSIINLGYLVSYQSGGFLSEWLNITLDNFDNLWIQILISSVFPCLVLW
>MMETSP0287_Transcript_15433_4443578|81__k141_1183724|+|311|6.615e-84|2|93|1475|93[93]:248[248]:156[156]|291[291]:1475[1475]:1185[1185]
CALSGNPLEEAVVSTKTGHVYEKRVIEKHIANTGQCPITGIDLEAKDLLPLKKPKSLASSGIPGVLNVLQTEWDTVVLETFELRKHLESVRKNLAHALYQHDAACRVISRLTQERDEARQALSMTQEKLADYKDKLGVQDYQAQDLKSMSKSAENESIHYEQENCGIYQELNDKINSLADTLFKARKERKKPDDYYKPSDFNLLTQKGSFPLHSSKVPGVSSVGIHKTQSNYVCTGGNDGVAVIFDSSSNKVITSLINPADNDKIIAVEFALKSILLTRNNGHAEYWVVDLLSQSAELKTVVKGHPGTHASMHPLNPYFLFGASATAWGLYNMESGSKLCQVELEDDGELTSLTGHPDGLMMATGSSNGTVRLYDIRTQKVAATLKGHEGPVTFLQFSQKAIHLASVSTSENKALLWSLKKLKNPPQNIVHNEGSIKSVTFDPYGAY
>ERR1740130_273967|81__k141_560390|+|144|1.238e-33|1|122|664|122[122]:664[664]:543[543]
SVISLPYFDGLVLPCMYSGFIEVDSDSNSNLFFWFFRNDNDQAPLSVYLEGGPGGSSLGAVWHLSPLSFEATGNGPNDYKIDIRDSASWADHTHLLFVDNPIGVGFSYGDKLVTDLVNEGAPMFTEFMTKFYDTFTDMQSLPLHMTGQSFAGKYLPAYSKDLYANDMAPTSIFVGNPFADP
>ERR1719464_2059928|81__k141_560390|+|70|2.338e-11|1|953|1294|953[953]:1294[1294]:342[342]
ALHADKSTKTPIFESFSLKANRALAPEGLTNYVDFYTDLIADGIKVLIFAGEWDSMDGVNAQQNIIKKIDFPNKEKYYNQQRSFYYYSDLSPGASGYFRQVDEFAFVIVPNAGH
>MMETSP0127_Transcript_19672_11694506|81__k141_795891|-|176|2.881e-43|2|63|639|639[639]:283[283]:357[357]|233[233]:63[63]:171[171]
GKMFLKLCIREGIKIINIVRREEQEKQLSELGAEIVLNSESEDFEQKLKDTIEDIQPKAFFDCVGGKIARSVLSNLPRYSKFYIYGSLEKESSLTLTNREVIGGRLTMRGLFLGDFLQSSPSEREEYYSEVSGDISSGGKIFGSKIVDILPIGDYAKALDAREKVATDGKIILKPF
>ERR1712195_108221|81__k141_1186650|+|70|2.338e-11|1|661|867|661[661]:867[867]:207[207]
ICEQVVSCIVECSKPNVVLWYGEHQECGVSFVQPEVSSLRHGISHTVDSSSLVDLWVQLHDGLGILRWV
>MMETSP1366_Transcript_33691_5515286|81__k141_1186650|-|346|1.925e-94|1|109|954|954[954]:109[109]:846[846]
MSKDNKATVSPFVNALIGGITGAIEISITYPTEYTKTVMQLYPEVNKRGAINCVRDTMAQGGYFRLYKGYSALLMFSVPKNYVRFGAFHYARNNLFTDTKKKSHTFLCGLMAGAAEATFVVTPQETLKTKLIHDKLSPTPKYRNVFHGIYTIGSTQGIRGLYSGVTATILKQSTNQGVRFVVFEDAQKVLSNVIPYKVLADLLAGAFAGICSTLFNNPIDVIKTNMQGLESEKYKGFGDCAAQIMKTEGPIGFYKGVGPRLARVTLDVGLTFAIFNSIKRKL
>ERR1711935_95607|81__k141_1186650|+|82|5.707e-15|1|127|345|127[127]:345[345]:219[219]
VEDSEGQTNIEGNSCKSWTHTLVESNWTFSFHDLGCAISESFVLFGLKSLHVSFDNIDGIVEQGTTDSSEGTS
>ERR1711865_219060|81__k141_1186650|+|60|2.394e-08|1|370|573|370[370]:573[573]:204[204]
WDNVAQDLLSIFEYDESNSLICRLLQNCCCDSRVQPSDTLGRSNGVDSVEHIPILWSWTQLIMNQLSL
>ERR1711957_1148671|81__k141_874935|-|180|1.801e-44|1|785|1189|1189[1189]:785[785]:405[405]
QGLASCSIQTTSYAIVSMQFPEEQEKYIALIETAVGVGLILGPVIGSSIYAFAGFGVTFFLIGGVFLILTPILYCLIPDSIDKKADKVETEVTRRIQTYEDNQSVDDRINHVSFCKLLSTRSFLIASFGGMMANF
>MMETSP0211_Transcript_27126_12903797|81__k141_874935|-|217|1.31e-55|1|278|700|700[700]:278[278]:423[423]
IQPISYILLSFSISWFTKMYSNRGLIMMGALLSSFSMLLIGPSHYLPNELYLMGLGQLCIGGFGLFLMVPVIPEMISAGNKLYPGKLIEVTDVSAGVFNSGLGVGQVIGPIFGSYVTQATDFRTCSDMIGIILFVYTIVYF
>MMETSP0205_Transcript_9630_21030228|81__k141_1205658|-|75|7.305e-13|1|924|1877|1877[1877]:924[924]:954[954]
MSSLSHKRRKLSKDQEYQCSENSEALRQDSESKNQEEPEGESKSDVQSSTISQDNNDNPRASGLVRRRKKKVFEDFYYGDDIFSKPKNGAKKNKLEKKSKTSKNKKETKSVKTKKKNEFKQSQPKIKIKDEVLNKQNLNSSLMNLQSSMKPSVELQNLMNTTPSMGDLNRHSQFKELAEKQIAMKSSIIPVRPVAQRANVANITQLLSAYMLGKGTGANSLFPQTNSSQNLDDKGLDSTLQRLLLNGENPLISKNSTNTLSNLQVAINNSRTMKNDNEELSNPPNGIADLLRNDGSMNSSSENEDNSKNRTPIKQKQR
>ERR1711957_1008828|81__k141_894980|-|61|1.197e-08|1|164|430|430[430]:164[164]:267[267]
LLQIHLCGGWGGGSSLHLSLHCLHVGGGLLVGGLDGGRQTVGGALGKSGHLVASGHTVDVGFGVFDGLVHEELGVFETLVDGGGSDGCD
>ERR1719491_428959|81__k141_894980|+|130|2.028e-29|1|83|367|83[83]:367[367]:285[285]
IAFVLIALLATSFGFRVRQTAADIASEVAAVGTTAVDQGLEDTELLMNQAIEDTEANVNCMAGCNQMTTFAQCAADCLSAAVQTANEQASSDMET
>ERR550519_82708|81__k141_1207937|+|218|6.552e-56|2|96|1541|96[96]:818[818]:723[723]|864[864]:1541[1541]:678[678]
KFIRKQNFGVRSFSYYVDTFIVGGETAGIATACALSKTNFFTPSKDGKKRIILLNERQIPKLETYTNSSVQKKPDDKVATISFSTLQLLHSLGALEKMNHMLITPYRKMFVNDSFGKSHLVFDDEIIDSSLISQTQQEIFDKYVSNHSYQFVGKNSLGASVEYDHIQSALYEVLKEQNKCEIIDNDSIRYIRPAKSLEDMSTIELESGRRFTTKLIIGNDGENSYTREVHNIEATSHAYNQAFQKFLPTGPIALLPMWNNYSKLVWSVNDELAQELLELNDQEFINEVNDIFYKPPKNQFNGFMNNFAFDWLKKDTFELPPPIMNSNESGEFKPFFYSLTSESATHHAADRVALLGNAAVQLHPVTGQNFNIQMTAAAYLANTILIQAKSGGDIGDYQYSLKHFSNRSKLNELEVRAILEVFKKGYQDTFFGSESIGKALSLVRNVGIDLANASPSFKYNMAFFAAG
>MMETSP0209_Transcript_20505_6414252|81__k141_1208467|+|407|8.35e-113|1|70|849|70[70]:849[849]:780[780]
METETENFDHEILAYLSTRKQKLIDSHGSYIVEHPEMREILNDFMSSLLLNKPDDVYLFAKEYFHPYNKTPVKNKPIIVCGPFGVGKKTLRTKVIKEYGDLFGYSISYTTRKKKPEEDDDSYHFITKEQFEKMEKENKFSETTEGWGNRYGTSREELKKIEDEGKIPYIEVDFNGANGLKSIAANFVFLYPPSIEELRRRIANRTEDTEELFKKRLELAIKEIEMANNAVLFTNRITNDALDKAEQQICTLIEALYFQEL
>ERR1719263_420806|81__k141_1208467|-|111|1.063e-23|1|516|845|845[845]:516[516]:330[330]
SWKYNASMRVQICCSALSRASLVILFVNSTALFAISISLIANSNRFLNNSSVSSVLFAILLLSSSMDGGYRNTKLAAIDLSPFAPLKSTSIYGILPSSSIFLSSSLEVPY
>A0A241YE24_727501|81__k141_355536|+|164|1.18e-39|1|75|899|75[75]:899[899]:825[825]
WQFGTLAQQVQTEKGGMQVTVYPALEDLGKDVRQTRCLDSLTAETITRKAIARLILNRFGNTLDDLERKLPKFKQAALMFAPVGQARILLDDLLLSTAMQHFLGGSLPRSPEAFDACFNQHRGDFIPALETAVEHLHQAMHGYQQVAKRLKGKINLALANSMADIKFQMQNLVYPGFLVNTPAQSLAQFGRYFEAALARFEKMSREMGREREFLHTIEPLWARYASKLVEQQRQGVKDPELELYRWMLEEYRVSFFAQQLGTQMTVSIKRLDKQW
>ERR1712026_197846|81__k141_355536|+|252|3.814e-66|1|1197|1682|1197[1197]:1682[1682]:486[486]
RHVIDKEGILDPTRMKPNIPDRANDQPSVQCDMSVAACREALQQAGKTADDVDAVIVACSNLQRAYPAVSIEVQNALGVQGFAYDMNVACSSATFGLQAAVNSVENGTARAVLVVSPEICSGHLNFSERDSHFIFGDACTAILVEREDAVAPAAGFEILGTR
>MMETSP1380_Transcript_4476_22420443|81__k141_1209996|+|317|1.034e-85|1|859|1518|859[859]:1518[1518]:660[660]
NFCTAAKKDKSGMMYAWASVDDNSQDDLREYINVHQRESPVLVMVAFEPSYGMMRYEFDGDAKSLTTNDVESFVKRFKSGALDRHYYDDQDKAWYHLEESTTIIYDNYEQIVMDTDNDVLVYYYSTSQEGSVGYSLHKQLRELITEIGRPDNLIIGRYDWHKGPPVDHPFAKKHNIVLYPKNDKSKGIELTGEVSVEQIKAFLRDNSDVYRELYPQNEDL
>MMETSP0206_Transcript_23393_17933710|81__k141_1211426|+|564|4.571e-160|1|129|1376|129[129]:1376[1376]:1248[1248]
RPNIIPNVKEVSYGNQTLSIQSCISILSNSVSGDFVESLKQMYNSPVFGKSSNLVFGSECPVSISITVENPDIMMPKGFDSASEWYSLNISSEGQITIDSNYQVGVLRAMETFAQLVNRKNGVTIKSLPISINDQPRYPYRGFMLDVSREYYPISSLKQIIDGLRMTKINHMHLHLTDDDSIPLQFPSYPDMVKHTAFSEEEIYTAEDMKDLIKYANDRGIKIIPEVDIPGHIRSLGNDPSKKHLLTCYDKNYKWKMQDGQYIVGGPPSAVINPTLDETYEFIANIVKDLNEMFSDAEFLHFGGDEVNTSGCWTAVPEIKQFMDENNMTTGTELFAYFNQRLRKTIDGVLKDEKREIAHWTNSRGLDIKWDEGSLLQYWGLEKDLPELIKAYPGHKHILSLQDKFYFDCGTGNKYG
>MMETSP1374_Transcript_8452_22600602|81__k141_1233961|+|85|7.134e-16|1|1023|1289|1023[1023]:1289[1289]:267[267]
SKKMPVADLKTPSLKDTSIDKLLYSVRNNFNRKTNRRNRVLICKFENCNREFTKKWGLKEHYRVHSQEKPFSCQCCKTRFTQMGSLLKH
>A0A1Y3NNY4_29821186|81__k141_1234088|+|57|1.915e-07|1|1371|1469|1371[1371]:1469[1469]:99[99]
WMPDEHVEECYQCRKDFGLIRWRHHCRECGNIF
>MMETSP0213_Transcript_9203_9551074|81__k141_1234279|+|307|1.058e-82|1|169|711|169[169]:711[711]:543[543]
APVANVKVIKDKMTGLPSGYGFVEFENHETAKRVLESCNGRPIPGMNKNFRLNWAVQSGGAPKPHQQPMPSMGGYSGGGGGGGGGGGSSSTDHSVYVGDLDPNVTDSILLDAFSSQYTTILSANVIVDPLTKRSKKYGFIRFGDFEESQKAIHEMNGKYVLSRPIKLNVGFKKSNMGQQQQ
>ERR1719315_995069|81__k141_1234279|+|48|9.805e-05|1|784|1008|784[784]:1008[1008]:225[225]
GYSAPGGYGAPPAYPPSGYPPQSSYPGYNPDPYAPPSQYPSYGSYPYSYPPSTTAGSGYGMSVGGKEYPTASPYG
>MMETSP1380_Transcript_9833_29442017|81__k141_1234349|+|215|5.241e-55|2|760|1164|760[760]:996[996]:237[237]|1057[1060]:1164[1164]:108[105]
TSPNEDLKSCSQKRKRKESNKAKIPRELIDNRRREVMTSLSKITDLDKVVIENIPRAHTGSKRGSNFRGVSVNGKKWQVMVMGFGKKRYYGGIKDETEAAELYDKYAILTQGVG
>MMETSP1380_Transcript_35599_22015594|81__k141_1234567|-|130|2.028e-29|1|1491|1913|1913[1913]:1491[1491]:423[423]
FKMPKKRFYERDIMTECADNHTQEIDNHLSELLNQQDLQNKSKDDEWMPTNQNKEEYMNECLRLIRDSPYLLKRSFLYNQEVDQMKDIEKEMIYELSLKRFRNLFGDISEGATPSEEQESLIEKEQQSDDSYCPSFSPFKD
>ERR1719162_1572804|81__k141_1234754|+|755|1.456e-217|1|117|1580|117[117]:1580[1580]:1464[1464]
KNYVNGKWVQSKGDIFFESKNPATQDVVRQIPQTTKSEFDEAVQVAQDTFQTWKNVPLMTRIRYMLEYQKLLKDNSEEIAKLITHEHGKTLIDSRGDVFRGTEVVESTASFSSHILGESLENLATGVDTYSYRHPLGVCAGVCPFNFPAMIPLWMFPVAITCGNTFVMKPSERVSTTNELLIDLLEKSGVPKGVVNVVNGGSDTVTNICQHPDIKAISFVGSNPAGEYIYSEGSKHGKRVQSNMGAKNHCIVLPDADKEDCLNALTGATFGSTGQRCMAISVTVLVGEAQQWVDELVEKAKKLKVGPGNDETVDIPPLNSAEALERAEKLIEEGSKGGKLLLDGRKPKIDGYPKGNWIGPTVIDHVKPGMSCYDEEIFAPVMLIVRCETYQEAIDLVNSNRYGNGAAIFTKSGSAARKFQREIDAGQVGINLPIPVPLPMFSFTGNKNSFLGQNNFYGKAGVNFFTQWKTITSRWREESDEAYSVSTA
>ERR1719412_2147549|81__k141_1234754|-|195|5.496e-49|3|875|1468|1468[1468]:1238[1238]:231[231]|1204[1204]:998[998]:207[207]|982[982]:875[875]:108[108]
KNEFLFPVNENIGSGTGIGKLIPTCPASISLWNFLAALPDLVKIAAPFPYLFELTKSIASWYVSQRTMSITGAKISSITVGPIQFPLGYPSIFGFLPSNSNLPPLEPSSISFSALSRASAELRGGMSTVSSFPGPTFSFFAFSTSSASPTRTVTEIAMHLWPVDPKVAPVSAFKQSSLSASG
>ERR1719487_27398|81__k141_951726|+|72|5.844e-12|1|5642|5863|5642[5642]:5863[5863]:222[222]
DIAAEYDVYIVPVLWSFDMLRDNDYRKPPCRDNYRLLADDQVLQSYIDNALIPMVEALDTHERLLAWELFNEPE
>A0A016WGI6_32516650|81__k141_951726|-|467|7.242e-131|1|565|3153|3153[3153]:565[565]:2589[2589]
IIEEYKDLFATDNDQLGEIPDEELSIDTYDDYPISVPIRKYRPNAMEAIAEQIQEWLANGIIVPSDSPYSAALVAVRQKMKTRICCDFRALNENTKPVSKTLPLMQHLIDSIAGKRFYTVLDIKQAYHCLRLSAKDQHKTAFATPRGDKYHFTRVPFGLKGAPGKWSSIMLRRLRKFPAVYVYLDDIIISNDTIESHVEDLKGVFEELRKLNIRVAPSKAKIGRSSVVYLGYVVSVNGTRIDPEKVADLSTKQPPSSYQELMSALACFNVYRHYVLNYAHKVEPLQALLREREEDKKWRKEQNKIRKEQGKQPLLVCRKGSSLKKTLPKFADVWLDNHSRIFREVRNELCENTSLSKPDYTQPFWIACDASQHAWGAVLFQYGKNGLKQPIRFSSGNFNSAQQRYSATERELSAIVNSVEKYRHYFAESNIINVVTDHNALRYLNGLASRKNDRLFKWSMSLSEYQMNIVHLAGKYHSDADYMSRWDSIPFKTGPSITESFELKSTDMTNVCTLVSAPETLDNQERQMHHSINALFNATEVSSFKLRAKDVAQLEKEPSLSFRAVVKREQRKDMLCIALKKNVLDDPDAAPVPLNLQKELGTFHIGSSGILTKAIWYQTKRKGQVTVATVLPLNLVNQVLQTYHDHNYHMGFTHCHSTIRARYYWPGMYADISKYVLSCKSCQMRKTGKTIPQAQGKVVTATRPFQVIAVDFVSIEQGSHGKQKAHCVLTITDLFTRYVNLVPCVDSRAETYIEALMARWIPTFGWPRAILSDNGAAFTAQTTRNFFDRAGVDLKFITPGNPKGNSVAERINRPLLDMVSTTLHAPGQPRAHWIAQLPWIQLTLNNRQMAILQGFTPMEALFG
>MMETSP1397_Transcript_27645_7751506|81__k141_1236633|+|144|1.238e-33|1|201|845|201[201]:845[845]:645[645]
LPLMDKITLGPIKKYKNYNRFPWKMMVHIVLVMVVTTQIVLVIQSSGGYSRSEEAFFFQTFLNDQAEYNGVDFEKNRNFYSINEVREFINKSIDSYFNIEEADTFEVYNIPREFNDTTQQYKKSPVSLDIFYIRGHRRDQFSTISYDIDPNNLGPFDEDTTSVSDFRSLVSNSTHFRLVYTLRNTIPSVSIGSTNCFLWSIFQEFDFTLRNVLVL
>ERR1719233_1032499|81__k141_1236633|+|90|2.229e-17|1|1592|1864|1592[1592]:1864[1864]:273[273]
LLGIMPVFIGFGVLGMCLFWKSKRFMSLGASMFSLFALMNGDMVFDTMHDLDTIDVIFAQLYLYSFVALSIMVIQNVFIVIIEDGYIISKF
>MMETSP1380_Transcript_9282_30323591|81__k141_469367|+|106|3.402e-22|1|2180|2482|2180[2180]:2482[2482]:303[303]
MSSPQGAFSMLNQFQLFILLPMIGAYIPQNVIEVILGMDLAMFSFDMIPFDKVLASSSFLDFISYDQSDDYAGRIGLTSGSSILNHLGILVIVFVLALFHL
>ERR1711974_238267|81__k141_1165127|+|76|3.653e-13|1|1358|1582|1358[1358]:1582[1582]:225[225]
KRQYKHVEFWKRKAIIDCVHDKSETMKQCAKRIGVNYSTAKHIIKIYRKTGSIETNMMKKRHTNQPKKTKTPKSF
>ERR1719305_1684710|81__k141_821828|+|168|7.376e-41|2|2127|2639|2127[2127]:2348[2348]:222[222]|2475[2475]:2639[2639]:165[165]
LPLLSSKPKATDTIYLDFNGHQTTDDSAWGAFEAYPYSLDNNYASFDQTEQLAIESIWRRVTEDFAPWHVDVTTEPESFGPRTARALITRDRQLNGDRMPGYGAGGVAYINVFGHRRYADYSPALVYYN
>ERR1711957_288686|81__k141_1069021|+|84|1.427e-15|1|2|244|2[2]:244[244]:243[243]
EEFLLKSNEKQNMTVVKLHKEMGCYDNEMQQKVKYVYLRHGQSNNFLVPVFDHEFTQYRLQHIGLVKTSETTGLKFDLVWK
>MMETSP0213_Transcript_29160_32963404|81__k141_1069021|+|85|7.134e-16|1|4957|5424|4957[4957]:5424[5424]:468[468]
IRKRILNLYDTEEHVSAIFKLLCESCESSYVYSDDVFAIICYFLNNLLSVRTTTVQNKLMVLFEKRAYSQKFFEQIFICLDNHCHKLNSGNFIHVYANDTGTVSSACYLVDQNREKEMLRLIALMCSRLNYKMKNYMAFQKYSNQSFSLVHVVMDY
>ERR1719399_301704|81__k141_1239290|+|369|2.295e-101|1|643|1512|643[643]:1512[1512]:870[870]
KFKVDAITKYVENLGFEFDNTFSEFENSDSLYYSSIQPQIDFLFDGGIVTCFAYGQTGSGKTYTMGDVQKLAVNDFFAGAEIMKEETGKMFTFTVSYFEIYNGKVYDLLDNHTHKKVQEDRNGQIQIPGLKEVQARSVDEMSQLIEYGLSERKTKSTACNDTSSRSHAIGTISIKEINKKNQVISESGKLLLVDLAGSEKAQDSQSNNKQRRIEGAEINTSLLSLKECIRAMDSGKKHIPFRQSKLTMVLRDSFTGSKNRTHVIMIACISPDHNSSDHTLNTLRYAERLK
>ERR1719330_556297|81__k141_1239290|-|57|1.915e-07|1|534|713|713[713]:534[534]:180[180]
SEKVLSNSKPKFSTYLVIASTLNFHLWTRIAGFVQLTTSISPFTTSLLERGRFRTHILIL
>MMETSP0206_Transcript_12833_16339174|81__k141_1216650|+|105|6.804e-22|1|2556|2783|2556[2556]:2783[2783]:228[228]
FVLFSVADTGIGIKEEDQNKLFSLFGRAAPEDGLNPHGCGIGLTVSKKYLERLGGRISVESKYGVGTTVRFNIPFK
>MMETSP0205_Transcript_25935_20077237|81__k141_1216650|+|192|4.397e-48|1|1560|2372|1560[1560]:2372[2372]:813[813]
MKRLLKVFPHGVIIESGTHLQQRKIQFVNENFKQTIKDINSQIDSLRLVEVSVEKLNKNTDNLVKDTLLHLLDLQVDKLGSDNIFETPKVSVNCHPQRAENEEGKGHDLMDEDEPAEMNMRTFNIKSINVHWEGNPSCMHIFIDTTDIVKLEEATNNIKCQKIMFASASHEFRTPLNAIINSYSFIGDSTKILLKRLEQDRHNQGDKIIRPQLDRINKFVKMGHNSSILLMALIEDILDLSKMEAGTFSMIMSDFKVDQLVTEVTDVFEIQ
>MMETSP1380_Transcript_34314_27243779|81__k141_700247|+|652|1.477e-186|3|478|3082|478[478]:768[768]:291[291]|790[790]:2376[2376]:1587[1587]|2699[2699]:3082[3082]:384[384]
MMCLRQDLYSHESLCPYSAINHKAIQDGMSQSDDREGSRCMGCAICNKESACFDYLKNKVHSNHNELCEVLNNLTGLIKRQDEEIKELKLRLEKVEDDLQKLNHNVNTQIDLDLLTESQEPESKSFFGAQHYTNIKKSLPVLKDFYESKEWNILSNLGFLQLYTKPAEDENSIHILGRCEINHKISDIGAEITRQNIFIEEDSNIESTEVLQNVGEDINVHHIKFKKFLVSEVSDCVILCQKIENPEGASDSSIVFPIMSVNHYKKKAQEGVERLHIEIGGWVLKSLGAKKTLVNLFFNVKFPDSEVPELILSKHVKVVINMLRTLESLCNKTFFNYRFGSKIFEKTQTIILDENYQSKSIYAKDEEEDAEFVEENKEESDDEDDSNSNCIRVKYPKDVYDIDPETLDERQREFIIGTRSKLRDLINLVNKRDWKQISDKKKTKIFVRKGETGLTCVKGETYFPFDAEKIIEYVKRADIRKHYDKHTDTAHIIEEMPYRTMTVYAKTKQILVVAARDVTFTSQLITSKETGCMYTPTYSIELPEYPAEKSPVRAFLKLGGWVLKSMPDGGCECVYVSEMDLQGNIPQFLVEKTADIQVSVVTELKKYMMKCENIKEGEVWKRPPGELTSDDVVDAIDEDIVPADHPGREIILKCRNICWDLFKEIDGPYNRLKTQKDIQIFTRDNGKNGQSVMGVGNIPASIDTVSEILLDIDQRKEFDDMLDEIEVLSEYRDFMSFEIYITFKRILIVSPRDF
>ERR1711924_552310|81__k141_700247|+|64|1.496e-09|1|3137|3364|3137[3137]:3364[3364]:228[228]
TSVEKQEKPVVKNFVRADLHIGGWILVPTDDNNTMAYYYNRADMKGSIPAFIMKQGASIQALMIAKLRDYVIKKEG
>MMETSP1380_Transcript_33867_11161927|81__k141_1239710|+|614|4.059e-175|1|1212|2564|1212[1212]:2564[2564]:1353[1353]
NALVYNEMRSQVNEYDLQYERLNAYIEKVLERSNNWLIFSTSLFLRSKNEQEKMKTRERSMIQMQTLIDQFNDEDPPLVERARYAFTNSFPFSWNLKKQLGYAYQSIGVFMSAFELFKELDFYEDAAQCMVVSGKITQAEKYIDQVIEKQGETPQIMCLLGDLKRKDEYYEKAWELSNHKNSRSMRSLGMMKFQRGQIEESIDCLKLALDINKLYPSSWYTLGCAYIKLENYEKAIFAFGNVITYDESHGEAWSNIATSYLQLKKYREAQSCLEHAAKSCRNNWKIWENLIMIYLESNQFMRVVSSIRQLIRMNKNDRINVQLMLKVANCFIGKFMKKESTESETSIERNKGVLFDLFEKVLNENSKDTGILKLYGRLVQSMEPNNYEKIKDLKIREVNSLLTAGWQYDLEQGQKIKSTIEELKKVMGEKFESNEEVRLFVKNTLETVEQN
>MMETSP1462_Transcript_53817_1016602|81__k141_1239838|+|286|2.22e-76|3|1024|2094|1024[1024]:1239[1239]:216[216]|1255[1255]:1551[1551]:297[297]|1780[1780]:2094[2094]:315[315]
FESRFENANLKKAIRVSDTEYNLWLNFDFNTKGHTQWFYFKIMTKLRAGTKLQFKILNLMKPDSLYNHGMKPLHKEATGEGWHRDGDDISYKINDIIRNKSNIPSDADKETYRKLARHYYTLSFTYTVKYDDDEVYFAHSYPYTYSDHLMPFLDSLASNEAYHNYLRVGTLRHKKGIVITARVHPGEAQASWICQGLIQFLVSDHPDAILIRKQFVIKVIPMLNPDGVIYGNYRCSLLGFDLNRRWMQPSRLYDPTIFYTKKMLSVFKEERDIQLF
>MMETSP0047_Transcript_47577_5882608|81__k141_1239838|+|121|1.038e-26|2|2098|2454|2098[2098]:2247[2247]:150[150]|2266[2266]:2454[2454]:189[189]
DIHGHSRKKNAFMYGCESNTFEYDSRAKNACIRLFPALMAQKNSCFNFKDKSKEETARIVCFKEIDIRHSFTLESTFYGRDRTEDDAPDKDMHMNIKDFEVVGEDLAKTMINF
>ERR1719401_1613714|81__k141_1240020|-|139|3.96e-32|1|2318|2704|2704[2704]:2318[2318]:387[387]
SDSENWPVVDKEPYEGVEVEPIYLFAILCETTEVYLVLHVLNFFVGWVVTHRPHEISKLINRHFSIKFSSFGSIFCLTLDHCIIEEIFHVLEGLAVSTAFNKIDEWLYVFSAHDNSIIDRCNINCPGVD
>ERR1712159_978802|81__k141_1240020|+|195|5.496e-49|1|2381|2944|2381[2381]:2944[2944]:564[564]
IEPFINLIEGGRDGQTFQDMKDFFYYAMIKSKTEDTTKTRKLDGKVPIDQLGNLMRAMGHYPTNKEIENMKNEVNFGSFTENCEKVDRFDLDTFIRLFVNHRPVFGIGRPHIESSFQTLFKDEKDSSNVAREVFLQDISSEGEPLPIPELGGLLEKLVGKPNLKEVLGENVNPEVFAKEILSFEEVEE
>ERR1719301_164790|81__k141_1240020|+|546|1.198e-154|1|449|2098|449[449]:2098[2098]:1650[1650]
SHDKSLIVTADSGIDSMLVVWDSYYGVPKRTYFNPYENGICALDISHDGRYLVTISDDQNQAVSIWDLLDEELQDPILTTPFRYIKDDKQHLVKFNPSDPYEIVCHGNKQIAFLQWKEDADDIEYYMPIIPPSSFSKKEKHSADLTSTVFIPGSSKAVTATEQGDLLVWDMSLIVDGMAHTDEKRLTKVLELHQDNTAISTLTIHGEYLVTGNKDGSVRFYDFDLKICAWFENLELGGIKSISFADSDPDPANRDVDDGEDYKDVFECSEFIVADSNAVVCRLRSSIFEALEPEDKKGEVIFTGLRSSINCIAAHPTEPILAIGGKSGFIISWNYISKEESYKPLNEEPRAIEYSPDGQYLIEGTSTGQVRIYNPFNMQEVQTPCKTSERTSSAIKMLIISNDSLHFATMDTDNCVCLFKRDHKYGDVNEPIEWVFYGKVRSHEIEITSIAFGESLDENEETQLRLFSIGKDRVLFEYNVRESSEKKGLKIEENKTMMIEQESVPTSCIWYPTVDSKEDLLLTVNSNYKVKIWNVTSSQCRKTCLGPTYG
>MMETSP1438_Transcript_35457_5907321|81__k141_1090676|-|1227|0|8|91|9176|9176[9176]:8598[8598]:579[579]|8336[8336]:7044[7044]:1293[1293]|5933[5933]:5217[5217]:717[717]|4763[4763]:3918[3918]:846[846]|3880[3880]:3620[3620]:261[261]|3234[3234]:2662[2662]:573[573]|2646[2646]:1786[1786]:861[861]|1305[1305]:91[91]:1215[1215]
RHWRILSDMFNRDLDPSLINVRSLLTYKLYEPDKLSKIKGVSDIATKEYAIQTTLENLENEIKAAEFTPLKYKDTNTHILRGTDELISQFEEFSIKIAALRANQLSKNFNDRVSKVEKDIKIVEDVLEEWTKAQKSWMYLEPIFQSEDISKQMPVESQSFQTLDTFYRQSMKSIVQDPCVIRIAKRDGLYFQLINSHFEIISRGLSNYLEAKREFFSRFYFLSNEEIIEILGQMREPRNIQRFLSKIFEGIDNLSFQANGEVTAMHSKEGETVKLVETIMAIESAESWLRNLEGAMKKTIKAVVHQTLQDKFKNKQYQEWVKMWPGQIILLVTSILFTKDMTELMKKNDISRIQDIHKEIVDEIDVLTSMVRSKITDVHRTTMSSLITTRVHDRDQIDIMMKESNKSKTPQSDFVWQMYMKFHYKVQEEPSSKLIQQVKLSKSEEVPGEGDHEESKSELEKENLEKEYLIKIERETLMLSDITVSLLNAERNYGYEYLGNTPRLVITPLTDRCHRSLFMALHYGYGGSPEGPVGTGKTETTKDLAKCLAKHCFVFNCSSTLNFAAMTKFFKGLATSGAWSCFDEFNRISLIVLSVISQIIIVIQGAIRESTKEFMIEETKINFNLKNLIESVLVEKGCQVSDEIVSRITYLYQTITMRHGVMIVGSTLSGKTTIINTLEETLKRSRENEIQEKTIMYKHQKAKLMGKKHGKKLKNMKQGNNGAIDEIKLTPDDLKIIKAKCKNEGVETFYINPKSITIDQLMGNFDETSHDWVDGILAYLMRECSIDTSNKRKWIVFDGPIDPIWVENLNSVLDDNKKLTLNTGETIKLSPSMNILIEAENLSSCTPATISRCGMIYMQEEQINYKNLWIEAFFIFSLVWTFGYILKPHVLKEFNRLIKRKISGNVDQIATVAQLRSKLKNDHNMKRYQEFEPSPHFKELPRPPYFLLPFPQEYSVFDVVFDLETNSWTTWESVKDEFPKSIENEMKKKSGYYNAFIQSEESIKYSYIISANILSNKSILLIGPTGCGKSWLARDVCFNYVPQISQKFRFASVSFSHNTDAKKAKNFFDSRLDKRRKNVYGPPFGINYVFYIDDLMMPATDEYGVKSANELIRQWFDYGGWYDHIAPEHRKIEDIQFVGCITTYGNVMSNRNEWHWSFLGIQPNDKMYSENLSQIIDMITINWAGSLHTALTSTIRASIDILHIIEKNIKPTPAKFLNVFNPRHLYKVIYGLYNEVNKKSKLSIILFNKLVEYCIKITRIIKLPYGNGILVANAGLGLTEINKLSVFLCNYDLFEINLTPNYTIEDWHNDLKSLMTKTGIEERQNVFIFKYSQIIKEEFLYDLDSLINNGEIHGIFNKEEHENIVSLAKAKITSDELKTQINSSFVLSEFFQKVKENLHICIEMSPTGSNLRERVRTHKSIINWLEEWPNAGYKAVAEYHFKDFPMSGYKDAIIDIMITMHHDASVLANIPNIFPDFLDNFKQASIEIKSKLTEIQEKYERGLDKLKNAKESVETFQADLDHKNPILKEKKKEIAEILEVYREQATYLENRRNYLRQEEKELHQEAEEASTLKEECRASLDKATPDIIQAIESLKQLSKMELSELKTMRKPPKAIKLLMSAVCIVIGEDPTRVKSKDGQKYIDDYWPTATGKRVLGNPKLLDILTSYGQIEEEKLDHNLNSDSMSKAEDILQNPDFEYKNIARACVAAKGRMEEKWKELIRRYNLKLADDFKFNAVFGDQITIRQWVNNGLPSDNFSIQNAIILTRSSKYSICIDPQYQANKWIKIQESQKDDDEYKVMVLNYNDGQLIKSLELGLKLGMPVLVENIGNKLDLILHSICKKEYVNEGNSRSVNLSGHQVEVDDSFRLFLTSELRNPEFPPYIQLMVSTINFDVTLEGLESQMLSIVVSKEKAKLEEDRLQQSKEAVALIKELKEINQQILDALSCSVSEMLEDQNMIDTLHTSREKAEIVANNLNKVNKTTQKIEKAKAFYNPAAYRAAIMYFLVNDLQKIEYMYQFSLKWFISIFEEELGPRPDTSTISDQDRLLDIIRNFTGKLFHRVSQSIFEKDKLLFTFMLAFRILEGERLLYKPLYEFFVKGPQAVIEIKPSQTNNKPD
>ERR1719163_180399|81__k141_1090676|+|149|3.867e-35|2|6985|7347|6985[6985]:7110[7110]:126[126]|7129[7129]:7347[7347]:219[219]
GSSVLPEYIGFIVMKIAHSLLKFIFVSSIMNSLVLSRIAPWIMTDKTIKDIRLNSSKQLHAPLVANPLKNLVIAAKFSVLEQLKTKQCLARHLAKSFVVSVFPVPTGPSGEPPYP
>ERR1740130_1804142|81__k141_1090676|-|63|2.992e-09|1|9303|9518|9518[9518]:9303[9303]:216[216]
INRRQSLLSLRVTKFAEVYRLQAESKLFVQLWSIADKFRVAFPQWMDGNFEILDAEEVEENIVDWWKSLNRL
>ERR1719272_159946|81__k141_1090676|+|85|7.134e-16|1|5239|5430|5239[5239]:5430[5430]:192[192]
IIPHLEIVAGVQELKFSASIRIFMDGDNLMVSPVLSVSFLLSSSTELRFSTQIGSIGPSNTIHL
>MMETSP0213_Transcript_1496_30412904|81__k141_1090676|-|173|2.305e-42|2|10055|10384|10384[10384]:10262[10262]:123[123]|10234[10234]:10055[10055]:180[180]
RNVDKIYDFGLIQMDCQIFLKNIIKHLDKLITHLISYIRNDFLARVNHISIQYKSIEQKVSAEVSSIDEVIYLIEFIDNIKKPEQKLEELLGKLELAKIRK
>MMETSP0213_Transcript_1497_34590553|81__k141_1090676|-|141|9.901e-33|1|12538|12861|12861[12861]:12538[12538]:324[324]
KAELEYLLQKSLKYHKEKIAEKDGLTIKISDEDKLNIIMDTWMNKTDVGIGYLDNIDSEMRMTSHMILNTRSNKSIYPKELKDAEIDIYLRNRKNVPKYELLQYMKFS
>MMETSP1380_Transcript_33882_1355539|81__k141_1241206|-|129|4.055e-29|1|1902|2615|2615[2615]:1902[1902]:714[714]
EIQEDLEIKTFTDVRGKSNSYISYYVSGDKKYLFLSDLSLLGIRSDGSSVLESVNKLGFTGSSASLEGDLEETINDLILNFVLVNLLIGLVCIFISLVISIIASRHLADNIMDVIINMSIRMTIALAGQLKAKRLLDSGEDVAFAESTNFILNQPQEVVYSEFQQLILKVENGLKVVRLKDFQLKENNSRQYNHTALLKYEEILNLYKKAEEDAVSDQSITMSQTLLLRAKYKQAQRK
>MMETSP1380_Transcript_33879_6083449|81__k141_1241206|-|124|1.298e-27|1|2646|3092|3092[3092]:2646[2646]:447[447]
YLAFNSELFCHYPDIPKSYHNGSPSSTTRVGYNFETNSAVYQPTMRSWYEAGVEESGLTNIIPTYVFSGNGIGATLSKAFQDDLDTTYGVIAYDVLPYKDVNQKDEQITKLLFDNNDDNYQYLLLDQSKVVEGNEDVEQIVNDLVSMVY
>MMETSP0125_Transcript_17839_21107483|81__k141_1241388|-|56|3.83e-07|1|486|1004|1004[1004]:486[486]:519[519]
RKGDQSDMTQKDANHLYENDEASIGKSMSVMFVFYLTILFYSPIMPMITLIGIIGSTLLYWVLKVVILRRNVIMRQIDSKLVINTSRILKIGILTYALTNLIFLSSLFKEAYPPSIIGLIVAIMFTILPIRSMLIDRYVLPVNRQINDKSYYSLIKCFQHYDLSNPVTAERAL
>MMETSP1380_Transcript_12849_1922333|81__k141_1241475|+|139|3.96e-32|1|493|753|493[493]:753[753]:261[261]
LKPFKYEKIEQIDRKTNKVKVSYACRYDNCEKIYNKTWNLIDHVRMHEGVRPYQCPECPKAFTQKGNLKKHEIQHLLTTLKERKRFK
>MMETSP0213_Transcript_33677_6720977|81__k141_1241578|-|274|9.092e-73|3|2147|3169|3169[3169]:2966[2966]:204[204]|2924[2936]:2514[2514]:411[399]|2443[2443]:2147[2147]:297[297]
KTYYFEKTITVTATTTTATEFSELVSSTHCDSIDESIQIRMMYEHFKATMPSERLQALELMLDGFERDQDEESSYTIAEILKTIAADFLVVNDASILTRAFEVFTQMAITENDKISSDSMYIEFSLETVENFFKFADHCLSALNLVGKSQQWSMRKSIQTGMANLIKGSMIHVAPGDAAYSIDGTNIAIISGKITANGYQGRRSLYSKMINITIPGSAMPSSNYLQVTIVNMMTPAYIISPGHSEGSVKSGMVSISLEENDSSLAAVGTRVYSNEIVMNNLVDPILIEIPYDGTIGRINT
>MMETSP0213_Transcript_33678_14062116|81__k141_1241578|-|191|8.793e-48|1|3182|3721|3721[3721]:3182[3182]:540[540]
QMSVEIDSRHNENGYIDYTEEVLIIGVANINGTFINVANATFTWVISDSQGNQVDLASATKVQNSIKLPARTLVSDNIYNVYLTVNYMNVTGTATIEYSTMIDSYFSFEVEPSTGVAFSTDFIITAASQNVNIDTSTYVFGYLKGSVEHYLSRGSVKSMYILKLPQGESSDQLTLFVRVF
>MMETSP0213_Transcript_9525_18137403|81__k141_1241578|-|106|3.402e-22|1|4265|4576|4576[4576]:4265[4265]:312[312]
SITWNINSVDSDTFSAEKVTLDSFVNTNFANMKYVMFDQAKVASLSGKVVEFTVTIVNFLGQSNTETTVVTFSSTKLIIVDGLSHSYRLFDNEDNKLFLSTRIP
>MMETSP1380_Transcript_18447_10288231|81__k141_894604|+|187|1.407e-46|1|854|1264|854[854]:1264[1264]:411[411]
VVNGFKRGSKELGVPTANLALTAEFVKKLEFLFPGVYCGTVQFSTYENNEKELKDKYGDDFKSKLLPTAISIGWNPSYDNNQRTVESYILDEFENDFYGEELKVEITHYIRAESNYTTLDHLIMAIHNDIETTKKMV
>MMETSP1380_Transcript_18447_14862378|81__k141_894604|+|100|2.177e-20|1|170|739|170[170]:739[739]:570[570]
CVRFHLELNHQIQIDNKEVSILYGKSLHKGIKDLLTNQSGGFKNDKDVDAEISKIIESVKTYGKTLKPMVPNVHVLKTLAKDENLSIEFFSYLESDTLSNVINEEYLALASKTRSIDELIESTDTFTSKSNIIIFGCSNYFTELDKLAKDKEATLLHVHHAKDEVSKVDLNSHTTLDSIKFEDYSLPKFS
>ERR1719193_2403670|81__k141_894933|+|361|5.876e-99|1|838|1989|838[838]:1989[1989]:1152[1152]
YAFAVKNNTTRLVYGRGSKVDPELEILNGIRVISISTVIIGHTFLYSLRGPVSNPTVMLQWFDRWTFYILMSAPYSVDIFFWLSGFLGCYLMLEMYKKKKGKGQPYPLVILHRFLRITPLYFATILHFWFIMAMAGTGPIFFKYKDEYAGACNRYWWSHMLFINNFYPFNSDEQCMGWTWYLPNDMQFFLLLPPLVYLLYRFRKVGMIVIGVLMSASFIASMVILYIEGFSPSFLRVKENYYRVYYMKPYMRISPFLIGLYMGLVIYSFRNDSAEDSIIKRFCDKVKSSWVLRQLYYWSGLSILVGLTFVFKPINVNPDDFPQIFNSFFMTFSKPLFVLGLNFLIFPVLLGRGKFLRDILGHDWFTPLARISFGAYLVHPTFML
>ERR1719491_1291202|81__k141_894933|+|119|4.153e-26|1|2119|2400|2119[2119]:2400[2400]:282[282]
ANLEKTFLMGGGRGKKKKDKAKPKMIAVPDLSYEDSFSKGLIARDDSDIMSPLKPRLSNGANGQPALEDKEDSFWSENSPRSTTKGTFVKHSIN
>MMETSP0206_Transcript_2851_38366287|81__k141_894933|+|201|8.587e-51|1|97|630|97[97]:630[630]:534[534]
LFISVLLIASAQYAELETIIADTFESFSIKKMMEKIVADEKVTSQMNSECFDTLQMYVNNFQTYSTELALMTAYSGRDINDLGRFTDCNALDFTRYVSLSVSGLPIGIYLGICGPKECQEEDFEPLSAQLAVFAFAIVDQLPDAESFNVEWTADNFRFVDSLKANAKNTEISPGFIFA
>ERR1712130_1083294|81__k141_1206846|-|48|9.805e-05|1|812|1009|1009[1009]:812[812]:198[198]
AILSPVQKTRSGVASISLIYLNISSAVIGGRSHRADPYLPAASAGVGAGPLIGLQQRGSLQFALVP
>MMETSP0211_Transcript_12569_34915811|81__k141_1206846|+|558|2.925e-158|1|408|1745|408[408]:1745[1745]:1338[1338]
CHVGLASFDYLFNNYYVREVYEEIFTLICSIEQDYAVCDGAVHNMTDVIVPQLVELLTSPSYGCSRLLGFCDTPVWKTLDPQDYIDNILADKPDFLKDNDYINKEYEKINEDTEERKTVKVMHITDIHLDFDYKEGTNANCNEPLCCRPINGPAPTPADAAGKYGSALCDLPPITAELMFKYIRDMDATPDLVFWTGDNIAHDIWNQTAYKNADYTIQITNWIKKHWGEIPVFPAPGNHEFYPVNVMRFDGVHPILDQISDVWEDWLDEDSYESFRNYGYYTMPMRGINESWNGFRVIALNTEACNNMNWYLLSQLNDPGDQLVWLEEQLLLAEQNGEKIYMISHVQPGGSDCLYEWSIRYRALVERFQHVILQHLVGHSHKEFFNVFTDSTNSSAINMMHGPGGVTTYTHDNPSFRIYDIDYETGYPVKAYKYYFNITQANEGNP
>MMETSP1380_Transcript_19878_15120852|81__k141_1207852|-|169|3.688e-41|1|626|1039|1039[1039]:626[626]:414[414]
SISTSKLPDEEEDFEQLTDYNYVLTEMEWRELLVQKHKLSEEQQQRMIVSIKCGLPGRQRGTIWEYLVKVEKYKKKSAQTYEDFLTIENTDNTDHTIRKDIMRTFPESKFHKEDMTTNNNSLFNVLKAYSTYDTEVKY
>MMETSP1380_Transcript_19878_34674803|81__k141_1207852|-|192|4.397e-48|1|224|616|616[616]:224[224]:393[393]
MNFIAFLFLQNLDQSEERAFWLLVAMMNHLKWRKLYKLDTPKLLKLLKRLKNKMIKDVNDVYLHLVDNDLPIEGVFAPYFLTLFLYSTPIPIAERIIDCFLYKGEDFLIEMTIQMLKLKQDKILSFRSEHG
>J9HZA4_37186734|81__k141_1208322|+|278|5.683e-74|1|240|1667|240[240]:1667[1667]:1428[1428]
EVCSQHGANIVAFEEKTGETLCEACVYQGTVEKPVFMATVVKGIERAFHREHEEFHKLYKEFQDIDQNQVRDRIQQSISEFFGLFRSKIDELEEKTVSSIYKSKNLNKLIETLDYVHGYLEDEKTEEKYANEKHKLETKIKTQRFTYICKRKAEFDAVINALKKDNVDMASNIYKARSMIDAIFSVNTDEGRIDNVLNKLASDSMLIDEKKPDFGSLTRVYTQDNIQEIPTQTELSKDELIALRVKASERSNDEKPDYLSDQMNAFYHIKDNELMVKEFDGDTVAESAVMPLKLFLQKVITVPFEAENKVFLFGGSKDMAGKETVSNCYEVNLGSKTLAPIQKMNNPKLSMAAGISPDCKHVIIAGGSLGDNRPTNSCELFDINSKKWKDLTPLNCPRMSASVLICTGSNAYCFGGIESDPEDPSKFVTLKSIEWLDYSNLHNEWETLKINIPYKASSIGAICMGKNEFLVFGGWN
>ERR1719491_774475|81__k141_1209129|-|166|2.951e-40|1|457|858|858[858]:457[457]:402[402]
ETKYQKTFNDLKSKIEREKKKRIFDDSSKANSASYKNELETIFIESIEEVRKDIMKRRLKQELMSRRKFKPFETGSHEAEEFEQSVLKLAQLAKGKIKMSEFNPQDKCSLLDIFVNNETTLLRMYEALFPKNNN
>ERR1719309_889968|81__k141_1209790|+|556|1.17e-157|1|219|1274|219[219]:1274[1274]:1056[1056]
YKTIPRFFYKKPTSEKSLYFRVRQEARTRFLQNKTAEVLDKEDLERLWFLLKENVSLPEDGTERINYDQFVYVSSMLPPKCRQFFTSSTFLKFERDEYGRIEIVPFFHYVVRKVNLFQTRIQISLYDSSGYGYLKEKDLENYIFELMPTFPQLQNLQENFYPFYVITAVRKFFFFLDPKRTGKILIKDMLTSPILAELYELRQERWNMEDAMQNWFSVQSSLRVYDQYLKLDTDHNGMLKKEELAKYSPGLTKIFIDRVFEEYQTFEGEMDYKTFLDFVLAMENKKTPQAVQYFWKILDVYNKGAIDTFVINMFFRDVIEMLENRDKSGFKVDDVKDELWDMIKPELPKCIT
>ERR1719422_1156290|81__k141_1209790|-|197|1.374e-49|2|612|1232|1232[1232]:810[810]:423[423]|794[794]:612[612]:183[183]
LILDIVNFESAFISILEHFNDVSEEHVDDEGVDGALVVHVQDLPKVLHCLRRLLVLHCEYEIEESLVIHLPFEGLVLFEHPINEDFGKSRRVLGEFFLLKHSIMVSIKFQVLVIDSERGLHREPILHSIFHIPSLLSELVQRGKHVLYQDFACAFGIKEKEEFPNRCDHIKWVKVLLQVLQLRESRHQLKNIILKILFLQVS
>MMETSP1380_Transcript_24342_6546348|81__k141_1210540|+|173|2.305e-42|1|1001|1297|1001[1001]:1297[1297]:297[297]
EPTEPKIGRIQKIKEKVSTTTNTINEKAPFVYKTGVFFKNLWQETFPNDDRNVKSRIHKRREIAKVQANYTPEEIEEMQENIPEWKRTAVTMVDDQQVE
>MMETSP1380_Transcript_24344_9207773|81__k141_1210540|+|90|2.229e-17|1|452|757|452[452]:757[757]:306[306]
MNFSKEPEKGKYDSKFEQFMQQTQSKISDEEKKQRIKDAKQELDSMSQKASEEGEQAKKKLKDTKKAFEDFSAKKENEEMNIKDVFKNINLKGHMDEASQMF
>ERR1712195_169373|81__k141_1210540|+|84|1.427e-15|2|1523|1855|1523[1523]:1675[1675]:153[153]|1724[1724]:1855[1855]:132[132]
VFRETDLSKAIGKMKQYDPEFDVLDLHYEIEEIFIDLFDNYLEGDLEYLQKRVKEGWEHKYKELLFCNDANLVLGAVPEDNLPRFTFTISAQDIN
>MMETSP0205_Transcript_6995_2849401|81__k141_1211249|-|182|4.502e-45|1|281|1018|1018[1018]:281[281]:738[738]
IVILTSVLLVFVKAFRSKFYTNNFNEKDLFSARSLFKDTQRSSARSSKLNKKGLKVIKEEVNESFDQEKGRDRESCLTSNEVRFSDMRDTYEQCSYPEEVNIEGERIQNIIRRNHQDRKSNDEPEILSMYSADKSDDLIIQSRKFMKPNFEASREDRINYITEKKRALFGYDDAETNSPIVEISKKKKKSKKAKKVNNEMNNIEIKFGFSENESDAESQNDQRDIDMNHDYGRQTLDLNGPIDDPA
>MMETSP1380_Transcript_11846_15727703|81__k141_924320|+|277|1.137e-73|1|118|927|118[118]:927[927]:810[810]
CCWITSIIFYTGLLVFIKLAFNIGYAINRGYFRKGYNLVERYGKDSWCLVTGATGGVGGELCKYAAEKGLNVIISGRNQEKLTKVEKEVQKEFPKVKTRTLRIDFNESQEFSYYEGVCDEVKDLDVSMLINNAALLHMAPYEDMYLQQVKDMMEANVFGVAVLTKIFLMRFLQRKNRSGIVNISSVGGIQPSPYAQFYSATKALVTSFTRALNKEVEDRVDVLTNSPCYIQTNMSNNSSGPHVATPRQVAHSIFRDVGYEIENHPTLVHE
>MMETSP1380_Transcript_27653_17238735|81__k141_1234158|-|422|2.548e-117|1|65|874|874[874]:65[65]:810[810]
DDIGNILGNKDFLQEPEIIETLRSYYETHLSHQTVTGDKKVVVSQKGRIESEPANEPEGEGDAEPTGSKPSEFTYLDQARGIKFTLDVTTGECKIVSDSEKHEDEAVQGFKESLVESVDKYIAEDYKQNSTLGSVSIEGSDALTIDIEISCHNLNHKNFWGGEWLSRWTVKHTLNSNDFELTGKIIINNHYFEQGNIQFNLDKSFDTPISGTVKGSAQESIIALISKTEETYQQSLEDLYEEIKDTHMKSLRRKLPFTGKSFDWGVPKLI
>MMETSP0213_Transcript_9486_16189340|81__k141_1234341|-|364|7.345e-100|2|897|1705|1705[1705]:1244[1244]:462[462]|1187[1187]:897[897]:291[291]
ILPGVGALPGSNTTVIMPALGGVQYIGPNGGISNNLMLPTGGLQNFVPDPSTLVSTNYMGLPAQPGLPAVGPGTTMFPGIPGMNMQAYGASQAGGSNPPLTSITKNYAPQDPMRKKAYAEELKRQMFEKDARDRNERQKQEDWDEYHERRIARDPGKTHSKRHPNDPNGPPPSFGNEGGSHTHRMPQNREETDQYGWWMGGGKPKRGSMSQRGGKPGYPPPPLPWQVDPENNPQADFGNNYKEWYDKQAGV
>MMETSP0213_Transcript_9485_36985861|81__k141_1234341|-|117|1.661e-25|1|1789|2103|2103[2103]:1789[1789]:315[315]
MDINQISMMNQAKLNMVGNTIIQGGVPRSHGDVYAVRQNRYRDELDQQIAKKNQMKYTNKLNDWTMDNMHLDTISYAPVGNPNVSSRRSQAGHFQTSYNNQYVAP
>ERR1719246_108682|81__k141_925176|-|363|1.469e-99|3|70|1233|1233[1233]:1000[1000]:234[234]|876[876]:601[601]:276[276]|492[492]:70[70]:423[423]
EPNLIEMGEPVVIVGDIHGQYYDLRHLLEKAGDPETTSYLFMGDYVDRGIFAIECIQLLFSLKLNYPNTFVMLRGNHEKYFAMHGGISPELKKIDQINKLDRFKEPPLDGLMCDLLWADPADDDVANKTEYIDNDERECSFVFGKKPCKKLLDKNNLMTIVRAHQVQIDGYSNKASVLILENGNVSIKQYDQSDHPYYLPDQVDIFTWSMPFLAEKVISMLSYIVNKLGEEEGDGDGSQAIEELSKESKIARAGKLRSKVKVFARMQKMFTTLKDESELILKIKGMAPDGKIPRGLLLEGRPAIKDALQEF
>MMETSP0108_Transcript_55434_4299708|81__k141_1234733|+|293|1.734e-78|2|1148|1946|1148[1148]:1759[1759]:612[612]|1830[1830]:1946[1946]:117[117]
LKDFILIKMINRGGFGKVFLVKNSLDDKYYAMKRIRKDLLIETGQIDNTLNERELLLSNDNPFLLRMFYVFQSEFRLYFFMEYVDGGNLYENMFSNKRFTEKQVKFFAVQLVIALGYLHTNKVIHRDLKPENVILRRNGYIVLADFGLAKILDTDNDFAKTYCGTSEYMAPEIIRGKKQSYTVDWWTLGILVYELICGKSPFRDILLGNIPWPDSVKHGISVSKDMKDFITQLLKKDPEGRLG
>ERR1719201_1812159|81__k141_1234733|-|64|1.496e-09|1|1229|1585|1585[1585]:1229[1229]:357[357]
KISQNNVSVPTKYHVFWLQISMNNLIRMEVSECNYKLDSKEFDLFLSEPLIREHVFVQIPAINVLHEEVKSELTLEHIEHSEQEWVIIAQQQLSFIESVVDLASLDQQVLSDSLHGVIL
>ERR1719384_55433|81__k141_1234818|-|51|1.226e-05|1|190|519|519[519]:190[190]:330[330]
RANPKSHIFKMPFLESRRFSGLISRWMMLWSCMKATDLSNCQTIFFAASSSRPSGSFSISSSTVLSTYSKTKRIFPWSLKTSIRLTIWSCLSSFNILISLRAVFLTYSSS
>MMETSP1139_Transcript_2188_16238716|81__k141_1234818|+|466|1.448e-130|1|74|1006|74[74]:1006[1006]:933[933]
MESYEILEKIGEGTYGEVFKARHVETGKQVAIKKFKDSYDDEYVRKTALREIRILKELKHDHIVNLIEVFRDQGKILLVFEYVDRTVLDEIENDPDGLDELAAKKIVWQLLRSVAFIHDHNIIHRDIKPENLLLSKNGILKMCDFGFARQLSQHNQDYTDYVSTRWYRAPELLIGDQNYGKAVDVWAIGCLYSEILTGEPLFPGDSDIQTLYLILQIFGDQLNEKHKSMITKNPAFKHIKINKIVDDLDRKFKNINKDALDLLKKCLVVDPNDRQDCKSLLTHKYFDDFTEAFEEEIQFLLELDTNEFKMK
>MMETSP1380_Transcript_21627_37574973|81__k141_1234899|-|104|1.361e-21|1|85|1347|1347[1347]:85[85]:1263[1263]
NPGIIAIITQQQVDQAKQMAFDIIKDELDNLAVDDINDGATHISNISGNFTLNSADDIVVEMDEANNAIKLTMNNMQMNMSADLKIRTMFLNIDGTMSIDGVVRSASVHMRLDTQPKCIHLIPKLVAQSVEIDIDADQTDINVNCQNCQETLINSVIDAVEDNVLAEIADALEGAIMNSMPVMLNQAINDWYPTEYELIDGANISLGITSAWTVKSDHIIAPIDGTIFAVEQGYQRPANGEELSAEIVENSNNVTMLISDYVYKSFEKTVESLPMTHQMEVAGFSAEFQNGGDNYGLSLTNEEGKVKVAFDTLASVPEYNVSFFIKTEAEVKISLLPGDENNMLFIKPELVADSLDFEVTKYYISGKEVQQDGLSRMIADALKQAVEDYEFAPMGIRRMEGFPFEISSASLDFHSGHAELG
>MMETSP0213_Transcript_31357_5071|81__k141_1056545|+|130|2.028e-29|2|371|759|371[371]:472[472]:102[102]|532[532]:759[759]:228[228]
RSMNVSPRNSDWSFDHEFGTIPILQRKAASTRRRKQSISSLRFPEMPDTVISKLGKLNYISKLNKKGSELKLIAMNNRIERLKYEEKRANMKIKQTSKKANDFILTRSQH
>MMETSP0213_Transcript_24781_20638426|81__k141_1213891|+|508|3.293e-143|1|753|1586|753[753]:1586[1586]:834[834]
MKERMQPKTGKMDIDYQVLHDAFFKNQTKPRLSIHGDVYYEGKEYEVKMRVYKPGRISPDLCHALGIPESSPPPWLVNMQRFGPPPAYPSLKIPGINAPIPDYMHYGQGKCITDERGFTVYADCYGLSKITTVEGGQAYSIYDQRREQRVYWGQLKEESDEEASESDEVEDNMEEDQDRDSVGEYVDSDADELAPGMKSGISSIINNVKIGGVDIRKKELQKKTDEYLNKDGVDADEIDEEEGIKPLYKVLKEVDVGVSDGQLMGTGHTYQYPDAKQE
>ERR1719261_2092468|81__k141_1214445|+|309|2.646e-83|2|102|1166|102[102]:533[533]:432[432]|564[564]:1166[1166]:603[603]
EVITPFEMQHLISSLKKVDITLYGSKEWLKHHEKIEKLNNQGHRNAMNNDEKSMVEDFVSGVDSGQNQVDTLIYDLLVTEAWKDNIFPRVKKDLSTGFSLKSYMLMYHEATVANLVEVLMYHRDALEESQDSVIELIDYCYRKLPKELEGKQLLNQDRDNELKRQHSEIQFSIAIISISIIRFISDNLSTLNVPIVHQMMEVNDIPCILIPLLEAKPWERKNSKGQTEVFEDQRWQVKKDSSTVSKVEAQIWLTIFSMFMCQDTQRKYEITTFRKSNLLRLRKFMNEILLDQIPVLSQMLRALEEMSMMQEQTMASSNPFIVQVLPEIRDSILNGKNWGEIAEYQ
>D8QNP7_26310983|81__k141_1214445|+|73|2.922e-12|1|1287|1397|1287[1287]:1397[1397]:111[111]
GKEAKQRCSKCKHEWYCGRDCQIKGWKGHKKLCSLLS
>M2W1N5_11444337|81__k141_1058342|-|125|6.488e-28|2|261|870|870[870]:748[748]:123[123]|668[668]:261[261]:408[408]
EKTKMEEEIMILTESLTSPGQPGLQGGLVDEEDFPRADIDVLQTDHKAIFKKMEEKLHSLHAVQKQINEIKQANGEDTSEVIASDAPMPDAHKPKPAPVLEEEEKSRPVEKPAKEWIPFLWVGNVSEESPAEAAGLKEGDVIVKFEEVTHEFMEGLNAVAKIVQSSENLTLNVKVIR
>ERR1719215_2050501|81__k141_1216865|-|740|4.772e-213|1|67|1638|1638[1638]:67[67]:1572[1572]
MDVHVNNVSIIIGGKTLLENATLKLTHGRKYGLIGRNGIGKTTLLNMIARKEVEGFPNHLHVLHVEQEIEPEDKTVLTHILECDTERDRLLREQDDLMNVDESKLKKRNIIEKAEKLQAVQAKLVEINAHEAEYKASQILSGLGFSQADLSRKSQEFSGGWRMRISLAKALFSNPDILLLDEPTNHLDLDAVMWLEDYTQGLEITVIIVSHARDFLNNVAEEIIHFFDGQLQYFKGNYDQFEKTRAELLRQQKKQVENQGKAVDHMQKFIDKFRFNAKRASLVQSRIKALGRMELIDEISEDPTCVFIFPDPEMLNPPILRLTESTIGYGANSIIATDVTIDINMESRYAIVGPNGAGKTTLLKTLTGELEPIDGTYFTHQRLKLGLFTQHHVENLDLRLSAVEQMMEMFGTYNTQEYRSHLGSFGLGGNLSIRPMYLLSGGQKSRVSFAIITWKKPHILVMDEPTNHLDIDAINALIIALENFKGGLIIVSHDQYFVSSLCSTIYTVKDGDIKKYSGDFDKYK
>ERR1740128_1167822|81__k141_1216865|+|74|1.461e-12|2|512|835|512[512]:622[622]:111[111]|668[668]:835[835]:168[168]
VPSIGSSSPVRVFKRVVFPAPFGPTIAYLLSILISIVSVSLKIGGFSISGSGKINTQVGSSEISSINSILPSALILDCTRDALLALNLNLSIN
>MMETSP0216_Transcript_48373_7140027|81__k141_1217414|-|298|5.419e-80|3|130|935|935[935]:705[705]:231[231]|652[652]:248[248]:405[405]|210[210]:130[130]:81[81]
GEEWGGQGSSKFLPNKKHVVPEYSTDPQYKQIFDSQGKKHYTPNASGEGQWKPSVKQIDFDSNHENKRLSAKGIVNKVISEAKPRAERMHIEQRPSGTYEDDEVGLKTFIQHNRRTRHEYLTTDLMGRKKHLDFEDKRNGIGVSSLGDKKYKAVDYSERFFHEGGLIAGSTHQTKIKSAGNAKAIDFYSGLKIDGPLNKDRVKWSDRVKKEELDGEIGDVESLNDWEKNILKEVDPDYE
>MMETSP0213_Transcript_18456_22766251|81__k141_906767|+|94|1.393e-18|2|170|657|170[170]:445[445]:276[276]|589[589]:657[657]:69[69]
SPNELSTSYLKMRQTEEITSMFHKIDADGSGTIEIGEIYQLFKSSGMEISRDQIKALFFQKYSSTISLEEFVKAAQDEKFRIKFRLMMREYKFLPVSFDSVLFQLTVNQKREGLR
>MMETSP0205_Transcript_30002_21747105|81__k141_907136|-|123|2.595e-27|1|361|1293|1293[1293]:361[361]:933[933]
LMYTTEFLRHGARTPQIKREDSPFDFTPEALTSSGARQLFYLGMKLDKKYTDGGIYNMCSSFERTIKSAQSQMMGVKPGEPEKQLQTKFMRRSLEKYDQKQEDEFWAEFQKIVDNDNTGKYDCTATSFEESTVVGIGGCPGLFTMYKKRRAKMFNCWEQHFEEYRKDALEPLAKAFGIDNVEDKDFYDYYFLSDTLWSEMHHQQKSRYNFTDEQISKIKEIQVVTSLNFVTEEYNRIIFTRMIEPTIQMMRSKIGLSYHEEVVEEFNNVELVVYSTHDHYLSILMHFLNASNNPVNYLDYSSYFIIELESV
>ERR1712147_289783|81__k141_1163839|-|63|2.992e-09|1|1851|2033|2033[2033]:1851[1851]:183[183]
TLDLSYITHNVIVMAHPDNNLNPFKNNKQLIVNHFITKHNKHVKIYNLCSEPKYKSKFGFD
>MMETSP0058_Transcript_5122_20144921|81__k141_1236200|+|148|7.735e-35|1|66|584|66[66]:584[584]:519[519]
LINKMIAGFPKWIDHQEMPIWSIDAQPNGYRLLTGGGDNKIKIWNILPIIASKYELDNEDEDDETDSRPEKEHVEYVESLFTNEEFMYEKLLATLNVHTSPVNCVRWNKLGTLFASASDDGTIYIWEYRGTKKGAFQDSEKLQEDWMAVKSLRGHKDNIFEVKWAPDSIHLAS
>MMETSP0205_Transcript_30427_20707518|81__k141_1236200|+|111|1.063e-23|1|2588|3010|2588[2588]:3010[3010]:423[423]
TIYIEVMNEEDDDDKQNYVYNNELKLFEKVDPISSAIINDSNSSNIARVQKDAEMEADVAPEEAGIGLNSDDRDKSFFYLSEDKQELIDELGLALSDMEKSNRPKNYENNNLIELEARIMLYERLEHKEEYFINLEAYLIK
>ERR1719495_1987401|81__k141_1236200|-|50|2.451e-05|1|134|409|409[409]:134[134]:276[276]
AKRVPSLFHLTQLTGLVWTFRVASNFSYINSSFVNKLSTYSTCSFSGLESVSSSSSSLSSSYLEAIIGRMFQILILLSPPPVSRRYPFGWAS
>MMETSP0059_Transcript_18538_32518615|81__k141_1236200|+|77|1.826e-13|1|960|1328|960[960]:1328[1328]:369[369]
WSIEGHLKGHKKSVNVCRFNPSLKKEEIVTATGEKVLTSVSYLATSGGDSCISIWRTGDKNPFFIIKKAFLAGVNDLTWGLEGNILFGCSNDGEVMSCHFLPGTLGAFANEKEKQEIILKNYG
>MMETSP0205_Transcript_30428_35776036|81__k141_1236200|+|76|3.653e-13|1|2300|2494|2300[2300]:2494[2494]:195[195]
DTKTGVLIVPYFQKGNIVYLSSYSNGNLAFIDLQGKISVINVHEKSMIFENSDAVKNLLLTLNNK
>MMETSP0213_Transcript_28946_7186834|81__k141_927724|+|138|7.92e-32|1|1870|2190|1870[1870]:2190[2190]:321[321]
RSLKQLFIQITEFLPDFLGFKSAGILLLDEATSELYTIPIYKDEKSGNAISSIIRFPLQLGVSGIVFETCKIYTCNEAKTDRKYVSDVDNLNSLQDLSNFMICPIFS
>MMETSP1380_Transcript_27495_23425392|81__k141_1236554|-|209|3.354e-53|1|398|1048|1048[1048]:398[398]:651[651]
IDNYSKRKNEEIKNLKQIIKGLRLKVESTHLGSDSDAKMLKIKEKFKLLVAENEHLADTSLKMKDRVDDLSQKKNQLNFLVYLCMKEGCPVGKLFNQEIKPIDSHRFDLLTPSKIKSSMKKLNEEMQKLAQSKTNNSVFEPLPEEFFEDSDDLHEYSVEMATNRTIGINGSYDNIVMGPPAEQTKPSLVPSLDFQRLSDYNKAIELAKKKKIQEKLM
>ERR550532_1329884|81__k141_928273|+|266|2.328e-70|2|836|1709|836[836]:1033[1033]:198[198]|1164[1164]:1709[1709]:546[546]
WDMYWSDSGILDQFFQQMKLYQKVNHFPGMYLITRKNQLSLHLKKLARHLPEEYDFFPETWTLPTEYIIQKYMDDPYLIDGYKFDLRLYVLVTSVDPLKIFFFQDGIARFASERYSNSSINFNDKKNMLSHLTNYSLIKNMNRRVSEETLDHCKKSLEHVIDHIKYAGHDTDKLMNKIYDIVAKTIISIQPKLLHNYNVLQPRSKEHDMCFEILGFDIFIDADIKPWLIEVNHMPSFNQDTKVDKRCK
>MMETSP0211_Transcript_15985_9896304|81__k141_1236923|-|104|1.361e-21|1|585|788|788[788]:585[585]:204[204]
MHTDVKSSFKGRSLHFYPQGSTHVILRKQKEHYVVNRPVTTVNNLIFGTLYLDLGGESVTNNRETGEK
>MMETSP1380_Transcript_11344_11214547|81__k141_1236923|-|277|1.137e-73|3|915|1652|1652[1652]:1539[1539]:114[114]|1349[1349]:1008[1008]:342[342]|992[992]:915[915]:78[78]
INSFEEMRGKVYPIAEKIALIQLEKNPYRIPGEPYKKVDNSGESDDSIADDMFQDCLEEDVFIPQPLDMDMTKTRSRDQSVWSYDKTYELPWRETLPFLRDPKLKFSVWSIIKNAIGKDLTKFSVPVYFNEPISMLQKGGEAMEYEELLVKASLKRIAYISCFNCSQYANLEERNLKP
>MMETSP1380_Transcript_11344_35780708|81__k141_1236923|-|258|5.959e-68|1|60|581|581[581]:60[60]:522[522]
VMRFIKRGWGNKNAYKIEGECIDAEGNIVYELNGFWHREISIKHVETGEETLIWKLNPRLDQWDHLYRFSLFTLQLNYIDEELIEKIPVTDSRLRPDQRALENGDLTIANEEKIKVEEFQRSKRKEREEAKIEWVPRYFEETLDEPSGQNYYKFNGKYWKDRETGKVKEFERVF
>MMETSP1380_Transcript_34956_1534452|81__k141_1237394|+|91|1.115e-17|2|1198|1524|1198[1198]:1389[1389]:192[192]|1423[1423]:1524[1524]:102[102]
YNKSSKLMLKYMESFTEGAEVVFNPKPKNIKVDGKEKEFRGSKYRGVSVNGKSWQVFIVINKIKAAALYDKLSIIFHGPKAKTNFSYTKSEVDTITMA
>ERR1712086_80261|81__k141_1136390|-|316|2.067e-85|2|331|1253|1253[1253]:969[969]:285[285]|813[813]:331[331]:483[483]
RDLCVTGEILKSKSLLEAIQKKMAESSADGINMADISVAVKTLQDKVDVITALREPDSDPRELRFELKGTNKKVKVDIRKLQEAIKFVNDDGSEEFKVDMGKNGLVDKQCMMKLMKIVGDFSKYRSKDISKEAQQKRLDVYGKDKEKYVETIMETMSREEESFNFCTTAILIALNIAQETYMRSEQALIMDPMCQMELLQKGIESEHDASDVPAALDKARTIELLKEANDKSFEAYKDYAAAVKAKDPYLTPVVVS
>ERR1712060_15912|81__k141_514207|-|265|4.655e-70|1|111|680|680[680]:111[111]:570[570]
YGLVYTLARMSINVTMTLTPFYLIHVLKYEKRDMEPTPPEIASVPLVSYTFSMVFTLLHTQKFNTIFNEYNRLTTLMYGSGLVIISSVPFLFIQESFDWLVYVFVPIQGIGLAIGLNVSSSLISDMLGRNNKNSAFVYGAYSLLDKLASGFLLVIIGRTVIENVHWLRVLTGVLPIFTSFLAWLFAFMGQ
>MMETSP1380_Transcript_26568_20139568|81__k141_1215413|+|306|2.117e-82|1|313|1458|313[313]:1458[1458]:1146[1146]
DMEEFMEHEEEFEVRQSISSRGRDTRIQMMAGQQDESHQPMTRVTNYQRDTNAYNQEDYQQQEEQYDGEGDESSVIEEIVDEQIIELESGEEEEFMDQQNQPDDGIDQYLDNIKQEDYVNREEYQEFEENKGQSSPYRQEEMYENQLEDQQMQIQHNQELEDQQRAYQNNMMENSPIEENPIEEEMTGSPQYYQAPRAVNPKYRRKYEGVDVNDKSHLIWEQERLQRKRMEREMRKYNMSTKPFTTRDIDWNPAMNPKMAHFNTDKKYNKSDMWHFSQNSSVPMLSVNGVKQRAAVKSVKPKYDPKETSSKRNHDINNIFHQSALQKRLTDSKNSTIHAPSSHISLSKEHGKAFMTPADNKFQFNNIVSEARAKQFHSSSVF
>D0MK82_22147340|81__k141_1215856|+|387|8.755e-107|1|9|911|9[9]:911[911]:903[903]
ECANAAYEAGVNYFDTAEIYGMGDGDKMLGESIKKYGWKRDNLVISVKIFSSSPAPTHNFMSRKHIIEGTKESLKNLGLDYCDLVFSHRPDYQTPLEETVRAFSWLIDHGYAKYWCTSTWPPALISDAIGICEELGLHKPIADQCQYNMLSRDDVERDLMNTFESHKYGTTVWSPLAGGLMSGKYNDGNIPEDSRYGKSEFFKGVFWGSMMGDDIIEQRKKMFSGLLEIAGELSCTQAELALAWVIVNKDVSTCIFGASKISQVDSNVKALEVAEKWTPEIEERINNLLKNEPEMPVHYRT
>ERR1712232_1140763|81__k141_1215856|-|89|4.459e-17|1|276|572|572[572]:276[276]:297[297]
SIIVFSRHETPCEWRPNSSTIFVTFEGVHEISLNIISRQHVVLALVSNWLVKTKFFTNTNRIRDQCRRPSGSAPVFGISMVNQPTESSHSLFKRCLVIW
>MMETSP1380_Transcript_18260_24035202|81__k141_1059660|+|243|1.953e-63|1|494|1159|494[494]:1159[1159]:666[666]
KKKKGKKSKDKQMEDSNDIDKYFNTNGVFENADFDTHMHFTPQIPVKQIATHPFKNEILAIYDKNEIQVIWLESENMTAVRKHKLIDNENEIKSVVFSKDSLLCVLNTNGYVNFYNYEIADLYKGGFHPYSEDNSVLPSDSVTGSSLLTSSIFSPLVEINHESSGSVQDFKLKNNLVTQGTLITARNKNSEFTLWDLHPVLKNNGVPVKLHSIDTLGKSKLK
>A0A146ZVX2_30527514|81__k141_1232076|-|403|1.336e-111|3|237|1305|1305[1305]:940[940]:366[366]|911[914]:528[528]:384[381]|479[479]:237[237]:243[243]
DVFRKRGWKETEVEKDAEWDILWADREWIYDILNHYHLQPYQKINHFRNHYELTRKDLMVKNLKRFKKTLTKEGKTEEEQGLDFFPTTHNLPADYSLFVEEFKKNPGSVWIMKPIARAQGKGIFLFTKLGQISQWKNDFRWKPDSPQADPYIVQKYILRPFLIGGKKFDLRIYVLVTSYSPLTVYLYRDGFARFTHHRYSTNIDDISNSYVHLTNVAVQKTSLNYDDKLGGKWDLRSLKTYLMSRYGQELQSVSKVIINDKHCFELYGFDVLFDAKLKPWLIEVNASPSLTGTTPSDYATKTDLLDDTFSVIDMEKFLTGKEEQIGGYDL
>ERR1719318_263444|81__k141_1232169|+|49|4.903e-05|1|526|657|526[526]:657[657]:132[132]
VISFSWKINPFWMTKFISHKVEICFTSKTKSKESDHFVECDTSV
>ERR1712093_394382|81__k141_1232169|-|828|1.542e-239|1|520|1953|1953[1953]:520[520]:1434[1434]
DITMTEWMPCAHEVYVVGDFNEWSTEQYPMTRQEFGWWSVTLPATKDGNGNSSPLIPHNSKYKLFIKREDGESFYRNPAWAKYLHQNDDDKSFSTLMWNPEEKYQFKNSRPEAKKGLRIYECHVGMSSSEEKVNTFRDFADNVLPKIAYCGYNCIQIMAIMEHAYYGSFGYHVTNFFAVSSRFGSPEDLKYLIDTAHSYGLFVLMDIVHSHASKNELDGIARQDGSDHQYFHAGEKGEHSDWDSKLFNYDKYEVLRFLLANCYMWIQEYKFDGFRFDAVTSILYHHHGIGVGFSGDYNEYFSMNTDLTGVAYLMLANDLIHQLFEHAVTIAEDVSGMPGLCIGIEDGGIGFDYRLNMSCPDTWIKYNKDISDDEWDMNNLAHIHTNRRYKEKTIGYAESHDQALVGDKALIHHLIDEEIYVNMGKFSSSVKVDRGIALHKMIRLFTFGLGGEAYLNFMGNEFGHPEWVDFPREGNDFS
>ERR1719201_922440|81__k141_1232169|+|87|1.784e-16|2|1045|1441|1045[1045]:1179[1179]:135[135]|1319[1319]:1441[1441]:123[123]
HAEVLIVVSAESNTNTVVVVKNRGDCIEPESIELVLLNPHVAVCEACECTMSIKTKSPYEWAVSIRYFKSSGDPNLLDTAKKLVTW
>ERR1719458_1363482|81__k141_1232265|+|247|1.22e-64|1|218|910|218[218]:910[910]:693[693]
GKPIEVTKKEVLDIQNRMVSFVHGLTLIVLSFIDITFENRPYGSANSDLQKFTLTISLGYFMYDTLAMTYYKLLDTPMMFHHGIVCLGVYLSLCFDASGSEILAGMFISEVSNPVMHMRLILRSFGLRHTKLYEFCEFSYIFLYVYYRLFKGIFIVYNTVSTSVGHPVVKSIAVGVAIQSYFYVYRMGSIIKNRLKEMKEREREEVSLFWFSHNPKVEKLSYFAKSKKKEA
>ERR1712127_348251|81__k141_688604|+|70|2.338e-11|1|78|308|78[78]:308[308]:231[231]
ASAPEMISHNSIVIDCCLALLNSKVSFSVISPAFLEALSIATILELCSAVAFCSWALYRLDDRYSSYRAGTAVVLSG
>MMETSP0161_Transcript_24350_37150127|81__k141_688604|-|273|1.818e-72|1|74|883|883[883]:74[74]:810[810]
RLNAVRTIEKITKSMKMVASSKMNQDMRRLRRGQHFGKGAVEKMFSSDQYMQRRMPAEPENPKQLLVAITSDKGLCGSVNTQVMRNIRDYVKDETDRFSIFSLGEKGANALRRPFPEIYKEGVTDLTYPINFCLSMAIADKISKIGDDFDSIVIFYNKFINAVTFETQRAEIMTRKRFNDCMKFHRLYEMERPDKTTAVPALYELYLSSNLYNAQLQNATAEQSSRMVAMDNASKNAGEMTEKLTLEFNKARQQSITMELCEIISGAEAI
>MMETSP0125_Transcript_34513_10575981|81__k141_1232412|+|335|3.943e-91|1|258|1469|258[258]:1469[1469]:1212[1212]
PLGAAFGAFTGGLLCSLGRRNAIFIANMFIIIGAGITMIFNLWALLGGRLILGYACGAYTVISPLFISETSPEEVAGSMGALNQFMVTAGIMVAYFFGFGVPFEFLKGVDPEIEGNRNQEVYDTHFWRVVFIIPAGIAILQSLFVLFIFRYDTPKYYSQKGDDESAQKVEDLIYKEHTTDINVSQNTPEKKEKEEKVPISALLTSKYRGAFIIGCALALCQQLTGINAVILYSNDIFVGDKKGFESERAARIGTVLVGIVNWASAMMSIPLLLKFGRKSLLIFGQITMGISLAVLGIFAIIENSTGIIVFTFLFVAFFEFSIGPILWLYAAEVMTESGMAAASLITWIITIIFGLFTKRLFALLTPKGMYFSFTVIDIIGLIFIVFFIKETMGKTKLELRSLYS
>MMETSP0205_Transcript_17677_31456608|81__k141_1232412|-|78|9.132e-14|1|989|1285|1285[1285]:989[989]:297[297]
EAAAIPDSVITSAAYNHKIGPIENSKKATNRKVNTMIPVEFSIIAKIPSTASEIPIVIWPNIKSDFLPNFNNNGMDIIADAQLTMPTSTVPILAALSLS
>ERR1719402_477600|81__k141_922525|-|112|5.315e-24|2|381|737|737[737]:534[534]:204[204]|518[518]:381[381]:138[138]
ISTGNVLPSTVTTESISKYSDIFGISIVADITIILRSGLVVLFNVLTIDISTSVFTVLSWTSSRTIVEGSRIASLNSIPSVKYIILVFFEILLSNRIEYPTLSLHFVPSSLATL
>W7M988_14983763|81__k141_922525|+|483|1.105e-135|3|187|1761|187[187]:405[405]:219[219]|421[421]:837[837]:417[417]|928[928]:1761[1761]:834[834]
NLPIYKHRQEVIDKLRENGKLIVCGQTGCGKTTQVPKYIYQENLNDDKIIAVTQPRRVAAVTIAQRVAKELGTVGYSIRFDKRISKNTKIMYLTDGMLLREAILDPQLSKFSTIVLDEVHERTVNTDVLMSIVKTLNNTTRPDLKIIVMSATIDIPKISEYFEIDSVVTVEGRTFPVEIHNLIKAEGNYVDNALIAILQVHLEQPPGDILVFLTVVPLYANLPNNLQLRAFGKTEGRKIILATNIAETSVTINGIRYIIDTGLFKIKTYLASTGIESLKISAISKNSAVQRAGRAGREAPGKCFRLYTEEIYNEMLTTTVPEIFRTNLSRVILQLKAMGIKDVSEFDFIDRPNKQLYIKAFKELNDLKCLDINANLNDMGRKMAILPTEPIFSKLMVHSLRPEFVSICKDIAIIVAMLSVENIFYTPRANQRKAERKHKKFMVSNSDHLTLLNIYYYYKGNRNNREFCTENFINEKSIKKAVQITDQLMG
>ERR1719188_752211|81__k141_922525|-|101|1.089e-20|2|954|1223|1223[1223]:1101[1101]:123[123]|1085[1085]:954[954]:132[132]
ISSVYNLKHLPGASLPALPALCTAEFLEIADILRDSIPVEALNRPVSMMYLIPFIVTDVSAIFVARIIFLPSVFPKALSCRLFGR
>T1EHN1_19065945|81__k141_922705|-|60|2.394e-08|1|845|982|982[982]:845[845]:138[138]
SCAVCLEEFEQNQEVLSLECADSHIFHPVCLNNWAQQNHSCPICRT
>A0A0V0QKC6_2182321|81__k141_1232800|+|153|2.417e-36|1|709|984|709[709]:984[984]:276[276]
KGAEEFLVEALPQLKMTINDRHRDVRKISIGVIDYWLRNMDINSTKKFEKDLLLFLLNGASDEIEEIQQESIQILERHGNDMKEALEAIGEE
>ERR1740139_863336|81__k141_1232800|+|161|9.442e-39|1|82|462|82[82]:462[462]:381[381]
EELFNEFLKRNKRNINCLLDKERNIRLKALKDFDKNLLNEENDVVLAKFWRDHLLKPLVMIYDDKIEKLRELGINITTQLVERFDLQDEAQAIIPGIVARMNKIPYSEPSEEVRIEFLKLLELLLDK
>ERR1719421_2469206|81__k141_1237618|+|90|2.229e-17|2|218|782|218[218]:376[376]:159[159]|690[699]:782[782]:93[84]
DDEFDYIISRLNYRYYKPNTSVITYGELGDKFYIILSGTLAVLVPDKTYVQNHATLKFGQSFGELALISNKPRAATVKTLT
>MMETSP0211_Transcript_12649_31074902|81__k141_1237618|+|72|5.844e-12|1|792|1025|792[792]:1025[1025]:234[234]
LAMLGKSDYQQIYGIIEKNKLNKKIDFFKSLPLFSSLTRDAVGKITYFFTVKNLIRNEYLFKQGDTCSHCYIVINGEF
>A0A1R2BVL1_11831656|81__k141_1237769|+|347|9.627e-95|2|853|3286|853[853]:1047[1047]:195[195]|1097[1097]:3286[3286]:2190[2190]
SDLKTMMLNALIYRMNKVLGFETLLLMSRSGKEMYLLIKASNGDLKKHAQDQQYQLSLNVGYTDLEPCDVTLNPLNRVKVPEKFEERVDQYEKIVRINLAKIYKQTKAGFDDNDHNDEDLADELGTDDIFTSNGVSEEAWETFIVFLEILGKILGNFYEDENIDLDGFRAGLYLMKAYRASILYANSKATSKSGKLYNLWNRLGVDVAIPASTPYIRKINDFQEDEFDKFWERYIVNEKYSRSIFSNTDKIKIMDNAIQNCVLINNLKYEGYLKAYFPLHNEYELEGWVRVKNQPKDDIEEDLKKVMGEDVYDTIEPEEKFVKQEWRVTPWTIFSPPVGIIRKYFGEKIAYYFDFLATYNYFILPLIPLGLILAIVFWIADPDSTVLRVFIVGYCYLNIIIATVFIEYIKREERFRASEWGTLSLKEDEFIRPLFRGFFRRSPIDDDLNDPHETFVKKYWRRILSWMFALVCLAGALGLYVLLFWARYELARKWEGDSKIILAVLITAAGGAVAIVINDIVFVPICFRLTKFENIKTKDKFENSYVLKLFFFRFMNAYGPLFYIAFAKKHVTGCITNENNFLSEDNECIWELRYQLIFLFLLYILDNVLELLVPFLKMRRASHIKFTKESVQGKSNESILKRKLFIEYSKSSINEGEVNGIVEEYFELIMQSGTVFLFSIAFGFIPLIVFLNNIWEMIVDRSKILNYSRRPIPQAAKSHGIFTNLLEIIAFCGIFTNLGITCFTMRAFGEDDKYTNFIWGCVTIFIIRFMIQELIPDEPERVYNIRQRHKVIIQR
>MMETSP1380_Transcript_4085_26720186|81__k141_1237769|+|112|5.315e-24|1|190|450|190[190]:450[450]:261[261]
ESLITKRTKVNVRKVREQAMKRISKKHSDRRKGDDSKTLEKKMSEIRAFYEGDIIQMDRVQKDYKDTGKVPKWYNWDMVMVIPNPDY
>MMETSP0205_Transcript_27591_2573239|81__k141_1238248|+|134|1.267e-30|1|234|548|234[234]:548[548]:315[315]
YNYVKAAFSNPHSDTPDKENKLTDESFKLLIDMNIKERERRKLQEEDVDKDYTPIVENIKEFKDNHGFGLYCERCKKFRYPRAHHCSTCMQCSAWMDHHCQIINN
>MMETSP0206_Transcript_24401_34896231|81__k141_1238248|+|103|2.721e-21|1|585|893|585[585]:893[893]:309[309]
FSFWGSSLCLYYLYFGRWVFVQHLVNINNWLVYIRSPWSFPIIDILTMMWAQLIFGVALMQLIMVTIVMNRMSAGQSGLEHSKNSNDFTYNLGRDTNWEHAFG
>MMETSP0205_Transcript_15261_30734332|81__k141_1095722|+|110|2.126e-23|1|1860|2150|1860[1860]:2150[2150]:291[291]
KYKKVNKKLEEAEIKNKEFQLCSSYFEEMYVREKQDKKNAEIAFKRILNKMYNNEKFTPNEPVKANKYYSHQVSPHERDVHKHQKANRKISSKPMSP
>MMETSP0213_Transcript_12196_21283273|81__k141_1174654|+|217|1.31e-55|1|1009|1455|1009[1009]:1455[1455]:447[447]
AKETSVFDFVRNPILRTNIIVMIAIWSTTSAGYYLINFYMKYIGGTTMNNVFASVSSEIVASLLASIIFEYLGAKSSLLLFFMISAVAGGISCFGVINPTLITLLIMICKFGVSAAYCLIYITTTRIFPSVYSATAFGICNVFARVVTA
>MMETSP0213_Transcript_12196_25458249|81__k141_1174654|+|264|9.31e-70|1|268|864|268[268]:864[864]:597[597]
QGLISYNLYLFEIEPEYLCKFTKTDDWVRCSTVDLDKAQRWKFDRSGNDLNLENWYTRHSFHNVPNWRIGLIGTIYFVGYIVGSTYFPRLADIYGRKPFVVVGALLQSICGLLLLYSNNLNLIYANMFMIGVASPFLASIGYNYVIELIPNSMENAVNTFIMCSDACGSLIGILYFTYFSKSVDLFLLIVSCIGIFAAL
>ERR1711893_531809|81__k141_1175349|-|347|9.627e-95|2|244|996|996[996]:721[721]:276[276]|642[642]:244[244]:399[399]
IQSPVSLVGDVHGQFHDLLEIFKIGGELPYTNYLFLGDYVDRGAYSVETIMLLILYKIKYPSRVHLLRGNHETRQITQIYGFYVECQRKYRNVHGGLSPFLQKIEHIEEIDRFREIPHEGAYADLVWSDPDGGLDGFKISPRGAGYTFGCDVVKRFLHCNNVKKIYRAHQLCMEGYLSLFDATMNTVWSAPNYCYRYGNLASILEMDEHLNDFFNVYSCSPENEQ
>Q75MQ5_2105692|81__k141_1019477|+|104|1.361e-21|1|467|1321|467[467]:1321[1321]:855[855]
IYFMIIGVHMVITAFIYSFCFSMIGTKIVTELKWRYLKAVLSQETEWFDKKNVEELPSEIHANMKEVQGAAGRTIAFMAHASGITLCGLVILFASGAVLGACFLGVLMYMFTVGGFQDETLQKGEEENEVAFKQSGAQAEQALNAIKVVKAFGQEKYECEKFDAKINERMRENKKRAFTYGLAFGLAESGFYFQPALFLFVGGIFISNGVNNGNSGESYNAADVMAYLALEFAAFYLANCFLNARTLEKGLVCAVPILDVINRTPKIQLDDPEASPLLQINESIE
>MMETSP1380_Transcript_22484_34563583|81__k141_866638|+|186|2.814e-46|1|723|1331|723[723]:1331[1331]:609[609]
DFGDNKLRSIEGIEEAENATEFYCAKNRITEIHPCIGKLKYLRVLGIQTNDISKISGLEEAENLEELYMQQNFITRIEGLENNKKLKILDLAYNKVQQIDGLDNNMELTDLWINQNPIKEWSSVEYLKCLPNLDTIYLIHCQVASDKKYVEWIIENMPQVNQIDSDSVALIKKRAEMSKKGIKPLDERNLEEAQKMLKSVLKK
>ERR1719378_436870|81__k141_866638|+|78|9.132e-14|1|462|695|462[462]:695[695]:234[234]
LRKNMIKKIEGLENCTELIELDLYDNRVKRIEGLGSLAKLEILDLSFNRIKEVENLEPLVSLKKLFLISNRFRKIQNL
>MMETSP0206_Transcript_460_16335756|81__k141_884447|+|232|3.999e-60|1|546|1160|546[546]:1160[1160]:615[615]
NIIFHGKSIYHHVKSTVSNYKKHHWFSFGVQVGITLDLVLFKAQQVTDAQVEAEFGNALESDGIDFMEGFTHGLNPAVYEDAKVCFQDIQQDTVDKIVADINDLDWKHMERSVGDIQDIMNIVVGVIKDCKTGSQSLQDFVQRLLHAMDTMNFIEAALSIIENPLKFYRMVESIKKDVKDHDFFDAGDITGDFVGDVLRLHMVSM
>MMETSP0213_Transcript_34961_11275637|81__k141_1196712|-|85|7.134e-16|2|564|918|918[918]:775[775]:144[144]|713[713]:564[564]:150[150]
TKTLFLSMILRYFLFIFTFLSHSSITSFAKLSVEDSYNVISLLLNLIYRIAMKKLNQDYNSEYDYTIETTRGMIHKKYTFFYTHFFLARRLLSSIWIV
>MMETSP0213_Transcript_34960_16757738|81__k141_1196712|-|88|8.918e-17|1|1006|1239|1239[1239]:1006[1006]:234[234]
ILMVPLMGSFIPYEVTRAMLRSDFLWLPFGFVHLASAFDIHIPKDCSHTLEYENHARLHFDCFLINIFQVILPLLIIL
>MMETSP0205_Transcript_5881_28369397|81__k141_1198228|-|242|3.905e-63|2|414|1236|1236[1236]:814[814]:423[423]|707[707]:414[414]:294[294]
SSISGLISYSLIFGMLLCLFTGFLILAFLFLLDLNELRKNTIEKTSLAEILGEDNAVIDRIDGSVKPYLKRLLKGIDLHTNLPYEYNSRDFNDMNSLQVVNDFAKKVNITTAGDLVTLVKVYGFEGEIDEENSDPDSDNESKVILGYIISIIIELTNYSFYFIVFLSCLSYLVTMDQDIIHIGIKFLPVESTEVKRNILKSLLRSIRGVFLSPLKVSITLSTVSWVILDVFGVKYQYIY
>ERR1712137_86618|81__k141_1199012|+|57|1.915e-07|1|1777|2013|1777[1777]:2013[2013]:237[237]
DDTENNPGIRTARSERGLKRLSVKVRDLVYKLKETSYKDVANKLIDELVTDNEYDDYGNRLDRKSTNDRKTKEEKNVRR
>MMETSP0213_Transcript_31453_12574655|81__k141_1199387|-|172|4.61e-42|1|227|979|979[979]:227[227]:753[753]
YDGPFKVPLPRKLKQKVKQSTQKGAKINAPKPRYRSVDQNRVNAHYQKLLVKLVKTPDQITKHDMQILATHPVVRELLKKSRENCYTTGSFYVPIETILNPQLYNAESVPIIYEAENKISEIKIDQDVEVSTTENSSSGSQESENSKKIGLYTLKERKERILKYKQKQQRNKPQVNIKESRKVSNKRSPASKKVSRKFSRYSKLGSNTSDFITSGFTHSESSCSKELLRSPMITGESSNLNEIVSEITGIY
>MMETSP0205_Transcript_31872_3182687|81__k141_345018|+|190|1.759e-47|1|803|1324|803[803]:1324[1324]:522[522]
MFADPHAKKVGAEAPSYLGDLIPFIGAGFGALQGYINHKATHLHPLIQMHHFFIFSFIFQMIFFPLFVRHPEFYSFDPNYGAFGWLSNSSNFFMVIGVVSPLTGILSNIGYFTAYTYWPMQIVAAAILTEPFIGQIVGIALGQDEVPGILTGLGLIVITIGFMTASYGVKLKQE
>MMETSP1380_Transcript_24128_34546066|81__k141_1201725|-|401|5.344e-111|3|71|1361|1361[1361]:1269[1269]:93[93]|1157[1157]:1026[1026]:132[132]|967[967]:71[71]:897[897]
MAKTAKSHKSKRKRGKKFRAFVEGVKSDAKGNPFESHFRNVRHNKAEDDRTELVKEYKNRDKSGGIVDRRFTGGKYAIERNRNTKRKKFDLDSDSEDMQNVRLTHRGTDVNDLDDRGNRHGDYDSDDDRGPMDDEIVEKFHFGGDEAEKEAKEKKEDDFFTVKKTKEEVFKEIVIKSKMYKAAMSELKDHNEEALDKLDEEFGDIFEHLETRAKVKKDAEANPKPFKAQSTSLLEVVNNQNNKEIQKKSDMRKRDQKQVRKGAMSSDYNYDRLAIELKGSKKARPHSLFKSEKEKALDRREELEALEKQIQNTDKVITDQLDDSDGQPQDSDNDNKPKDSTKLNDQLVDLIEKEYKEEDREQPDEFEAIEESSD
>MMETSP0213_Transcript_27010_16157313|81__k141_1202442|-|319|2.584e-86|3|295|1144|1144[1144]:1028[1028]:117[117]|986[989]:483[483]:504[501]|462[471]:295[295]:168[159]
MSYDNDEESAFLMSQGRNSERYSTMSTMITDYDQKLTNIDTELKLVSTKVTNKLKYHCSLNYRYYEKCRDEVLGLFHNMVELTHQMNETLVKMEQAPELSASEARMSTMKWKNISVKYVKKVKNTESTILSKQRELNKKKDVNNKSVGGASYGKNIDLDEMTELIEPEYTGDEDGLGGGLKQRNKGAVKGETFEIFMKRRSKRIGKITESMQKINNLYGELNELAQRQDEKFDMLDNNLEDAFESAKSANNQLRKSKPK
>MMETSP1380_Transcript_39224_11192111|81__k141_1202828|+|199|3.435e-50|2|1623|2114|1623[1623]:1847[1847]:225[225]|1869[1869]:2114[2114]:246[246]
YLLSMYLTSIMMFQSQTQQKDAKWTNSKVRITTLLCLKAFEAELLTFISLFISIKYLDVLDVFGMFIFIIAILIMEPEEESVSGRRKSMAERTYEYYVVETDESILVKHRESVSKHYKAASIERYNLKFYGIKLDDISLDHTQEKSIIRQGLTDYTD
>MMETSP1380_Transcript_32381_39232676|81__k141_891523|+|88|8.918e-17|1|1263|1622|1263[1263]:1622[1622]:360[360]
GTHQKRVSFLTLIHRVDQVNSIKKDLNETKVSFSTRVHDLERENSKLEISLRSSQKLAEMQMSENKKLLEKKALHNKENSILKKEISLLEEAHSKSIHKNKSLMSKTCRLEKIVYGSKKS
>ERR1719183_3272651|81__k141_656514|+|75|7.305e-13|1|754|1029|754[754]:1029[1029]:276[276]
LPDVTCQWYTTPSAEQATKMFLVFISEEVGLHRRQVIGNRKSSYFLGFASINAIFPVWMLNTLTAPSPQPHAMYLSVGSNLRQKISSSVSIR
>ERR1719498_1650133|81__k141_656514|-|77|1.826e-13|1|144|347|347[347]:144[144]:204[204]
IENIDWYGEGFEKVEDKRPSALYSAAYTTDGSHILAGGTSPNEVRIFRNNEDGSGHKVVSSISDLNAA
>ERR1719408_12103|81__k141_656514|+|78|9.132e-14|1|490|693|490[490]:693[693]:204[204]
RSQSSTVLSHPPLISRFGSSGWYLTEKILFECPGTPIPPSRVSTKDLVCSSIIEILQSLPPKANLLPS
>MMETSP0205_Transcript_6628_25420672|81__k141_656514|-|275|4.546e-73|1|711|1103|1103[1103]:711[711]:393[393]
FEMAEVDPIIENSKDSTTAVEHVLTLMDTEDEIFCLKFDPTDKYIACGCGDGAVRVFNIHTGKMAFMLANPKKYDDFLFPITCLRWRPTSSEMKTKNILVACSADGVVYHWHVTSGKLLHTMEPEVKNQYF
>MMETSP1380_Transcript_20758_12275061|81__k141_892649|+|68|9.351e-11|1|841|1131|841[841]:1131[1131]:291[291]
WVPDSDLIFPYEEEEQEEEQEFDIGSAPFLQKMMEEQGLTQEELMQKMRKPKSAEKKFQVYRMDKKGRTLEGIEALFMEYDIIKSKYDPNEIVENTI
>MMETSP1380_Transcript_22662_16832306|81__k141_1204537|+|108|8.504e-23|1|1899|2189|1899[1899]:2189[2189]:291[291]
EKISQLGNIVHPPSQSSWKDIDLSKIFFMCITTHELRKSNSTDLLAPFTRINDGKMFILGFNETSKIEALGLLTKIQSGGGSHVGSNKFFKQELTQI
>MMETSP0213_Transcript_8088_18712167|81__k141_1204537|+|78|9.132e-14|2|963|1348|963[963]:1061[1061]:99[99]|1214[1214]:1348[1348]:135[135]
LINPISGKRQAYSMFKSKLRPLLKISRIKYKAFYTDVIIIGGDGLFSQYLNACYRHHFFDTLIKIPVGILPGGTSNAL
>MMETSP0205_Transcript_12156_30246133|81__k141_1225630|-|228|6.398e-59|1|104|502|502[502]:104[104]:399[399]
QKHLFQMLMQAQSYEAHKAQEIDEIRENEMMERAIQESLKENPNPDVMNYEQLQELEERIGSVSKGFSDIEIGLIPAKKSTSTKEDCSICLDSVNPNDWVKTLGCGHDFHRDCIDQCLKTTKKCPCCMEEHVI
>MMETSP1380_Transcript_25412_6348304|81__k141_1069265|-|809|8.084e-234|1|90|1694|1694[1694]:90[90]:1605[1605]
EVIIFVLVAVGLFFVLKPRGQAKEENKRKKSDSEEEKTQVESSSLYEHYQNQDVYFVEKDTSYVKQMKSELESNNPHFNKLRKLAASDAKGKDFFGIQIENKTWLFPVSQKHLKNLYSMTNLDGEMASKPFNQAVGYAPLGMPFMETNGHWKELRKNLAAIFHSDWMDQYMENFNVSMKELIEMWKKNNNVERNIKHDICNMAYNSAVLSLTGNKLDVDVPYVGEKGTSDIHIRDANTKTLNDFAHHAATKEYAEDEKYRFKSNSSKVNRLNQNMDTLGGALTGLVTGRVGEITNGATPKKTIVDAAIGLVTAGVVKSVDEAVQHGWAILNGAHNNCGNALSAALYFLLKNPECYEKLRKEFQEELFNGKDDLDESNLDSIITRENLKELNYLSYVVKETLRLSSPIYGKTMEAQKDVKLEDGFNVKKGTIIYPNNGVIGVSENIWKDPLKFIPERFDPESPYFKLPDGKSKREPITWLAFGSGPRACMGDNYSMYFVKVGLAYFMHLMEFNIKEEDTEGQLFYWLVDKNFTAEV
>MMETSP0213_Transcript_39623_27762237|81__k141_1226121|+|183|2.251e-45|1|527|1483|527[527]:1483[1483]:957[957]
RKKELQEKKNFKKLNTMEADELSKLEKEQMEIITSMSIKDAEERKRIEEEEERILQQVLEMSSREHDDQVKRKESSIEEKERLLQEKEEKLKLEEERIRKKKKKLKKKKKQFAELEKNKSESKTTEEHKITTPIVNTSASNSTPSTEPVLEEPITPNPTPVVASQPPAEKPKKKKKKIISEKTEKLPTEATSVVSGSTSGAEAADATKINAVGYDLPPVMGKNASGGMRAADYDILKAASNEMFKKDRKKDTYDPYADEPDFDPWNKPKQEEGKSMRELMKEKMEKMKDVEAPDDRKARLQAQRDILVKQKQLDRREEL
>MMETSP0213_Transcript_39624_29778389|81__k141_1226121|+|80|2.283e-14|1|1511|1771|1511[1511]:1771[1771]:261[261]
NKYSNKLFEDFLALDKKVTKEQKKKEISSKVGKDSPDIKPQEDNEAEEVSTKPGKKDMKSLFDDSDEEDNKAQLEKERKERQREIMK
>ERR1719239_530077|81__k141_1226121|+|130|2.028e-29|2|86|448|86[86]:316[316]:231[231]|362[362]:448[448]:87[87]
EDNSWLIDLILSFFHSAEWKAPVLSFIEEKCVVFDNEEENKLEYTITHKEFKALCEKLIEAMLWELGASNEMFSEAFIESIDNYEIFAKMMRKKNTHLNEAAYKML
>ERR1712226_323460|81__k141_216977|+|312|3.308e-84|3|1308|2128|1308[1308]:1448[1448]:141[141]|1609[1609]:1785[1785]:177[177]|1802[1811]:2128[2128]:327[318]
MPKKGKHRMRAHINPLGDMTMAFPLNPKWVDWSVHYPSYFGSTDNNKFPEQLVLGMEIRDKVTNFVVEKINSMRINSGYKDYMNIAVVRTNSMKSISLYFEKGSVSKMFFCFADPHFKKVNHRRRIISTVLLTEYAYLMKPGGKVYIVTDVKDLFDWEHRHLEEHPLFEECPKQEIEDDPCVKFMSYDTDESIKVRRNGGSIWHSVFKRIED
>ERR1719164_400031|81__k141_216977|+|51|1.226e-05|1|572|784|572[572]:784[784]:213[213]
KNTLVLDLDETLVRCLTSAAFKNQYQTDDLKKPDLFFSLQDFDQKHSFILILRPFLIDFLKLMANYFEIVI
>ERR1712146_559058|81__k141_1226495|+|117|1.661e-25|2|1660|2133|1660[1660]:1890[1890]:231[231]|1951[1951]:2133[2133]:183[183]
CHNKLQSHLCILGCSNKELIVYDVNYNTEMAVFPDQHDKMIHTLEFFQGNHREDPNCYNLFYTASSDNFIRLWDLRTISNCLRYLISGSEDRAVYIYDIGQDALIHKTSNRDHLDSVCDISINPSYYEWATGCFDGHV
>MMETSP1380_Transcript_26369_34647925|81__k141_1226495|+|192|4.397e-48|1|1003|1398|1003[1003]:1398[1398]:396[396]
PLHTKPITKIQYSNNGALLASAALDMTISVMKTPIFEDSFQASSFAGHNGSVNSLNFSLRDEYLLSCSSDKSAIVWSIDYRRGKKALIINNTKHSLSDDSDSSHQKNTKDNPHFTHDIKKASFYFEDRFITL
>ERR1740139_1365476|81__k141_1226495|+|82|5.707e-15|1|730|939|730[730]:939[939]:210[210]
KIEKDSIYNTVKPKNMTRFSNIPTKAPKGNLPVTFNKKIRSSGYGTKPEALKYSKNKQKKKIIPKLFVTR
>MMETSP1397_Transcript_253_39078860|81__k141_1227433|-|108|8.504e-23|1|216|785|785[785]:216[216]:570[570]
QLPPQWVDQEEQVEENLVFIKNLLIELDGEIKKIKQHKYFKMEEVPMDVIERINREIIALIRKSEGELKDIMSFQIENEVDNNIRKNVHYSLAIKLKDFTMNTKQKEKELMETLRMQFPSQKNDIEMGEELIDDFEDDDATLQQKHHSRVQQIRTKEIEEIVAQTNDLAALFKELSVLVIEQGTILDRID
>MMETSP0206_Transcript_8340_16701302|81__k141_1194003|-|150|1.934e-35|1|1778|2116|2116[2116]:1778[1778]:339[339]
IVNQFEENSMLIARMVYNSGKDVNDLGRYFSCRDTDDTRYIVFSLNGLPVGIYLGICGPVECTDADYNSMKPYLLDVGNTVLKALDIKQAYFQQNLTMDRFNFFDSQKENNYV
>MMETSP1380_Transcript_7914_16803688|81__k141_1194003|-|308|5.292e-83|1|1079|1615|1615[1615]:1079[1079]:537[537]
QKYLRSFYLIENSSKLFFARSKDGDKNLEILNGVRVLSMAWVILGHTYFYGLKTALGNPTVPLTLFKMFSFNIVSSGPYAVDIFFWLSGFLGTYILLCTMKKRNGKMQNPLLIYLHRYLRIVPLYAMTLLFYWFLMACVGNGPIFFEFWRVRATACFKTWWIHLLFLNNFKELHEDANN
>MMETSP0205_Transcript_32650_37069903|81__k141_1195144|+|102|5.443e-21|2|1993|2324|1993[1993]:2157[2157]:165[165]|2253[2256]:2324[2324]:72[69]
GSFELYEKEKKKRESLKKRMNKYKSEMFKVDKENQSINMEKDQAILKIKNSFMCKMEELQREVEEMKHKQNEKSASYK
>MMETSP0205_Transcript_29925_31047948|81__k141_1196069|-|194|1.099e-48|1|806|1243|1243[1243]:806[806]:438[438]
RVDKNMLVIYIDNLSRAHFFRKMPETARWLSQFVDNQESDYETYQFFRYHSSYYNTLYSNAAMYYGQVEHVDDTSKNAFDSYAKNGYMTGFFKDSCETNAVSIHDLEPHTHRWDHFGGEVTCDYNYDNTDFKSLSIFSGKGSAIRH
>MMETSP0205_Transcript_26742_179619|81__k141_1197431|+|207|1.342e-52|1|2056|2691|2056[2056]:2691[2691]:636[636]
MELADGSIKKGLFENNTFIEEITEEDENLESSLLDLEPKTTTNDLTENSQFKVKNTKKVTKKNKKKIILPNIDTNPGYGDQSGRIYMSALKPKKRDLSVIARRKNSKKSSLSARKKGSYSSQPRLIKSKNTISLPNIGARNIDSAVSDRIQGFTGIAKTQAAERKKLESYFKSLDKAVQILRNKRQNELANRPWVPAGPIRSMQYRPSSKYG
>ERR1719380_405911|81__k141_1197431|+|124|1.298e-27|1|1345|1737|1345[1345]:1737[1737]:393[393]
GFGVMEYDNGRVYEGSWENDLRTGKGYEMYSNRNLYQGEFLRGKAHGKGHYQWANGEFYDGAWIQGQKDGYGEWKSHDDETYIGHWKEGKASGKGCYTWKNGDKYDGEWLQCLKHGKGQDQFANGDSYTGQ
>A0A1S4CWA5_5343304|81__k141_1198417|-|458|3.708e-128|2|651|2724|2724[2724]:1111[1111]:1614[1614]|908[908]:651[651]:258[258]
QLEAIGFPKNLQSRLYQKLKAQEFDIGTKVKIVIDKDAGKMMVTPLKKLAKEEDVYLVDHAWTFRYYEAYNMLKENKKLRYRMKNMMNYSDKIDITNATQQSSTTDDVQAQAVPEEYKDEKLNLVKYLEKMPDGPTIYNLDEYGILSLDNIKFGEDATEISLFGNKISDPYTVTDNLLKYENLKALWLNDNPIEELCHNFDEIGEFLKSLEIINSKFTSKAGEWAILFSCRDQGIDKLEDIKYLDLSSREVLKMKDLSVFDKLTKLETLDISDHKNLLKSDTEETKGTETKEIEGQSFDLTGYSHAFSEFIGKVSKIKNIICDDDVAEHFIDLQKQGKLIEMLPNLQTINKIPVPSSFDEYKIEKEVKYILEHIWKYVCTYRFGSVAEGKDQESYWYMMDEVGSSIQHSDTPNVEIHPFIYCQDMVEIQKPGSNATIDPNSRITYSIMWPKQDIEENTILLRDFLPRISEDDFRSARLWVWFITPHKYYEKAIATYREECKEVQSRKSEFDQKFDENQEKDSTFLNEFKELDRKVKIYYNPEKHIINQFPYEAVLVMKHCLNDCLRTVYGQYPFIQESYYSYTHLPAFIGRFMEREKKSQDNSWILKPINAARSSDHIITNNLE
>MMETSP1380_Transcript_38214_10450912|81__k141_1198417|-|169|3.688e-41|1|78|452|452[452]:78[78]:375[375]
MDWTKHFGLKDRDAGVYNLGFLQDKLIDEFNNAQEDGWNKFEKRVHDIVKDVFKAAVLYKPEIHSEKSRACYGIDIIVDEDLNPFIMECTFQPEFAYICELFPDFLSQVTRCMMYGEEDNFYKLY
>MMETSP0213_Transcript_41816_16785817|81__k141_344725|-|229|3.199e-59|1|3130|3900|3900[3900]:3130[3130]:771[771]
WKPSDSISSEAQTLTAGNHYYLKVVHDSWYGGDKMTVGFTIKDTTTPHSNSQKGWKKLSIDPKHTFESFEFSLPNNTEANYKVQFKNSALSCTGVSTSSDVFQCTYLTCPCVSSSFKASDSVSTIRNALRTNFDNVHWRYAYYFEITKQQLDTNGAETTVAEDVDSYKITVTARNALPATHSSTDLKIYSDDSSLSLTNPTKTSESTLPLTGKFKFKIPHNSAGDTVTSDELILNGANGYYINSIYKAVPEYLGRVE
>ERR1719232_1081401|81__k141_344725|-|52|6.128e-06|1|3901|4254|4254[4254]:3901[3901]:354[354]
IKCLLPQKTSTTSGSEFVGGIGAHSVEYDGIVNSEIASATDATPIKKHFTDLDSRQNMYEDKMTRTVETWFVPPQDGDYVFHASCDDRCTVYLSTSNMDSSSASTIISSSSYNTWRNF
>MMETSP0213_Transcript_42263_26443831|81__k141_344725|-|110|2.126e-23|1|4786|5109|5109[5109]:4786[4786]:324[324]
DYNSEENTCTVYSSLYGGRSIQINGEGFQGSAQDHSIYFKKSIALPGPAMTFAENFQSDIARGIIYYEVPSLSTLVGEADAQKTTYYDPIVSLLGPLKTDGTRAVYNC
>MMETSP0213_Transcript_42266_28939083|81__k141_344725|-|431|4.977e-120|1|529|1644|1644[1644]:529[529]:1116[1116]
GVITITGTGFGSNAIGYIGEYQQTTISSSPTEVQLKLTKMDNNEDFSLVVRTDDVNLPTVMVMKPFAAALLRVSPQIGSIGGQKITFSTVGLGLQTTSDLNIFSGSGSSTIDVCETGSITLVDSSTVTCVTKNNIAVAKTELKVSYTHRSTVNGETSSKILTCATSTNCKYETAATSTPTISSTSTSENVLTLEMDSTFSFDSTYTVKLHYGKSEVASTSISGQTITGTFSEGFAPGVASIRASFEKDGQITYSSPSTETINLTATLTGSSVSCSWAGGCNIELNQAGLKAGAESGDITVTVCGAEAIHQLGSSSSSQLILWAPSHATTHSLDSYKVEKAQIITGTVSSVPADLGALAFDGITSTQYKSAID
>MMETSP1380_Transcript_29540_23098479|81__k141_1203567|-|180|1.801e-44|2|493|989|989[989]:732[732]:258[258]|672[672]:493[493]:180[180]
LKLLKLFSESKSQLPPGHNPNVAHKQDSLLAEKLQRMNENDKNAHDISPKSGNDEPCSPQFLVSDTPEESAEELARIDAELARLEEVYVDISLPPIKKGLKYTLVLDMDETLIHYNDEGFYLVRPGVPQFLEEMSKHYELIIFTAA
>ERR1719195_1491280|81__k141_876200|+|134|1.267e-30|1|851|1156|851[851]:1156[1156]:306[306]
AMVSGTFGYFIGSFVEPILALRLKNTYHFRDSIVSLFFVIHFMGYMVFSPLVQYIPHRFEKRLVMMFGLVLSFITLMFYGPSKMLNLPEDWHLMLIGIILVG
>ERR1712051_983929|81__k141_876200|+|68|9.351e-11|1|1181|1363|1181[1181]:1363[1363]:183[183]
PALPEMIISVERDFDNSKGEVNDVASGVFNTALGVGQVSGPIFGSLVTSWLSFRDTTDLIA
>MMETSP0206_Transcript_7301_30437372|81__k141_876200|+|172|4.61e-42|1|89|577|89[89]:577[577]:489[489]
ITVLSNCTYAMIAPFFPIEAERKGVSIPMIGCIIGIYSVAVIINSTIVGKVMLYVGRSNITIIGLLVMGTTMIGFALSYYIEDRTTFIVVTLFIRFFQGLASSAIQVSAYSIVTLEYPDKMATVIGYIEASIGAGLTLGPLLGSVMFYFGGYTAPFFAFGLFF
>MMETSP1380_Transcript_35845_11021451|81__k141_722553|+|129|4.055e-29|1|1120|1632|1120[1120]:1632[1632]:513[513]
PQQTQFQDFGFTTSTSQNPPQSNFGFQKPPQKQQPQNSGFEFPSSGQNVGIDVFANLAAASAAPPQQTFGGAQPQQQQQTFGNAQVKSSTSNLDNVFAQMSLQSTGQFQPQATAGFGAPQNTFGSQNQQFSGSGTNQFGSQGFQNTSAFGGQSNNMPQSNMMQPPQQNVFG
>MMETSP0959_Transcript_137_27879348|81__k141_722553|+|154|1.209e-36|2|50|594|50[50]:292[292]:243[243]|385[397]:594[594]:210[198]
MDMFDSILQSAKELKDKVLRKTELEILLDEATNSDNWNVPNSKLQQIADYSNDWNQYSVIMKHLWEVIAYDSKYYTQVGRAMHLMEFLIKNGATRIIQDLKDDLSRIRNLQDMTFHLDGADKCSGIRERARSICELISDPSKLEEER
>MMETSP1380_Transcript_29405_21784045|81__k141_409475|+|141|9.901e-33|2|81|1238|81[81]:173[173]:93[93]|942[942]:1238[1238]:297[297]
MELNRILFPRPKPTYTAKSLQKNLFYVPSKGAIPCLFLRNPTESTKIIIYFHGNAEDLGGTSFFLKMIQAEYNAHIIAVEYPSYGVYEGQVNEEAVCRDAKRVVEFTKAILRWKTQDLIIMGRSIGSGPA
>MMETSP0213_Transcript_12252_4495761|81__k141_878794|-|98|8.709e-20|2|310|758|758[758]:633[633]:126[126]|552[552]:310[310]:243[243]
QKAYYPLFVFQRLLITGVLILFYEYPLYQIFLIFFLVVAVSVSDEFTIFFGMIAMFLMYRSADDIELLKRYGLVIIGIIAISVIKNLSIIIIIAVRSNYIKLRGWVHKKVDHEKNKAERLAKE
>ERR1712137_351174|81__k141_958537|+|106|3.402e-22|2|104|505|104[104]:193[193]:90[90]|383[398]:505[505]:123[108]
FRRLAIDDASKGVRYGIECLFRFYSYGTEKMWALNHYRKEGLPPLPFSSVMSEHLAKFTCIEDFRS
>I7M7A8_3816357|81__k141_879625|+|228|6.398e-59|2|148|893|148[148]:714[714]:567[567]|738[741]:893[893]:156[153]
RQPHNLTHRYGSNSWAMITGGSDGIGKGYAHQLARQGFNIYLIARKESKLQDLCNELEEQYGVKTSYMCKDFSKAYQEDFFNDLFEDTLKHDVSVLVNNVGMISMKALPDETSERVRDVITANTYPQAMLSQEYIRRMKKRSNKSAIISLSSFSGGKPISVCPIYSCTKGYNDYLSRALNHEFKQEIDIVSVRPMWVSTPMTSKMKVGGFIISNDDHAQSALQKLGYDDWTNGHWKHALQ
>A0A078AX88_6088177|81__k141_915201|+|345|3.851e-94|1|268|939|268[268]:939[939]:672[672]
SFLISLLSNVLLLISIYFGNKFQVMGITGGIATGKSTVSSMLQNSGFDIIDADKISKQVSEDPKTIKDIRSKFGDEVFDEDGTLNRDKLGQIVFKNPAKRKTLNSIMQTKIFWRMFTEFLRLRFSEKKDAIVLDVPLLYETKVLEWICYPIIVVAVDDQEVIKTRLMSRNKLSEEQALDRIKSQMPLSVKCEKADIIVDNSGNFQDLQNEFANNTIKQIVESLK
>MMETSP1380_Transcript_30721_13697601|81__k141_1226493|+|346|1.925e-94|1|861|1613|861[861]:1613[1613]:753[753]
MTIYKPPRILTIHFLRFTMTGRKIGKHIKFPKCFNLRVFVSENTDTKLPKEQQTDHIYSLQGVIIHAGKGSKSGHYYSFIKRDNKWYLCDDERISEVKDINQVMKQNAYMLIYQYKMPLQKKQPKKKETKVKDQVDSPLLGRTKSLTKEIINLHEGKSPNTIPLSGYFETKEEVNSEEEEEKLVEHDPLNKEQQKKFSELEYIMDNFEDVDLDTIKNLDVMKNLSVVSLRDDIRIPELKNYISNTLEMHKK
>ERR1711935_173561|81__k141_1070180|+|286|2.22e-76|1|1341|1853|1341[1341]:1853[1853]:513[513]
NDKREPRKYVLTTFVNGQWLPLSDDDFQRLETECPEVANIIKDRSQLEKIPIPEVPEDATIYDHWEKPAKRIMNNLWKQESAWLFHYPVDVKAWRIEDYYTIVKIPMDFTTIKCKLSNNEYKNIPEFVQDVNQVFDNCILYNGESNQYSIVANKMRREFETQYNQLCLDYY
>ERR1712127_219113|81__k141_1226907|+|67|1.87e-10|1|94|342|94[94]:342[342]:249[249]
YKKLYLPGYSGHVPRKNDLFGITAGDANKILTVDKGADQFFNSGGHRPTNWNNAQQRSMSQGPNLKADRIKYTNWSKKSPTWI
>MMETSP0205_Transcript_20164_5920819|81__k141_1226907|+|207|1.342e-52|2|622|1074|622[622]:744[744]:123[123]|841[841]:1074[1074]:234[234]
MFDHKTRVIEKSKPDMATTMCSKTSSSFFPARQTTRQARFSNADNDELKPRLLESKVVTKKGFFNLSNGFQKIFANDEKDKKMSIPIAGYAGHQRGDKAQNYFGRTFRDSAIQSKKLER
>MMETSP1380_Transcript_25465_20010450|81__k141_1227573|+|183|2.251e-45|2|433|1055|433[433]:690[690]:258[258]|870[870]:1055[1055]:186[186]
MRRYASTNRIKQPPPIQDDEEGLLYDENQGFNVSPRHRQKKSKFAAQKSKYIQHFPGGYKIESEVPSGTPVPFQSPPMAPYGNPYPQSYQQFMEFINQRDTMKMHLDKQTESLNSLKGELDNLKKGSHDFGEKIRHGKKQMLPITRSK
>ERR1712166_517542|81__k141_1228069|+|140|1.98e-32|1|531|857|531[531]:857[857]:327[327]
HAWSYRIWMIQHFNLFDGEEDYVNEMIKKNPMNNSIWSYRYFILAKTKDFTKELVENEVNFAFDTLNEFKLDNEGVWVYLRGYLARSKQEAERSLGSNSSVKRMLISEF
>ERR1719195_297969|81__k141_1228069|+|127|1.622e-28|1|132|449|132[132]:449[449]:318[318]
WEDVTPLDQYDKDTDPGICKIDYTPAFEHAMGYFRAILAAEEISRRALELTQVVLKVNHGCYTAWYYRRKCLDEIGTEDDWKWEIHFLNTIGVDLEKNYQIWHHRR
>MMETSP1397_Transcript_34148_16218505|81__k141_866283|-|308|5.292e-83|2|77|928|928[928]:485[485]:444[444]|448[448]:77[77]:372[372]
VNQQWSSTIQEMGFSRPVSEKALLFSGNTSVEAAMDWIQQHQEDADFETEEFLAEDPSERDPNKPKLSKEERVQAAVDLQKRIRAKREAEDKKIAEEREIHRIQSTKELQKAKRIMEDQQTAIRLEMERKEKKEFIMEKKRMEEVLKKERAGRKYVPGEDVQVKKKPSIQAVKDSMKIVTTLYTEDRRPGVAKTCFKTFQTFCKNVLKDVTEPKFRTVKLSNEKVQTKIAKISGGIGMLKGVGFYENEEGNLFMEEEDVDKELLEQAIELVE
>ERR1712115_506281|81__k141_947609|+|67|1.87e-10|1|1691|1885|1691[1691]:1885[1885]:195[195]
WNLVYHFRVHTNEKPYKCQECGKGFTQGSNLSRHLIRHEKNRRKGKVMHKCVDCPCSYTTIYNLK
>ERR1712070_402686|81__k141_1181188|-|82|5.707e-15|1|150|386|386[386]:150[150]:237[237]
QSLISSHTNMGFYKSKKKHNFKVNIESEGERWTKEKIWQAKANPIAMAAERKRDERDLFLLEKHRAQRILKNKAMESSW
>ERR1719400_2456543|81__k141_869857|-|204|1.073e-51|3|99|720|720[720]:535[535]:186[186]|459[459]:361[361]:99[99]|224[224]:99[99]:126[126]
LNFESLGKFDCVLVDPPWDINMSLPYNTLGDDLLMKLGFEHLQDDGIIFLWVTGRAMEKGRETHRLNKVIRTGRTGHWLNHSKEHCLVGIKGNPKLYTMIEKLIPNGRKIEMFARKHNIRPGWLSVGNQLDSTSLID
>MMETSP0213_Transcript_25678_16108319|81__k141_870577|+|199|3.435e-50|1|54|398|54[54]:398[398]:345[345]
KKMESVGKQTIVQVQKSGIKFYDQEGTEKSVSSDVNLEPIAMLTEGNATVLNLDKEIIYLADIVKAEISSIAFSPNKTYLLACTKFVEGQDNLFVINMSKEIVASYVWKSSSKEG
>MMETSP0206_Transcript_86_19830723|81__k141_870577|+|302|3.387e-81|2|687|1740|687[687]:914[914]:228[228]|1207[1207]:1740[1740]:534[534]
MDFVFAKSGHAVIVWTQFVVDNTGKSYYGKHDLRYVQLGGGNKRSKVAVFDDQVSDVAWAPDSEDFVVISGIQPAVKLQHRHIENTDELFQSTWITQGPTDFKKFEIPEDFEEYFAEYDPEDKPVRQDNSIAKKGTLNLPVSSAFGCMMRAEMSAATLQGPRKLKKDDYKEYLIETAEEKKALTVKPAPKPRAAPKNSWRSSGGFKIPSKEEQEKQQKDQEEEKELIPAPQEYKIPQQNQNKQQKPNQNQNQGK
>ERR550519_1322030|81__k141_1183310|+|51|1.226e-05|1|887|1066|887[887]:1066[1066]:180[180]
YCAKSFAQNGNLTKHMKLHMQPRRETHTCGICRKTYTEKFNLRVHLKQKHCMEMDKINTD
>ERR1719399_600660|81__k141_862641|+|157|1.511e-37|2|433|769|433[433]:534[534]:102[102]|563[563]:769[769]:207[207]
KGPKRKHWHKEEDDAIVILVKEYGTKQWTIVSKMRSAKQCRERWHNHLDLEIRKDPITDEEEKIVFQLHQKYGNKWAQIAGEMKGRTDNTIKNHFHSTLRRQL
>MMETSP0213_Transcript_4274_19130450|81__k141_862641|+|87|1.784e-16|1|1632|2123|1632[1632]:2123[2123]:492[492]
LFSMMKSNEGGDSDEERDKKKGIKYEPKAIRPLVGSRNTSFIGFKNNLDDGEFPKLSDPKGSLFSMSNTPKFLLNESDPQGFKANIFQKEAMKMNSFPRNYFMNNDERNVSNNSNISNGYLFHNIDYTPGSYKNAMNTSKPQELNFENFNMPAPNTSLAFNLMN
>MMETSP0205_Transcript_15351_17946077|81__k141_863940|+|306|2.117e-82|1|1163|2017|1163[1163]:2017[2017]:855[855]
SEDKKVDLDALEVKVKKLLESVKEIEQKKEEAREEHYKKKFEFECQKNQVFRVDRMNRRKNDLIKQQEENKLKEEEKRAERDGMPNPFEDEISNCDFLIRYCKKILKDKEQKENKVQKDHVRKEDQAKTEEELKKRAEEGKIQFIKPKKDREREELLVIGDENSTQGKKKNKRKKPQPVKKEETSESKDPNELTFKYEIIHAFSEVGVSPPDTIQDLDEKISDLESKRNDYFERGEKKLDSQFISNNPEAETAHEEGAAKDESKSKEKLDFNAEQDNQELWPSMQ
>ERR1719483_1050761|81__k141_868704|+|105|6.804e-22|2|4078|4359|4078[4078]:4215[4215]:138[138]|4237[4237]:4359[4359]:123[123]
LMYFPNRLLLLFRTVLAFPKASNTGLQFRIFCSIDTSPSTAFCSSPAVRNFMAIFALSVLPAPDSPLITMACFCLFSLSCLKAVAAT
>A0D6K3_16674519|81__k141_868704|-|688|2.149e-197|5|723|4628|4628[4628]:3702[3702]:927[927]|3479[3479]:2745[2745]:735[735]|2669[2669]:2184[2184]:486[486]|1922[1922]:1263[1263]:660[660]|1157[1157]:723[723]:435[435]
IMEYSEPAEQGIDDMIDMNELNHATLLFNMRQRYLRDDISTFVGPTLLIINPFKSIPGLIGDDQIKEYFSIITCDNMLHRKKELPPHIYSVAATAFRQLKENKQKQAIVISGESGAGKTESAKIAMKFLTALSSLSHEGEEQKAVEGEVSIEQKILNCNPVLEAFGNAKTVRNNNSSRFGKYIKLVFNLKKGDILGAETLNYLLEKSRVCKQSSKERNYHVFYHLLKGADLDLLKELNLTESDDRPSYEQFNYLKNGTDISDTAILNDKDLYEELRQVFRELGFTKEEQKSVWKIVAACLLLGEIKFSDWLVKRMNLTILPKFMLEGDKSYLDKTKTIGLLDIFGFEKFKDNFFEQLLINYTNEKLHKLYISAVFDAEKIELSNEGLGHCLENLKYPDNTGVEVIKLLDEQQRIGKSDTKNGIFTVVNDCSKQQPRPKFDSLMSSMIKDHDESLKFSYDFMKDKNRDKFTIIHSAKDVKYDVKSFIVKNVDSISSSLEDLVAKKSVDNVGWIYTQYVPEIANDDSDDSPRNKKSNLKTIWSKFSVQMKNLMYELELHFLRCIKPNEEKAADLFVDSMTLLQVTYMGVLESIEVKQKNFPFRRKFNEFYHRYEDLCSISSSKRYDMLIGENADFKQLCEQVLKETLRDFADELYAFGHVKIFCKNELILVLEKARSKAQQKKSTSVNMIQQCFRIQMSKLAHKDKMIKIRRIQKFWRVQRILRGYLERNKHQTSIDKAFEVRMAYASTKALRVIQKTMRGVLVRNRMRTLHLAAAYIQGHMRMRWLTSLFQKIRFEVRKIQRVVRRFLIRKKKVQERLVNFFSKEVALLDNVRNVENYAMFGDSTSEAERSNFFHNHTPYNLKKISLFSQAIDIHIMCDTSDVYETPWSLHWQQLSKELLVNDTPLQRVTLGSTHTLGVNNKSKLYSWGWNEFGQCGRIKQISSGEDHNILRDDNGNVYAFGSNSKGQLGMGHYDDLYMPTRIEALPENSIKEIAACGDQNLACTTDGEVYIWPCVKEGQKISIPQCINFASEKIKIASVSCGYNFGVILSTQGLVFSFGKNNSDGQLGHGDTKARGFPELI
>MMETSP0205_Transcript_12138_7777250|81__k141_870393|+|70|2.338e-11|1|1434|1829|1434[1434]:1829[1829]:396[396]
DFEDFEQDFVDTIPGEGNKKDVRRSTFSASKNKTKSSTRKNSIHKRDGSATRSNGMKKTFAEQRNTQNRFSNSSVGKGYNISEVWGDKRTSMKGLTKSSRTDKRNHNLKTLAIKIKRYGELEDQEAKIRNAL
>MMETSP0205_Transcript_12138_12453043|81__k141_870393|+|271|7.274e-72|1|1833|2408|1833[1833]:2408[2408]:576[576]
MQRNYNASFAFELLNPKNGAVNPSTLHDALRSRLKIDLVEKSVVKDIVERLAYVNEGEVLLTDMIFFEPYEDDESFNVYRRNFTTNQDETDTTWYSMYREMWKALINTVRCRRIIQKEMCEQFPEAVDYLFQSQGYNANGKFSIEEIENFINEQLNTEISQDLILAIMRTLDRDQDNLVSYQEFNDAFYGAE
>MMETSP1380_Transcript_40210_27668091|81__k141_1184508|-|158|7.554e-38|1|825|1133|1133[1133]:825[825]:309[309]
KLQRYEELFSDVTISILNYVTKVHNKIQEVSDDYKGIINFDDDEMLNKIKAVQEKREQGLKDETDKDIIKRLKKENIDLLREVSHSKLLTQESEVENQKFIRK
>MMETSP0213_Transcript_34334_20705334|81__k141_1186096|-|257|1.192e-67|2|494|1020|1020[1020]:787[787]:234[234]|760[760]:494[494]:267[267]
QWHPFTIASSPESKFLIFMIKRAGDFTGKLIDTLFEQKKKMMRIDHLELNDHNERDVFNLLHDIYAEIRIRDMMHINKEYFLHVNVSRPITSPSESFMDKKDIILIGAGSGIAPYLPLLDEIIRFDMGKKNRYNFNSATLIFMAREGEQISWISNYIFHIVSSDFIN
>ERR1740139_931026|81__k141_1188236|-|57|1.915e-07|1|773|994|994[994]:773[773]:222[222]
FLRQLFDCWDEDGDGRLVLDEIADPFVALDLAPDKEFVAHLLRSLNPKLSKKEDDEITVSLKEFIRIFKKDKFS
>MMETSP0213_Transcript_10946_35561528|81__k141_884062|+|366|1.836e-100|2|297|1412|297[297]:419[419]:123[123]|600[600]:1412[1412]:813[813]
EIDPSITLYDIKLNARGIIEDNIYLSFIDVLKNIRRGNTYVFYDISRNMLKEGAEDVEVSTKKDGKNRKTEDEMKHLTTMNVVLSSPYVALQNGYRVEAVRTLKANGENAQISWNSELGMWVFCSKNVALLAREEDDLEKYCGDTRSRYAFAYLISKAWFNKLNEMEASKIEELKADIDGKTMVGEYCGDPNHMHLIIYPKVRIIFYTIVDNNSEYSCLLPEESCRIFKKYSLECVTFESLGVFDSYQDLKLCLKKTYRSVACDTITKAEEGSVIYLIRRSLNVESQGEDRILSLAKMKTLEYRMYRKLREK
>MMETSP1380_Transcript_3255_7149093|81__k141_575552|+|298|5.419e-80|1|1|1245|1[1]:1245[1245]:1245[1245]
VLANMVISDYCGDTYNMLTILDPNYKFFGVRVFNHDLYDYCCVMVFAEEIYSSLKSAIHTSENVDSELMEEREILGRKIAENCDYEYSSKFAREYPSVRVSTYLNESRKSKRLVRLNYNEDGDRTMTVLRRHSLERNPQYSNHDDPDYEYVDVENQRFSRVPESIRDTKHRIVLQKGERIVRQNITDYDRELYTKHVKFGETPQGYDFHGDPHKQRYTMPSRKDYDAALYYGDIRDVTRFEESVVGNYNSNIPYLCTHKNRENTKITTPLLSTTGNKYSMSSRKSKTPRVRGSVYKDSLRTQNRNNDLVTNTDFSFRRSMAPDVNDDGIEVSYLDVDVHEEPVYSFRNSSKLQPTNYGRFTGISEVQRMSDPPEIKRTTSYGSQNERQPIDRYQMVERDSDRDSEMNIQSNSTPI
>MMETSP0213_Transcript_42155_18671000|81__k141_29933|+|294|8.671e-79|1|291|1859|291[291]:1859[1859]:1569[1569]
SVPKGYNGYSSSDQNDGMWFFQASLQRTRDVTIPVERDDSNIEFENLKMRVSMMNDHTVRMRITPVKNATGGVGEAEEIKRWEVPDDLMGNMKDDYGMRLTWADFSFSKDPAGLELKNTNNGNRYLSTKNRNLVFTDKYLEQGFLLDSRHIFGFGERQNKFELKEGEYSSWANGRDNHFDKGVLGGHSYGDHPFVLAKLNKGGFVGIFFKNSNSKVMKYQHTGKDQSILNFIATGGVLDFFTFFAEKPEEVIKAYHQVIGVPALVPFWSLGFQQSSWQYKSQDQVSDVMKKYDEAMMPLEGMWLDIEYMDMYRNFLVDTSRFPKMTQLATDLHDKDQKLITIVDAGFAADDKYDYYNVANDDGLFIKSSQNPKLSGGNLIGKVWPGKSAFLDFHHPNTTDFWVNGLNSLYGLTEMDAIWIDMNEVTTFCDGECPDPDPELTYGVNNNTLPFNATGNVSLLNYSISIDATHYAATEDEKALNIEYNMHSLYGVMEARATNAFWTKTDNLKDKLPFVLSRSTFAG
>ERR1711957_223626|81__k141_1199569|-|64|1.496e-09|1|1483|1728|1728[1728]:1483[1483]:246[246]
KKAWDFKTSRSLCDPGIPAPSLSFGFKLSSERMRSSKVGSISAGTSRFHSKICSNTIFSVVPLNGGYPHAHWNKIHPNPHRS
>MMETSP0914_Transcript_32872_33928361|81__k141_1199569|+|127|1.622e-28|3|902|1753|902[902]:1234[1234]:333[333]|1415[1415]:1501[1501]:87[87]|1592[1592]:1753[1753]:162[162]
YALKTCDKNRIARFHTLQNLTREKDILDMIDHPSIVRLEATFQDESALYFCLEYHSHGDLASLIRANESLPLDLIRFYAMEIINALECLQSHNVVHRDMKPENILINNSFHTFVGSPLYVSPEMLLHSIASFSSDLWGLGEVPADIDPTLEDLILSLLNLNPNERLGAGIPGSHNDLEVLKSHAFFRHQRFEDV
>MMETSP1380_Transcript_11766_3749972|81__k141_888312|+|819|7.894e-237|1|40|2040|40[40]:2040[2040]:2001[2001]
MSSRPPRNPLDMQIMKRMMSNLLLEGMSKNRIRASSTPKFNIDSSKAETLGKTLGELQDFRDLAHDESLKTENKLREVMTEKRSIRDRIAEMKAKIEYKKHLLDKTRAQNNAAGRTTQGMIEIEGETSMKSQATSRALVNDTKNQLDEAYKLRDKLLSADTGGNTINPQVKLRIEERMTDLENKIDGDIENNHRVAVNREENLGHAQRNVDHHNVRIEETKYTLGEIKKESEEIDKDIEREISAKNSEIGNDAAALKQILREKQDLKYKIGSLESEVNTLEYQKSKVDVEYQVRGLKDNKFDLADKINRRIEDAKYHEEHIRSLCHHAKDINIDIGFIETLDIEGDRSYRLRQIQDDLNFKKRNEEQTKEEIRQLNDKLRAIGEVNLETKSFHHEEEYTTIMGDLNIGYSDIVQSVKDHISANTAILRKEKEIKEMEARIALIDLDALEEEYNRIRILYDTDSEILRDLEERYSLIHDRLIRLRARLRELNDLIRSLEERLETARFEMEDAERKYRLIKVPKKIEYIINERVEDVLIKKKYLTTTETISESRMKQERKTRSSKKIVGTSYYIPTPEELEQIIPLGSKVKIVKDGKDGNYRFGSKRFFFIKGNDEEYYVDHEGDRMTLDDFITLYEAQERHHAGRQSSKYVEHGNIESEEGDAEVGDE
>MMETSP1380_Transcript_29740_12400355|81__k141_254790|-|254|9.534e-67|1|24|986|986[986]:24[24]:963[963]
KVYSIFGAGPSGLYTAWRLASGCKVRQSEADEKEYLLNEGDTIDMYDWAKYCFYDMDTKEEVVKGERVPGGRISTYYHKQNKHDDQPKPEAKDYLDNPFIEVGGMRYMKWNDTMKSGHRLVSHMIDKLGVGHADFNTISTPLMYIDGKRYYDDPENRTGCENEWNKAYDSLFDKYLGGFVHKEDSKNGGDRTAFKRSMRGDFYKHAAYKNDEGVGSEAIFDNGQELNDIGFWNFLAADPKIGPKGYQYLLKAGGYDSNLINCNTAAALVQNGEFVPGGVEYQSIEGGYSTLFSRLYMEIVKICKDRGIKFKIHGGRKLTSI
>ERR1719491_1445368|81__k141_1190969|-|274|9.092e-73|1|386|1585|1585[1585]:386[386]:1200[1200]
INIRRISSSIFFSKGKLNELGQFVKKQEDIDVIFVNTMLTPLQQSKLEKRFNDFLQDREERLRRYYIRSANKSSNEPTDIDSSSGYVTGETEINPKRSVRVIDRFGIILMIFANRAKSNISRLQIELAWLNYARTNLSRSNGPTFGKLGKLFKESLTINPSKEVEIKSYKGRGTSGTGGIQGQGETQMELEKRSLDERRTTIRHQLKKEIKVREDHRLARQRRTRNIPLVALVGYTNVGKTTLMNKLTSESLGVEDRLFHTLTTTVRKCNLIGNLKADFIDTIGFISHLPHNLVESFKTTLEEILYADILIHVRDISHPNAIYQQQTVFRVLEEIGIDKSLLENGYVEVWNKLDLCSDEFIEQEILPNLSNQRYPIIPMSALNDPNRDEFTEALHSKINE
>MMETSP1102_Transcript_76675_35379892|81__k141_1033558|-|226|2.559e-58|1|96|563|563[563]:96[96]:468[468]
ESKDIVKEEPCFEASGVLAEESNKINGVVLKFTEPLDAVEPDRKWRLYCYKGEEELPAMYIHRQSCFLVGKDIRVSDIHLEHESISGQHAVIQFREYKFMDEEGYLIKEVRPYIIDLESTNGTILNGEKLEPARYYELRSTDLLKFGYSTRDYVIM
>ERR1712038_512902|81__k141_100729|-|63|2.992e-09|1|1126|1392|1392[1392]:1126[1126]:267[267]
AIPAYLSVSFQMMLSTVDILCIGRLNDANELAAIGMASTVLLLLFHYPVISNLGALDTFVSTSYGKKQYYLCGVYLNRSIVILSVIAVP
>MMETSP1380_Transcript_11129_29744870|81__k141_100729|-|133|2.535e-30|1|265|768|768[768]:265[265]:504[504]
HMINKDSFKGWKDYIKLSTPSMLMSLIEGGSFELLIIFSGLISVEALAGSVLLNNISFVTYMVPLGVSIAASALIGGELGKSNAREARYLYYCTLIIGVVTGVVLSIIVLLFRESVLGLYTDNEEVIKFATPSVIPLALLIFFDSIQASLKGVFRSVGKQDEAALIIL
>MMETSP1380_Transcript_159_9370453|81__k141_568757|+|206|2.684e-52|2|1137|1851|1137[1137]:1616[1616]:480[480]|1639[1639]:1851[1851]:213[213]
KARYYSLASDLVNTNSFSTCFTVEVHEQDDIFEKGNKVIKKGVCSHYLERLADVKTEFELKFNKISQFKTSSEELESKVPIIFISHGTAIAPFLSVLESFKRMLKNSESKSIGDIDIYYGIRNKNHDFLFEKEITELFDYFKESNPEGNFTVHVCESRPGDDGESVYVQKKMTENLTDIGHKLKTQNGLIYICGNGHTMVKEAELVINECMKDDGHLKELVKQDRYKKEVW
>ERR1711998_162420|81__k141_568757|+|86|3.567e-16|2|244|600|244[244]:336[336]:93[93]|412[412]:600[600]:189[189]
LKHPKRLLVVLCSSTGDGEAPDNGNKFFRYLLGLGDSDYTSFHKCPRTVVSSFETLGAKLYHYFGKADEAIGLELEVEPWIKYFWKALPKVYDE
>MMETSP0206_Transcript_10035_20518763|81__k141_880720|+|231|7.998e-60|1|208|627|208[208]:627[627]:420[420]
GRETGFRGTFQNMFGPQLTKADQDELMRPTLLEREEYKVETALDLRESFKGKHVIVTGGSGSVGQEVVKTLLDGGAKVVVFGRDSENMSYLTKHYGRKGKSLYTYTIDFTMHPLDLESKFREGMKDLAGVLHSVIVCHGY
>ERR1719240_372623|81__k141_880720|+|74|1.461e-12|1|859|1188|859[859]:1188[1188]:330[330]
AALELAFYNIRVNGVAASITNKNFEATSSADTSGRATEKTLFMTPHDLPFKMHKQTIHDLDTAVEEKIVESIDVADALCWLASDEASFITGEITKVDAGYGLTSSNYASY
>MMETSP0205_Transcript_6931_31014808|81__k141_1213925|+|149|3.867e-35|1|440|904|440[440]:904[904]:465[465]
CNYEAERFSTSIIYGAKIEFLEKELQQILYENHHLRQQMDKMRNTIGCLTKNIKKSCKLYMTERELPPTKNEYFDSDSEFDFNDPNYFPIEELQDQVQQILIDYREYISMFTERQGRPLNTRFRTYDGFQSKGSFKQKSKLSIDSRIGYRRTSSK
>MMETSP0205_Transcript_23316_15986031|81__k141_1057680|-|303|1.694e-81|4|337|1556|1556[1556]:1236[1236]:321[321]|1193[1193]:1074[1074]:120[120]|951[951]:787[787]:165[165]|768[768]:337[337]:432[432]
EQKLELIEILNSKNIKIEKLLNDYISLKDDFELKIQKLDPSTCSSGSYGMSQSNSIGALFKLIGIKVSNSRYNEDNLKTLLKKFEQTIASKKTAETDNRFLRDKLDEADKDIFNLKKKIKAIVGNTSVDSKEENPYLFEEEDDINIVKTFSAGIPKSKISVPKLDFSNLKHNKEFKDWYKYSVTLEKSVKKLRLRIKVLEDDKNEKARKQNVKLYSLNIKLVKNIKSLKTKIVEIKERYNKRVKKAQRYGVNALEMTLPRFDTELTEDYKTETIGREIDDYGSNDSCDGNVDRDFRAYRDPTGDTIQITDNGSDYKQTTSTINVLEQNDYYDMDEVTSGKGSIVSK
>MMETSP1397_Transcript_5905_25179419|81__k141_1216913|+|329|2.524e-89|1|1214|2074|1214[1214]:2074[2074]:861[861]
RALVLEGGGDKGAYQVGAIRGLVEAMDPRESQYDVVSGVSIGAINAVGLSLFKKGDEDAATKWMIEFWHNLSADVVYSNWSGWIIEGAFWKTGLYNNTRFVDFLKEYVERDTIHRKVVVGATNAKNGTFVRFTEQIGINDLMYDAVRASSAFPGFFQAVNYNNMTLIDGGVLINLDIAGAIERCKEITSNEENMIIDIVMCSGDKLDDADVANFNSIQMLKRYTEISTFQKTMVWITQGVANFPEVNFRYIVAPQGSISSEWIPIGFKQKEINSLIKLGREDGISAV
>ERR1712045_1007934|81__k141_906787|-|190|1.759e-47|2|153|847|847[847]:554[554]:294[294]|497[497]:153[153]:345[345]
GLDFYRPPNNDYMFKKGPSYKISRAKINTFLDQHAKSLKYVPCSTKYGKLKVWDHRYNGKFKRTKRITMSQHFIDHSNDTPASNKYKTERVPKIHGNYDSIQEAKKVIPGPNKYNINLKNVKPRTSITTIYPVRRERFTKLVKDSKPGPTSYESPMALRKTKWSPPRGKVQMKEIKGSMVYLDRHIHLKKFIPGVGHYKNVEKAFDMTVRHTN
>MMETSP0213_Transcript_41413_17304623|81__k141_1218253|+|125|6.488e-28|2|602|1064|602[602]:742[742]:141[141]|837[837]:1064[1064]:228[228]
RFDNILHVPVDFKAHKINLPQNQKKKLRNRKRLDHMLKIFCNSGFPDDHPFWTKSQHRTLESLPLKSESSSAIDKYSHLGLTRLDLSKLSRKLMSKTKMHNMFNDEKMLTNLKNKYMMKHLLQ
>MMETSP0213_Transcript_41413_33187099|81__k141_1218253|+|66|3.74e-10|1|248|481|248[248]:481[481]:234[234]
QKRDSIDSQIGKDILIHKIRDKQKLQKTKKPPTKLILLNKFIKRQSRNGAVTFANSLDPVHINKDANISLSEKFKSKV
>ERR1719284_1535008|81__k141_908249|-|98|8.709e-20|1|1921|2154|2154[2154]:1921[1921]:234[234]
KELNMNKQEMKGLVKAMESEEFRSIMSDYMKDISDPKNKQEMEDYLQQCEENGELPPNTKLIKPTEGFCIKTTSSKLI
>MMETSP1380_Transcript_31772_14046017|81__k141_908249|-|600|6.651e-171|1|577|1881|1881[1881]:577[577]:1305[1305]
INVTSHEVMEPPKKVEKFNNGKRGYTFELPYRVSKGRPDQDSKGDVCTTYDVVFHPDVIKMSMLNSGEFLKFVCDTAVEGVNRVIAHDEEKVSRDYKMMKNMRCKGDKPASITIKVENSNPIINSMDPSKHETKLQKELIAKSEKAKEGMTPEEIEAQVDEDEQDDEEELQRIEGISEPKFKIVYSYPVDMGDCWDPPADILKDRKFPVSIRITINTPFIESTKDADLDINDDTLMFKVPDIYDLMIEFKYRVEPDKGTAKFENDKKRLVINLPIIGVTEASHVIMRKEKETFDENMKRMSGGLVQDMTEYTEDVSKGFETDIDIAQEVDTERLQAEALEETNESTKENGFLNVYDEDKNVRKDLVEEKPAALNEIKIKEDEEVENQILGINPMNSKVELIKDIDITDNEDVTEKLADVKKELGIPETPKEKEFE
>MMETSP0205_Transcript_17991_29704944|81__k141_908249|-|224|1.024e-57|1|52|501|501[501]:52[52]:450[450]
NVKYFVSSTHLYIEHDSPEKLTKSYLEFAKEIDPYETKVEFMVGFVCVTAKRETKTTWKSVGKYLSGIEKFKQEEHNLKGKHFKSNFVFPPKPEKAATPVEDVDSDKENQAEVVEEKISEVEELQKILEKNKNRQISHIDFSNQIIFDIF
>MMETSP0206_Transcript_3822_22190608|81__k141_1063143|+|230|1.6e-59|1|265|957|265[265]:957[957]:693[693]
YNRQMSGSPVISLIPCASFGEECMSAPMIETQQNTKSKLVSKGKLSFSSKVFVKNSSVSKGNRKASQDTKAHSEDEGNTSDEYDENLRIPKTLSFSKSKSYAVSKAPLATSDKFTNSENAPISFQIKFKTEMCKNWQIGECKFGSKCSFAHGVEELSEKRHVPTNYKTKVCKQFHEELYCSYGARCQFIHLETSETSEDGQLGESLYSVTNLSSPKRSPKSRLAVFKALTN
>ERR1740123_2016466|81__k141_1220687|-|55|7.66e-07|1|1159|1329|1329[1329]:1159[1159]:171[171]
RHCLSVDMRNHGSSDHHKEHTYSLMADDIVRLLDKLKIDKVTMIGHSMGSKVAYSTA
>ERR1719409_929356|81__k141_1221319|+|454|5.933e-127|1|432|1244|432[432]:1244[1244]:813[813]
GSFGAVSKIRRKSDGKILCWKELEYGKMSEKEKQQIVAEVNILRELKHCNIVRYYDRIIDKSDAKIYIVMEYCENGDMSKLIKQCKRKKDLIQEEVVWKILSQMAYALYDCHTRKGGKILHRDLKPGNVFLDKNNNVKIGDFGLSRVMGTESIYAYTRVGTPYYMSPEQINAKKYNDKSDIWSLGCVIYEIAALRPPFTADNQLALAMKIKSGKIEPLPEQYSVDLNKTIKTMLNLNQEKRPTIYELISVPQIGIRLREKKIKEHYSSLKR
>MMETSP0205_Transcript_5376_25452615|81__k141_1221319|+|90|2.229e-17|1|1638|1907|1638[1638]:1907[1907]:270[270]
LTRASTYNSTNKPPPMRKYYRESSVGAKLRYNFSKENLTKNPKFFGTKHNFSDYSKIKNEVSLSHKEFKPPRGSKQRRNSYAGRKFIDDR
>MMETSP1380_Transcript_26571_27619429|81__k141_1221545|+|416|1.631e-115|2|732|1862|732[732]:1415[1415]:684[684]|1500[1500]:1862[1862]:363[363]
MAKYKGTKIKVVACGLKYFHPNRFRSKMIIEFSTPYEVDLDLVEQYKNDKRGACSTFLNEVEKKMRSVTFSAPNYKELRSIYLARKLYLPSVEEKDFTQEDINELYKRFFRGYKEMRKEPEVENLMKEVYSYGAELKSLGIRDSQVYEVELKMFDYLWKTIISLFKLIMSLLFALPGLITLAPLGILNSILAEKERRRALAKSSVKVVGADVMGSMKIMSSFILYPLTWFLIFYPVYNYICIRSLDGVVDNYNNLFVRIYCMFSNDTMTLIRKKREVLAKKVNETINKYGPKVFRNFDKMKLVKNLKPKVDGQKIEEKDSEVSSQNSFYYVINEVDFDDAFNTLNELGL
>MMETSP1380_Transcript_10579_3842327|81__k141_1221817|-|217|1.31e-55|1|659|1075|1075[1075]:659[659]:417[417]
QNVKELKQTIADYQEKLNQIDELIKGEKDDATKIAEMELLKKEIQSAIDYSSDLIKLKESDQGKIKVSMRVLTDKDKGKVCEGFFNSEQQWFAGKIIDVNVEDQTAEIDWIGFTEKSSLPAKYIKIAKHPDSSQLEEGY
>MMETSP1380_Transcript_24076_4098443|81__k141_1237403|+|218|6.552e-56|1|1984|2433|1984[1984]:2433[2433]:450[450]
MNPREKVRRSSPVINSDKDDIKEQALKRKKIFEWKNPMKPPTPPPRKEYEQKNFLKDFQDELKEEFERTGKKLIPYQINWQEDLNTKKLSSTEKYDFVKNKANQLEKLAKDKQLYMDVVGGTIHEKEQVNDLIFDSINAKLSLLQSAVKN
>A0A0L8H882_14142323|81__k141_1237562|+|511|4.117e-144|2|958|3113|958[958]:2892[2892]:1935[1935]|2994[2994]:3113[3113]:120[120]
EESYEFKGYVESIPNGAAALGLTFEFFKHPDTNFTPKLMGIGHRILNTLDLQATVDHETKERYVEPHRVYNTDHFNDAYTNVGQYGNVPLLYTIENGISTGVIVLNSCDTLVDIQDKSENRLVEWTLETGVVDLYIFTSRSIEANSKKIVEFSGSPPLPMETALGYNQCRWNYFTQDEAEDLNEKLIEHKIPCDTIWLDIEHTNSKIYFTVDTEAFPDLPGFHEMLLKCDRQMVTQVDPHFKDSRQAEKDEKRKIEALAKLDFHNEVSDILTEEEKKQMEQRVHEAHNHYLAPEVIKNKLAVFDTNGDDFVGDCWPGSSIYIDYFNHKAQKYFGDQFIREDHIQKSPYIQIKLDMNEPSVFDPVLECTMPKNNIHTVSHYESTESKEIVVDKFEHRDVHSLYGILMHKCTYEACSTRQVNLTGEDKASRSFVLTRSYYLGSQKYGAMWIGDSSCKWEHLKLYIPMTTTIALSGISFTGVDTPGFFGDPTPDMCVRGYQIGCLFPFFRAHSDRKTQRREPYLFEAPYKQAMIRAVETRYELIMYYYTAFFKYRICNQAVLSPVIDFENGKVIDDQVYIGDSLMAKAITDPDVEKATVFLPNNGPDSVWYRRHGSEQMEGGSNVEIDVKITEESEVPIFVKDGSIIPLWVYPDRHGFATGFLYQDDGFTFDYQKDIFNLYSFTFKKN
>MMETSP0205_Transcript_25935_20077237|81__k141_1237708|-|197|1.374e-49|1|870|1649|1649[1649]:870[870]:780[780]
MKRFIEIFPESVIIKTKDPLSNGRSYYSNNEFNHEIADIREHIRKLKDIKVSFTKDIHSEENPNYSEQQEIQTSLDEFMKYRERQLQGPGVIENTVKIEFMKVDDTEEDNSEHPQSVQRIYTVKTLKVIWDGASDSYMHVFIDLTDMFKLEKANNNIRCQKIMFASASHEFRTPLNAILNSFKLISMTLNDEGSIKNKLSWDEKNTSIQKYLKMGSSSGVLLLSLVEDVLNMSKIEAGTFKVNYGWFSVKELFDEVFELF
>ERR1712176_1549123|81__k141_1237882|+|63|2.992e-09|1|1747|1992|1747[1747]:1992[1992]:246[246]
DEGATAIGSKISKSSTIKTLLIKSNLIGDSGAFSIANGIASPMCGLTKLDLSTNKINDQGGNSLIKGLELNRRLQNVNLRAN
>MMETSP0127_Transcript_46862_2930628|81__k141_1238026|+|180|1.801e-44|2|2639|3344|2639[2639]:2899[2899]:261[261]|3171[3171]:3344[3344]:174[174]
QLLKGRQMQYEKLHYLLENNSSFDDIENQIEALNVKMGSFGKDRILLLNFFFKNIIDYILPNYAKYLMHASEHTEEKNEDRVEKLKKKSLQIAKSEFKASVHSLIDIKKNIFTKSSILEKVIDQFRQILNPEQVGKFLIWLETVR
>ERR1740139_934875|81__k141_1238122|+|193|2.198e-48|1|448|873|448[448]:873[873]:426[426]
SLTGLPKVMHLTVYSNPAAAIPGYRHFLVNCTDSLLALDDCVITDEERSEDASFGVRYRAMNKYMKIYIPEFIQNISAEKHLFNLEVDTYRLKRIFERNSPSIRIQCLFRGFSVRTTYKNYFKRKKTSIIKIQKFVRGWILR
>MMETSP1380_Transcript_1765_15519742|81__k141_1238122|+|64|1.496e-09|1|1681|1956|1681[1681]:1956[1956]:276[276]
EPLALFMPVQLHRVASAIRIQSVFRGYLFRKTINRQNGPTFNDQIVERRAVIFIQKWWQWYKVKRRIIALVNIKRYLKKIDTNVLFIEQNMY
>MMETSP0205_Transcript_3576_19891519|81__k141_1238122|+|125|6.488e-28|1|3516|3872|3516[3516]:3872[3872]:357[357]
STLNYQPTMDTNRTEILTNSVRKGFHSNEPMRNMKIQNSYNSYRHPSQDMPNFSIRHSLGLEDHGSSNDTLRLGVARDLPPNVRSMSGIKYEAAGSVNETIPNMRGMFALPSLRNQDAL
>MMETSP1380_Transcript_27287_35242818|81__k141_1238122|+|250|1.525e-65|1|2812|3408|2812[2812]:3408[3408]:597[597]
DLSNLTTRVHSGRETEMFSPLRVSSELDNTADFSSKFSIKRKSGLMPNAYNDEYLKGSTAKDRVRDMHLMRAEMEEQKRQEIIKVREINRLMKSLGKEEHDNNIKLFQKYNEDEKHIIKQLIKKSKEKEINEKLSKRLKIIKQGRRKQILKSETNFALNFSRQKNLIEKYEQAGEKSKRVRREKLEKLSKIKTLRTLKS
>MMETSP1380_Transcript_17819_29952762|81__k141_1238361|-|210|1.677e-53|1|2017|2667|2667[2667]:2017[2017]:651[651]
YNVLEFAENGAISEFVRKCGHFEEELVPLFMAQICHAVNHIHSKGVAHLDLKLENILLDSMFNIKVCDFGSALNVADQKGSVSKQRGTTVYMAPEVASFKSGDSYNGFAADVYSLGVSLFLMLVGEFPTSVIGQGSVDTIDTECKEQELEYQLESSVTQQRRDLLSEGAKDLINQMTQADFTKRPSLEQVLAHPWIQSGMNSEILPLVYDEMTSRKE
>ERR1712166_570738|81__k141_1238478|+|90|2.229e-17|1|587|877|587[587]:877[877]:291[291]
IKKVHVRYEDDYFEVENPYSFGIIADEVIFDSNEAHSRGQNLPGSEVVDKQLDAFNTRMYWNSMSETFIPTSLWEQTKDLEYRIFEAISADDLFDLM
>MMETSP0211_Transcript_9006_20169539|81__k141_1238478|+|98|8.709e-20|1|71|436|71[71]:436[436]:366[366]
MFGDKIFDIVKSYISDYLFGFDKTQLDTSILKGKVKIKKVNIKPEKINEMIDQSMLPFRIKAGIIGYLELKIANLSMSMWSIPMTLNIDTLLLIVGPTTSHMSHDDSFMADENEDYDDGNAY
>ERR1712045_682350|81__k141_867227|+|93|2.787e-18|1|1810|2082|1810[1810]:2082[2082]:273[273]
CPFRVTKCTNSDCDKKIAFKDRQKHDSECRFKLITCRNNCHSEFERRLEDEHFDVCELQMIRCPYYEMGCKTDILRKDNIEHLQMEAFNHS
>MMETSP0213_Transcript_11660_19929236|81__k141_867227|+|50|2.451e-05|1|2104|2376|2104[2104]:2376[2376]:273[273]
NKKNEEINALKTEMFMMKEEFSSKFDEIFRAMNLKNQEEIKLDVEIDRSPAPAPEDRDNHLEYSSFTSDNQSIEDYKSDEFESDYSFGFRN
>ERR1712038_1322176|81__k141_867227|+|54|1.532e-06|1|1435|1653|1435[1435]:1653[1653]:219[219]
KHQETCLYQKVSCPNSASCKNLIRKSLEIHLKEECEHRIVECILMCGTSIKLKELYDHIHRVCPKSLIPCKNN
>ERR550534_2302745|81__k141_868812|+|359|2.35e-98|3|213|1524|213[213]:509[509]:297[297]|538[538]:735[735]:198[198]|757[757]:1524[1524]:768[768]
GGFSKVFRGRSKEDREFMVAIKVISKSHFHGNTSIIHNEINILKQLDHPRVIKYYETFENAKYIYIVMEYCKSKDLFTYITQKSKEKGVFTEAEVSFIIRKLMKAVSHCHAMGIAHCDIKPDNVLMSEDGDIKLIDFGLSRQVEKRIKNTTLVGTPHYIAPEVINDIWSLGVLLYILLSGYYPFEGDDVAEIFEEIQHTKLKFEYDEFNKVSDEGKDLIKHMLNKNPKKRYNIKECLDHKWFDKARSNKNELDSKFLDNLSNIKRNCQLKTAALNLYVKYISNSQIKKIREQFEAIDTDNSGYIDAVELARAFRTYNPDLPQEKIDSLIEKIDVARDQKIAYSEFLMSTVSTRKQLNDNRIMMLFKEFDFDGDAYISRDELKEMLDNMNQPCSEKDIDEIMKEHDTSKDGRISYDEFCTML
>MMETSP0213_Transcript_36571_4330456|81__k141_869286|+|154|1.209e-36|1|796|1320|796[796]:1320[1320]:525[525]
EFKVRNGTDESDFSFNTVSVKEVQPSGDKMTQSRTSFTSNKLLTLNSVAKNLDSTESVSKDAEMDEDEDTIGLLTKKQRAAKVKKYLEKKNKRQWDRKVNYQSRKKVADTRPRFKGRFVSSEAAGEIMAEYRRDLKKKLDSQRIFVVEIFNKAGKLRKTIYPTEEALRKFNSHNL
>MMETSP0205_Transcript_15060_4495773|81__k141_869928|+|596|1.064e-169|1|463|1548|463[463]:1548[1548]:1086[1086]
EFEERKQEIEDNIERLKMDLEKEKKEHAEELAEKEEEKHQAIEKLRKDMLFQIKNTKAQLLSLNDAELQNTTKLTIQQNHQLTSELEFQSKQTETLLYKNNKMSEQIIALRKDIEIHKQVENELAKRSHFCQKVIKKLRQKMKELTEDIQNAKKSNSEKGKKAKTKDDKMDNNKNEKLIHLLESNLAEIQKRLENTQSKYEQLKSKYSLLLEKLSKSREKYRRTALLLTDYLDELLNSSENVLSSDQDMHLNLDEIKEAKVPIKDLQSKDKIALILILLKQLQPYLSDYTPEHPAAVELAAGQKSETDTAETLNRILNNIKVQTKRSELGSREAGSRGTKRKFGKNQEPEDFKLPPINKRHQ
>ERR1712166_1495751|81__k141_1182740|-|73|2.922e-12|1|15|224|224[224]:15[15]:210[210]
HKDQILTHHVFDDWQRNCCCLINNQYFWLKHFVEVLRLHILNSLSVVPEHIDFHNTVFEVGICALEELII
>ERR1719187_839918|81__k141_1182740|+|466|1.448e-130|2|0|986|0[0]:671[671]:672[672]|777[789]:986[986]:210[198]
YKDHSDYEFFQSTNPDFKNCIVKINVFRDHRQTIQYVQPQDFNKMLQPEILIIDEAAAIPLPIVKHMMGQYLIFMSSTINGYEGTGRSLSLKLINQLREQNRYTHGENSTKSGIKTVRDLKEIKMDEPIRYGIGDPIEEWLTNLLCLNSTEADPLESGAIHPNLCDLYFVNRDTLFSYHKGSEKFLRKLMSLFVSSHYKNSPNDLQLLSDAPGHGLFVLIGPLDLIPWTVSEQFQDNNFALLNGVRIVRIATHPNAQKKGYGTRALELLHKYYDGLMIDLDNIKTDESEE
>A0A177UIX2_658429|81__k141_871292|+|175|5.763e-43|2|256|1101|256[256]:354[354]:99[99]|385[385]:1101[1101]:717[717]
ESLTTITLSGHSYGLEACKFLGDIIKDAKNLKVNFSNIFIGKLKEEIPENLKALLQGIVGKDIDYVDLSDNAFGPSGVPGFDFFIKSTPSIKVLKMINCGLGPFGGPKLAECLIEGKLQLTEFYGSRNRLEDVGFKSVAEALKQMGSLVSLEMMNNFAKKEGMIAMIDACKSNPTLERIHIHDNWLKEEAIKEYVVLIESLDSLKSINISDCDIGGLGVKKIIRALKNSKSKDVIEEVYCNYNDVERTKTAKFIFGVFRDCKNLKLVSFIGN
>MMETSP0205_Transcript_14332_20372221|81__k141_872832|+|263|1.862e-69|1|1298|1858|1298[1298]:1858[1858]:561[561]
DINKSSDMLCFGDLSGRLHIYLRKINPETKKFELVREKPFKFQHGVRSLAFHPMNKNVVMVGLMSGWIFYVNPIDDVVADIGKVEGNLTCMKWYQTYMSGPKVNYILAASSSSGDIKFFEQGDSISDFNEIINLHAHPKSVEPQNESFGSLTKYSEIWSFVTQNYQTGDDTLKYFATCSEDQTCKIW
>MMETSP0205_Transcript_14332_25031054|81__k141_872832|+|188|7.035e-47|1|1952|2317|1952[1952]:2317[2317]:366[366]
WYKVHSDVLGQGFENHQLFASCSDDQRVRLYTVDLSGEDPIFEYFTYLNTHYIEEWHTLTYMALEENGNRLAVVTQNGYLVIWDLKGCKSEDYQQNVLFSRKIHTGSIEGLKWKNGKLVTIS
>MMETSP0213_Transcript_17142_20339782|81__k141_1185415|-|187|1.407e-46|2|209|921|921[921]:652[652]:270[270]|553[553]:209[209]:345[345]
EGFCKYGERCTFAHGDVDLRAKFVPASALYPNTPGQPQMNGQPQQPTGYGGIDYSAFSDPPTMSSGQPQQEVHSEQYNYSYDYNPGTAQMYYQQMPDQSSSFRNHMAPSPNSIPSGAMDNNSMPVTPQEISKFGFGYDSLTQNIEELELATDDPQAESMFQKAKDLHTWQNDSEAEKILKQMLDSGEIIYKQFSAFGSDIFMNSF
>MMETSP0206_Transcript_20039_5551440|81__k141_1231357|-|249|3.051e-65|1|138|713|713[713]:138[138]:576[576]
RVNKIMFFSPWASESTTEEHVIEFNQKMDELPFFSRSMYKVAKGAFKAKSSPFGWARTAGRWIGGFMISKAVKRRFPNLPDEEIRAFTEYMHQIIMMRGSSEFGFGLMFPDLMYSDKAISNFIEEYKEHGIEISFYYGTHDWMDTKFNGENISQQLTDRGEKVYIIHDAGHHIYFCNPDEAVDSIIDDFENS
>MMETSP0213_Transcript_18671_22675241|81__k141_1231357|-|166|2.951e-40|1|868|1269|1269[1269]:868[868]:402[402]
GVSEEKLQAAEDDIIRLAGLQPDQFKSYPVNFTFTDSDWKTDYEAQPPVHATSAWTCVEGEHQEEQKDNEYIWTYEFGEDDKPKLVIVHGYGGSGIVFYKMFERLKQHFHVYLIDLLGMGRSSRNDFRCDTYEE
>ERR1719334_882787|81__k141_1231357|-|66|3.74e-10|1|1995|2327|2327[2327]:1995[1995]:333[333]
NIKNVYVESNRPAATKKILDNFEFDVENKGGAIFLGISSLENKDLLQLSDQSRNCLILVGVPYRPWTDFRLRLKMDLLNVMAHEGLSKVTGNQWYQQDASRRANLLAGKII
>MMETSP1380_Transcript_34235_8731228|81__k141_1231620|+|81|1.141e-14|1|1854|2060|1854[1854]:2060[2060]:207[207]
SNKYLYKRLCTEFDEYVQELEAENNSQDLLSKDHIRVILVKTGFIGNDINNMAEIQNDEAMLDEIWAIL
>MMETSP1380_Transcript_34234_30711487|81__k141_1231620|+|167|1.475e-40|1|627|1547|627[627]:1547[1547]:921[921]
YTINTVNGQQEIVDENGNRYIYHDGTSAVNTELRAAQRDQIRQERQSHEEQQKAEKIRKEHQKHKAITDQIANKGNTRTYPYGLNYSEKKHDLDETEVFVPQNQYKKVTRKALNKFLNDNKVKDEYALPSARKRSTEKKKHIEFDRLCQPRHKCDSYHPKIEEEIAKKESPREHKQKQKSVKKLQNRMKNYENDKLLEIQSMQKNREEEFARVNQQFKPCKGSERIVKSLFKNEKEYSEPVHDRLYNNKPAKDKKINEIIEKANQKGFDYAQDYRTNYTSAKPAVKYTTDLSSSIDIRKRLGIEHLL
>MMETSP1380_Transcript_2580_13382462|81__k141_1076635|+|54|1.532e-06|1|1859|2221|1859[1859]:2221[2221]:363[363]
FLTSFLLPLLSYSSEDQWFEQNGLINEVTIIVFLLSFGEAFRLMVNWGFIFKLIIRKYEERKAEDSEITQKKANELEENDPIEIGKTMSIILVFTFNILFFAPIIPGLVIIGIIGIIVLYW
>ERR1719464_1807014|81__k141_921969|-|118|8.305e-26|3|826|1956|1956[1956]:1306[1306]:651[651]|1251[1251]:1129[1129]:123[123]|1059[1059]:826[826]:234[234]
PELYYGAYEFDVCGKYIYHDAKNPIYVFIVDTSIEAFKNKLFDQALYVISNSLDSIPNPENTQICILTVDMYVNCYTVSEDMSKGLKMHQVSDIGDPFLPLPIETLMMNLVNDREKIDFMIEKLSEVHYNEEIKYKLSTLNLSSALTIAYEMLEPSGGRVLAFYSKIENCGPGINKLNENHKSYNTDAEKEMFKPNLDYYNTLAKKMFEKRITVDMFTGGDMYYFKNFSDRLDSEKLFYEVFRILTRNGAYDVAFRVRLPSIDADKTIGVIMRSEGALMNSDKFSVQAAMLYSTPDGERKIRILNLYLPVVSKFAQVFRYIDQEALHQLMVKDSLS
>ERR1719330_841218|81__k141_921969|-|179|3.602e-44|1|187|582|582[582]:187[187]:396[396]
SMGRFVKLCCPRVYRITDIETNMDYGYPVEETGAIMKPPMVDNSYDSMSQHEMCIIDNGDFIFLYVGSSISSNLIYDIFGYEDWNTIHYHGISTLETQMDTDAYQRIINITEQLRSENDGTYQPIQVVLDGS
>MMETSP1380_Transcript_15776_6807059|81__k141_1158757|+|74|1.461e-12|1|2248|2577|2248[2248]:2577[2577]:330[330]
EMEEMSQTLDQNEFIEATKMLYNTLSVHDKNKLIAINHKWEVEKEYCRIGPSFEPTINKKSSFLAQKNRNPNERIEDALVRKKVENQDKLHKIRRQKYREETRGCTFHPQ
>MMETSP0211_Transcript_34058_7856109|81__k141_1158757|+|52|6.128e-06|1|1087|1641|1087[1087]:1641[1641]:555[555]
PAINQKSKRIANSKKTSNISVHNRLHQQALSKQKIEKREANDSSFSTEKRFDVSDLNPTEKKSKGRHRKGKSMNSHHRIPLNYGTRLYQKGIQKIEDVERKHQQALVLREFDEVKDLSFHPKINPVSYYYGAKQNEKLEDYLLNKGLMTKDKLDQKRAETMYERQQNCTFQPKININSRKIADQR
>ERR1719445_1453923|81__k141_1232565|+|88|8.918e-17|1|1855|2070|1855[1855]:2070[2070]:216[216]
DRTKTVEMEPESAKFAHEKAVSRGQSVIGWYHSHPQFDVNPSNIDVNNHMQNQQIFDNDKKPFVALIVGTYS
>MMETSP0213_Transcript_39966_733277|81__k141_382207|-|147|1.547e-34|1|887|1219|1219[1219]:887[887]:333[333]
NIMHADTSYRSVLELVKKGFTDIISELMSKIQIDPYTHLGGRMQVLENHRKVLEEKMSLYRDDVQDLEKKLMQKDIELDNTLGESKKIFNEKESMDQKLKELKNKVMFTKE
>MMETSP1380_Transcript_16201_14311388|81__k141_1159885|-|95|6.967e-19|1|2289|2756|2756[2756]:2289[2289]:468[468]
QKIDSLLRKSIDNFIYETKDIMPNKNQLKGSITKNIPDRKQRTNKKLVPTNKKLDPKNSFPRSASQKYNYKKTPVNDGDTRYLHVSPIGSASKRPTHNVQINNPIPMDTQNYVAPPRYSSLMPNHFENEMYYAQPNTRQIHQHSFNAPRHSDHNMD
>MMETSP1380_Transcript_16199_16605038|81__k141_1159885|-|120|2.076e-26|1|336|752|752[752]:336[336]:417[417]
IIREQYGKLLQSEELIQLKTQIEIILGLPKNCAKSIIINKVKDMRTSSIMVHNSSEVGVNIEEYDSVNKNYVAYEEMKDMFCSIKNALKLQSNATFTDTLKAAKKALAKKVPKEKVDKKKLKNRTNPGKIALNKTKIDL
>MMETSP1380_Transcript_16200_38105768|81__k141_1159885|-|218|6.552e-56|3|870|1943|1943[1943]:1653[1653]:291[291]|1601[1601]:1362[1362]:240[240]|1346[1346]:870[870]:477[477]
NKRRSNQTIEEEQESKSSKEDIHKYREGKSANKHLRNNTHFDNSENDENMLVNDETVYTSNQGVRYRKVIEDGKSDGKQRASHNYDSFSRQIEDGSKLYEILNRNKINVKNNPEDSTQDMIIKVFETVSHDLRLRKERVENLENEDIEKTKTIDTLRDQNDHLSKTNHKMQKRLDDQQTVQAHEQNLEDFRNSEMGEREKFKQEIERLKAKNRNLELKNSQMEDQINDYRSENSVYRTEVDTLKQKIRHKDETIYRSKLLKDKANASFEVESNSHLFDETKHVDPRHQQNQNDNHINFGDKRVAGTQDSDDFSRAHPSGDKQKKNTYEMKKGEMFD
>J9IE65_13068582|81__k141_1235798|-|553|9.361e-157|4|195|5009|5009[5009]:4254[4254]:756[756]|3788[3788]:2685[2685]:1104[1104]|1540[1540]:557[557]:984[984]|413[413]:195[195]:219[219]
DVTIRKGDYRIQVQLLEARDIIPHKSVGMSLFSNNEGSCDPMVEVGIGGQKKRTEQQTNTLSPIFNETLFFNLEDVSEVQLEQTVITISLFDYNALASNSFLGCFTIDAAYIYQMNSDHELFRKWVIMSDTTDATEGVKGYVRLTINVLGPGDRPPVHNAQKDLKNKDDNGEDNIFSPGHVTKKGIIMKFNLYCAEHLPPMDLYNNRIDPYLKIGFAGVGIRSKAVDNSRNPEFNQQLRIPVILPCMNRKIKWNYCFEDIKIEAPTDIDDVFDIIIYLSTSHKAKDRICYLRIPPKTVLYSKNKDLEIQKFTLVEDICKDAIGDEEFPGILNMRLTFFDRNPPRRPPLVFPSESNMHKYYEDYLLRVYLYMARDLPAADDTGLADPFVILRCAGEKEQSKALKETLNPGWFQTVEMKVHIPKIGNDKFPFPSVSLLVYDEDSWGRKDLLGRALMDLRGVQKKVEEGDSLVPYSLYNEPQWYEVYFDALKEQKGFILAGFGLLKIENQLRYPLMSIVPPTIPGTLNVVCIGIRDLLSAINIIPLKRLSVKFDISGDTQEAMESNKHPVQYNSCNIVEILKVPIDIPLNPLYSPVLSVYVYDHILGFIGTRLVGICHIPLDKTPEYLINRDRYEDELEDELITKKPYYKQNVLRGQTRGMKGWFFKKVANTQEICGLFKCITEIQTPDYDEKVFREKYKLFLEPTSLVCRLYILKAKSLTPNDNKDSDPYLYIKCGPKIIDDEVNVIENTNNPGFYKHFDIVASIPGASTLTIQVWDDDGIIGDDFIGETKIDLEERFFSKQWREFNDHYPDKKMPIEERVLTKKTSIAPQGVLECWIELMTNKEAKSRKPVDVRPFPREPFELRVIIWGTKEVRFGDTVTEANDLYVKGKFANVELDTDTHWRCREKGSFNWRMKYKYEYPFDYDEEYGKNIMHFSLWDRDITRSNEMIWLMLSHPERRDKETAEYIPQGYLEISVEVLPIKSAEKLKNGSGRDAPNQYPFLPEPTGRFDFDLFSPWKMLKE
>MMETSP0125_Transcript_33971_29426532|81__k141_1163914|+|80|2.283e-14|1|779|1087|779[779]:1087[1087]:309[309]
LTPSVFHFSGHGFKDEKSKTGKDDFLLIENRKLESQELKSPEISKYFGKNSKIKVVLILSCHSQNIGQIFQNIGIEHVICIQRKFAIDDQSCITFTRAFYEQL
>MMETSP0205_Transcript_31841_10625808|81__k141_1236062|+|426|1.593e-118|2|7071|7894|7071[7071]:7739[7739]:669[669]|7763[7769]:7894[7894]:132[126]
LLLDSRLSVLPVEACEIFQKVPVLTRDFSLHMYTNRLMNLGHKAELHNNQGIAKDSMTYIYDSPSSIYDQFKEEIIDSHTKLVPGSQWNGVDTKDHIPSDGEWQRLFQKSSLFTYFSMTCMLHVYPPQKLAETMSIANANAAIILDRMNSFKPLVEKDVLTSTHFKEKEQPEQTAALMSVMGMNSVLINQWAVCPEENLRIYKHVLTEMGVEGKYIGASVKRYEDAVPETIENQDDKEDEVVENKVSRKAIYRYNTICYGVPLNR
>ERR1719246_9056|81__k141_1236062|+|102|5.443e-21|1|4479|5090|4479[4479]:5090[5090]:612[612]
EIELPVAFTYPENAEQWVEFEPHQELYDLCKKHEDKTMIAKWAFQKPEITLYHINQTLYLLEAHYLHLQMVPVLRFAKFFCSLVIENDYYANVFDLKLIRVTYNFGLVNENIDIGRKMNQLALTEAVKQRLIQENSVGGVEPKSNLNNTDVKFPESSKKDVLGIEKIKTHEIWKEAAKECLKFGNYLQAKELIMESMFHCRILK
>MMETSP1397_Transcript_632_30080098|81__k141_1236062|+|479|1.768e-134|3|543|4061|543[543]:1661[1661]:1119[1119]|1704[1704]:3098[3098]:1395[1395]|3216[3216]:4061[4061]:846[846]
DQFYCRGLLCFAIIEFRKIDQRGLKAEENLEQTLKAWGYIEKALEIIIRPENKSRYEFLIYNTAITTYQVLRPLNKPGWGQHFVAILEKISNLLEEKDDADFNLRIRYLSCLSNAYLDAEKKAEGLKFHDKLYDLTKKVKECSFQEVMIRNRIHIYKDNNGQLGAIKKDAETGPDPKNIKALCVIQQIKSGVIPENQIEKELTQVMASLSPAAVTLAEGGSGEGNEANVSKKLNKFDQDRMAEAGRMAIKYNLIALCEGACNVVSRSTQGSLRAKIWTEYNKAELTLKKTGKVIDPLTGMKLNLEQQQNEEFERRVEALKILERAMIANRRLADSDVIIEGCVLIWNTAIPLLKSSTRTHVYKPFTSASNMLELELAKFEIEQDFVSKAEEQIRKAMLIDYSIARNKLQIELNEDEQPGDFQREFERVLTRLKKSIDLKLNIYGEPDNDIDQMILDVENAKSTSNIYLKETLINKVLQQLLEFIEPEFELSDEEEKELSDEKKEQEHVKFKKALLQEKKQRNLLAAEISELAFNNNLIELAFEASKVSIKHEWDPLKDTDLVIAQCKAHYVTSQCYVEMLLEEEIEIGFNDLITIEEDQDEREFTEEDTARYQGWKISFVEHIQQGVKQAMSTLQSALIFKGTIIFWNNYLPIFKRLDYYDVVLNEAILVMQECFEGMNNTFTTTNFGAGNIDYNLSRKLNVFTNFSHIYCRIQEKTNKDEALRVCNLLQEKNLPPHLRKSFDTIKTRITKQAKAPEKGGGAGKGKNEPAAHEPSQTDLISAEVIGLLELIASNLQTDKNAAFNMVKEAMDKLTPWEPNDKEEIELELHAELWCRLGRRLRWYSIGEGLFGEAISGLVDESVQDKESVIACCENQIKHFVKGSELATKANLPHILIEMSKLMWNALIPMLDAAHNRKKLIEPMSKVHDFLAKSKENNDPDFLVLFYHGLFTCITEQKEWNLGEKVVDEAFLYVPQTHQKVLWEAKALYLSKLGKNVLNAISNMKEGDATLQAKVWVKLAKIFSEPVEQHMAFNKAIELMTKEESVEVVEVLIDYAEWLHRNEYPTLDVEDQLLLAVDVLLDIEPGWDDEEEDAQEEENTKTKSRKSKQSRASRMSKAKSR
>ERR1719454_2682971|81__k141_1236062|+|80|2.283e-14|1|5631|5945|5631[5631]:5945[5945]:315[315]
AKLLLKVQEHLTSQVSLLPTTPNSFDTKSVSHPLKRLLGIVKLRLAQANTFIGVFRGTMKTQFSAEGDDKKNKQVVEKFMETITKQIDAQNKNVRVNLSIYEKSI
>MMETSP0213_Transcript_1915_1890799|81__k141_927808|-|294|8.671e-79|1|921|2072|2072[2072]:921[921]:1152[1152]
PFISSIKTLKVEVNSESYLRQFLKTCDTKVQNMVFEKTSHFRGDIFSFDEDISETLAESVQYVNSNKSLEKTCHRFTNLNTVEVDNFPAMNNLLMSKNGNVTNISYTEHTFMTTVTVKNTFVTLNDLTCEPFFCESITAHFCREDVFISEDCTHMLLGGNMITIEGIKYLPTTQNLNSLMNAAKDLEKGADKLVVLLEHSSNASIVQPLKQEMGYLKQKVQVKTNSKYIDLKIKKVTCYLELDSSSSFALNYKKTGDNFLMFLKNFLNGRGNLSSMKLKQALALQAIEVLNFEISNYADACMLIEEVSGELPSAFRTFGITFNQQGLGIQNDNEEKAKFDKKIFELLSNHSQIEAVVRMGNNEPVTHIHYSPIMQTCYQATPSA
>MMETSP0213_Transcript_25734_798752|81__k141_1236581|-|187|1.407e-46|2|1654|2088|2088[2088]:1816[1816]:273[273]|1782[1782]:1654[1654]:129[129]
GANEFEIQIYGDSPFHLKFGYSNSQITYSHLVRLQPFTNSFIEYNGKLDHPDRMVSNYQEMWKKVVMITQSNGELIPEWFYLPEMLVNNDYVSEVILPPWAQNDPSKFVMFQRKFIENSIYSKDISTWIEMVFG
>MMETSP0213_Transcript_28354_20709285|81__k141_1236581|-|81|1.141e-14|1|5184|5423|5423[5423]:5184[5184]:240[240]
MCEHILALFVLSAINEDLLYFSYPFIRDEKFKSDPFIHLSTDMILTNSIQRNGGVFRFLLNSVFILIEHKIKRERISEKE
>MMETSP0205_Transcript_22783_31101804|81__k141_1236792|-|210|1.677e-53|2|75|837|837[837]:286[286]:552[552]|248[248]:75[75]:174[174]
ENWLSSMSNYDTMINKVNKKQNIFYETTKDEFRSYLDINNKDELNTDATANQTEDLSHDSEQEFMMEKSRIRVKKGCRNSNRPTTGIYYKNNFSNGLSSRNKSVNRLFRKDNPKTVTEFQKDTELIKNFCRQEYNNRVFAEVFNAVNNPNTIPLRKNYIKTMLDEQNMQCKKFTGTPSKDNLNKKSAHSSSTMQHRRTLQSARAERSKMNKMKVSASIMYHQQLSSRRLQSAQAKNHPKFKK
>MMETSP1380_Transcript_17893_8965792|81__k141_1237286|+|107|1.701e-22|2|2766|3074|2766[2766]:2930[2930]:165[165]|2958[2958]:3074[3074]:117[117]
LEEGEVYIKRKVHKGRARGKGLKPDYISTPPLEGPVLVSRNPCVHNGDVRRLTAVNIIVFSSKGNRPAQDQMACGDLDGDIYWINWREEFLDNF
>MMETSP1380_Transcript_17895_10663457|81__k141_1237286|+|82|5.707e-15|1|2319|2708|2319[2319]:2708[2708]:390[390]
VKVKIRKSMKKFDHQPSDKKVELEVIRLATYSCGYLNKQIIGILWSNGIDAKIFLDMQEEYTKKILLFWDIDKFKVTEEYPFMLFSSIKFIDTKLYEAHKNNLNYFSDPFIGPLIKLVCYNKLKELRKRF
>ERR1740123_1188639|81__k141_1237286|+|62|5.985e-09|1|3259|3549|3259[3259]:3549[3549]:291[291]
FIDYIQNDLLGEVANLHSQISDMSRVAIKSPDCLELAVMHSKAVDFQKHGEMLDVEKFNEIQRAHQGERVDFMCHNNKNVKKSAVKKSPGVLGQMYR
>MMETSP0205_Transcript_1810_23183804|81__k141_1237286|+|125|6.488e-28|2|1867|2174|1867[1867]:1950[1950]:84[84]|2004[2004]:2174[2174]:171[171]
DGFKVGDKNFMFLHYSNSQMKAHSCWFMKVIESMGNFEKETKLSKNASRKGQAFSSAIQVAEFDYATEVEEIGDIERNGYTFSDG
>MMETSP0205_Transcript_26919_23525697|81__k141_1237286|+|130|2.028e-29|2|3663|4226|3663[3663]:3920[3920]:258[258]|4065[4065]:4226[4226]:162[162]
DMLEPVGMVNHLCRIYKEVILPYNQEIYKIMIEKNLFTESDIFNINCAFTNIINSTDEKYGHEADIENILSGLREQLCYDIIEPYIAIKFASYFELRHLEQEEVKALTEHEEFQKFIEIKEREEEKKDKKMTFKDYEHIV
>MMETSP0009_Transcript_38769_11627489|81__k141_1235613|-|188|7.035e-47|1|61|606|606[606]:61[61]:546[546]
LDYAKFKFSEKVEQLKIFPLHFALAKKYGLPMIMKCNQAAEDFVKIVKDHRKDFSNGLISAFKGTEEELQQLLDLGMYIGVSGCSMKNKQMIDMIRLIPLDKIILQTMSPSCVIKDKHSGYHHIKSRFSQVKNSEYEAGKLIIGRNEPCTIVQLVEIVAKVKGIDEKEVMKAVWDNSNKFIG
>ERR1712166_212964|81__k141_1235613|-|55|7.66e-07|1|616|951|951[951]:616[616]:336[336]
FFDMGVNIMSKQYRGFYDSSTKRHQSDIDNVIERANSFGVNRMLFMANSPNEISEVYKLTQDYPDIYMSFGINPSIMRKTFIKSDNLKSFQSDFEKNIDNFISNKSKLVAIG
>MMETSP1380_Transcript_6939_29284484|81__k141_1235808|+|389|2.189e-107|1|202|936|202[202]:936[936]:735[735]
ELVLKFTSEYPNTPLNCRVKARSLPPKLVEIIRKGADKKLRELADEGKYQVMKIYEYYNDVMEHNNLIPAWKEIQQARKLLDSEKDSMKLFQKAGKVKYTIEEHELRLELIVTIPQEYPYNPLKVVIQKSNADDQTTNIFDSHIQELVRRYHAGYNGLESDINEGKIGENTKLKFVQPIMSYAEIQYDVEFLRQQADMKEATDDKHVRKKYRRIMRKEAQKELEKLEVEEKRIAELQANNKTARP
>MMETSP0125_Transcript_2098_14981356|81__k141_1236155|-|172|4.61e-42|1|327|809|809[809]:327[327]:483[483]
NNLKRDPITLVILKREITKEIIVAFSGTQSLLELLDEFTQALPTDYELHPNDNGAKVIGFFYNHYKEDFKDYLRDHVDKLIDENPDYSIVCTGHSLGGALAVHAAADLVLSEFSRNASVSLYTYGQPRVANKQFFDIFIDKLEGFNRIVHFSDAVPHLPPC
>MMETSP0205_Transcript_18751_20659920|81__k141_461885|+|329|2.524e-89|2|70|1133|70[70]:414[414]:345[345]|507[507]:1133[1133]:627[627]
PKILVIYKETQSQETLNKFYTLIKKFCNKETKEVEKEVVEDNREYDLHISTKYYDADVQILFKRYTDTNVDDIEESVKDLNAIIYLFQDTDDLDAYLKCVLEIAKKVEVELSLMVVFLEFIRTDVHKKFEKPILESRGMLSEEKVGLERVVEALQCNMWSNMIRKPMPKFTVQEEEEKKELDVPEETKIADTKPRPDSAEAENKKSNDSNKSNPVHLDELNPNLSIPDYSKTAHGTEPNDFEKDERNLEELGSLMVQMKSLKENIKGMDMEQRHNNAVNMIKKIAGFMDLGDEDDLFDSEEDVDYDQIIAQKVDEEDKKNQQTS
>H3DPG1_21884749|81__k141_927614|-|333|1.577e-90|2|591|2222|2222[2222]:1128[1128]:1095[1095]|896[896]:591[591]:306[306]
QLPGLFGKDGLSPMKSQMQGMKDQFKIESNSVMFQISPSLMWFHEQINSLVLMVMPRLEKFDSTDNVLHVIVLVAAVMSFLMANGMFRSLLNPFSFAFLWLSYNSLFALGGVFMQFQWDVLLLEAGFLTIFFAPLVPDSKPGQLARVVRELIRWLTFRLMFSSGMTKLLSNCPTWWGLTALNYHFETQPLPNMYSWAFHQFPESLKRFGVIDTYIVEILMSLLFYSPIRSLRIFAGLRVHFFMLLIFLTGNYNFFNFLTMVINMTNFDDQFLNRAVPGFIFKWMRIDVKVEDETVTWKESVIFNILPTIAVVSGTVYLQLYTIPENETLTYLFSFDDLVSFLDKSSIPFCFMAYILLVFILIGAVLRSYNLAGSYGLFRRMTGVNGRGELSMYGSDDGHTWKIYEFYHKPTKTDKIPTFIAPHQPRLDWQMWFSALSNSPTNRDAYLQMMIFRLLHGSESVQALLGT
>A0A078AWI2_17036194|81__k141_1172859|-|327|1.009e-88|1|617|1540|1540[1540]:617[617]:924[924]
LGDFDSATKDLDACESQLGKTGIWHYRYGQACFMINDFSNALIHFKQADDAQDIKDEDLKKTVKNWINKTLLELGNPHIGNINDSVFIKGEKPRHEEDSKTQPEEPTSNPTATASSDTLVLSIDDISHDWYQNNDFVFLSILKKKIKGDCIVSFSDNYVEVSFPNGGKFGANLAHRVNTSESSYSQTEKKAEIKLKKSESGISWDALIKEKVRDKNVEVLPSYPTSNKNKKNWDNVDREIEKELHKDKPEGEDAMNDLFKQIYSGADEETRRAMIKSYQTSNGTVLSTNWGEVKEKDYEGKDYVSPPD
>ERR1719183_1828440|81__k141_861421|+|48|9.805e-05|1|257|589|257[257]:589[589]:333[333]
NSYMNLNSISVVLQIFAHIRIFSKYFEDGNYYNINKQSRYKGKLAKAFSQFMAFMKMAQVGSITELSQVFELAEHFQPKFKKFHKRDPFDICNFLIWGLHEECNRAGLKKY
>MMETSP1380_Transcript_32992_11379752|81__k141_1095456|-|452|2.373e-126|1|80|1096|1096[1096]:80[80]:1017[1017]
IEECTIVIQKEKTQETKKSEASGTLYNLLLGYVNKIKNTSILERCLLKAFSYAEYIPLGQVFTNQKLKAAQRPQIVMKLFDKALKALKTIAQEKGSLDPTKIAEYNQREMIIQVYLKFYIAVYYANEKRYQDCHTIIQRAKEEAERVISNATNSSENLEISKMKDFNQNQIRYMICKVQATLLLEQQKKVDSVGKDLLEMELDEKKSNNEDNTLNIVDWLFDVEGNLKTDSGSSSNYKVELTDPNINILDTGAKNALLVDEGEEDAMNTLLGKKVKLNKKAKIVDLFPKMQPVMPKPFFFDIAVDGVEYPNISETIKELEEKANQGTGLFGKIKGAFWG
>ERR1719210_3313683|81__k141_1095456|-|124|1.298e-27|1|1535|2005|2005[2005]:1535[1535]:471[471]
EKEEETFFVPLDVLLIIKTSQNQNGLRNNDYYRYYKYCSRKIHRLRKATKFTQGRRKFVKNEIDAEKVKLNQRAVQIPLFSSERDWSNAMFLKKQFTEHGDQFARNKHTARKKLKKAFQNAQLFFDIASDVFDKQTSIEAEAYLSFIKGTMLIEYSK
>MMETSP0206_Transcript_2083_9503506|81__k141_628845|+|332|3.154e-90|1|427|1203|427[427]:1203[1203]:777[777]
FEQKVTLKEAGENKGYKVDTEVKYKQTLPKGSFEFKLTPSKVKLEKSCVPDMVNSDGKKGSFLGRFEHKIGSDKPDLTAGFSYAIPKINDDVGIWTEGNVTYKGLKSWVGDISALVGFRNQFFVGSQITGDLQTRKSQEITGIVGANVDGNFVYFGANCLNHLVKVGFTTKKISYFSTLAAEAEVDLNQKGPIQDRTTSKVAVEYAGNSSTTMKVKFDITKKLLGHFTMKHKINDNLTLTMTDSVNPIGFFKNAGKEKY
>ERR1740130_703912|81__k141_1176486|+|117|1.661e-25|1|506|883|506[506]:883[883]:378[378]
TYDSIAKYIESKNPRMLVTGEEYPVSASNQFLSTIATVVQMSILAFIFFGQTILDKMGIQAHPIMNQIQEKKFFISIAVFILGNMIRNGLLSSGAFEIYFDDELVFSKLESNTAPQMDIIDNLLQS
>MMETSP0205_Transcript_25062_24625426|81__k141_865389|-|540|7.668e-153|2|65|1404|1404[1404]:502[502]:903[903]|436[436]:65[65]:372[372]
MRKRKYERITTLGVVLNFLNNLKPEEPKRFTMEMDFDSELKHLKEHHMILGLFPNGKDKIYANQYIEASNKYSHLPFYACFEPKNFTEKFNLPLNETNIIIYRKPELKPEEIPEFIVWNQTESVLKWVENNYHLPVDIYTHDSKPLYDLHADDVGLIYFAGANTLYHQGKDSPVSKLLIILHDIHKRLQDRQSDFVTEESIQRYERFTLAMAFKQEFWIWSRRLHLKMEMDFIEEFTPVVLDNKQRFYMDKRLANMTLETLNEDAIFDFFYDYIQGSLLEYKESEGLYNSYIIGQNWRRRLNYLEVKRIVAENFRQEVEESGVEVLLILTIEDECAFCHEFTDKTFMDQFVKHTRYSDDFKVLIMEVTRNDLPEEHHLYRLPQISFSSKEKDNYDPVIWWTKDYDIKDLRKFLYEHSEVYPKIDK
>ERR1719163_142495|81__k141_1178304|+|211|8.386e-54|1|735|1286|735[735]:1286[1286]:552[552]
LAQGGELFDLINATGAFPEIVSRYFFHQLIKGIEYMHDQGICHRDLKTENILLDSNYNLIIADFGYGSNQELNSTAVGTISYMAPEVFEGRPYIGKVVDIFGIGIILFMMKKIKPFQKADVFDPIYSNMINQEQHKFWEIHSSQNEAEFSEEYKDLINQLLAYQPTHRLSISEIKQHPWYNGPM
>MMETSP0205_Transcript_8314_11159866|81__k141_1236885|+|154|1.209e-36|1|1891|2289|1891[1891]:2289[2289]:399[399]
MASVIKLANHEIVAKINLHCHYILSKHLKKSEYGLKKTNDINSLGNIGARDEINSFLTPFFRFLSENDDSEHNATRLLETLAANTTETLLAHYKKLNKNKKGPLNLIEDAVYYNELFEDVHSDRVRILYEKLK
>MMETSP0205_Transcript_32180_39091503|81__k141_1237005|-|145|6.188e-34|2|1258|1833|1833[1833]:1702[1702]:132[132]|1614[1614]:1258[1258]:357[357]
KIVDQVSIGFDHTLFLIQNENSIYAQGMGKQGELGLGLTTKGMIRSIKAGVKRSFAITTDHKVYGWGKTDFAKKLLEPTHIPDLDPYYITSIKCGFKHTWFISRDKDDVIQSLVSSGNNKKLQLGNSSSSENIESRDTLLKELKNNELEIVDLQVCWNNTVLL
>MMETSP1380_Transcript_25454_28580255|81__k141_928967|+|80|2.283e-14|1|843|1133|843[843]:1133[1133]:291[291]
KPAYSTYLYKKHDLTLKSSNNQENVNHNSLFNERDYLCKLRNMYKRAAEKSLKMSQKYSINDISISDKSSCYREEQYPSVTQIDNCGSERAPQNNRY
>ERR1719464_52303|81__k141_929258|-|331|6.309e-90|1|2|1099|1099[1099]:2[2]:1098[1098]
ELYQSFGYRFEEHKVITEDGYILSAWRIAGKITDSMKDLKDRPAVMLQHGLLDNSATWTINEFNNTLPYLLLQEGYDVWITNTRGNFNSYEHKNPKDFSVFSGKSQYWNFTLDDMAIYDLPANIDYILDYTNNEKITYIGHSQGTIQFFAANCVKNLADKIERFVGLGPVMFVNHVESPIVKVVLSLRIDHLIHWLGLNNILLWPKILNVQLKDVVKPIKRTVWRFIQLICGVGEEFNIELERMPVMGRHEPGGTGMLNMMHWIQLMRSGNFQRFDFGEEENMRVYGQPTAPLYDLEFMKENLKDLDMLLVRGGSDGLVSQPDFDNLLDVLKDKTPETLEHMIVPKYGHLDYVWAKDSLETVNKPV
>ERR1719487_87891|81__k141_1237355|+|531|3.926e-150|1|108|1184|108[108]:1184[1184]:1077[1077]
IFNFSAGPCCLPKKVLETARDELLDWHGSGVSVMEMSHRCKEYTKIAEETEKDLRNFMNIPDNYEVLFLQGGASLQFGAIPMNLMKDNKKANYLVTGGWSKNAFKDAQKLGEITEVIKPLKEYTGCPDFSEWNVDKDAEFFHFCENETVYGVEINNFPYEELKDQTLVCDMSSNFCTRPVDFNKYGVVYVGAQKNVGPAGVCIVIVRKDLLDKVMDITPDVMNWGKHAAAGQKAFNTPCVWSIYMCGLNIKHMMEKGIETIEKECLEKSKLMYNCFEASDGYYTNPIQKDFQSRVNITFRVKKDEDLEKKFLSEAEKEGLIQLKGHRSVGGCRASIYNAMPKEGVEALVSFMKKFREEN
>ERR1719199_1967948|81__k141_1237355|-|48|9.805e-05|1|389|580|580[580]:389[389]:192[192]
GKLLISTPYTVSFSQKWKNSASLSTFHSEKSGHPVYSLRGLMTSVISPNFWASLKAFLLQPPVT
>ERR1719163_1070498|81__k141_929535|+|134|1.267e-30|1|1029|1403|1029[1029]:1403[1403]:375[375]
TKMNAQIHGLGAKMKTLQLDLTKLYYNKKIFNDSEDKFSDKPELKTAAFLEETQAYKKVLTELTVPSKYDLILCNPPWIPASKVVDFNPLDNGVYDPDEVFLKSALNFARLHLSPEGKGKMLLVY
>MMETSP0213_Transcript_9862_16305633|81__k141_929535|+|231|7.998e-60|1|558|1025|558[558]:1025[1025]:468[468]
VMLNISQEIGRIGYLVEKDYNLVIQGDNKPEISNLKTVIQEKAKEFNQIGKYKSPDYFLPANMLYGLVSSQQWQKKGIEILTLEGRLIYPLYGVWAPTSQEYLGLIDLYMKSVKEPAEINNVVDLGCGTGILGILAGSYGTSGELLAIDNQPNAIE
>MMETSP1380_Transcript_29001_1545376|81__k141_1203067|+|166|2.951e-40|2|4043|4485|4043[4043]:4264[4264]:222[222]|4387[4387]:4485[4485]:99[99]
ILAACEIKVHALSAVFTTVRMGVRKPINLPIFSTRRQQSIMVYTDEPEVASEVTQKPIQLESNGSTNVQLTVKTIKVLDTRTKELMKSYLLQINSEKPRIKQSFVTK
>MMETSP1380_Transcript_28999_6312223|81__k141_1203067|+|159|3.777e-38|1|3254|3559|3254[3254]:3559[3559]:306[306]
DNIEDWQRKTALTHISFVREQQKTSVIDTLIKNHKSMEKSIEVSPGEPSFLSVLVNNSSKRGDVYSVKFEDPDENVIQFPELSIVNNYTSKSEWKYWYENGK
>ERR1719382_1151862|81__k141_1203067|+|82|5.707e-15|1|3569|3877|3569[3569]:3877[3877]:309[309]
PSSWDLVDDGGNIYLDAEQQCPILFKFFSFREAIVSKRKAHLNDPSTLTPRTIVVKIYQQSDESLVKSISVNIIPRPNPIDHVFRFYEPENSYSTITLPNFTS
>MMETSP0211_Transcript_21059_23537930|81__k141_1203067|+|74|1.461e-12|1|2744|3103|2744[2744]:3103[3103]:360[360]
FKVDPSESKVKDENLALVRYLKDRNLSVDLFNAHSKIHFGTVKVPMVTLLRQGKDLHSTGQEVDVFDPKYGKSIARLQIIMTNHSIPPADPHYLKNKARQNQPNQKKHRYKHVASKPLSL
>MMETSP1396_Transcript_34385_11763252|81__k141_892038|+|53|3.064e-06|1|729|1058|729[729]:1058[1058]:330[330]
EDYLVVLIQIAHDDSIEVRKRAVQGITTILDFRMELILKHIEEVGTTMVDSLNCQDQLIGLAAAEFWSGFAINQMEDEEDDGQRRNVLQKASKSICPILLSCCRFQEADQ
>ERR1719310_2094504|81__k141_892038|+|72|5.844e-12|1|2514|2714|2514[2514]:2714[2714]:201[201]
NKLLARNVCLCLGKLGNVAPESAKDTLHQFIKPWCISLRYLPHSVEKQHSFSGICEIIKHYPTGVSN
>MMETSP1178_Transcript_19064_18070939|81__k141_892038|+|63|2.992e-09|1|1327|1587|1327[1327]:1587[1587]:261[261]
REAAVLALGAISEQEGAYDHICKHLSSILPVLFKFLEDEFDRIKCTTCWTLSKFSYYIAGLEVEDINAYVFKICELMKNKNEEVQEA
>ERR1712106_893588|81__k141_892038|+|80|2.283e-14|1|120|539|120[120]:539[539]:420[420]
LSANNLEEQREKQAQLNEFSQDHLFCCYLGKFCVFNKVALIFGNGEDQDIQVRQTAGLALKSQIDMHFASINMQIIEYCKEMIMKAYMSSNKIIRETAGNVISLVIFRGGLNIWPGILEFFIQQFDNNDEEAIESAVRAI
>ERR1719443_2366314|81__k141_1204357|-|122|5.191e-27|3|196|765|765[765]:658[658]:108[108]|612[612]:376[376]:237[237]|303[303]:196[196]:108[108]
ASHVIHSLSHERDDVVIQPSHMKTFEVRHETDFSVIHVISKHLLELKLTFGICCFNNKLLGVDIGQLCSVPISSSCYFLLIVIIIRRCQQVPKNELSAVYFLIRMDFDRDCVAIVVVNSIHKDFVKNFVQTRNEVNTSLYYCFALLVPYPK
>ERR1719334_564459|81__k141_1204357|+|1168|0|2|91|2596|91[91]:1020[1020]:930[930]|1223[1223]:2596[2596]:1374[1374]
KKKDLAKLYQKKTQIEHILIRPDTYIGSIETSTSLLWVWDQESKAIVKRSIDFVPGLYKIFDEILVNAIDNYHKCSDMNAIKVTIDRELNMISVWNNGDTIPVEVHPDEKIYCAELIFGHLLTSSNYDDDEEKVTGGRNGYGAKLTNIYSKKFIVETADSKRQLQFKQVFTDNMSHKSDAKISKYTGSSDYTKISFVPDFERFHMTGLDDDIVSLMTKRVYDMAGITPTQVKVYMDGERVQVKDFRSYVDLYFKGKEIQEEKLEVIYEKSGTRWEVCTTLSDGDFEQVSFVNSICTTLGGTHVNYLGDQMLSKKFLDKLSETGIVDTVLKVAGAKEEAKLKRLGGTKKKRLLGIEKLDDANLAGRKESDKCTLIVTEGDSAKSLADAGLSEIGRDYYGVFPLRGKFLNVRDANIKQITTNKEIQNLLQIIGLKIGTKYEDKKSLRYGCLMVMADQDHDGSHIKGLIINFIHKFWPSLVKMNTFVKEFSTPIIKARKGTQTLTFFTQQEYEQWKRSIGKKVKNWNIKYYKGLGTSDNEEAKEYFSQLQKHTIVYRYEDEDDDKHIDLAFSKTQADARKDWLNTYDENNYVDHSLSFISYKDFVNKELIGYSRANCIRAIPSICDGFKPGQRKILFACFKRNLTQEIKVAQLSGYVAEKSAYHHGEQSLASTIVGMAQNFVGSNNINHLEPKGQFGTRSMGGKDAASARYIYTKLTAIAKCVFHKNDKFLLNYLNEEGQSIEPEYYIPVIPMILVNGAEGIGTGWSTSIP
>A0A0A9MXN5_17889400|81__k141_1204357|-|58|9.575e-08|1|1483|1632|1632[1632]:1483[1483]:150[150]
PYLSDFLSSYLVPILSPMICNKFWISLLVVICLILASLTFKNLPLSGKTP
>ERR1711881_474854|81__k141_1204357|-|117|1.661e-25|1|1144|1470|1470[1470]:1144[1144]:327[327]
PISESPASANDFAESPSVTMRVHLSDSLRPAKLASSNFSIPRSLFFFVPPSRLSLASSLAPATLSTVSTIPVSDSLSKNFFESNQVDPNLAGLVVSVSFVWESNAGFVI
>ERR1719343_1214859|81__k141_1204357|-|79|4.566e-14|1|2480|2821|2821[2821]:2480[2480]:342[342]
LKELFIISSPLFDWELINSETPIVFIVLVFSIDHKCAPVILNSTFIVLVPGVESLKWLSVYPIFERFNNFERTISRDRGTPPCSNSFCTIYQNHRDNWDVVFWLDTLSLFIQVV
>ERR1719253_223428|81__k141_1204357|-|54|1.532e-06|1|1859|2113|2113[2113]:1859[1859]:255[255]
NEFFVDKIFVTDEGQGVIHVVILIVSVQPIFSRVSLSLRECEINVLVVILVFISVDNCVLLELTEIFLSFFIIRCTEPFIVLNVP
>ERR1719445_2540654|81__k141_1204357|+|256|2.383e-67|1|2600|3547|2600[2600]:3547[3547]:948[948]
YSPFEIIEALKNRINGKPFERLDPWYKHYKGTIEYDRSTFVVNGKYQHDEDDRRLRIYELPIKKWTRDYKKFLETLLEKDVIVDLREYHSTNQVDFEIFYEKREGYFDDHETIMKQFKLTTTLSDNNYVLFDKENKLRRYADETEILDEFYEVRLDLYYKRKNYMIRKLERDLEILENKARFITEVISGTIVVNNKKKKELLKILREQKYAKYSDIIAKVPEENAQQSEIKLSDNEEDEEIKDEDDEEIIDLATDYNYLLNQAIWSLTKERIEALLKEKQIKEDEIVALQKVCESDLWREDLDEISKQLNAIETKE
>MMETSP0205_Transcript_22448_8539927|81__k141_1205131|+|90|2.229e-17|2|2703|3188|2703[2703]:2891[2891]:189[189]|2976[2976]:3188[3188]:213[213]
FFYDIVYRFIISYYAKHVEDESKDIEHLSNFSESLKKKDIDFLIKEEEERRDVFRYKVLFNDFYLTDSVSYDPLDQQDYALMFGYVPVYRRRLTHLGINKDSQFTRLVMDFPFHQNLELIKEVAKPVDQNDEEN
>MMETSP0205_Transcript_29724_32380449|81__k141_1205131|+|107|1.701e-22|1|2409|2699|2409[2409]:2699[2699]:291[291]
LVITYIFEKVAAIWYHRRPPLYDQTLNKDSIFFLRWGSFLYAAIAYWVLTNKQMFDNVLNPISYRDQIEDYNHYVFEMPPRIQQKILLVFSLALFVV
>ERR1712110_393974|81__k141_1205131|+|60|2.394e-08|1|315|587|315[315]:587[587]:273[273]
LGYGLTAYFELKRNLMIIFLIMFVLLLPSLILFVYYPNGRKSGSSFLNKFSVGNLGFSSALCKDVSLKVGNLTMSCPTGQMGKLISFGIMP
>MMETSP1102_Transcript_51531_27617444|81__k141_1205774|+|86|3.567e-16|2|99|1538|99[99]:293[293]:195[195]|1344[1344]:1538[1538]:195[195]
WRNLNINDRFRVIPSSRWGHAMVATEDSVYIIGGYDGKSPLSLLGNYLHDIWKFDFRSFRLIELNPRWGHSCAFHSGKMYVFGGRRTEDRNDIYSFDVKTQQWNEVILKRLTFNSPVPRRRHSAVFLGNQ
>ERR1712235_65733|81__k141_1132179|+|56|3.83e-07|1|5836|6039|5836[5836]:6039[6039]:204[204]
LLSVRDLNSPYQGGLSSYGVIIMIVAYMNFFSLQNAWVNISQLLIHFFDFYGSKFEENKVGIMINRGG
>MMETSP0205_Transcript_22201_27532199|81__k141_1132179|+|247|1.22e-64|1|5305|5823|5305[5305]:5823[5823]:519[519]
SVSSMDHSLAKKIILDLCKHAFEDESIKLDVFGSIATGLALETSDIDLVVTGLKIEGRDDAISHIRTLKDHFEGCQYFSNIKAIEGASIPVIKLEADLQKLRENENSKNTSIVESEMRFLQIDITFEDSKEKKSDFFWEGFEWNTSKLHLGMKSIHLVKSYIKEYVHLKELTL
>ERR1712138_223060|81__k141_1209979|-|88|8.918e-17|2|66|308|308[308]:204[204]:105[105]|179[179]:66[66]:114[114]
MIFENVKPHWSESKQKYCIDSSERVKQPSTKNFQLQQHVFIEMGKITKDKFCLNVQWPFSISNAFAAAISVFD
>MMETSP1388_Transcript_6633_22978171|81__k141_1211871|-|67|1.87e-10|1|5433|5750|5750[5750]:5433[5433]:318[318]
LTCQAGWNLIAISETINSCKVCSKDMFYDPSSKMCAKCSSSCIECESLTSCKVCNAGAILTEGQCRWGCDRGYFKDTDNTCVACHENCDGILGACSGSAQDDCTGC
>ERR1711988_1725326|81__k141_1211871|-|60|2.394e-08|2|7442|8131|8131[8131]:8051[8051]:81[81]|7573[7573]:7442[7442]:132[132]
SDANTCASCADGTFLYDGECILECPQGVCEEIQCDDLCDADSCIVDEAESQCILCVDGAYLFAGMCFEQCP
>MMETSP0213_Transcript_42743_31859502|81__k141_1211871|-|111|1.063e-23|1|3408|4043|4043[4043]:3408[3408]:636[636]
IELGYPECSFMINDFGLLVVKIITESLSDINPDTEIMFNDVIFGSYNSVIRPVSDIYITIPLMDTEVEMVPSVNHPSVVTTCEDMFFDFSGSTGLSYNFSISASLDAVQDSTTQDFVNHGLSEAKTSFLEYMKNKISEMILQKSKFIEIETEKLADHEGQTLYISFTFKNMVTGDTQIEHTDFSIAAGARVEVLDQKLIVSRSMTTDIDVIK
>MMETSP0213_Transcript_42745_38454806|81__k141_1211871|-|118|8.305e-26|1|2442|2900|2900[2900]:2442[2442]:459[459]
LNTQILDTKNSNLQDVVILEIVTFDSEGEISAKVDSISMTMSGSDENLLESSLSSAYSFSNNKLIFKKGIWMEGKVYTLMVNTSKDGLYGKAIKTINVKALNLFKVAISPKIVSTGDNIKATITHTAGSMCLYCGIGLHDGSNFRPYKILSNP
>A0A1Y1V9N5_1726082|81__k141_1208015|-|213|2.097e-54|1|88|849|849[849]:88[88]:762[762]
GTFIGHPLDTVKVRIQLSPSKISVMGVLKTTIKNEGMTGLFKGVSSPIIGQAPISGSAFMANEYADRYLQKYNMTHNQKNFLSGCFAGAMTTIFTTPVEFMKIQKQLFKGDNLSYYSILKDKGPLGVFKGFSATVIRDVPGWCAYFFAYEYLKTSFNKFFTGKFTDKKTTFLSQALAGGFAGQISWLVSYPADIVKSYIQFRPENTSVIMTTRLLYQQNGIQYFFKGVNPCLVRAFPINSIVFVAYEYFHNLLN
>ERR1719469_218885|81__k141_1208593|+|265|4.655e-70|1|146|919|146[146]:919[919]:774[774]
LNDNWYEERKAPEQPLKSKPEEKFMREVEPDINCLNAYGVPAPLKRIKRNHQWDTRDVIPNDGYKELNTINRTEIANPEKSRVPDKPKLRMINKYNIAELSLVDRPIAGPDRGFGSTVKKFDKDHGKSYFTSTNHQFYGQPRKENPSQTVTNFHQTQNTNSGQRNYDPTQGVMKLSGLTSEVYNTSADPQEHTEVQRTWIYKRDNAIETVKSGANIPEKLPNYDNANSLPLGPGEHYYHNKSTNPGAHRHMRTDITKD
>MMETSP1380_Transcript_980_38093761|81__k141_1210149|+|329|2.524e-89|2|667|1722|667[667]:1317[1317]:651[651]|1465[1465]:1722[1722]:258[258]
TGSNVELSGMTKLMFTVLNGGKSVSSKVKFSKIYLILGASKEVSVINSFLKIQKAIVTSINSSKQGTNGFKMGADGSYFNACDSIPEALKILEDAIKNSNVNTDQETVASIGINCESESFYNAETNKYDMEGPKNLFEPGQMADWYIKFLGDHPLITYIEDPFSEITGYQMFPEKLQEHSLDKTISFGVKNFYQGKLEKLKEFTEYFEKEQEDDEAEEEEDPNKDKFFVNSVHVTKGQYLCYSDILDLLSHGNSQKAERKFGLVVEDNYYESTASDIVNLAVGMGAKYLNIKGINSTEKIAKV
>MMETSP1380_Transcript_795_13679110|81__k141_1211515|+|111|1.063e-23|1|79|513|79[79]:513[513]:435[435]
MFNVYTFEKKIKENEDSKNEEDKHKRVMSTHRKMRDVLSDNYQKRVASFIREMVDSPVQQNDDYTMRLTLNTSKASDTNKSQFTSLNAAGGELSVLKRSAKNRYGNKREKSLSMSTQEPTKDFRYASFRTEKERIEATIRTNQQF
>MMETSP0213_Transcript_12740_14190897|81__k141_1211515|+|199|3.435e-50|1|574|1023|574[574]:1023[1023]:450[450]
ESLEIGPQFRFTAKTGVERIYDQLSKRITSTFQEKEMVDQKLKNSLKGNRKQNYSAIPKQLLPSIHNKTHFKAATSIFLKSRLENSLKDRTNYLSRALRDVSPQYTNSKVPENERALEDSNQVSKPSNSIIKRDQKSDKKLQQVSFVNND
>ERR1740123_335421|81__k141_982021|+|198|6.87e-50|1|103|939|103[103]:939[939]:837[837]
DLGALLYNDSTSYENFTDEQVLEKVQQNANKFYQIMFDYRKRMPERGVLEFETPFFTIDLPRIEERIPRVVPPAKEKPLTKWEKFRKEKGMAPRQRRDKKVFDPISKRWVRRFGHKSIKKLEEARTAIIEVRPGEDHIDPFEKMHLQKKLMLEKEKQKALQNQMRAAGVDMKLLREKKSLYDTQPSTRGKKVPKPKREVKADRKDKELLQNTLKNAQISTGSMGIYDKKATKDEKDVKRKKKKNVNLTPNEEKERSLKMLKIMKRKDEIKDGVVNDDVL
>ERR1719158_2818642|81__k141_1212488|-|115|6.644e-25|2|710|1073|1073[1073]:918[918]:156[156]|856[856]:710[710]:147[147]
ASNSSKNKTHGLFCSALSNNSLTLASELPIYLSSSSGPFTEITLKSFAIAIALPHPGGPYRRIPEFNIFGLSLNKNEYLTELSIISLSLRLASKSPPTSSH
>MMETSP1047_Transcript_12923_27545479|81__k141_1212488|+|245|4.881e-64|3|708|1480|708[708]:848[848]:141[141]|913[913]:1080[1080]:168[168]|1169[1169]:1480[1480]:312[312]
GWDDVGGLFEAKRKLREIIDNSVKYSFLFKDNPKMLNSGILLYGPPGYLAMAMAKDFKVISVKGPELLDKYIGSSEARVRELFDKAEQNKPCVLFFDEFDALGYLDGVEDTRTNIIMAASSRPDMIDKALLRPGRLDKSILCDFPNEEERLETLQLYTRKLRVNIEIEDDDLDLEEVANLTGNYTYADIKGLICNSQLKAIDRVIEE
>ERR1712130_1002792|81__k141_1235127|-|114|1.329e-24|1|271|711|711[711]:271[271]:441[441]
TWRGKNVPNDELDLEVPMYDTYGKFLPKSNREFVISNGHGKIRLYDVNAQVRPVIDVQICDYLLPKVYPTECGNCVIYASQRGELIKSDIRMNFRMVHKFKGSKGTIRDIAVSGDFVACVGLDRYLRVYHHDTKESIAHVYLKQKQN
>MMETSP1380_Transcript_12416_16729172|81__k141_1235127|-|232|3.999e-60|1|715|1212|1212[1212]:715[715]:498[498]
KVFTGDDNGLIKCTELNVREGHKQVLKYGMQKEDHDIYSLKWSLKDDNRYFSFIHENGVVKTYDTHTEKTLFKKQLEKSDKSLIKLIYPIGDDIMNQKLLFAENTGTVSVIDLNVDDIEDQKQEELFKIKSRSADKKVTTLEHRLDNQFLFLGQFLPQIYDIESKK
>MMETSP1049_Transcript_27551_3425456|81__k141_1235298|+|769|8.888e-222|1|347|1828|347[347]:1828[1828]:1482[1482]
TVISSSGALVNYSGERTGRSPKDKRIVFDELTQDKIWWGDVNKPISPHGYDCNRARSIDYLNSRPEVFVIDGLASWDPDNRFSVRVICNRPYHALFMKQMLIRPTPAEIDHEFEDGADFTIINGGEFPADINNNSVTGETSVAVNLRRSEMCILGSQYAGEMKKGLFGVMHYFMPKRGILSMHASCNEGPNGDISILFGLSGTGKTTLSADPHRYLLGDDEHCWTDSGIFNIEGGCYAKVVDLSEEKEPEIYNAIKFGSILENVLFTKENRREVDYHNVRITENTRVAYPLDYIPGAKIPAVGGHPKNIFYLVCDAYGVLPPVSKLDFFQTKYHFISGYTSKVAGTEMGITDPVATFSACYGEAFLPLHPFTYAKMLAEKVEKHKTNVWMINTGWTGGKYGRGTRMRLSYTRKMIDAIHQGHLDNVEYNKFDVFNLQVPKSVPGVPDDILWPENTWENKDEFKVELIKLAEKFNENFVKYQDETPVEVVEKGGP
>ERR1719379_2235558|81__k141_1235298|-|92|5.574e-18|1|596|886|886[886]:596[596]:291[291]
EDASLGHEVVHDSEKSFLHLTCVLRSEDAHLTPSKIDCYTSLSRDRVVVDVSWELSSIDDSEVGSIFKFVVDFCRSWSNKHLFHEQSMIRPIADHPD
>ERR550537_1498860|81__k141_1235298|-|56|3.83e-07|1|1603|1785|1785[1785]:1603[1603]:183[183]
YFTKFSLNFSASFMSSTLNSSLFSQVFSGHKMSSGTPGTLLGTWRLKTSNLLYSTLSRCPW
>MMETSP0205_Transcript_27188_10686258|81__k141_1235622|+|133|2.535e-30|2|80|640|80[80]:343[343]:264[264]|428[428]:640[640]:213[213]
LNMEKLLIEAQLQGEIKDIGNLEVTVDDLYQIVIDMKPNVVTRIQELLPELKTFDCHRLKATILDMKKSGKISDLMAKQEICEETPTKITPNKTEKPSNYFASMESLKAKRRKPSNTFRRREALNKKGWGHDPNQMTMDKFLVPKRRKNLENNQLMLMT
>ERR1719470_176715|81__k141_1235885|+|385|3.502e-106|2|83|1396|83[83]:907[907]:825[825]|962[962]:1396[1396]:435[435]
NTTFDQIGIRNWLVKAASEVGIVNPTDIQTQTIPSILKGNHVIGGAHTGSGKTAAFALPIIQDLANDPYGTFCLIITPTRELAIQITDQLKIFTATMTIDVACLIGGTDYVQQALELKNYPHFIVATPGRLASLLETPDESITTAFSNVKYLVLDEADRFVNDDCFLPDLQIIFRFLPTNRQTLMFSATINKKMENRVDILEGVIGEKVEETKDGEVKTSKPVVVINLNVDIRHTIKGLEQRFMLVPDNTKEIHLVHYLKKMMKKENGVRSCMIFFYATNIHSLLTLKKRMKNLYMFKSERIPIMIATDLASRGLDIPTVDLVINFDVPVEPVDYVHRTGRTARAGRGGSATTFVTQFDIKLIYGIEEYAGLKLEEVEPRFQSSEDKVLEDMPYMSKIMQSIRVRISEGGFEEKLENYKR
>ERR1719313_1379707|81__k141_1235885|-|57|1.915e-07|1|962|1204|1204[1204]:962[962]:243[243]
SDEGSCRPSSASSSSSSCPMHIVNWLHRNIKVDDKVNGRNVEPSGCQVGGNHNRDPLRFEHVQILHPLFESKQRVNISCVE
>MMETSP1380_Transcript_56_7385108|81__k141_1233543|+|57|1.915e-07|1|2165|2488|2165[2165]:2488[2488]:324[324]
KRAKTKDTNGSLKANLRAARAQRIEDKENMDAQNRRPVTRNQLSNKEEVEQVLNSSMENVSDDQKMTARKKIIFKLLTSLQRKHCKADAFTIDEINNELQNLKSSSRV
>J9FTI4_23479738|81__k141_1233543|+|764|2.844e-220|1|188|2149|188[188]:2149[2149]:1962[1962]
[truncated: 4,397,037 more chars]
