# Supplementary material for: Genome Analysis of a Verrucomicrobial Endosymbiont With a Tiny Genome Discovered in an Antarctic Lake
Source: Front Microbiol. 2021 Jun 1;12:674758. doi: 10.3389/fmicb.2021.674758 (PMC8204192; doi:10.3389/fmicb.2021.674758)
Supplement: Supplementary file 11 [file Data_Sheet_5.FASTA]

>Ga0307966_1001133
AGGTAATTAAGGGGTGATTTAAAAACAGACAGTAAGGTAGAGTCTAAGTA
CATGGGAGATTCAAGCAGGTTAAATTTATTAGAACGAACGCCTTTAAAAA
GGGTTAGTATAAGAAGGGTTTGGTAGTTTTAGATAATACTAGGGTTGGTT
GGTGTACACTGCAACTACTATAAAGAAGGGTTCAGTTTAACGAGTTAGAG
CATAGTAGTAGTTTAAGGGGGGTCGTAGTGTTTCGTAATGAATCAGGTGA
GGCGGGGGAAGGTACATTAGGGATTGAGTTTAGGTTTATAGGGGTTAATG
TAGGGGTTAGTACGACATACGTACTCAACAGCGCATTTATAGAAGGTTTT
ACGGTAGTTTTACGGGGAAGGTAAACAGGTCGTAATTTTTTCTTAAAATC
AGACGTTTGAAGTAACCCAGAATAGAGAGATTTAAAGTTTAGTAGGGAGA
GGGGTTTCATTACGTTACGGGGTGATATAACTGTAGATGATAAGGGTAGT
GGTAGGTTGTAGTTAAGTGCTGGTTGGAGGTTAATAGGGTTTGAGTGTGT
ATTTTCATTTAGTAAACTACCAAGTCTTTTTaaaaaaaCGTTATTAAACT
TAGAGTTATTACTAGATAACATAGTTCACCGTAAGGAACGCGTAGAGTTT
ACAAGCCTAAGAGTAAGGGGGGAGTTAAAGCTAAAATTAAGAAAGTTGTT
TAACGGGTTAATGGGGGTTTTTTCAATCAAAGGGTGGTATTCTTTAGGGT
CTAAATTAAACGTGGACGGGAGGTATTGCGAACTAACCCCGAGAGTGGGG
GTATCTAAACTATAGGGGATGTTTCTACTTTTAGATACATTAGCTATAAT
ATTTGTGGGGGTGAAAGTAAATCTAGATAAACCTAGAGTTTTACTAGAGG
GGGATTTAGTTGATAGGTAGCTAATTAAAAACGAATCGGAGCTATACTTT
AAGTAAGACTTATTGAGGAGTGAGGTAGTATCCATATCACACAGGTGCAG
TGACTTTACTAACCTATAAAACTCCTTAACATACGTCAAACCAAAGCTAG
GGTTGTGAGGTGTAGTTTTAAAAACTACCTGACTTAACTCAACATTATCA
AGCGTTAGAATAGCCTCAGCGTTAACATAGTTAAAGAGGGTTTCATGGTT
TACCTTAGGGTCTAAATTTAAAGTGTTCAGTGAACCAAATGTAAACGAAT
GCTCAGAGAAATGCTTATTTAAAAAGGTAGTTAGTTTAAAGTTAGATTTA
GTGGTAAAGTTTATCAGACCTATAAGCATATaaaaaaaGTAGGTTATAGA
TATGTATTGTATTTGTATAAACGAGAAGTATAGTGTATCAAAAATACGCC
ATAAAATATAGGATATGGCTTGGAGGGAGGTGTAGAAGTTTATATACGAA
GCTTCATTGAAGTAGAAGATAACTAGAAGGGCTACAGTTAGGGAAGAACC
TACAGTAAGTACAAACCTAGTTTTACTAGAACGCACCCATAGGTTAGTCA
AATTAGATGTGGATATAGCTGACCAGTAAAAACTCTTGTTAGTTTCACCT
AAAAAAGAGTATACGTTAGAATTACTAGACAACGCTTCAATAAAAAGACG
GTTTTTAAAAGATGTAAAGGGGGTAGTAGTAGTGTAACGTAACCAAGAAT
AGAAATTTTTAAAGAACATGTATACACGAAAAACTTCAGAGTAggggggg
gAGTAAAATGTAGACTGTATTATAGTTATCCAACTGCAGGATTAAAGAAC
TTAGCGAGTAATTAGGGGTAATGAGTAGTTTTAAGGTAGATACAAGGGTT
AGCGGTTGTATAACAACACCCGAGGTAGGGGTAGAAGTAAGTAGTAAGGG
GTGATGTGGTGTACCTAAAGCATAAACCTCAAGTAGGGTTAAATAAAAGC
TATGTAGTTCGGGATAGAGGCTAAAAACTGAAGTTAGGTTGACCTGTGTG
GAGGTGTATAGAAGTAAACCCAGTACATATAAAACCAGGTGGAAGGTGTA
GCTTAGCGAAGTAAGGTACCTTTTAGATAAATTTACGTTATAAACGAGTA
GAGAGAATATTATTAAATATTTCCAATTTAGAGGGCTTAATACGCGAAGA
GTTATAGCAGAAAATACTAAAAGACAGAGCTTTAAGGAGGGGGGTAGGGT
AGAGTTGGTAAAGTTAAAACTTCGGGGGTGAATAGAAACACGGTGTAAGT
ATACTAGTTTAGTAGTTACGTAGATTACAGGTAGAGGTGTAGATAAAGTT
AATAGGGTCTTTGATGTAGAGTCAAAAAACAAGTGCTGGTTATAAGTCAA
CAGGTAATTATTAAATAAAGCGTAAATAAACACGTAAGTGTAGGCCAGGT
AAGAAAGTTCGGTAAATTTAAATACGTAGGTACTATTCGACCGGTTGTGA
ATTAAAACTAATAGCACTAGGGTAGTTAGTATTATTACAAACTCAGATGA
GTCCCAATTTCACCACCCATCTCAAGTAGTTATCTGTAACGCTCACCAAG
ACCCAGTGAGTAGAGTAGCTAACGAAATTAAGGAAAGGAGTCTATAGTAG
GTAGGTAGGTAAGCGGCGTAGTTTAAGTACGTCCTAACCGAAGAGATCCT
ACAGTTTAAAGTGTAAAGGGAGTTGAGGTAAACTAAGGATATAAACGCTA
ATGTCACATACATAAGTGTAGGGTGTATGTAATTTAAAGGGTTAACCAGT
AAGGGGTTTACCGAACTAAACGAATTAATTAAGTTTACTGAGGGGGGTAC
CGGGTAATAACTTGTATGTGTAAACACGATGAGGGGGCTAATAAAACAGA
GGTGCGTAGTAAGATTAAAGAAGTAGAGGTAAAGTAACAAGACAAACAGG
AGGAGTAAAAGCTTTCCCTGGAAAGGGAAGTTTAAGGTTTGAGTGTATAC
CAACACTATATTAAAGACTTCAGGGTGTAGACCGTAGTTACTGTAGGAGT
ATAAGGGGTAGACTGTTAAAGCTAAGAGGCTAGGTAGTACAAGGTGGAAC
GTACTAACTAAAGATTTAAGAACCAAAAAAGTACACGCGTTAGAGCACGA
GAAGGGTGAGGGTGAGGTGATAAGGTACGGATAAAACGTTAAACTCGAAG
ATAAAACTAGCTAAGATAGGTACACAGGTTATAGAGAGAAGTCCGATAAG
GGAAGTAAGATGACGTGTATAAGTGAAACGGGGTTGATTAAAGCCCACCC
ACCTaaaaaaaaaaTGGAGAAGTGATTAGCTGAAATGATAAGGTGGAAGT
ACTCAACTAAGTAAAATGTAAGTAGGTATATACCACTATACTCAGTAGCG
TAACCAGCAACAACTTCAGATTCGGTTTCAACATGATCGAACGGGGCGCG
TTTAGACTCTAAAAGCATAATTATTAAAAATATATAAGCCATAGGGGCTA
ATAAAAGGATGTACGGTAGGGGGGTTTGGGTAGCAGGTAGCTCATTAAAA
TTACCTGAAGAAGTACATAAGATGACAATAACATAAGTTACTGTAATGTA
TATATCCATGGATACTACATGTACAAAGGCACGGAAAACACCTAAGATAG
AGTATTTAGACTGACTAATAAACCCTATGAAGACTAGTATAATATTAGAT
AACATTACGAGTATTAAGTGGTAGAAGATCATCCCCTCTATATTAGATAT
AAACATAGCTGAAGGGGCGAATATAAAATTTTGTACAAACAGGAGTTGTA
TAGTAAAAAATAAACCTATAAGTAGGGGTATTATAGAAGTTAAGGACGAG
GGGAGTATAAAGAGATCCTTAGACGCTAGTTTGAACAAATCTAAGATTAT
CTGGAATCAACCGTTTCTACCAGCTATCGAAGGACCAAACCTTCGCTGCG
CATGGGCTAAAAACTTACGTTCAACTAAAACAACAAATAAACATAGTAGT
ATAAAGACTATAAGTAGTATAAGAGCTAACTCAGACAAAGGTACACGGGT
ATTATACATAAAGTATACTTATTCACCATATGTACGAAATGGGTATTATA
GTTATTAAAACTATGTAGAGGGCTACGTATAGACGTAACCTGACAGAACT
ACTAGACAAGTTAAAGAGTGTTATAACATTAAGAGGTAGTTGGTATATAA
ATAAACCCACATCCTGCTCAAACCAGAACCTGGATTTATCAAAATGGGTA
GCGGAGAGGGTGATGGAGGCCTTTACCTTATACAGAAAACTAAGTAAATT
AATTACAAAACTAACCATAATAACCATATATATAGTATAAGCACTACTGC
AGTTAAAAGTATATTTAGTACAGAATGTAAAGGTGAGTTACTTAAAGATA
ACTTTACTAACATGAGCGGGTGTGAAACTGTGAAGCTAACAAAAGAGGTT
TGAAGTTTATTTAAAGTACTTAAAAGTACGGTTACCGAACCCTTTaaaaa
aaGGTTTAAGGTTACGCCAGAAGAGAACGCCTTCTGGGTATGGTCTATGA
GGAAGGACTCCTTACAAAAGTTTAAGGTTAACCGGAAGTTTATATTACGG
GAACAGGTGTAGTTAAGGGTCAAATCAGCAACTAACAAAGTAAGCTTATT
CATATAGTAGCGCAAGGTAAGTAAAGGGATTCGAACCCATAGCACCTGAA
GTCACAATCCAGAATTTTACCGATTAAACTATACTTACCTACATAAACCA
CTCGGTTATCGACTGATCATAATCATACCATAAGCTAACTACAAAAGAGC
CGTAGAGAAACACAAACAGGAGTAATTCTATAAGTGCGTGGTTACCGAAA
GTTGATACTAAAGGGAATGAAAATACTAACTCTATATCGTATATAAAGAA
AAATATACAAATCGATAGGAACTGTATCGAAAACGTAATGGGTTTCTGTA
TAATAGGTTTAAAACCACACTCGTAAAACTCTCTTAAATTAGATTTAGAT
AAACCAAACCTTCTAAAAATATTTTTAAAGGAGAGGCACGATAGGACGGA
AACTACAACGGACACTAAAGATGTAGTTAAAAATCAAAAATGTAAAACTT
CAAAAGTACCCAGGTACGTACACAAAAGCGTACGGAACTAAAGGGAAGTT
ATTAAAATAGTAGGTTAGATAGTAACACTAAAGAAGCTGCGTCAAGTCAA
AGACATATTAGCGTAAAGTAAAGGCGGTCTATATGAAAGTTAAAGTAACT
TAGCAGTTTTATCGTTAAAGAGAACAAAGTATGCCTTAGGAAAGTAAACA
TAAACATACACGTCATATAGAAAGCTAACTACATATATAAACTAACCTTA
CCGACTTTTTTCCGTAAAATTTGCCTCCTAAAACGGACCCCACGTCAGGT
AAATATATTTAAGGGTTTCGCGTAGTAGAAATTCCATGTCCTCTTAGCCA
TAGAAGTACCATCTAAAGATATAAAAATTAGTTTAGTTTTAGTTAACTGC
TTTACAACAGTAGCGTAGTTATATATGTAATATACGTGGGAAAACCCAAA
GCTAAATGTGAGGGTGTACCTACTCGATAGGTAGCTACGGTACCCCTTAC
CTGTAAATTGCATACGGGTTACAGTTAGCCTAGTAAAGAATAGGACGTTG
TACGCGTAGACTGAACTTAGCAGGGTAGGGGAGGTAAGGGGGAGTGATTT
AACATTAAAATCAAAGGGGAGTTTGGCGGGAACCTTAGGTAGGGTGTAGA
AGTAGGTTGTGGAGGTAAGGTAGGGGAGGTAGTTAGTACCCAACTTAAAC
ACAGTCAGTGCGTATTGAAGGGGTGGGTTATATCTAATGGTACGGGTTTG
AGACGTAAGCAAAGAGATACACGAAGTTAACGTTTCCTAAAGAAGCGGTT
TGATTTATTGTGGAAAACCTTATGTTGAAGTAAATGCATATACCTCAAAA
AGAAAGTTTCGTGGGGGTTAAGCATAAATAGGGTTCAGTTAGAGAGTAAA
CGAGCGTTAAAGGACCttttttttAAGTAAGTAAAGGTTTTTACTAAAAT
ATTCAGTGAATGCTTAAACCTACGGTACTTAGGTATATAAATATACTTTA
TGCTAAACCTAGGTTTTTTGTAATTTGAAAACTTATAGAGGCGTTTATTA
AGCTTCTCGCAGAAAAAGGAGAAGAGGTAGTTAAGGTTTGAGAGGTTATT
TAATAGAGTTTTAATAAAACTTATACGGTTTGTATAGTTTAAGTGCATGT
TAGGGGTGCTAGTATCAGATGGTACTGCAGGCGTATTTAACGTATAACCT
AAATTGTAGGTTAGTTTAGGGATGAAATGCAAGAGTTTAACGTATTTAGA
GGGGACTGATAATAAGTTTAAGAGGTAAGCGTAATTAAACACGTTACTGT
ACCTGAAGTAAGAGAGGTTAGTAGATGGGGGGTAGTAATTAAACTTTTTa
aaaaaaGCTATAAAGGTTCAAGTAAACTTCAACTGCAAACATACACAGTA
TAAAGACTTAGTAGTAACTACTAATAACTGTTTTTGGAATATAAGGTTAA
CGTAGGTCTTTAAGTTAGTCGATGCTGCTGAGCGGTGACTATCTTTTTTA
AAAAGCCGCAGGGGTTTACTCTTACGATGAATGTAGGGTAGGTAAGTACA
TGCTAATAAAAGACATCAGTTACCTAGTACAAAAATACCTATTGGGGCAA
AATCTAAGTAATGGCGGTAATTTCTAGTTACGTAAGCGGATCTAAGTTTA
AGATCGCTTCCAATCTTAATCCTCTTTACCCTGTAAAATTTTAAAATATT
TTCATGTGTTATACCTTGCGGTAGCATACTACAGGTTGTAGGTTTGTAAT
ACTGGAAAGAGTAAAACGGGTTTTTTCTATGTATATGACCACTTTTAAAT
ATGTTCCTTATTAAAGCATTTAAAAATAAATAACCCAGGAACGAGTATTT
CTTAGAGGTTGGTGTACCACTAATAGGGGATTTTCATAGAGAACCTAAAC
CCAAATGCGTTACTAACTTATTATTAGGTTGGTTTATAGTATAATTATCG
AACCCAGTAATCATAATTAAAATATATAGATAATGGCTGCAACACCAAAA
AGTAGAAAAGCGAAACTTTCAACGAAAGCGAAACCTAAAGTAGTATAGTT
AAATAGAGTTTCTTCTTGATCGGGTGCATAAGCTAACCCACGAATTAAAG
CTGCGAAAATGATACCTGTTCCTATAGCACAACCTGCAATAGGTAACATA
ACTACTCCAAGGGCCAAAACTTTAGCTGCCTTAACGAATAACATAACTAC
ACGGTTAGTAATTTAGTATATCAAATATAATATCAAGTATAATTTCAGTA
AATGTATAAGCTAAGAAGAAAAGCTTATTGAAGGTGAATAATTCTGGAGG
AAACCTTAGTATTTGGTAGAGTAGAGATATAATAACCAAGCCACCTAATG
AGCATATAAAGTAGTAGAACTCACGGGTAGATATATAAAAGTAGTTTATA
TAAGTGAACGACACTTCGCCTGAAGTATACAGTACCCTAACCAAAGTAAT
TAGTTGTATTATAAAAAAGAGTAGGAATTTAAAAATAAATATATGTAGGA
ATAGTAACGAACTAGCTATTAGAGGATCATTCTTATACCAAAAAGTGGTG
GTAGTTTTATGGTAAGAGAAGTTTTCTCTTGAAGAATTACCTCAACCTCA
TTTAGAGGGGCCGTGAACTAGGCGTAACGAGTCTGATCATCCTGATTTCT
GAAATGCATTTATATCTGTAAAATAACCGAGGATAAGGGACATAGCGTTA
AAGTAAAATAAATACAGTATAACAAACAGGGAGATGTAGGCAAGTAATAT
AACCTTACGGGGGTGTATTAACCTTACCGATAACCTTAAATAAGTAGATA
GTATAAGTATTAGCGAGAATGTAAGCGTAAATTTAAAGAAAAATAACGAG
TTAAACCACTGCCATCAAACTACAATATAGGATATAGAGTAAGTTATTTC
aaaaaaaaaaGGCATGGTTACAAACAGGGTAATAAAAACAATATTTAATA
TGAATCAGAGCTTAAGGTAAGTATATACTTTATACAGACCCGCCCAGACA
ATCTTATCCCGGTTAGTAAAGGCACCGTATCGAGATGAAAACAAAGTTTC
AGCTATCCACGCAAatatatatatatatataACTCAAGTCTGCAAAATAC
TCCACTCTAGAGGCTCCCATAAAGGTTCATCGTCGACCACCAAGCTATCT
AGTGCCAGAATAACTAAAAGGTTGCGTAGGTAAACCCAATTCCTAAATAT
AAGTTTGTTGCGTAAATACGCTAGTCAATCACATAAAGTGTAAAGGTACT
TCAAAAGTACACGGCTTAGTTAAATAAGAAGGGTTATTATTAAAATAACG
TTTAATATGAAAAAATTAAGCCTTTTTCGAAAAACGAATAGTACGGGGTT
AGGCATCGAATGGAAGGGTATTAATCTAAAAAGATCTTTAAAGAACAAAA
ACTACACAGGGGGCTATTAAGCTAGTATGGCGGTTAAATAACCACCTGAA
CGAAACTTACTTAGACTTAAGTTAGAGGTAATTCCAAGGCTAGAAGTAAA
TAGAAATAGGGCTGAGGGGGCGAGGTAAGTTAACCTGTTTATAGATTTTA
AATTAAAAGAGACTTTGTTTGAATTTTTATTGAAAAACTTAATGGAAGAT
ACTAACGGGACGAGGTTAAAGTATAAGGGAAGCACGGTTAATAAATTTTC
AGTGGTGTGTAGGAATAGTATAGTACCTAGACGGTATAAACGCATTAAGA
ACTTATATGAAGATGTGGAACGAAGTACCCTGAAAGAGCTGAGTTTATTT
CTTTGTGCAAAGTTTAGTGCAGGGAGTACGGAATGCATTTTCTAGAAGCA
AAGGATTCGAACCTTTATAAACTAGTGCCAAAATCTAGGACTTTACCGAT
TAAGCTAGCTTCTACTAAAATATATACGGGGCTAGAAGCGGTTAGACGAC
CGTGTGTAGAGTGTCAAAGCGACTTTATTTTTAAAAAAGGTACTAGGTAC
GTACGAATGTCTAGAGGTAGTGGGGGTGATAGCATTTATaaaaaaaaaCT
TACGTAAGTGGGTTAAAGTAATATACCTTATAAACCTATACGACTTTCAG
TTATAGAATAAGAAATCTATAAAGCGTATAAAGCGCTCCTCGTATAAACT
ATCTCAGATAGCGTTAAGCTCAGAGGATTCAAGACCGTATAAAAACATAT
GTTGTCAATCTTTAAAAAACCACCTTAATTTAAGTAAAGGTTTGTAGGCT
ATCATATTTGCTGTTACTTTAAACAAAAGTACACAACTTAGTAAACCGTT
AAAAATAAGTAAAGTACTACAAGAACCAGTACTGTAGTTAATAGAAACTT
TACCCAGCCTAATTTAGTGAGGTAGTCGTAGCGGTAGCGGGGTAGCCCTG
CCCGTATAAATATCAAGAAGAAGAGTGAGGCTACGAACTTAACAAGATAC
ATAGTTGAGTAGTTAAACGGGGATAATATGTAAGTATATAGGTAGTCAGA
TTTCAAGAAGAAAAAATCTAATAGTAACAAAAAGGTACACGTACTACCAA
GATGCTCTTGAAAAACTGTAAAGGAGGCCAGAATTCACCGAGCGTCGTAA
GGTAAACCTAGACAGAAGAAAATCCCTGGACACGGCATGACTCCGTCCAG
TTACGATACACCTGTCCTTAGGTTTAGATATAGAAGCTTTGTAGTATATA
ACACCAAACATAACTGACGCACGTTGGCGCGAGAGAAGGTTAACAGTATT
AGTCAGTAGTACTAAATTTAGTATTTTAAATTTAAGGTAGTTTAGCTTTA
AGAACTTGCGTTTTGTAAAATCTTTATATATAAGGAGGGTTTCTGTCTTC
ATAAATACACATTAATTAACGGTCAACCTCACCGAAAACTATGTCCTGTG
AACCCAGTATAGTAATCATATCAGCAAACTGGTGACCTTGATTAAGGAGA
GACATGATTTGAAGGTGGTGATACGCCGGGGTTCTTATCTTACATCTAAA
CGGTTTGGGGGTTGAGTTAGAAACTAAAGAAACACCAAATTCGCCTTTAG
GTGCCTCAACCGAAGCATACGCGTGGTTAGACTGAAGTACTAACCCTTCT
GAATAATACTTAAAGTGCTCTATTAAAGACTCCATAGAGTTAGCCTTATT
AAAGTAATTTAAAGATTTATTATTAATAAAGTTATACTCTGTTAAATTCG
AATTATCATGGAAAAGATTTATAAGTAAAGGCACTAGTTGGTATATAATG
TATACGCTTTCAAGCATCTCACGAATGCGTATGATAAACCTATCAAAACT
ATCACCCGTACGCCCAATAAAGCTTTTAAACTTTAGAAACCAGTAATACG
AGTACGTTAAAGATTTTAAAAGGCGTAAGTCTTTACGGAAACCCGAACTA
CGGGCAACTACGCCAGAAGTTCCATAAAGATTGGCCGAATCGTAACTAAC
TACGCCTATGCCTACGAGACGTGATTTTCAAATGTTATTAGTCGCTAATA
TTATAAATATCTCTGTGATAGATTTAAAAGCGTTCCTAGCGAAGTTTAAA
ATATCTATAAAAAGTGTATAGTTCAATCCAGTTCAATCCAGTTCGTTTGG
TCTATAAAAAGCCGCATGCATACGCGCACCAGATACCCGCTCATAGAATT
CCATCAACTTCTCCCTCTCTTCAAAAGCCCAGAAAGCGGGGGACATGTTA
CCAACATCTAAGGAGTGTGTGGAGATACCGAGGAAGTGATTCATTAAACG
TGTTAACTCATCAAATAAAGTACGTATTTTTACAAAAACCGAAGTGTAAG
ATACCGTATCTAAAATTTTTTCAATACCTAAACAAAACGCATGCTCCTGA
GACATCATAGATACGTAATCTAACCTATCAAAGTAAGGGATAGATTTAAG
ATAAGTACGCTGCTCGATTAACTTTTCAGTACCTCTATGCAAAAAACCAA
TATTGGAGTCCGCTTTAACGATTAACTCACCTTCTAAACGTAATACTAGA
CGTAATACACCGTGTGAGGCTGGATGTTGTGGTCCAAAATTTAGCATAAA
GGACTTTAAAGTATTTAGCTTATTAAACTGCTTTACATTACGATCAAGGG
TTATATTATTAAATAATTGCATAGACCTACACAAGTTGCATAACCACCCC
TTAGTTTAAAGATTTTCAGTTGAAGTTACGGGAGGCCGCAACTGGATCTA
AAAGGGAGGAGAGTTTGTAATTCTTCGCTAACTGTCATAGGTTCGTGTGG
AGTATAATTATAGTTAATGCACTGTAACTTATTTCCATATAATTTGGTAT
TGTTTCAAAGAAAAATCTAGTATGTATAACTCAGTGAGGAACTCTATACG
AAGAGAGTTTAGGGTATTGTCTAAATTTTCGTGAGTTTCAAAAACGAACG
TAACGTTGGAAATTGAAAAATAATTGCTTATTTAGTAAGAATTGCCATTT
AAGGAATATGAAAATCTTTAGTGTAAGTTTTACCTGAACAACATCAAATG
GGTAGAGTACTGAAGTTGACAGGGAGGTAACTAAACTACCGTTTACGTAA
ACATACCTGGATTTAACGAGGAGTTGTGTCGAAGACAAACTAGTAACCAG
ACGGGATTTAAATAAGATTCACGTAAGTGATAACTCAAATTTATTGAAAA
ACTCAAGGACTTTAAACCTATAAAACTTTAATATAAAGCGGGATATACGG
TTTTGGTACCGTAACTTTTTACGAAATCAAAGCATAAACTCACGCCTTTG
GGGGGTTATAAATTTACGGGTCATATAAGAAATCTTAAAGTAGGCGGGTT
TGCGGTTTGTAAAGATAGATCGGAAATGTAGTAAATATTTAAAGGAGTTT
AATTCAGAGGTTGGTATATCATGCGATATCCTATTACCTAAACTAAATAA
GTTTTTCGCTTTAAAGAGAGAACTTAGGCTGTAGACAGAGGCCTGTGGGG
AGTAACTACGTTTAAAGAAGTTCAGTATCCGTAGCCTAATATGCTTAAGG
GTTAAGATAGAGGTAGCTATTAAGTGGAAGTTTCTAACCTTACGGGAGGT
ATACAAAGAAGCCAGCCCGTTACTATACGGCGAGTTGTAGTTGTGATTTA
AAGTATTGTGTGATGGGAGGTTATTAGGGGTAGCAAAAGATGCAAACTTA
AAGATAGACCTAGTGAATTTAACTACACCACGGGAAGGTTTGAGTAGGAG
GGAACCGGATTTAAAACTAAGCGGTATACGGGAGGGCCTTAATATAGCTA
GGGGGCGTTTGTAGATTACAACATCCCTACTACCTCTATATAAAAAATAC
AGGTTTCGGATTAAAAACTTTAAAGATTTTTTACACCTCAAAACATTAGA
CCTCACGTTAAAACGACGTCTCCTACGACGCAGTGAACGGTTAACCCTAA
TCCCTAGAGAGTCAAAATTATATACGTAGAAGTTAAAAGGGATGTACTCC
ATAAAGTTCGGGTTATTAAAAGGTTTATAGGTTCGTCTAGAGATAAAGGA
GTGGTTTTTAAAGTCAGTGAACGTAAACTTAAATATAGACCTTAAAGCAA
ACCTGTATAGTGAGCGGGGGAGGTAAGGAGTTTGGAAAAATTTTAGATTA
TACAACATAAAAAGGTGGTGGTGGTAGTGGTAGGGAGTGATAGCAAACTT
ATACCTATACCATAAAGTACTTTGGGGTGTTTTATAGGGAAGGGGGGATG
AGGAAGTATTTTTAAAAAACATGTAAGTACACGAAGTTTAGTTTAAACTC
CACCAAGTTTTAAGTAGGGGTTGCATAGCTTTAAGCCTACGTTTAGAGGA
GAGGTAGGTTCGTGACCTAGAACGCCTTTTAAGGGGTTTGTTTATATAAA
GTGAAAAACCTTTAAAGGTGTTAATAACATAGAACCTAACTAACTTCAAA
ACAAAAACAGTTTTAAAGTTAACGAACACGGGGAAGGTTGTGATTATTAA
ACTATTTAACAAATAGCGGACTTTAAGAGGCTGATCTGCTATGTAAAAAC
CCTTGAGTTGGGATAGTATACCGCAAGACTTGATATTTAAAAATTCACAC
TGAGCGAGGATGATTTTGACAAAGTGGATGGAGAGTCCGTAATTTAACTT
TCCTATAAAAGTAAACCACGTATGGGAGTTATaaaaaaaTAAAGACCCGT
TAAAGTAATACCCACGTTTTCaaaaaaaaCTAACCAAATCTACtttttct
ttttaagtgttttttttttAAAAACAGCTAAGCGCTTTGTTCACATAAAT
GAACGGACCGAAAAACCAGAATTCCAGCTAGTAACCTTAAACCTAAATCA
GTAGCGACCGTTAAAAACAAACAACGAGACGCCCCTATAGAGAGGTATTA
AAGAGAAGCAATTTCTGAAGTAAAACTGATCTTTATACGGAAGTTTACCG
AATAGaaaaaaaTAATAAATCCTTTTAAATTCTAATAAAGTTAACTTATT
AAGTGACCTACGCTTATACAACAACTTTTAATTCtttttttttGTAACAA
AACCCCACGGTGTGAGAGGAAGGCGTATAGACTTCGTCCTACCACCATGA
GGGTGATCTACTGGGTTTTTTGCAACTCCCCTGACTTTAGGTCTAAAACC
CTTTAGATTAGAAAAACCGGCTTTTTTaaaaaaaCTAGAGGGTACCAACC
TAGCTTTGGTAAACAGCCTAACTGCTTTAGTTAAGATGAAGAAAAAGGAT
AGTATGCCAGAAGGTAACCGTACGACGTAATTACTAGTTATAGAGTTATA
GGAAAGTATAGTTGCTTTAGAACCAAACGACTTAACCATACGGACAGCCG
ATGTAAATAAAGGGCGAATAAAGTTAATACTGGAGTTAATAGGTATATAA
CCTATATAGGAGTAGTTAAAGAGGGAGTTAAACCTAGGCAGGTAAAGTTT
AGGGTCTGAAAAGGTGAACGAGAAGAGGAAATATGTATTATACACCGAAT
TAAAAGTGATACCGTTAAAGGTGGTTATAGTGGTATTTATAGATCTAGGT
CAAACCTCAATAGAAGATATAAAGGACATGGTAGATTGGAACTTAAAGGC
GGGGTTTAAGTTTTTAAAAAAGGCGCGGTATAGAGGGGAGGTAGCTCTAG
AACGGGGGGTGAATAGAGGAGAGCCTAAACTCCTACCTACATGTCCTTTT
TTGAAAGTACGGAAGTTAGAGGTTCGTAGGTTGAATGGTAATTTAACAGA
AACTACCTTATCAACCCACATAAGTGACGATAGTTTAGTTGGAGTGCGGA
AAAGGGAGGGGGAGTATTTTAACTTCAATATTACACAACTATAGAGAGTA
CGTGGAGGGAGAGGGATTTATAAAACTGAGAATACATACATACAGATATA
AAATATATAAAGCTGTAATACGAGAGGAGTGGATTTAGGGAGGGATTAAC
TACTTTAAGTAGGTTAACAGCCCTGTCTTTAGGTAGTACCTTTAAATAAA
TCGGATCGAAggggggggCTAGTTGGGGTGTGTTTAAAATCTTATTTAAG
GACGTATGTTTAAACCTAAGTAGTTTAGGGAGTACCTTGGCATTGATAAG
AGGGTATAAGTTGTAAGTGACGGGGTTAGGGAAGGTACGGGGATCCAACA
AAAAAGATACTAGGTGGGGTTTAGATAGTACTGTTCGTAAATACTTAAAC
CCGGAGTGAGGTAATAAAACCTTGTTGAACTCAACTACCGGGAACTTCCT
TAATAAGTGGTAATCTGCAAATAAGAGACTAAGTTTACCTATGGTAGCGT
AAAAAACACGTAACGAACCTTTTAAAACATATAATGATAGGGGGAGCTTA
GTAAGTAAGTTCCTGTTTTGACTAAAGAAGTAAGGTACGGATATGGAGGG
GGTTTTAAGAAACCAAATAAGTTTCTTATAACCCGATACGTTATTTATAA
ATAGTACAGAGTTGACAGAGGCTAAAACGAAAGAGGGTTTAAATTTAAAG
TAAAAGTTTAACCTCCACAACCGCTTTCGTATAGAATTATTTAAAAAATT
CGATTCGTAAGTAAGTAACTTCAGAACTACCCCCGATTTTAAGGTTTCAC
CATAGGATAAAgggggggACCTAAAATCATCTATAAGGGCGTTGGAGAAT
GAGTGGGTTAGACCTGATCAATCCCGTATCAAGAACTTGAAGTATTTAAA
TTAGTTAAGTTAAAACCAACCTTTCCCTGTAATTGAATTAATCCAAATAT
GAGAGCCTCTGCTGTCGGAGGACAGCCGGGAACATACATATCAACTGGAA
TTATGCGGTCACAACCGCGTACTACGGAGTAGGAGTAGTGGTAATAACCT
CCACCATTAGCGCAGCTACCCATAGAAAGTATAAATTTCGGTTCTTGTAT
CTGATCAAATAAACGTCTTAACACAGGAGCCATCTTATTAGTTAACGTTC
CCGCTACTATAATCAGGTCTGAATGTCTCGGGCTAGCACGAAATAATATA
CCAAACCTGTCAAGGTCGTACCGACTCATAGCCGAATGCATCATTTCTAC
AGCACAGCAAGCTAATCCAAAAGTTAAAGGCCATAGAGAACCTCCACGAG
CCCAACCGATAATAGTCTTTAGTTTTAAAATAAGTCAATCTAGTTGCAAA
ATTACACGAGACGGTGGGGGTAGCAATGTTAACTATGTAGGTGCCTAAAA
CGCCTGCGTACATGAGACGTGTGGCTATCTGACCGAGGGGTACCGTAGAC
AGATCTCCTTTTCTTCTTACCGTAGATAGCGCCAAAGTCGTAGACGTTCC
GAACTAGGGTTAGACGGACACTTGGGAGGTCATTAGCCCTACCCCCGCGC
AACAATACTCGGTTAAATTTTGATGGTACTGAACCTACACCCGTGATACG
AGCAAAAGCTTTACGCATAGTCAAATAAACTGAGGTTTTAGCGACATGAC
GTAAGGCTGAGTTAGGCTTCTTAGGAGTTATAATAACTACTTTAGCTATA
ACAGCCTTCCTGTGGGAAGCACCACGTAAACGGTTAAAGACAGGCTTACG
TACCTTTTTAGGCTTTTTAAATATATTTCGTATAAGGAATTTAAAGGGTA
CTGTGTTAATAACTTTTCCAAATTTCAAAGTATACACGTAGTAAATAATT
AGAACGCAAAGTACTGTAGAGATAAACCCAGGTAGAAGATAAGTGCGAGG
AGTGCTTGAAGTATCATAAACTCCTTAAATTCTAAATCTACAGTCTGAAA
TTTCAGTTTAGTCACTAAAACATAAGAGTAGTTAAAGAGTGTCAGGAATC
AGTTTTTGAAGAAGAAAGAAGAGGCTAGTAAGTAGGTAGTTAGGAAGATC
GTTAAGAATATAGAAAAACTCGTATCGAGTAGGAACGTGAAAAATAAAAG
TTCTGAAACAAACAATAGCGTTCCTGGGAATCCTAAAATTACGAGGTTTC
AGTATAAAGCCTGAAGGTAGAGGTTTGGTAGGGTATAAAATAACGACTTA
ACTTCAGAGATTAATCTAGTTTTAAAACGGCGGGTAACCATATCAACTAT
GAAAAAGAAACTAGCTGAGACTATAGCATGGCTTATTAGCATGGAAAAGA
CAGCTACTCAAAGGACAGATTGACCAAGTATTAAAGCTATTAAAAGTCAA
TGCATTTCTATAACTGTGGAGTAAGCAACTAGTTTCTTTAAGTCGACCTG
GTAGTAAACCTTTAGTGTAGCGTCAAACAAACCTACAAGGAGGAGAGGTA
TTAAAAGGCTCAGGTTAAAGTCGTAACCAAAGATAATTAGGTATTTAAAA
AACCCGAAGAAGGCGAACTTAACAAGAACGCCGCTAAGGAATATAGAAAA
ATTAGTGGAAGCCTCGACGTGAGCTTTAGGAAGTCACTCATAAAAAGGTC
ATACCGGAAATTTAACGCCGAAACCAATAAATAACGTGGTTTGTAGGAAG
AGAAGTTCGGATGGTGAAATACTCACGTCAGTAACTGCAGACATACCCCA
AGTTGAATTTAGGAAGAAGAGGTAAGTGAAGTTAAATATAAGTGATAAAG
CACCGAACTGTGTTCaaaaaaaCATCAGAAAGGCAGCTTCTACAGATTTC
CTAGTTTTCGCATAATTATATAGGATAAGGAAGGATGGGATAAGGAAACC
CTCATACGCTAAGaaaaaaaCAACAAGGGAGGTAGTAGAGAAAAATACGA
TACCTGAAATAAATATCAAATTTATATAGGTGTAGAAAGAAAGTAGTTCG
TTATAATTATAACAAAAGCAATATACTAAGGATATTAAAGTAACAAACAC
GAATATGAATACGTAAGGAAATGCATAAAGTACGGGTTCTGAAAAGCTGG
TGGAGGGGTGGAGGGGGCCTAAGTATGCGGGGGTAGTTTGGTATAGGAAG
GGGTGGAGGTAAGTATCTTGCATGTAAAATACGAAGAGGTAGTATGTGAT
TAAAACGATAGGGGTTAACAATAAAACGTATCTAATATAACTAACGGAGT
GGTAAGAAAATACTGAGAAATTTAATTGTTTTTTACTCGAAAATCTATAG
AACAGTAGAAAAATGACTAGGGTGATTATAACATTTACAACAGGTGATAA
CATAGGTAGGCTGGCCGGAATTGAACCAGCTCGGTGTCGGTTATGAGCCG
TACCTGCGCCCACGCTCAGCCTAAAATACACgggggggggTTATTTATTA
AATAAATAAgggggggagaggggggAGTTTGAGGTTCGTACAAATAAAAA
ACCAGGTAATCTGGAATTTAGTACTCTAGTAAAATAGTAAATCCTACCAC
GCCTAACGTTTTTAAACTCAATGAGGTTAGTATAGGGAGTGATTTCACGG
AAGGGGATATTATTTTTACCTTTACCTTTACCCATCCGAGCACCTTTACT
TTTTAAAGAGACCCTTCTGTAGGTGCTTGGAGAGAATCAAAAACGCCTGG
CGCCACGTACCCTGCGTCTAACAACCTTTTTTAGAAATAAAACAAACCTG
AGGGTAAATCGTAATGTAAATATAAGGCGGGAGGTAGCTTGAATTACATG
ATCTCCAAATAAAAAGACTAGTTTAAGGAACTTATTCAAGGCAAGTGTAt
tttttttAGAGAAGAATACTTTAACGGTGTAtttttttAACAAGGAACTA
CACGTGTCAAGTAGTAAGGTTTATATAAGTGACATAAAAAATAACACAAG
TTCTGGTAAAAATAAAATTGGTAGTAAAAGTAGGGTTGATAGTAGTAAGA
CAGTACTACCTGTTTTCGTTGAAACGAGGTACCCCTTCGGTGTGGAGTGG
GAGAGGAGTTTAGTATTTACAAATGCGGTAGAATTTAACAACTCCTGACC
TGTAAATACAAACTTAACGTTATTATAGTAAAATACAAGTACTACGaaaa
aaaaGAAGGTAACTGTAATGAGTTTAAAAACAGTTACGTTAAGGAGTAGG
AAAGTTATCAGTAATAGTTTAGGGAAGAAGGTGGTTAAGGGGGGTAAGGT
CGCTAGAGaaaaaaaTATAATTATTAAAGTATACCTAACGCTAGAGCTAG
TAGAAACGAGCATTAAAGCTAGGTTTATAGGTTGGGTTGTAGTAAAACCG
GGAACTTTAATTAAGGAGTTAAGGATTACTATAAAGAGGGTTAGGTTGGT
TAAGAAGTACATATAGTAATAAATTAGTATATTAGAAATGCTAAAAACAG
AGTTAGTCGTAGGTTGTGAAGAGAGTAGGGCGATTAGTAAAGTGCTAGAT
ACTATTACACTACTTACGACTATAAACGTATTAAGACTCATAGAGGTAGT
TAACACGAATACTATAGCTACGATAAATAAAAGAGTATAAGCTGTACAAA
ATGAACTGAAAACAGACTGTGTTAAGTTAAATAAAAAGAAATCAACCATT
AAGGACATGTAAATAAAAAGTGGTGTGTAGTACGCAAGTACATAAAAAGT
CAGAAAAACAGCAGTATTATCTTTAAAAACCGTAATTTTCCAGAAAAATG
TAGGAGTCAACCCACACTTTATAATTAGTATTaggaggaggaggaggagg
TTAAAATTAACGTTAATGGAGTGGTGACATACCCCAGTTAAAGACATAAC
TAGGTTAAGCGGGTAGGACTGGAAATCTCAAGAATTAAAATTTAAAAAGT
AAACGAATAGTGTTATAAACAGTAGTAGGGAGATACAAGCGTTTACTCAG
aaaaaaaCTAAAGTTAGGTGTACCCACTTTaaaaaaaaaCTTAAAGAGTA
GTTTAAGTTTTCAGTTAAAACGTTAAGGCATAGGAAGAAAAAGACAGTTA
GCGATACGAACTCTATTAGTATAAATACAGTGTAAAGGTTAGTAGCTGCA
ATTAGTAAAGGGAAGGTGGCAAATAAGATATACCCTACAGTTAACTTAAA
TAGGATTAGTCTAGATTTGTAGAATAGGGTAGTCGTAGGTAAAGCAAGGC
AGTAAGCACCGACATGTATAAGAATAAATACCCAACTTACGCTAAAGAAT
ACTTCATCAAAAAAGAAATGCGCTGATATAGATGTAAACTCAAAACCCCT
TCAAGAAAATAAAAAGGTTAGTGCCAGGAGTAGGACATAATTATACTTAG
TAGATATCTGCGCGTTAGTAAACGGATTAGGTACTCAAGAAGTTAAAATA
CGGTTATAGGAGTATATAGCAGAGGTACGAGTTAAACTGAAGAAGAGCTG
CAGGCGTAAATGAGTATATAAGAAGAGGAGGGAGAGGTATAAAGGTGAAG
TGAGGGTTAACTCTAAGGAAGGGAAGTAGGTATACTCATAAGCAAAATGC
AAAATTACACATAGGTATAAGGAAGCTGTAAACATGAGTAAGAAGCTAAG
TAAGTGGGGTGTGGTTACGATACTATGCGCACCTATCAGGTAAAAAACAA
CTTTAATAGAGAGTGGTACGTATACATATATATAAACAAAAACCCACATA
CGTATAAGACAAGTACACACCACCCTAACTCATAATTATAGGTATAGGTA
GTCTGTACTTAACTAACGAAATAATATTTAGGTCGTTCGAAAAGGAAAGG
AAGGGGCGTGCCTTATAGGGGAACAAACCAGGCGTTACCTGATTGTAAGT
AGGTGCGAGGTACATATCCCCAAAATCAGAAGTGGTGAGGGGGTCACTTA
GCCTAACCTTAACTAATAGTATAACGGTTGATTGTCTGGAAGTATACTGC
TCCTGAGATCACCTACGGTGAGCCATAGGGGCTTTTTGCACTAATAAAAC
CTTTTTAAACCTATTATTCCTATAAAACGTAAGTCGGCATTTAACTAAAG
TAGATTTAAAAACGGAGTTGGTTAAATATATAAGGCTTGTAAGTATTATA
TATACAGATGACATAAGTTTAGTCTTCTTGAAGGGGCGAAGACCGGGTCA
GTTAGAAGGAGATAAGTTAGTTACTAATTGTATTTTTACAAAAGCATGCT
GCATTGAAATCAAATTAAAGGGAATCGAACCCTTACCTTTAGGGTGAAAA
CCTAATGTCCTGACCGTTAGACTATAATTTGGATTGGTGTATGAGTAAAC
GGGGAAGTGTATTAAAACTGGGTTGAGTTAAAAACCTGTACCATGGTTTG
ATATATAAAATCAAAGTATAGTTCGAATAAACCTATAGAGGGGAATTCCC
TTAGTTGAGGTTTGGTAACATTGCTATACTCTAAAAGTAGGTTACGTACA
TCTGATTTATTTAAAAAACTTACATTCGAAAGTTCAGAAACTTCACGCTC
TAATCACCAAAAGTTATAAAAGAGGGTTTCGGCTGAGAAAGTTCCGGTCT
TACAAGTCCCTGATAAGGGGGTATTGCTAGTAAACACACTTAGGTTCGAA
AATAAACCGTTTATGTAAAGGTTAATGCATGAGGTGGATTCGAAATTATA
GCTTGTTTGGTAGTTaaaaaaaTCTAGGGATTGGGGGTAGTATGTGATAG
TAGATAACTTTATTCGTAATAGAATATCATTAAACCTAGCCCCTTTAAAG
TAAAATTTAATGTCGTTTAAACTTGTTGTTTTAAAAAATACAGACGCTTT
GGATGTTTGGAGAACTGTAGCTAGaaaaaaaaGAGGTTTATTGACACTAT
ATGAAGACTTCAGACTATTGTTTTAGACTAGATTCGAACTAGTAACTTTA
AGATTTTCAGTCTTACACTCTACCAATTGAGTTACTAAAACTAGtataat
aatataatagtataataatataatagtataataatataatagtataataa
tataatagtataataatataatagtataataatataatagtataatagta
taatagtataatagtatagtaatataatagtatagtaatataatagtata
gtaatataatatactattattaaattataatgtaatta

>Ga0307966_1001206
GTTGCAGCATTATAGCTACTAATAAAACAAAACCGAAAATAGAGGTGACA
CTGGAGAAAGGAAGTAGGAGGCGGTTAACGTAGAAATTTAAGTAAGCGAA
GTATTTACCTGAGAAAGAGACTAAATCTCAAGTTCAGTTAGAAACAGCAT
CAAAGCCTTTAAAGGAAGGTAAGTAGGACCAAGTAGTATAGCGTAATTTT
CTTCCCTCGAACAATAGTACACATTTAATAACGTTTAGTGTATTTATAGA
ATTTACGTAGGTCAGCGTGGAAAGACGTAGATGTACGGTATATGTAAGAA
TCTATGAAATCTATATGGAATAGTATCCAACCCAAGTACCAATAGAGGTA
TTGGTATGAAAACTTTAATCAAACATTACCAGTATAGCCACCTTCCGGAT
CGTAGTAGTAACGACCACATGGGAGTATACTAGCAGTAGTAAATAGTGAA
AATAGGAATAGTGAGAAGAAGAAGCTTTGAACTAATGAATCATGCATAGG
TATAGAAGGTATATCCTTAAAACTAGAATTGTAGAAGTTGTAGAATACAG
GTGTAAAGGCTAATAAAACAAAGAATAGACCTAACCACATCAACCCTTCA
AAGTGAGTAGGGGCTATAACCAGTATACCCATGAGTGGCCTAAAGTACCA
GTGGGGTGCAACCCCATAATACCTAATCTCATCTAATTCTGAAATATTCC
AACGTTCGAAGAAGTAGTAAGCCGTAGAGTTTATATCGTAATGGTGGAAG
AAGAAGTAAGCGTAGGCCCATATAAGTAGGTGTCAAGAATCTTGAAATTC
CTTTAACATACCATCGTAGAACCAAGATATCCAAGTATTAGACTTATCCT
CAAATGTGTTCTTGTCGGAATCAGAGTCCCAACCTTCATGACAAAACATG
ACATGTAACTTAACAAGGTATAGGTAGTACCAAGGTGTAAAATAATGTAA
TACCATTAGACGAACCATTTCATCAGTATTCAAATGCTTATTAGTAAATA
TGAAGTAGTAGGTCTTATGTATATTATTTACAAGTGACCAGAAAATATTC
GCACCTATAGTCAAGGTAAGATCACTTAAATGTGAGGCGCTTAAGCATAT
ACCTAACCCAACAACATAGTGAAACCAGAAAAATGCATAACCACCAAGTA
TTCAACCATCGCCATCAGCAGTAACGTAATTCTTTAAGTGTAtttttttt
AAGATATGTAGGTACGAGAAAACGAATATAACGTCAACACCGCGAACGTG
CATAGAGAAAACTTCAGTACCAAACCTAGTCTCCTCAAACATCTCTTCTC
GCATTTCAATAACTAAACCGGGTTCGGGGATATAATACCAAGCTAAGAAG
AAACCGGATAGGAGTTGCAGCATTATAGCTACTAATAAAACAAAACCGAA
AATAGAGGTGACACTGGAGAAAGGAAGTAGGAGGCGGTTAACGTAGAAAT
TTAAGTAAGCGAAGTATTTACCTGAGAAAGAGACTAAATCTCAAGTTCAG
TTAGAAACAGCATCAAAGCCTTTAAAGGAAGGTAAGTAGGACCAAGTAGT
ATAGCGTAATTTTCTTCCCTCGAACAATAGTACACATTTAATAACGTTTA
GTGTATTTATAGAATTTACGTAGGTCAGCGTGGAAAGACGTAGATGTACG
GTATATGTAAGAATCTATGAAATCTATATGGAATAGTATCCAACCCAAGT
ACCAATAGAGGTATTGGTATGAAAACTTTAATCAAACATTACCAGTATAG
CCACCTTCCGGATCGTAGTAGTAACGACCACATGGGAGTATACTAGCAGT
AGTAAATAGTGAAAATAGGAATAGTGAGAAGAAGAAGCTTTGAACTAATG
AATCATGCATAGGTATAGAAGGTATATCCTTAAAACTAGAATTGTAGAAG
TTGTAGAATACAGGTGTAAAGGCTAATAAAACAAAGAATAGACCTAACCA
CATCAACCCTTCAAAGTGAGTAGGGGCTATAACCAGTATACCCATGAGTG
GCCTAAAGTACCAGTGGGGTGCAACCCCATAATACCTAATCTCATCTAAT
TCTGAAATATTCCAACGTTCGAAGAAGTAGTAAGCCGTAGAGTTTATATC
GTAATGGTGGAAGAAGAAGTAAGCGTAGGCCCATATAAGTAGGTGTCAAG
AATCTTGAAATTCCTTTAACATACCATCGTAGAACCAAGATATCCAAGTA
TTAGACTTATCCTCAAATGTGTTCTTGTCGGAATCAGAGTCCCAACCTTC
ATGACAAAACATGACATGTAACTTAACAAGGTATAGGTAGTACCAAGGTG
TAAAATAATGTAATACCATTAGACGAACCATTTCATCAGTATTCAAATGC
TTATTAGTAAATATGAAGTAGTAGGTCTTATGTATATTATTTACAAGTGA
CCAGAAAATATTCGCACCTATAGTCAAGGTAAGATCACTTAAATGTGAGG
CGCTTAAGCATATACCTAACCCAACAACATAGTGAAACCAGAAAAATGCA
TAACCACCAAGTATTCAACCATCGCCATCAGCAGTAACGTAATTCTTTAA
GTGTAttttttttAAGATATGTAGGTACGAGAAAACGAATATAACGTCAA
CACCGCGAACGTGCATAGAGAAAACTTCAGTACCAAACCTAGTCTCCTCA
AACATCTCTTCTCGCATTTCAATAACTAAACCGGGTTCGGGGATATAATA
CCAAGCTAAGAAGAAACCGGATAGGAGTTGCAGCATTATAGCTACTAATA
AAACAAAACCGAAAATAGAGGTGACACTGGAGAAAGGAAGTAGGAGGCGG
TTAACGTAGAAATTTAAGTAAGCGAAGTATTTACCTGAGAAAGAGACTAA
ATCTCAAGTTCAGTTAGAAACAGCATCAAAGCCTTTAAAGGAAGGTAAGT
AGGACCAAGTAGTATAGCGTAATTTTCTTCCCTCGAACAATAGTACACAT
TTAATAACGTTTAGTGTATTTATAGAATTTACGTAGGTCAGCGTGGAAAG
ACGTAGATGTACGGTATATGTAAGAATCTATGAAATCTATATGGAATAGT
ATCCAACCCAAGTACCAATAGAGGTATTGGTATGAAAACTTTAATCAAAC
ATTACCAGTATAGCCACCTTCCGGATCGTAGTAGTAACGACCACATGGGA
GTATACTAGCAGTAGTAAATAGTGAAAATAGGAATAGTGAGAAGAAGAAG
CTTTGAACTAATGAATCATGCATAGGTATAGAAGGTATATCCTTAAAACT
AGAATTGTAGAAGTTGTAGAATACAGGTGTAAAGGCTAATAAAACAAAGA
ATAGACCTAACCACATCAACCCTTCAAAGTGAGTAGGGGCTATAACCAGT
ATACCCATGAGTGGCCTAAAGTACCAGTGGGGTGCAACCCCATAATACCT
AATCTCATCTAATTCTGAAATATTCCAACGTTCGAAGAAGTAGTAAGCCG
TAGAGTTTATATCGTAATGGTGGAAGAAGAAGTAAGCGTAGGCCCATATA
AGTAGGTGTCAAGAATCTTGAAATTCCTTTAACATACCATCGTAGAACCA
AGATATCCAAGTATTAGACTTATCCTCAAATGTGTTCTTGTCGGAATCAG
AGTCCCAACCTTCATGACAAAACATGACATGTAACTTAACAAGGTATAGG
TAGTACCAAGGTGTAAAATAATGTAATACCATTAGACGAACCATTTCATC
AGTATTCAAATGCTTATTAGTAAATATGAAGTAGTAGGTCTTATGTATAT
TATTTACAAGTGACCAGAAAATATTCGCACCTATAGTCAAGGTAAGATCA
CTTAAATGTGAGGCGCTTAAGCATATACCTAACCCAACAACATAGTGAAA
CCAGAAAAACGCATAACCACCAAGTATCCAACCATCGCCATCAGCAGTAA
CATAATTCTTTAAGTGTAttttttttAAGATGTGTAAATACGAGAAAACG
AATATAACGTCAACGCCACGAACGTGCATAGAGAAAACCTCGGTACCAAA
CCTAGTCTCCTCAAACATCTCTTCACGCATTTCAATAACTAACCCGGGTT
CGGGGATATAGTACCAGGCTAAGAAGAAACCGGATAGGAGTTGCAGCATT
ATAGCTACTAATAAAACAAAACCGAAAATGGAGGTGACACTGGAGAAAGG
GAGTAGGAGGCGGTTAACGTAGAAATTTAAATAAGCAAAGTATTTACCTG
AGAAAGAGATTAAATCCCAAGTTCAGTTAGAAACAGCATCGAAGCCTTTA
AAGGAAGGTAGGTAGGACCAAGTAGTATAGCGTAATTTTCTTCCCTCGAA
CAAAAGTACACACGGTAAGGTTAGTTTTTaaaaaaaaaaGTTGCTCAGTA
AAATAAACTACGGGGTAAGTGCCAGAGTTGGTTTATCACTACTAGCAATG
CAGGGAGTGTAAAGGACGTTAAAACCACGTAAACAACTAAAAATAAAAAG
TCGCCGGAATCTAGAAGTTCAAAACCAAACCTTTCACAAACTAAAAACCC
GTAGAAGGCTGATATAAAAGAAGCGGCAGCTCCGGAAGAGGTATCAAATT
GCGGAACTCTAGAATACTTTAGCTTAGTATAAAAGGGTTCTTTTTTAGaa
aaaaaaaTCCTATAACGAGTAGTTAGTATATTATTAAGTACTAGGGGGTT
TCTGCCAGGGAGGGAATATACGTAAGCAAGTGTATGGGGGGAGCTTTGTT
TAATTATATAGTTTAACCAGTAATACCGGAAGCTGTATGTAGGGATGTAA
GAGCTGCTATATTTAGTTACAGAAGTTAAAGGGATTAGCAATGACAGGAT
TCGAACCTGTAACTTCAAACTTATGAGGTTTGCATTTTACCAATTAAAAT
ACATTACTTAAACAACCTGTAAGGGGAGGTAGTAAAACGTTACTAAGTAT
TAATATTGCTATTTTTATATGTAACATATACCAGTAATCTACTGGTTACC
ATTTGAAATTAAATAAGGAGGGTTTATCCAAAATTAACCTATCCGAACTT
AGCTTAACAACATGCTTTGATAAAAACAATTGCTTACCATAGGTTCGTCC
TTTCCAGTCCTCTCGTACTAAGTTAAGAGTCCGTATTTAATTTTTAACAA
GTAGCAGATAGGGACCAAACTGTCTCACGACGTTCTAAACCCAGCTCACG
TACCGCTTTAATGATAGAACAGATCAACCCTTGGGAGATTGTCCACAACC
AGGAAGCGATGAGCCGACATCGAGGTGCCAAACAATCTCTTCGATATGAA
CTCTAGGAAATTATTAGCCTGTTATCCCTAGCGTACCTTTTATCTGTTTA
TCGATTCCCTTTTTAATTaaaaaaaaTCGGATCACTATAACAGGCATAAA
CCTATACTCGACGTATCCGTCAAATATTCAAACTATACGATAAGTTATTA
CCCTTCGCGTAAGTCTTAAGTACACCTCCGTTACTATTTAGAAGACAACC
ACCCCAGTTAAACTAGCATTCTTAAATCAAAAATGAAATTACATACAAAT
TTAGTCGAATCTACATGAATCCGGAGTACTTGAAACCGTGAGACCGTAAA
AACAACCTTGTTTAAGATTCTAGTAAAGGTGCATAGGGTCTTTCCGTCCC
GCTACTTAAAAAAGGCATTTTCACCTCTAATTTACATTCGTCGGATACCA
ACTGGAGACAGTAGGACAGTCGTTACACCATTCATGCAGGACAACAATTA
ATTGCCAAGGAATTTCGCTACCTTAGGACCGTCAGGAATACGGCCGCCGT
TTACCGGGACTTATAGAGCGCGTACGCTACACTTCATCTTACGGCACTGG
GCAGGTGTCAGACTCTATACAACATTTTAAATTTAGCAGAGTCCTGTGTT
TTTAGTAAACAGTCGCCATCCTCAATTTTATGACTCTTTTATAAAGAACC
CCTTATTCCGAAGTTACAGGGTAATTTTGCCGAGTTCCTTCAGCTGATTT
AATCCGTATCCTTAGTATTCTCTACCTACCTACTAGAGTCAGTTTTAATA
CAGTTTACATTAACTTAAATATTTTATGAAGTAAGGGACCCCTTAACCCC
CTCTATACTACGGAGCAGGAACCCCCTAATCCAATAAAAGTGAATAAGAG
ACTTATAAGTATCGAAAATGTTCTTAACTAAAAAGACTGTATTTTACGTT
GAAGATAGACTTAACAACGAAACTTTTAGGTTTTCGGAAGTATAGAATCA
CACTTAATACTAAACACTACAAATACTAATATTATCTAACCTAATATATT
CACTGGATTTAATAATCTAGCTTTATCTAAATATAGGCTGCTCTACTACC
ACTCTAAGAATCCGTATTTTCAGTTTGTTGTATAGTTATATCATATTATT
CGGGTGCTACGTGCGTACaaaaaaaTATACATAACGTAATATACTGATGA
GCTGTTACACTTTCTTAAATAGATAGCTACTTTTAGGCTTACTTCTCAGT
ACAACCGCAGCAACACCCATTCTACTTAACAACAATTAAAAACTTTAAAT
AACGGTCTGGGCTGTTTCCCTCTAGACACACTGCCTTAACACAGAGAGTC
TGAGTGTTAATATAAACTATACAGGTATTACGGGTTTCTAAAAATGAAAT
TTCAAGATACCGAGACCCCCTGTAAGTACAAAAAACACTATACTTATATA
TATTTCGTAGAGAACTAGCTATAACTAACCTTGATTGGCCTTTCACCCCT
ATTCAAAACTCATCTCAGAATTTTGCAACATTCACGAGTTCGGTCCTAGC
TTATTAAAACTTAACCTGGTCTTAAATAGATCGGCTAGCTTCGAGTCTAA
TAAAAACTATTTAACATGTTAAATTTGCGTTAGCATACAGCACTTATTAA
CTTATTAGTCCATTATGCAAAAGGTACCTTATTGTATAAACTTTAAGTAC
TACGACACTAGATTTCAGAATTACCATTCGCTCACGCTACTAATTCGCTT
TATATATACAGCAATTTAAACTTATATTATTACGTTCTTCGATCTAGGAG
ACCTACTCAGTTTTATAATTAACTAATTAAGCTGCTATAAGAATTTAAAG
AGCTGGTTTAATTTAAAGTTGTGATTAATTTAGTAGACGGTAGTAACGCA
CTAACACGTGCTTTAACCAACTTAGAGGAAAAAAGGTTAAGTAGGTTTAA
GAAACTTAAAGGTTGGAAACCGAATAAATACGGTACGTAGTTCGCAAGGA
GTAAGGGGTTTAAGTTATATAAACTACATAGGATATGATATACACGTTAT
AACTCGTAAGATCATGTAGAGAAATCCATTGCAACCTTCAAGCCAGAATT
AGGATTGGTGGGGGAGTTTAGTGCAGAACTAAATTGCTTATCAGTAAATA
TAAAATGAATACATCAGATACAGAATAAATCGCGGCGGAGGAAATACACT
ACTATCGGCATTCAATGATGGAAGCGGCCACATATCTCCATACACTGACC
TCAATAGATACCAGATAACGTAAATATACATATACGGTGAGAGGAGTATC
CCGGAATACAATCAATCTTTACACCAGCTGAAGGGATAGATCATGAATGG
ATGATATCCTTAGAAACTGCCAATAGCTGAAGTCGGGTATCTGTAGGCAT
AGCAATAGCTTTGTCAGCCTGAATCCGTATCATATGTGAAATACCCTTTT
TCATAGGTTGATAGGGGTTACGTAATTCAGAAGAATCGCCAAGTAAGGGT
TCTACTAAATCCGAAACTTTAAACTCTGTTACAGATTTAAGGTAGGTAAG
TACGTTACTAAAACCAGCATTTTTAGTACTATCTACATAAGTGTAAGGGA
CGTTAGAGTCAGATGCAGTACTTAAATAATTAAGTATGTAATCTTTTCGG
GATAAGGTATCAGCTAGGTTAGCGACGCAGTCAGTCTGGTTTAAATTAAA
CGTAGCTGAAGTAGGGTAAATTTTATTATGTAGGGCAGTAAACGAGAAAT
TTAGATCAAGGTGAGGGTGATTAAATGAACCATTTACAGACAGGGGTAAG
GTATTCGATAGTAAGGAAAGTAGTTTAAAACCAGCTAAACCAGGTATATT
ACTAGGGAATAATAACGTTAGTGAGGTTCAGTCATTATGTTTTGaaaaaa
aaTATGGTTTATAGATGAATAACGGGGAGTATAGTTTACGGGCTTGGGCG
TATTTAACAAAGAAATTATCTACCTGGTTAATAAATTTAACTTTATTACC
AGAGGAAAAGTTATAGTCATAGTCTTTAACACCATATAGGTTGAAGGTGG
AAGTATCTAAAGCTTTAGTAACTCGTTGATTACGTAAGGAATACCAGTCA
AACCAAGAATAGCGAATTACATCACTCTCAAACGCAACTGAAAAGGGGAA
TTTATAAGTAAAGTACGACCACAGGAAATCAAGATTTAAGGGCTGAGGGG
TTTGACTAAATGGAGCCTGTTTAAACACCCTTGGGTTAAATGAGTAAGAC
GTTAACTTTGTCAGAGAACCTAAAGTCGAAAACTTAGGGTTGGATATTAC
AGGTAGAGGTTGCTTTAACAGGTTTAAGGCGTTTAGATTAAAGTGGGAGC
GCTCTTCATGAACTGTAGTTTTAAATACCTTTCAGTAGGATTGGTAATAG
GTAGATATAGAGTTAACCCCCTCAAGTGAGTTAAAAAGGTTGGTTGGGAA
CTTAAAAATACCGGGGTTAAGGGTATTAAGTGAGTTGTGTATGGGGGAGG
TAGCACTAGCTAATAATAACTGATCCTGGAGAGGGGAATACATGAAGAAG
TCTTTCGTAGTATCCCGGAAACTACGTAAATTAAAGTAGTTGGTGAAGTT
TCAAAGGTTAGGTGACATAGACTCAGAAGCAAGTTGGCTATTCTTATAAG
TAAAATAAGAGTTACCCAAGTCGGATCTGATTGAAGTTTCTAGAGAAATA
TACTGCATATCCTTACGTAGGTAATCTGTCAAGTTAACCACCGAATTGGT
ATTAGAATACTGAAGGTTTGTGCATATGAAACGGATCTGCTTTGATAAGG
TATTAGAGAAGGTTTGTCCTATTAAATATAATGAGGTGGTATTAGACACT
CCACTAGTACAGTAGTTTAGCAAATCTTCAATAGGCCTGATAGAGGTTTT
AGAGTCTGAAATCTGGTTAGACTTAGTATCCTTAAATAGAGTTAAAAGTC
TTTCCGAACTAAACAGGTTTTCACCCAGAGAGTCCTCTAACAACTCTAAA
GCAGATCAACGTTTAAAATCTAAGTCAGCGTACTGGTAAAACCACAGGTT
TTCGGAACCCATAAGCTTATTAAATAAGAACGAGTACAGATGCGTTTTAG
ATAAAAAGCAGGTTAGGCTAGGACCAACTATAAAATCCTTAGTAACGTGA
GAAGTTAAGTTACTTACATCAGGTAAACTGAAGGTGGTTGGGGATGGAAT
TACAGCTGCAGAGCTAAAATCTCAGCCCGATAAATTACTATTTGAGGAGG
GGGTTAGGGTGTTGAATTTATTTAGATCACGGAAGTTGAGGAAGTTGTGG
TTATGGTAAAATATGGAACTGGAGGAGGTATTATTTAAAACAGAAGAACG
TAGCTTAAAGTTACCCGCAAAGGTGTCGTTAAAGAAGTAGTTAAGGTAGG
AATTAAGTATTTCAGATGTTTGTGAAGAGTTAGGTTTAATTAGTAGGGAT
TCATTAAGGGAGTAAAGTTTAGGGGAGGTTATCAGGTTGTTAGATAATCT
TGATATAAGCCTAGAAGGTCCAAAAGTAAAATCAGAAAGTGTAGAGGTAG
TTGATCAGTTAATAACAGAGTTGTTATAGGTTATATAACTATTCTGGGAT
AAATCAACCACATCTGAATTATACAGATTAAACTTAAAGGGAGTTTTACC
AGACTTAAAACTAGAATCACTTCAGTAATTAACCGAATTACCTAATTTTA
GAGTGGTAAAATCACGTCTAAACATGACATCTAAATCCTTGGGGTAGTAG
TATTCCCAACCCCACTGATAAGCACGAATACCTATAGCCATTTCTGAAGT
ACCGAAACCGTCGGCGACCTCAATAGCGTCAGTAGATTCATGTATTATTA
TAGATGCTGCTCAAGAAACAGGAACTGTTGCTGTAATAAGATCGCCGCAT
TTAGACCTACTCACCCCGCGAGTTTCACGAGAAGGTCTATGCCTAATATT
ACACCAACGTATAGTAATTAGAAATGATAAGAAGAAGAAGATAATCATGA
AGCAGAAGAAAAATCAAAGTCAGTACTGGTAAATTACAATATGTAAAAAT
CATATATCGTCGTGATTGAATGTAGGAGAGGCTATAAAGGGTTCGGGGTA
GTAGAGCTTAATGTTAGGGGTAGTAGAATGCGCTATTATAAAATCGTCTA
GCTCCGCGGCAATAGCAGAATTTAGAGATTGGTCGGGGGCTGAAGGTTTA
TCAAACATAAAAAATTTTGTTAAGTTTGAATCTAAAGTGACCTCAAATAC
GTGTTGGGGGAGGCTTAAACTAGTATTTGTAAAAGTAGTTAGACAATCTA
ACAAAGGGTTGAACACGAGTACACATTAATTATACGACAGTACGAAATAA
GAGCTTCATACGTTTATTTCGTATATTAGACATAGCAGAACCTAAAGTAT
AGTTCGACAGGGGGGTAttttttttCTTAACCACTATACCAGCATTTAAG
GCGAATTGGGTGTAATTACCTGAAGCTAGTTTACGTACATAAACTTGCCT
AACAAGTATAACCTTAGATACCCGACCTTTAAGTATGGGTCTTATTACAA
AACCCTTATATGTTTCAATAGGTGGTTGGACTATACGGACAGAACCTTTT
ACGTATAGACCGACAGAAGAACTAAATCTCTTAAAACCGCCGTAAAGATG
AAACACGCTAACCCACTTAGCAAGGGAGCTATCAGCCAATTTAATTCAAG
TTTTTCGTAAAACCACGGTTAGCTTCCTTACCTTTTGACCAAACCCTGAC
TGAAGCACTCTGCATTACTTGTTTCTGGAAACCTTGAGTTTTAAAAAAGT
GGAGGGTGGGTAATTTAAAGTTAGTTTTTAGGGGGGTAGAGGAGAGGATA
TTCAGAGATTTTAGCATAATTATTAGTAAGTACGAAACTAATATAGCTAA
ATAAAGCAGGAAGTTTAAAATAACGAATTCACCAAAATTAAAGTTAAAGT
AAACATCACTCATCATGGCTAAGTCGTTTGGGTAGAATGAGTTTACCACA
TTTAACCAATTAAAGTAGAAGTTCTCCTGAATTAAGAATGCCTCAGGTAC
CTCTGTAAAAAACCACGAAGTTACACCTAACCCAAACACAAACTTCAGTA
CTAATAAAAATACGCATACTAATGTAAATTTATAAGTAAACCTAGCTGAC
GTAAAGATTAACCCTAAAGTACTGCTGTAGAGAATACTAAAATTAAGTAC
TAGAGCCGTTAACGCAAAGAATAAACCTAAATCTATAATAATCAAAAAGT
TTACTAGTATATCTAAATTAAGGGTGTACATATACAAAGAAACTGTAAGT
AGAAAAAGTATAGAGTTTAAACTGGTATAGAAAAGTTCTGTTGATCATAT
AACTAATAACAACGTCAGAAGGGTAAGCGCTTGTATTAAAAGAGTATCGT
TAAATATAAACAAAGGTTTACACAAGACATCTGACTTTaaaaaactaaaa
aaaaaCTAATACAGCCATGTAGATGTAACAGGTCTCTTACTAAAGGAGAA
GTAAAATAGTGTAGTTTCCATATACTCTAAGTTCATCACCTCGTTATTTG
AGACTGATTTAACATGTCAGGTAGCCCGTACGGGTAGTAAAGTTAGGTGT
TTAGAAACTCAGTATCTATTCCGAGCGATTTGGTATAGGTAAAAGTTAAG
TCTGGTATTATACCTACCAACACCGAAGGTTTTAATCGTATAACTCCTTT
GTTTACGTAAGCTATCAAAGAGCATAATAACAAAAGTTAAAACACCTGAA
ACTGTTATGATATGGGCTGAACTTATAATACTGTGTCAACCGCCCATAGC
TGACGGATAATCTAAAACTCTTCTAGGCATACCGCTATAACCTAACCACA
TCATAGGGATAACAGTAAATATCTGACCAATTGAGTAGTAATATACGTGT
AGATAGGCGAAGAACCTGCTATACCTGACACCAAATAGGGAGGGTAGGTA
AAAATATACAGCTGAGTAAGCTGAAAACATAAGGGAACCTGCTAACATAA
CATGAAAGTGACCTATAACATAAAAAGTATCGTGAAATAGTATATTCATA
CCCGTATGAGCTACAGCCATACCACTAATACCTCCTGAGACAAAATAAAA
AACAAATAGCAAGGTAAGTATAAAGGGAAGTTCGAAGTGAATAGTACTAT
TTACTAAAGTAACCAACCAGTGCATTATTTTAGTTGCAGCTGGTACGGAT
ATCATAACTGTTAATGTACTATATAGCATACGTGTTGTATGTGACAGACC
TACCATATACATATGGTGACCCCAAACAAAGAAACCTAGGAAAGCTATCG
TATATAGAGAATATAGTAGACTAGCCCTAGCAGATATACGTTTACGTAGG
TAAAAAGATAATAGGGTATTTGTAATACCGAAACAAGGTAATATTATAAT
ATAAACTTCAGGATGGCCGAAAAACCAAAACATATGTTGAAATAAGACAG
TATCTCCACCACCGGAATAATCAAAGAAACAGGTACGTCAATGCCTGTCT
GATAGTAACATAAATAAACCTAGGATAAGCATCGGGTTTGCAGCTATCAT
CATCCAAGATGCAGCAATAACCGATTCTGaaaaaaaaGACCTAGCGTCGC
GCATCTTACGATTATTTAAAGTAGAGAGATAACGGTATGTCATTAAAAAG
TTAGCTGAACTAATCATGGAGGCCATTAAAGTTATAGCTACTATAGAGAT
ACCGATATCTGTTTTACCAATTAAGGTGTAACGGGTACGGGAAGAGAACG
GTGTTACCATAGCTCAACCAGGGAGTAAGTCTTTAGCATTCTTCTCAACA
ACCCATATAACCTCATTTTCATTTACATAACGTCGATACATCGATCTTTG
ATGGCGAGCAGATAACATTCTACAGCGTCAGCCCTCCCTTTGTAATTTTA
AAAAGCGTCAATTATTAAGTATCCGGGCTTGCTTAGTCTGATTTAGGATT
AAATTCTCTAAATCAACATTCATTGATGAGAGGAGGTTGATATACGTACT
GCCAACTAAAAAGCCGTCTCTAACGCTTAAAGACTTAGACATTGAGTTTA
AAACGTCTAAGGCTGAGGTTTTATTATAAGCGAATTTACCAGTATTTGTA
AACCGAGAATGCAGGTCGAGAGCGAAAGAGTTTGACTCAAACCAGATACC
CTTAACCTGCTTTAGCATTGTTTTAAAATTAATAGTATTGAAGAGGGGGT
AGTAATTAACCTTAAATAGTTCGTCAGGTAGGTAATTTCCGGTTTTGATT
TTATATAGAACTGTGGGGTGATCTAGAAAAGAAAACTTCTCAGAGTAAAA
ATTACCACTTCGGTTAATCTGCAGATTAAGTGTGGTGTTACCGTTAAGTA
CTGTAGTTAAGTTATCAGGGTGAAAAAATTTAAAGACGTTTATATTGAGG
GGTAAGTCAATAAGTATACCACCTCGATCATTGATAAATAACGGAAGGGG
GTTCTGTGTAGAAGATGATTTATAAAATAAAATCAGAGTTTTATAATTAA
GTAAGTGGACACTTGAATAAATAAACCTGCGTAGTATTCCGGCAATAGGA
GTGTACAGGGAGGGGGTAAGGGTTGGGTTAGTATAGGAAGGGTTAGAGGG
TGTAGGGTGTATTAAATTTGAAAATCTGAAAGTACTTTGCAGGTTTAAGG
AAAGGGGGTTATAGTTAGATTGCAGGGAGTGCTTGGTTTGGGGGAAAGTA
GATCTATTAGTAATAGTACCTAATGACGAAATAATACCGTTATCTGATGA
TAAAATCGACCTGTTATAGGACGTTTCATGTATAAACTTATTACGTAAAA
GGGACTGCACCTCTTTAATATTAAAGCAGTTCATACGTTGGTAACGTCGA
TCAATACAAACTAGTTGACATAGGGCAAGTAAACTAGCTGGGAGGAACCA
AAAAGCTGCGCTATTCATTCTAGGGAAGGCAACGTCATGTACTCCCATTT
GAGTAGGGAGCAAGAAATTTCCTAGGAAACCAAATAATAAAGGAATAGCC
ATaaaaaaaaCCATTATAACCCCATGAGCGGTTACGATAGATAGGTACTG
AGAGTTATCCCCTGCTAAGATACCTATACCGGGGTAAGCCAACTCTAAGC
GTATTATAGTAGCTAATACCATTCCAACAACACCAGCAAATAGTACAAAT
CAAAAGTAATTTATAGATATACGTTTATGGTTAGTAGTGTAAACCCAGTT
AAATAGGAGGTAACGTGATTGTCACAAGTTTCTAAGAAAAAGAACAGTAC
CTATTTTTACAAACCTAGCATGCCTTTCAAATTGTGTTCAGAAGAAGTGG
GAACGGAACGGGGATGTAGTAAGCTGTGTATATATATTAAGGAGCTTCGA
CTTGGGGTTTAATACTCAAGAAAAATTCAAAAATACACGAAGTTAAACTG
TAGTCTTACAGAAAGAAGTGGTTTTAAATACTAGTAGTAAGGTACCTATA
GAGATCTCCGCAGCAGAAAACATTAAGAAGAATAGGGATACTGCTACGAC
AGAAATACTACTATACAGTACAGATATAGTTAAGCTAGTAACGTAGAGGG
TTATTCAAAGGATTTCCGAAATAAAAAGCATCTTTATGAGATCATTAGAG
AGTAAAAGGGTTGTAAATGTAACGAGTAAGAGGGTTATTAAAAAATTTAG
CACGTTGAGATCACACAAACATACACGGTATTCACAGAACCTAGGATAAT
TTACCCGCGCCTGTGTTTTCATTGTAAGAGGTGTTAACAGAATGAACTTC
GAATATAATAAGGTAAGATATGTAAAAGGCTAGAGCTACTCtaaaaaact
cttcaagtataaaaattcaaaagtatataaactttcctaaaataataaag
tatTTAGAGTAGAGGTCAAACCATACAGTAAATTCAGTTAAAGATTGGAT
GGATAAGTCCTCGTGATTATCTAATAATACGCCCGTATAGAACATAAAGG
GAAGTTCATCGAAGTAACTATCCTCATCAAAATCTATAAAAAATATAAAA
TACGAATCTAGAAAATCATCCAGGCCGTCGTAAATATTTAACCTAAATAT
TAAAAGAAAAAATCGTAAGAATAGGGCAAATGTATTCGACATATCTCTTA
CAAATTGTTTAGCTATAAACTGGACCGAAAAACCATCTGTAACCGAATTC
TCTAAAAAAGAGAAGTAATGTACGGAGTATCTAAAAAGTAAATAGGCTAT
GAGTGCAAGGAAGGTTAAGGTTATAAAAAGGTGAAATGTTTCGACAAGTT
CAACATTAGTGTCGTCgtaagtcataagtaaagggaatcatataataaaa
atgaatactaaaaatgtaaatgtaaaatCGAACTGAAGTCTATACTCACT
AGCTATTGAAGTAAGTAAGAGATATACTCGAAGTGTTAACGGGTGGTTTA
AGGCAGTGAAGGAGGTATTACGGAATAAGGTGAAGGTAAGTAGTAGGCTA
ATTATAAATACAAATAACCAGAGGATGAATGAAATGCCGTCGAATGGGAG
GTAGGGGAGGTTTAACTCGAAATTATCATAAACATATAGATGGTAAAACT
CAGTAATTGACTCGGTAGAAGAGAACTGGTTAAGCATAAAATAAACATAC
TCAGGGGAGTACATAAAGTAAAATGTAGGGTTTAGGGAATCTGACTGAAG
TAAATTAAAGTACCTACCTGCTAAAGAAGAAACCTCGAGGAATTTATCTA
GGTATAGGGAGTAAACTAAACTTATAGTTTTAAAATTAAATTCGTTTAAA
AACAGTAGTATTAGTTCATAGTTCGAGGTAAGGTTAAAGGTTTGTGTAGA
GAATACTAAGCTTCTATAACCTAAAACTGTAATATTAAGGATGGTTAGAT
ATTCAAAAACGTTAAGTGTTTGGAAGTCGTACCAGTTAATAGTTTGTGAG
AGGAGAAGGGAGGAGTCATTTAAAGAGTTAAAAGAGTTTGTCCAGAAGAA
GTAATTTAACAAGTATACACGTTACTTGCTTATTAGTAAAAAATTAACCC
CTAATACACCGGTATTAGTATTTAATATTTTATTACAGAAATCAACAGTA
GTGTATGTATTAGAAATTGAAGTTAAACCTAAATCAACGCACATGGACCT
CTTTCTAGAGTTTCCCGTAACACTAACCTTACCTTTAATAGTAATCCGCA
TACCAATTATATTTAAAAAGGGGAATATGGGAGTAAAGTGCTCTCTGAAA
ACATTAAATATAAATCTAAAGAAACTTTTGTGGTTTCATATAGTTAAACT
AGCTATTAAACGCTGGATGTAGGATATTAATATAGTAAAATCTTTCAGTT
TTACAGTTATAAACATTATATCTAAAAATTCTTTAAGGAAGAAGATTGTA
GAGAACTGATAAGCGTACAAAGATAGTTTCGAATAGAAATTACGTAGTAA
GAATAACTCTTCACCACTTAAATGCCTATAGAAGTTTAAAGAAAGTACAA
AGGCTGTTTTTGAGTTTAGGAAGTACTCTGCGTAGGACAGTACAATATCT
ATTACATAACTAGAGGGGTAGTTATCTAAAATAGGTTTGAATTTAAAGAC
CTTCGATCTTAATAAATTAAAATGTACCTCCTGTAAGAAAAATTTATTGA
AGAGGGGCTTAACAGCTGTAAAATCGCAGAAGCCTAACACCCCATAAGGT
ATTAAACCGTAAAGCGTAGGAACTACCTGAGATAAACCCTTTACgggggg
gttaggtagtttatttagggggcggggggaggtactgtactgttgggtta
ggtaggggtAGAGGGGAGCTGCAAGGGTATCCGTAAAGTACCTTCttttt
ttACGGTAAAATATAATTAATTTACGTTTGAAAAACGTTTTAGAGAAGAA
ATTCTTGAAGGTAAGGTGTTTTATAATAATCAAAGGTTTGATGTAAGGGT
TTAGCGGTACGATGGAGATTGGAGGGTTATAACCCTCCAATGTAGTTAAA
TAAGAAGGGGTTTGATTAGTGTAACAGGTTAGGCTGTTCTTTATAACTGA
CTTCTGTAGAATTTGGGTTGATTTAAAATAAACCTTAGTTAATTTACTAA
CGTGGGTTGGGTATAGTACAACTTCACACCATATAGAACCTATAATTGAA
TTTACGAGGTGAAGTGGTAAGGAGTTAAAGCTAAGGTTCGATAACCTAGT
AGTAGATACGGGTTTTAAACTAAATTTTTTGTAGGAGCTAAACTGGTTAT
ACCAGTAGTAACGGTTAACGCTAGTTAACGGTACACCTGCTAGTGTAGAT
GACCATAAATTTCTATATTTATATATATGGTGAATAAATAACAAATGTAA
ACAAGAGTAGGGAGAATCGAACTTCCGCTTTTGGTTTTGAAGACCAAAGT
TCTACCATTAAACTATACTCCTaaaaaaaTCAAATTTAAAATTTCATTAA
TAATATTATACTATTATAAGGTAATTAAGAAATGAGAGGTGTTTGTATAG
AGGTAGATTTAGGAGGTGCGTTAACTCCGGCTTAGAGTTAAAATTCTTAC
TTAAGTTAACGGGGGTATAAATGGAGTAAAGTGCGTTTTTATATGTAGAT
ATGAGGTTTAACAGGTAAAGTACCGCTATAGTTAATAAAGTGAATTCGGT
GAGGGAGAAGACAACCGTGCAGGTTGTGTTAAAGTAAACCATATAGTGGA
AGAAAAAGGTTAGTAGGTTATCGAAGTATATCATCAAGTACACGTTACAG
GTATGTACAGGACTTCTACCTATTACAGTTTAAGTTGGTGGACACGTAAC
CCACTTATTAATTTCAAACCCGTATGTCTTATAAAGTTTATTTTAAGTTC
GCTCGCCGCTACTAATAAAAAACCGGTTGGGTTAGGATCGCGTTACTGAG
ATGATTCACTTCACAACGATACTTAATATTTTACTACTGTTTCCACATCA
CTAAGACTAAACAGCAATTTAGGTACTCATACCTTACTATACTTTATATA
AAGGCATCCCTTTAGTGCCTAATATAACCTTACATTATTATAAATAAATA
CTCAGTCAGGTATTAATaaaaaaaTATTAGTATTTATTAGTCCAACAACA
GGTTCCCCTACCATTACCTTGTTTCAACTTCATCCAAATTACCATCACGT
CTCTCGAAATTATTACCTTCATAAATACTAAAAGTAATCTATAAGCACTT
ACAATCTTAAACTCGCGATGATTTTTCGGACGTGATGGGCGGTGTGTGCA
AAATCTAATTAAAATTCATTGTAACAAGATTATTTACAATTACTAATGAT
TCCTACTTCACAGATTTAAATTTCAAAAGCTGATCCGAACTAAGATAAAT
TTTGGTTATTTATCAGCAACAAGCTTCAATACTTTTGTAATTACCTTTGT
AATACGTGTGTAGCCCAGTATATTTAGACCATAATGACTTGACTTCCCCT
CGAGTTTTACTATACAGCATATCACTAAATAAGTAAATAACCGCATAATA
AATACTATAGTATTTTTGATATCCAAAAGAAGTTTACCGCTTAAATAAAC
GTGTATTAAACAACCCGGAATTACTATAATAACAGATTCTGTCTACTTTC
TACTCACATCATAAACTGCCGACAGCCATGCAGTACCAATTAAACATATA
TCAAGTATACCCAAACAGTGGGTTTCTAATAAGTTTTACTACGCTGGTAA
GGTTTCACGCGGATTATCGAATTAAACCACATATTCCACCATTTATAAAG
ACTCCCGCCAATCTCTTTAAATTTTACCCTTGCGGCTTTACTCTTCAGGT
AAAATGCTTTCACGTTAATTAACATTACAGATAAACATTCATAATTCAGG
GTATAGACTACTGGGGTCTCAAATCCCATTCGATAACTATACTTTAATGA
TTCAGCGTCAATTTATATATGAAGGGTGCGTTGCTTTAGAAAATTCAATA
ACTATGTTAGAATTTTAACTCTATAATTATTAAGTTCCCGACACTTCTAT
AAATTCTAGTATTAGCTAACGTAAATTAAAACCACCCAAAACTGGTTTTT
TAAAACTTACTGAACTAAACAGCCTAGTCATTTTTACACCCAATCACGAC
GAATAACGCTCCTCCGTCAACGTCTTACCGCGACTGCTGGCACGTTGTTA
GCCCGGAGTTCTCCTCAGATAATATATCATTATTTAAATCTGCGAATAGA
CTTTACGACTACCTTAGCCTTCTAAATTTCAAAAATAATTCATCCCCGCG
AGAGGTTGCTGGTTCAAGATTACAATCTTATTGACCAATATTCTCCACTG
CTGTCAACGACAGGGTGTTTTTCAGCCCCTGTGTGATTAGACAATCTCCC
AATCTAACTAAGGTTTATCGGCTAACAAATGTCGAACCTTGCCTaaaaaa
aaaaaaCGGACACTTTTACGTATGTATTTATATAAAGATAATCCTTATAC
GTATCCTACCTATTTTAATATTACTCACCCATACGCCCAGGTATTAAATC
TACTAATAACCTCGGACTCGCATGTGTCAATACATCTCGCACGCGTTCAT
TCAGAGCCAGAGTCAAACTCATAGTAAAAGTGGCTTAAAATCCATATACA
CACGTTACCTTATCTTTTTACGAAGTTTCCTCTTTATACGGCGAAATTTT
TTCCTGTTAAAGTAGTAACTGTAGGGTTGTTTAGGGATAAATATAATGGT
AAAGAACCTCTTGTAGGCTAGAATATCCCGACATACGAACTCTAAACCAC
GGAACCACGAATTTACAAGCAAACTTACAGTCCTAAACTTAAATAAAAGT
ATTAGAAATGACATTAGAGGGGTTAGTTTAAGGAGAAGTTTCGGGACCTT
TTTATTTAAAAGGAATTTTTTAGCGAGGAAAAAAGAGGAGAAGGAGTGTA
TCAAATGTGTAGAGTTTAAGGAGCTAGCTACTAAACCTATAAATAAATTT
CTTTTACGAAATTTAAAAAACCAAATAGCTGTAACTTTACCATTTAAAAC
ATTGACAGATTTATTAATAAAGTAGTGGGGGAGTTTACGTATATTGTAAT
TTACTAAGATACATTACACATGAAAGAAGTTGGATTCGAACCAACGTAAG
AATAATTCTAATAGATTTACAGTCTACCGCTTTTGTCCACTCAGCCACTC
TTTCTCATtataacatctaatataatgtatacatctaatataatgtatac
atctaatataatgtatacatctaatataatgtatacatctaatataatgt
atacatctaatataatgtatacatctaatataatgtatacatctaatata
atgtatacatctaatataatgtatacatctaatataatgtatacatctaa
tataatgtatacatctaatataatgtata
