# Supplementary material for: Genome Analysis of a Verrucomicrobial Endosymbiont With a Tiny Genome Discovered in an Antarctic Lake
Source: Front Microbiol. 2021 Jun 1;12:674758. doi: 10.3389/fmicb.2021.674758 (PMC8204192; doi:10.3389/fmicb.2021.674758)
Supplement: Supplementary file 12 [file Data_Sheet_6.FASTA]

Supplementary Data File 5. Euplotes protein sequences used for construction of the RNA polymerase subunit II tree shown in Fig 3. Sequences are labeled in the format “SubunitType__Source__Accession_Organism” where Source = MetaEuk (MetaEuk prediction from genome sequence), IMGstitched_MMETSP (recovered from transcriptome data in IMG), evan.ciliate.org (E.vannus database) or EOGD (E. octocarinatus database). Additional protein sequences in the tree (those with accessions starting ‘CAA’, ‘CDW’, ‘OMJ’, ‘XP_’, ‘QBH’, ‘KRX’, ‘P28’ or ‘TNV’) were sourced from NCBI Protein and are not reproduced here.


>RPA2__MetaEuk__81_k141_1078819|-|1354_Euplotes_sp._AntOrgLke
FNNKVISKGFKNIARHHIDSFDYGMTTCLERACQQMLQFDYIATEEEKLKCGFSRMTLFYDSFEIGNPSHEDLDLENSNIYPSECRQRRMTYEAPLFAIISRKFDDEMIDHIRIKLGNIPVMVGSKFCNLRGLDEKQLAQKGEDMSEFGGYFIVNGNEKVARMLIVPKRNYPVVFSRGNFVGRDKNFTSYACQFRAVRDDLTAQTITLHYLSDGSITLRFLYQKQEFLIPIIMILKGLKDCTDKQIYERIVKGNFNQKQISDRVEAILGVGKDSNVYNSQQCKALMGSRFRVVLAGVTSEMSDIDVGDLLLHKHICIHTDSYEEKFDTICLMIDKLYAAVANETELDDLDSVANQDVLLGGHLYSQILVEKLFDCLHINLRQRLKKEFTRYNFDSIKFRDIHTTKKLIESSGMIGKRMEHFLATGNLISRTNLDLMQTAGFSIIADKLNSIRFLSHFRSIHRGQYFAEQKTTSVRKLLPESWGFLCPVHTPDGAPCGLLNHISMSCVPIGSEEVTVDKHKLKHVFGELGMNSISSDFNLNYSKTYYPVVLDGVHLGYVAGEIGEQFVESIRFLKIPRTLEIAFIPFSGYERNLQWPGIFMHTSPARFTRPVKNLQYDCIEWISPLEQMNLSIACQEEDILPESTHQDLDPINILSIIASVGVFAEYNQSPRNMYQCQMAKQTMGTPYHNHPFRTDNKVYRLLFPQRPIVKTRTQVDYDIEEYPSGTNAVIAVISYTGYDIEDAMIINKSSYERGFKHGSVYKSYSHQLNENAAQNIRGVKSSVRYKMLNNLNKRDKSRIKLDGIDSDGLPKVGVQLSKGKPELCVFDTLKHGAKITKFKDSEKARVESIRMCGNDDKHPDNVDVGYTIRYPRNPVIGDKFSSRHGQKGVLSVLWPQVDMPFTENGITPDMIINPHAFPSRMTMGMLIESMAAKSASLRGEFKTVETFQKFENDGVVDHFGRELLEHGYNYYGNEVMYSGIYGTPLKVDIFLGVVYYQRLRHMVSDKSQARATGPIDVLTHQPVKGRKKGGGIRFGEMERDSMLAHGAAYCLNDRLFRSSDYSEGFVCKNCGSILS

>RPB2__MetaEuk__81_k141_319147|+|2121_Euplotes_sp._AntOrgLke
YRKSGKMDVDNEITQEDAWAVIKSYFEQHGLVSQQISSFDRFLSYTVQDIVTENSTISIIPEKQYAPGSNDTQKDIKYEIILGQVRVNEKPRFKEYDDKYNVIFPNEARLRNLTYQTSVYVEVTKRDKLMESDGSETIVDEAIEKEVYMGKIPVMVRSTFCSLNSIDESERWEMKECFYDQGGYFIINGGEKVLVAQERMANNFVYVFQKKQPSKFSWVAEIRSQVDASNKPPSQFAVKLYSKGQRRAGGTFSGGKVFGQTICAAVPYINADIPVAILFRALNCISDKEILDRICYDPNDSHIMEAMRASLEEGTPFLSQEEALSYIGSRGQAGGVAKEDRIRHAREILKRHFLPHISTKDNCETQKSYFVGYMVHRLINAHLGRMKEDDRDHYGKKRLDMAGSLLGMLFRNLFRRYVKEAGRYLKTLADKGDPLNISKAFKKDTITDGLKYALATGNWGTNAAGDVSKTGVSQVLNRLTFASTLSHLRRLNTPLQKSGKLTKPRQLHNTHWGMICPAETPEGQACGLVKNLSLMAFVSVGSTADRLKEILENYGTENLVSISPSDIHESTKVFVNGCWVGIHNDSEDLIRNIKKMRRNLLIPKEISIVRDIQNREIKFYTDQGRVQRPLFIVENNILMLKKAHVHRIQNPDTREAMNFDDALKDGLIEFLDVEEEETSMIAMNVEDLENRDYCSTYTHCEIHPSMILGVCASIIPFPDHNQSPRNTYQSAMGKQAMGVYTSNYQIRMDTLAHVLYYPQKPLVITRALDFLHFKELPSGCNAIVAIACYTGYNQEDSVIMNQAAIDRGFFRSAFYRTYSDTCKSGESFEIPDTTVVGRRHGDYSKLDADGLIFPGKNVLGDDIIVGKTALPRKSFDADYDNPINEIKKDDSTALRHSERGIIDSVVLTSNEEGDSFAKIKMRAIRIPQIGDKFASRHGQKGTIGMTYRQEDMPYTQEGICPDIIVNPHAIPSRMTIGHLIECLASKVACFKGEEGDATPFQDVTVEHISNDLHKLGYQKRGNEVMYNGWTGRKMDTHIFLGPTYYQRLKHMVDDKIHSRSRGPLQILTRQPTEGRSRHGGLRFGEMERDCMVSHGAARFLKERLFDVSDCYTVHVCKLCGLIAEANLRQQKYLCRGCQNSTEICQVGLPYACKLLFQELMAMQIAPRMITKIG

>RPC2__MetaEuk__81_k141_1236298|+|1465_Euplotes_sp._AntOrgLke
DKWKLIPEFLRIRGLVKQHIDSYNYFINVGVHDIINANNEITSPQDDNFYLRFNKIEVGMPSIEEDFMTTNIMPHECRLRDITYSAPITVDIEYTRGRNIIKKSGVKIGQMPMMLGSSNCWLTNKQDHEMAKINECPYDPKGYFIIRGVEKVVLIQEQMSKNRIIVEMDPKHNVFAQVTSSTHETKSRTAIVCKNEKFAMKHNIFTEDLPICIVFKAMGIESDQEIAQLTGTHPKFLEEMSLSLLECSKQEILTQEQALNYIGVRVKSKINRSVPNANVKSRRDEAFDILKEVVLVHVEVKENSLHSKCRFIALMIRRIIETKEDPSKLDDKDYYGNKRLELAGQLISLLFEDTFKRFQSDLQRQINLSLPKHKNKKEPFDVHTCFRADTITSSLENAISTGNWSLKRFKMERAGITQVLSRLSFISALGMMTRVNSQFEKTRKISGPRSLQPSQWGMLCPSDTPEGESCGLVKNLALTTHVTTDQPVNSLLNLCINLGMEDAGLLVGTELYDPNTFLIFINGVPMGVHRSAQSFLNNFRLLRRKGKINEFVSIYFHKNKPSSKLQSTINIACDGGRLVRPLIIVEKGIPMITQQDIEQITMGIRTFNDCIKEGKIEYIDVNEENNTLIALSEKFITQNTTHMEIDPLTILGCVAGLIPYPHHNQSPRNTYQCAMGKQAIGSIGYNQMNRVDTVLLLLVYNQKPLVKTKTIEMINYEKLPAGQNASVAIMSYSGYDIEDAIVLNKASVDRGFGRAIYVRRHETNIKKYADRSGDMIAKPPVQVQGKTKEEIQFPYQRFHALDQDGMAKIGSKLSKGDIWLNKYTPIESESRIFANASSQIDYNPTPESFRGGAPVYVDRIQLSSNPEKHFQVKMIARQTRTPEIGDKFSSRHGQKGVIGIIVPQEDMPFAENGWCPDLIMNPHGFPSRMTVGKLIELMSGKAGVMEGEFKYGTAFAGDKVEDMGKLLVKHGYSYFGKDYLTSGLTGEPLQCYVYCGPVYYQRLKHMVQDKMHARARGPMTSLTRQPTEGRSRGGGQRLGEMERDCLIGYGASSLLNERLMISSDMCDVHVCDKCGFFGYK


>RPA2__IMGstitched_MMETSP__Ga0186451_1172521/1242101/1317661/1144721/1087111_E.harpa
WNNKVNSAHEQQRNQHVNITDDMATKAKFSKQKISKMFKNIARHHIDSFDFAMTTCLERACGYMLPFDYLAPDEAVTCGFKKMTLWYDSIELGTPTSDDLDYQGGNLYPSECRQRRMTYSMPLFAVVSRKFDDEMVDHIRVKLGDIPVMVGSKFCNLRGNTDKQIYERVVKGHFNQRQISDRVEAILAAGKDLNIYDSDQSKALIGSRFRVVLAGVTNDMSDIDAGDLFLANYICIHVSSYEAKFDALLLMIDKLYAAVADNLIEASGLIGKRMENFLATGNLVSRTNLDLMQTTGFSIIGDKLNSIRYLSHFRSIHRGQYFAEQKTNPVKNLHYNCIEWISPLEQMNLSIACTDDDISPETTHQELDPTNILSIVASVGVFSEYNQSPRNMYQCQMAKQTMGTPYHNHQFRADNKVYRLLFPQRPIVKTRTQVDFDIEEYPSGTNAVVAVISYTGYDLEDAMIINKSSYERGFKHGAVYKSYIHDLNETASQNVRGIKSSVRYKLLNNVNKKNKARIKNDKNPDNVSVGYTIRYSRNPVIGDKFSSRHGQKGVLSVLWPQVDMPFTESGITPDLIINPHAFPSRMTMGMLIESMAAKSGSLRGEFKTVETFQKYENDDIVDHFGKELLKNGYNYYGNELMYSGIYGTPLKVDIFLGVVYYQRLRHMVSDKSQARATGPIDILTHQPVKGRKKGGGIRFGEMERDSMLAHGAAYCLNDRLFRSSDYSEGFVCQNCGSILSCYVNRAIMKTQSFVPTADDEAKDESTDKEIHMNEKVI

>RPB2__IMGstitched_MMETSP__Ga0186451_1120201/1012832/1012831/1087902/1087901_E.harpa
TFTTMSTGQYRGYEGASRGGRSDYLQSKMDVDDEITEEDAWAVIRAYFDHHGLVSQQITSFDRFLSYTVQDIVTENSVITIIPEKQYALGTSTDNQKDIKYEIILGQVKVNEKPRFKEFDESLNVIFPNEARLRNLTYQTTIYVEVKKRDIIIEPDGREILESETVVNDVYMGRVPVMVRSGFCSLNGVDETDRWEMKECFYDQGGYFIINGGEKVIVAHERMASNGGSFSGGKVFGQTIVAAVPYINADIPIAILFRALNCISDKEILDKICYDQNDSHMMEAMRASLEEGTPFLSQDDALSYIGSRGTAGGVQREERIRHARGILKLHFLPHISTKDNCESQKSYFVGYMVHRLINAHLGRIKEDDRDHYGKKRLDMAGGLLGMLFRSHFRRYVKEAGRYLKQNVLSRLTFNSTLSHLRRLNTPLQKSGKLTKPRQLHNTHWGMICPAETPEGQACGLVKNLSLMAFVSVGSAADRLREILENYGTENLVSISPADIHDSTKVFVNGCWIGIHNDSEDLLYNIKQMRRSLLIPKEVSIVRDIPNKEVRFYTDSGRVQRPLFIVDDNRLKLKKDHIRRLQDPEGPDGMNFDDTLKEGLVEFLDVEEEEISMIAMNVGDLENRDYCSTYSHCEIHPSMILGVCASIIPFPDHNQSPRNCYQSSMGKQAIGVYTSNYQIRMDTLAHCLYYPQKPLVITRALEFLHFKELPSGCNAIVAIACYSGYNQEDSVIMSQAAIDRGFFRSVFFRTYNDTSKNGEAFEIPDSTVVGRRHGDYSKLDADGLIFPGKNVLGDDIIIGKTAKPRRLFDTEADDQFNLIKKDDSTALRHSEKGIIDQVIITSNEDGDRFVKVKMRAIKIPQIGDKFASRHGQKGTIGMTYKQEDMPYTQEGIIPDIIVNPHAIPSRMTIGHLIELASKVACFKGEEGDATPFQDVTVEYISDDLHKLGYQKRGNEVMYNGWTGRKMETMIFLGPTYYQRLKHMVDDKIHSRSRGPLQILTRQPTEGRSRHGGLRFGEMERDCMVSHGAARFLKERLFDVSD

>RPC2__IMGstitched_MMETSP__Ga0186451_1163751/1060462/1062831/1060461/1041201/1041202/1041203_E.harpa
KMREIQDKWKLIPEFLKIRGLVKQHIDSFNYFVNVEVHEIVKANSEIRCPHDENFFLRFNKIEIGKPSIEEEFIINNIMPHECRLRDLTYGAPITVDISYIRGKNVVNKNNVKIGQMPIMLGSSNCWLTQKTQQQLADIGECPYDPRGYFIIKGVEKVILIQEQMSKNDIPICIIFKAMGIESDQEIAQLIGTHPKFLEELSLSLLESAKNEVLTQEQALGYIGIRIKSKLNRSGPSANVKTYRDEAFDILKEVVLAHVEVKNNSLLSKCRFIALMIRRIIETKEDPSKIDDKDYYGNKRLELAGQLISLLFEDTFKRFQSDLQKQINSNLQKRGKSDRRELFDVHTCFRADTISSALENAISTGNWSLKRFKMERAGVTQVLSRLSYIAALGMMTRINSQFEKTRKISGPRSLHPSQWGILCPSDTPEGESNLALTTHVTTDQPVEAIVNLCINLGMEDANLLVGTELYDPNTVLVFINGIPMGVHRNPKLFLNNFRLLRRKGKINEFVSINDTVLLLLVYNQAPMVKTKTIEMINYEKLPAGQNASVAIMSYSGYDIEDAVVLNQASVDRGFGRALYLRRHESFIKKYSDTSNVKSGVNKEDMPFPMQRYHALDQDGMAKIGSKLSKGDIWLNKYSPIESESRLFSNAHSEIDYNHTPDSYKGGAPSYVDRIVLSSNPEKNFQIKLVVRQTRRPELGDKFSSRHGQKGVVGIIVPQEDMPFAENGWCPDLIMNPHGFPSRMTIGKMMELISGKAGVLNGDFKYGTAFAGDKVEEMGKVLVKHGYSYFGKDYLTSGITGEPLQCYVFNMVQDKMHARARGPMTSLTRQPTEGRSRGGGQRLGEMERDCLIGYGAASLLNERLMISSDMCDVNVCDKCGFFGYKLYCTFCKNGDNVYNVKMPYACKLLLQELTCMNIRPKLKLK


>RPA2__MetaEuk__Contig961|-|1103_E.vannus
KYMLPFEYIVPQEYEKVGFKKLTLWYESFTIGKPTHSDIQMENPEIYPSECRQRGITYAAPLFANISRKFDDEMNDRIKIKLGEIPVMIGSKFCNLHGFNEKQLVQKGEDMAEFGGQFLINGNEKVIRMLIVPKRNYPVVFTRSKFVTRGKDFTSYACQMRCVRDDLTAQTITLHYLSDGSISLRFLYQKQEFLVPIIILLKGLKNCTDREIYEQIVKGNFKQKQISDRVEAILAQGKNLNLYDSNQSKALIGSRFRVVLAGVNEEMSDIEVGDLFLTKYICIHTSSYESKFNTLLLMINKLYSAVSDETELDNLDSVAHHDTLLGGHIYQQILAENLFDALHINLRARINKEIKKDTFDAQKFRDINTTTRLIEASGAIGKRMENFLATGNLISRTNLDLMQTSGFCIIADKLNNIRYLSHFRSIHRGQYFAEQKTTSVRKLLPESWGYLCPVHTPDGAPCGLLNHISMSNLKSVLSELGMLSITSDLCLNYKSTYYPVMFDGIVLGYVSKETGESFVRSLRFLKCTQSKPEYNIPRTLEIAFLSFSGYERNLQWPGIFLHTTPARFTRPVKNIEFDCIEWISPLEQMNLNIACLEDDIVPETTHQELDPINILSIIASVGVFAEYNQSPRNMYQCQMAKQTMGTPYHNHQYRTDNKVYKILFPQRPIVKTRTQTDFDIEEYPSGTNAVVAVLSYTGYDIEDAMIINKSSYERGFGHGSVYKSYSHQINESMNQSTGGVKSGPKYKLLRNSKASKKAQRDLETVDKDGLPKIGRLMSKGDPERVVFDTLKRKTKTAKYKDTEKARIETVRLCGNDNSNPDNITVNTTIRYSRNPVIGDKFSSRHGQKGVLSVLWPQIDMPFTESGITPDLIINPHAFPSRMTMGMLIESMAAKSGSLRGEFKTVETFQKYEGDDIVDHFGKELLKNGYNYYGNEVMYSGIYGTPLKVDIFIGVVYYQRLRHMVSDKSQARSTGANDVLTHQPVKGRKKGGGIRFGEMERDSMLAHGASYCLNDRLFRSSDYSEGFVCQKCGSVLS

>RPB2__MetaEuk__Contig6844|-|983_E.vannus
KMDPDNDNSKEITQEDAWALIKAYFQQHGLVSQQISSFDRFLSYTIQDIVAENSIMSIVPEKQYAPGSSLNRIENEYEMKECFFDQGGYFIINGSEKVLVAQERMANNFVYVFQKKQPSKFSWVAEIRSQVDASNRPPNQFSVKLYSKGQRRAGGSFSGGKVFGQTICATVHYINQDIPIAILFRALNCISDKEILDKIADRGQPLNISKAFKKDVITDGLRYALATGNWGTNAAGEVSKTGVSQVLNRLTFASSLSHLRRLNTPLQKSGKLTKPRQLHNTHWGMICPAETPEGQACGLVKNLSLMAFVSVGSTAERLKEILENYGTENLVSIEPENIHNATKVFVNGCWIGIHNDAEDLISNIREMRRSLFIPKEISIVRDITNREIKFYTDQGRVQRPLFIVKNNKVLLKKSHVERLQSTIKSQAMDFNEALAEGLVEFLDVEEEETSMIAMNVEDLQNRQYCSTYTHCEIHPSMILGVKDDSTALRHSEKGIIDSVILTSNEDGDNFTKIKMRAIRIPQIGDKFASRHGQKGTIGMTYRQEDMPFTQEGITPDIIVNPHAIPSRMTIGHLVECLASKVACFQGKEGDATPFQDVTVEHISNDLHSLGYQKRGNEVMYNGWTGKRLDTRIFLGPTYYQRLKHMVDDKIHARSRGPLQILTRQPTEGRSRHGGLRFGEMERDCMVSHGAARFLKERLYDVSDCYSVHVCRECGLMAQANVRQQKYLCKGCQNNTDICQVGLPYACKLLFQELMAMQIAPRMLTN

>RPC2__MetaEuk__Contig20270|-|1013_E.vannus
DKWKLLPEFLKIRGLVKQHIDSFNYFINQEVQEIVKANSEIRSNQDENFFLKFEKINIDMPSIEEDYVINKIMPHECRLRDLTYSAPITVDISYTRGRNIIKKNGIKIGQMPIMLGSSNCWLNNKSEKELAKIGECPYDPRGYFIIRGVEKVILIQEQMSKNRIIVELDDKQNFVALVNSSTHLVKSRAEVICKNEKFSMKQNIFTEEIPICIIFKAMGIESDQEIAQFIGTQPKFLEEMSLSLLESSKKDVLTQEQALNYIGARIKSKINRSGPNAIVKSKRDEAFDILKDVILPHIEVSNNSLLQKCRFIALMIRRIIEAKEDPSKIDDKDYYGNKRLELAGQLVSLLFEDTFKRFQSDIQKQVNKSLPNKKNREPFDASTCFNHDFISSALENAISTSCGLVKNLALTTHVTTDQPVKYLVDLCFNLGMEDANLLVGTELYDENTFLIFINGVPMGVHRNPQKFIKDFRFLRRKGKINEFVSIYFQQSKPGSKLQSTIQIACDGGRLVRPLIIVQNRIPLITQIDIDEVSMGIRTFNDCIREGKIEYIDVNEENNTLIALSEKDISLNTTHLEIDPLTILGCVAGLIPYPHHNQSPRNTYQCAMGKQAIGSIGYNQMNRVDTLLLLLVYNQKPMVKTKTIEMINYEKLPAGQNASVAIMSYSGYDIEDAIVLNKASVDRGFGRAIYIRRHESNMKRYADRSFDISSKPPAEIEGKSKEELPWNLQRFHNLDQDGMAKIGSKLTKGDIWLNKYSPVESDDRLLTNKPHSSVEYNPSPESYKGGAPSYVDRIQISSNPEKHFLVKMIARQTRRPELGDKFSSRHGQKGVVGIIVPQEDMPFSENGWCPDLIMNPHGFPSRMTVGKMIELMAGKAGVLEGEQKYGTAFAGDKVEDMGKLLVKHGYSYFGKDYLTSGITGEPLNCYVF

>RPA2__evan.ciliate.org__MSTRG.32343.1_fr3_E.vannus
VPLGSEETEIDMNNLKSVLSELGMLSITSDLCLNYKSTYYPVMFDGIVLGYVSKETGESFVRSLRFLKCTQSKPEYNIPRTLEIAFLSFSGYERNLQWPGIFLHTTPARFTRPVKNIEFDCIEWISPLEQMNLNIACLEDDIVPETTHQELDPINILSIIASVGVFAEYNQSPRNMYQCQMAKQTMGTPYHNHQYRTDNKVYKILFPQRPIVKTRTQTDFDIEEYPSGTNAVVAVLSYTGYDIEDAMIINKSSYERGFGHGSVYKSYSHQINESMNQSTGGVKSGPKYKLLRNSKASKKAQRDLETVDKDGLPKIGRLMSKGDPERVVFDTLKRKTKTAKYKDTEKARIETVRLCGNDNSNPDNITVNTTIRYSRNPVIGDKFSSRHGQKGVLSVLWPQIDMPFTESGITPDLIINPHAFPSRMTMGMLIESMAAKSGSLRGEFKTVETFQKYEGDDIVDHFGKELLKNGYNYYGNEVMYSGIYGTPLKVDIFIGVVYYQRLRHMVSDKSQARSTGANDVLTHQPVKGRKKGGGIRFGEMERDSMLAHGASYCLNDRLFRSSDYSEGFVCQKCGSVLS

>RPB2__evan.ciliate.org__MSTRG.29381.1_fr3_E.vannus
TRVLSTEASSGLPITGLTETLPRAENTSRFQMSPSLAGDMATTPNSTWMGLFSQARTYSETTSSLAKLLYLEEPSKETWNTEMQSNKDDSTALRHSEKGIIDSVILTSNEDGDNFTKIKMRAIRIPQIGDKFASRHGQKGTIGMTYRQEDMPFTQEGITPDIIVNPHAIPSRMTIGHLVECLASKVACFQGKEGDATPFQDVTVEHISNDLHSLGYQKRGNEVMYNGWTGKRLDTRIFLGPTYYQRLKHMVDDKIHARSRGPLQILTRQPTEGRSRHGGLRFGEMERDCMVSHGAARFLKERLYDVSDCYSVHVCRECGLMAQANVRQQKYLCKGCQNNTDICQVGLPYACKLLFQELMAMQIAPRMLTNDQAMVCQSFS


>RPA2__MetaEuk__MECR01015295.1|-|1287_E.crassus
NRSKISDRVEAILAQGKNLNLYDSNQSKALIGSRFRVVLAGVNEEMSDIEVGDLFLTKYICIHTSSYESKFNTLLLMINKLYSAVSDETELDNLDSVAHHDTLLGGHIYQQILAENLFDALHINLRARINKEIKKDTFDAQKFRDINTTTRLIEASGAIGKRMENFLATGNLISRTNLDLMQTSGFCIIADKLNNIRYLSHFRSIHRGQYFAEQKTTSVRKLLPESWGYLCPVHTPDGAPCGLLNHISMSDGIVLGYVSKETGESFVRSLRFLKCTQSKPEYNIPRTLEIAFLSFSGYERNLQWPGIFLHTTPARFTRPVKNIEFDCIEWISPLEQMNLNIACLEDDIVPETTHQELDPINILSIIASVGVFAEYNQSPRNMYQCQMAKQTMGTPYHNHQYRTDNKVYKILFPQRPIVKTRTQTDFDIEEYPSGTNAVVAVLSYTGYDIEDAMIINKSSYERGFGHGSVYKSYSHQINESMNQSTGGVKSGPKYKLLRNSKASKKAQRDLETVDKDGLPKIGRLMSKGDPERVVFDTLKRKTKTAKYKDTEKARIETVRLCGNDNSNPDNITVNTTIRYSRNPVIGDKFSSRHGQKGVLSVLWPQIDMPFTESGITPDLIINPHAFPSRMTMGMLIESMAAKSGSLRGEFKTVETFQKYEGDDIVDHFGKELLKNGYNYYGNEVMYSGIYGTPLKVDIFIGVVYYQRLRHMVSDKSQARSTGANDVLTHQPVKGRKKGGGIRFGEMERDSMLAHGASYCLNDRLFRSSDYSEGFVCQKCGSVLS

>RPB2__MetaEuk__MECR01013049.1|-|983_E.crassus
KMDPDNDNSKEITQEDAWALIKAYFQQHGLVSQQISSFDRFLSYTIQDIVAENSIMSIVPEKQYAPGSSLNRIENEYEMKECFFDQGGYFIINGSEKVLVAQERMANNFVYVFQKKQPSKFSWVAEIRSQVDASNRPPNQFSVKLYSKGQRRAGGSFSGGKVFGQTICATVHYINQDIPIAILFRALNCISDKEILDKIADRGQPLNISKAFKKDVITDGLRYALATGNWGTNAAGEVSKTGVSQVLNRLTFASSLSHLRRLNTPLQKSGKLTKPRQLHNTHWGMICPAETPEGQACGLVKNLSLMAFVSVGSTAERLKEILENYGTENLVSIEPENIHNATKVFVNGCWIGIHNDAEDLISNIREMRRSLFIPKEISIVRDITNREIKFYTDQGRVQRPLFIVKNNKVLLKKSHVERLQSTIKSQAMDFNEALAEGLVEFLDVEEEETSMIAMNVEDLQNRQYCSTYTHCEIHPSMILGVKDDSTALRHSEKGIIDSVILTSNEDGDNFTKIKMRAIRIPQIGDKFASRHGQKGTIGMTYRQEDMPFTQEGITPDIIVNPHAIPSRMTIGHLVECLASKVACFQGKEGDATPFQDVTVEHISNDLHSLGYQKRGNEVMYNGWTGKRLDTRIFLGPTYYQRLKHMVDDKIHARSRGPLQILTRQPTEGRSRHGGLRFGEMERDCMVSHGAARFLKERLYDVSDCYSVHVCRECGLMAQANVRQQKYLCKGCQNNTDICQVGLPYACKLLFQELMAMQIAPRMLTN

>RPC2__MetaEuk__MECR01022335.1|+|1018_E.crassus
DKWKLLPEFLKIRGLVKQHIDSFNYFINQEAQEIVKANSEIRSNQDENFFLKFEKINIDMPSIEEDYVINKIMPHECRLRDLTYSAPITVDISYTRGRNIIKKNGIKIGQMPIMLGSSNCWLNNKSEKELAKIGECPYDPRGYFIIRGVEKVILIQEQMSKNRIIVELDDKQNFVALVNSSTHLVKSRAEVICKNEKFSMKQNIFTEEIPICIIFKAMGIESDQEIAQFIGTQPKFLEEMSLSLLESSKKDVLTQEQALNYIGARIKSKINRSGPNAIVKSKRDEAFDILKDVILPHIEVSNNSLLQKCRFIALMIRRIIEAKEDPSKIDDKDYYGNKRLELAGQLVSLLFEDTFKRFQSDIQKQVNKSLPNKKNREPFDASTCFNHDFISSALENAISTGNWSLKRFKMERAGVTQVLGRLSFIPDGSPQEPTKVYQDFRFLRRKGKINEFVSIYFQQSKPGSKLQSTIQIACDGGRLVRPLIIVQNRIPLITQIDIDEVSMGIRTFNDCIREGKIEYIDVNEENNTLIALSEKDISLNTTHLEIDPLTILGCVAGLIPYPHHNQSPRNTYQCAMGKQAIGSIGYNQMNRVDTLLLLLVYNQKPMVKTKTIEMINYEKLPAGQNASVAIMSYSGYDIEDAIVLNKASVDRGFGRAIYIRRHESNMKRYADRSFDISSKPPAEIEGKSKEELPWNLQRFHNLDQDGMAKIGSKLTKGDIWLNKYSPVESDDRLLTNKPHSSVEYNPSPESYKGGAPSYVDRIQISSNPEKHFLVKMIARQTRRPELGDKFSSRHGQKGVVGIIVPQEDMPFSENGWCPDLIMNPHGFPSRMTVGKMIELMAGKAGVLEGEQKYGTAFAGDKVEDMGKLLVKHGYSYFGKDYLTSGITGEPLNCYVF


>RPA2__MetaEuk__MJUV01061271.1|-|1798_E.focardii
LKEKSLFTKEGISKMYKNIARHHIDAFDFAMTTCLDRACKYMLPFQYIVPDEYEKVGFKKLTIWYESFEIGKPTHEDIGLENPEIYPAECRMRKMTYSAPLFANVCRKFDDEMNDSIKVKLGDIPVMIGSKFCNLKGLSERQLIKKGEDMSEFGGTFLINGNEKVLRMLIVPKRNFPVVFVRNKFVNRGNDFTAYAIQMRCVRDDLTAQTITLHYLSDGSVTLRFMYQKQEFLLPIILILKCLKNCTDREIYEKIVRGNFTQKQISDRVEAILQQGKDLNVYSTEQAKAWIGSKFRVVLAGVSDEMTDIEVGDLFLTNYICIHTDSYEDKFNTICLMINKLYAAVADETELDNMDSVAFHDVLLGGHFYQQVLSEKLFDTIHINLRARINKEIKRDNFDALKFRDISATTRMIESAGIIGKRMVHFLATGTLISRTGLDLMQTTGFSVIADKLNNIRYLSHFRSIHRGQYFAEQKTTSVRKLLPESWGFLCPVHTPDGAPCGLLNHITMSCVPIGAEECQIDIEHFKKVLGELGMNSITSDLSLNYNSSYYPVMFDGVHIGYVSKDLGEDFTKSLRYLKASQSQPTYNIPKTLEIAFIPFSGYSRNLQWPGIFLQSTPARFTRPVKNLEFDCIEWISPLEQMNLSIACLEDDIIPESTHQELDPVSMLSIIASIGVFAEYNQSPRNMYQCQMAKQTMGTPYHNHPTRTDNKVYKLLFPQRPLVKTRTQMDYDMEEYPSGANAVVAVVSYTGYDIEDAMIINKSSYERGFGHGSVYKSYTHELNETAGTNVRGVKNNVRYKVLNNVEEREKTRIRKEGIDSDGLPKVGSLLTKGKPELVVFDTLKRGAKISKFKDTEKARIETIRYCGNDNSNPDNVSVNYTIRYPRNPVIGDKFSSRHGQKGVLSVLWPQVDMPFTENGITPDLIINPHAFPSRMTMGMLIESMAAKSGSLRGEYKTVETFQKYEGNDVADHFGKELLKNGYNYHGNEVMYSGIYGTPLKVDIYLGVVYYQRLRHMVSDKSQARATGPNDILTHQPVKGRKKGGGIRFGEMERDSMLAHGAAFCLNDRLFRSSDYSEGFVCETCGSILS

>RPB2__MetaEuk__MJUV01061441.1|+|1769_E.focardii
FFDQGGYFIINGSEKVLVAQERMANNFVYVFQKKQPSKFSWVAEIRSQVDASNRPPSSFSVKLYSKGQRRAGGSFSGGKVFGQTICAAVPYINQDIPVAILFRALNCISDKEILDKICYDPSDSHMMEAMRASLEEGTPFLTQDDALSYIGSRGAAGGVVRDERIRHAKEILKKHFLPHISTEDNCETQKAYFIGYMVHRLVNAHLGRATDDDRDHYGKKRMDMAGSLLGMLFRNLFRRYTKEAGRYLKSLADKGDSLNISRAFKKDIITDGLRYALATGNWGTNAAGEVSKTGVSQVLNRLTFASSLSHLRRLNTPLQKSGKLTKPRQLHNTHWGMICPAETPEGQACGLVKNLSLMAFVSVGSTADRLKEILENYGTENLVTISPADIYKATKVFVNGCWVGVHYDAEDLILNVREMRRNLYIPKEVSIVRDITNREIKFYTDQGRVQRPLFIVDDNYLKLKKPHIERLQSQDHPNHMNFDETLREGLVEFLDTEEEETSMIAMNVEDLENRMYCSTYTHCEIHPSMILGVCASIIPFPDHNQSPRNTYQSAMGKQAMGVYTSNYQIRMDTLAHVLYYPQKPLVVTRALDFLHFKELPSGCNAIVAIACYTGYNQEDSVIMNQSAIDRGFFRSVFYRTYSDTSKSGETFEIPDQTVVGRRHGDYSKLDVDGLIFPGKNVLGDDIIVGKTALPRKVFDKNYEDTGAVLKKDDSTALRHSERGIIDQVILTSNEEGDSFTKVKMRAIRIPQIGDKFASRHGQKGTIGMTYRQEDMPYTIEGITPDIIVNPHAIPSRMTIGHLIECLASKVACFKGKEGDATPFQDVTVEHISTDLHILGYQRRGNEVMYNGWTGKRLDTMIFLGPTYYQRLKHMVDDKIHARSRGPLQILTRQPTEGRSRHGGLRFGEMERDCMVSHGAARFLKERLYDVSDCYSVHVCRICGLMAEANTRQQKFLCRNCQNTTDICQVGLPYACKLLFQELMAMQIAPRMMT

>RPC2__MetaEuk__MJUV01061577.1|+|1405_E.focardii
DKWKLIPEFLKIRGLVRQHIDSFNFFINEDANEIINANSEIRSLHDENFYLQFKSIKIGYPSILEDHITHEIMPHECRLRDITYGAPITVDISYTRGRNIINKNGIVIGQMPIMLGSSNCHLTDKNDHELAKVGECPYDPRGYFIIKGVEKVILIQEQMSKNRIIVEMDDKHNYMAQVTSSTHLTKSRTAIICKNDKFSMKHNIFTEDIPVCIVFKAMGIESDQEIAQYIGTHPKYLEEMALSLLESSKQEVLTQEQALNYIGVRVRSKINRSGPHATVKSRRDEAFDILKEVVLAHVEVKNSSLLPKSRFIALMIRRIIETKEDPTKIDDKDYYGNKRLELAGQLMSLLFEDTFKRFQSDIQRQINQQLPKHRNKKEPFDVYSCFKLDTITSALENAISTGNWSLKRFKMERAGVTQVLSRLSFISALGMMTRINSQFEKTRKISGPRSLQPSQWGMLCPSDTPEGESCGLVKNLALTTHVTTDQRVDSLLNLCFTLGMEDASLLVGTELYDPNAFLIFINGVPMGVHRNPQKFLSNFRLLRRKGKINEFVSIYFQKAKDDSKLQSSIHIACDGGRLVRPLIRVENGIPLITKTHIDEVSMGTRNFTDCIKEGLLEYIDVNEENNTLIALSEGFLTPNTTHMEIDPLTILGCVAGLIPYPHHNQSPRNTYQCAMGKQAIGSIGYNQMNRVDTVLLLLVYNQRPLVKTKTIEMINYEKLPAGQNASVAIMSYSGYDIEDAIVLNKASVDRGFGRAIHIRRHESQIKKYSDRTTDIIAKPPKEVGKKSKEKLPWMFQRFHALDKDGIAKIGSKISKGDIWLNKHSPIESADRILVNDGSNIEYNFTPESYKAGAPCHIDRIQISSNPEKHFQVKMIARQTRRPEIGDKFSSRHGQKGVVGIIVPQEDMPFSENGWCPDLIMNPHGFPSRMTVGKMIELMAGKAGVLEGDFKYGTAFAGDKVEDVGKILVKNGYSYFGKDYLTSGITGEPLKCFVFCGPVYYQRLKHMVQDKMHARARGPMTSLTRQPTEGRSRGGGQRLGEMERDCLIGYGAASLLNERLMISSDVCDVNVCDK


>RPA2__EOGD__Contig8064.g27164.t1(PEP)_E.octocarinatus
MEYNSIDDLTEYWNNKVNSKLEKLRNQHVNITEDMKTNSKFNRKEIAKIYKNIARHHIDSFDFAMSTCLNRACEHMLPFDYIVPEDVAGCGFKKLTLWYDSLELGQPSLGEIDYDSHILYPSECRQRRMTYTIPLFATISRKFDDEMVDNFKVKLGDIPTMVGSKFCNLKGLNEKELAKRGEDMSEFGGYFIVNGNEKVIRMLIVPKRNFPIAFKRSKFCERGKDFTAYGVQMRCVRDDFTAQTITLHYLSDGSVSLRLIYQKQEFLIPIILILKALKNCTDRQIYERIVKGNFNQRQISDRVEAILAVGKDLNIYDSDQSKALIGSRFRVVLAGITSETSDIDAGDLFLSKHICIHTDSYDAKFDTLILMIDKLYASVANEVELDNLDSVAMQDVLLGGHLYLQILSEKLFDCLHINLRARLNKELKRHNFDPMKFRDVLTTKRLIEASGLIGKRMENFLATGNLISRTNLDLMQTSGYCIIGDKLNNIRFLSHFRSIHRGQYFAEQKTTSVRKLLPESWGFICPVHTPDGAPCGLLNHISMSCVPIGSEEKQIDIDKFRNILGELGMNSISSDLCLNYHTGYYPVIFDGIHLGYVEKDIGESFVEALRYLKCTQSQPDYAIPRTLEIAFIPFSGYSRNLQWPGIFLASTPARFTRPVKNLHYNCIEWISPLEQMNLSIACTDEDITPETTHQELDPINILSIVASVGVFSEYNQSPRNMYQCQMAKQTMGTPYHNHQFRTDNKIYRLLFPHRPIVKTRTQVDFDIEEYPSGTNAVVAVISYTGYDLEDAMIINKSSYERGFGHGAVYKSYTHDLNESNSQSTRGIKSSIRYKFLNNVSQKDKSKIKLENIDPDGLAKIGSQLTKGKPELCVFDTLKRGAKLSKFKDSEKARIETVRVCGNDDKNPDNLSIGYTIRYSRNPVIGDKFSSRHGQKGVLSVLWPQVDMPFTENGITPDLIINPHAFPSRMTMGMLIESMAAKSGALRGEFKTVETFQRYDDNDIVGHFGKELLDKGFNYHGNELMYSGIFGTPLKADIFIGVVYYQRLRHMVSDKSQARGTGPIDILTHQPVKGRKKGGGIRFGEMERDSLLAHGAAYCLNDRLFRSSDYSEGFVCQNCGSILSCYVNRAIMKTQTFIPPSLDDTNKDTDDKEIHMNEKVICKVCKKNSNCKKVALPFVLRFLANELASMGIKLKFTVNDF

>RPB2__EOGD__Contig7041.g26168.t1(PEP)_E.octocarinatus
MKSGMSRISEGLGSGGRGDYYNQHKMDIDDEITQEDAWAVIRAYFDQHGLVSQQISSFDRFLSYTVQDIVTENNTISIQPELQFAPGSMNESSKNIKYDIILGQVRVNEKPRFKEFDDKYNVIFPNEARLRNLTYQTSIYVEVKKQDKVVEQDGSEVIIDEQTEKEVYMGKVPVMVRSGFCSLNGIDESERWEMKECFYDQGGYFIINGGEKVIVAHERMANNFVYVFHKKQPSKFSWVAEVRSQVDASNRPPNQFSIKMYSKGQRRAGGSFSGGKIFGQTLCASIPYINADIPVAILFRALNCISDKEILDRICYDSTDSHMMEAMRASLEEGTPFLTQEDALSYIGSRGTAGGVGREERIRHAREILKRHFLPHVSTKDSCESQKSYFIGYMCHRLLNAHLGRIKEDDRDHYGKKRLDMAGSLLGMLFRNLFRRFVKEAGRYLKAQADKGDSLNITKAFKKDIISDGLKYALATGNWGTNAAGEVSKTGVSQVLNRLTFASTLSHLRRLNTPLQKSGKLTKPRQLHNTHWGMVCPAETPEGQACGLVKNLSLMAFVSVGSAAERLREILENYGTENLVSISPSDIHESTKVFVNGCWIGIHNESEDLINNIKLMRRALLIPKEISIVRDIPNREVKFYTDHGRVQRPLFIVDDNRLILKKTHVVRLQDHERSDSMNFDDTLKEGLVEFLDVEEEETSMIAMNVGDLENRNYCSTYTHCEIHPSMILGVCASIIPFPDHNQSPRNCYQSAMGKQAMGVYCSNYQIRMDTLAHVLYYPQKPLVVTRALDFLHFKELPAGCNAIVAIACYTGYNQEDSVIMSQAAIDRGFFRSVFYRTYCDTCKNRETFEIPDSTVVGRRHGDYTKLDIDGLIFPGKNVLGDDIIIGKTALPRRLYDDEMDDQTNLIKKDDSTSLRHSEKGIIDSVILTSNEEGDSFTKVKMRAIRIPQIGDKFASRHGQKGTVGMTYRQEDMPYTQEGIIPDIIVNPHAIPSRMTIGHLIECLASKVACFKGEEGDATPFQDVTVEHISNDLHRLGYQKRGNEVMYNGWTGRKMDTMIFLGPTYYQRLKHMVDDKIHSRSRGPLQILTRQPTEGRSRHGGLRFGEMERDCMVSHGAARFLKERLFDVSDCYTVHVCRICGLICEANLRQQKYLCRGCQNSTNICQVGLPYACKLLFQELMAMQIAPRMITSVS

>RPC2__EOGD__Contig13232.g2920.t1(PEP)_E.octocarinatus
MKEIKDKWRLLPEFLKIRGLVKQHIDSFNYFINVDVQEIVKANYEIKSPNDENFFLRFNKIEIGRPSIEEDFMIQNIMPHECRLRDITYGAPIVVDISYTRGRNIINKNGIRIGQMPIMLGSSHCWLTGKNQQELANIGECPYDPQGYFIIKGVEKVVLIQEQMSKNRIIVEIDPKNNFLAQVTSSTHETKSRTAIICSNEKFFMKHNIFTEDIPICIIFKAMGIESDQEIAQLVGTQPKFLEEMSLSLIESSQQNVLTQEQALNYIGIRIKSKINRSGSSANVKSRRDEAFDILKEVVLAHVEVKNNLLHQKCRFIALMIRRIIETKEDPSKVDDKDYYGNKRLELAGQLISLLFEDTFKRFQSDLQKQINSQLQKNRNKGENKEPFDVFTLFRSDTISSALENAISTGNWSLKRFKMERAGITQVLSRLSFIAALGMMTRINSQFEKTRKISGPRSLQTSQWGILCPSDTPEGESCGLVKNLALATHVTTDQKVDGILNLCINLGMEDVNLLQGTELYDQMTFLIFINGIPMGVHRNPQMFLDNFRLLRRKGKINEFVSIYFQKAKEGSKLQSAIHIACDGGRLVRPLIIVNKGVPLITQNDIDEVSMGIRTFNDCIREGKIEYIDVNEENNTLICLCEKDLTKNTTHMEIDPLTILGCVAGLIPYPHHNQSPRNTYQCAMGKQAIGSIGYNQMNRMDTVLLLLIYNQRPMVKTKTIEMINYEKLPAGQNASVAIMSYSGYDIEDAVVLNRASIDRGFGRIIHIRKHESNIKKYADRTGDMIAKPPPDIKSGVKREQLPFQLQRYHALDQDGMAKIGSKLSKGDIWLNKYKPIESESRVFAGANTQIDYDPSPESYKGTAPSYVDRIQLSSNPEKHFEIKLIVRQTRRPEIGDKFSSRHGQKGVVGIIVPQEDMPFAENGWCPDLIMNPHGFPSRMTVGKLIELLSGKAGVLDGSFKYGTAFAGDKVNDMGQILIKHGYSYHGKDYLTSGITGEPLQCYVFCGPVYYQRLKHMVQDKMHARAKGPMTSLTRQPTEGRSRGGGQRLGEMERDCLIGYGAASLLNERLMISSDMCEVNVCDKCGFFGYKDYCTFCKNSKNVFKVKMPYACKLLLQELTCMNIRPKLKLKDP
